# Supplementary material for: Internal and External Microbial Community of the Thitarodes Moth, the Host of Ophiocordyceps sinensis
Source: Microorganisms. 2019 Oct 31;7(11):517. doi: 10.3390/microorganisms7110517 (PMC6920881; doi:10.3390/microorganisms7110517)
Supplement: Supplementary file 1 [file microorganisms-07-00517-s001.zip]

Archive with 4 entries (4 files):
- Table S1-eggs 16S.xls
- Table S2-eggs ITS.xls
- Table S3-Soil-16S.xls
- Table S4-Soil-ITS.xls
