# Supplementary material for: Internal and External Microbial Community of the Thitarodes Moth, the Host of Ophiocordyceps sinensis
Source: Microorganisms. 2019 Oct 31;7(11):517. doi: 10.3390/microorganisms7110517 (PMC6920881; doi:10.3390/microorganisms7110517)
Supplement: Supplementary file 1 [file microorganisms-07-00517-s001.zip › Table S1-eggs 16S.xls]

## Sheet: egg-16S-OTU table
# QIIME v1.3.0 OTU table
#OTU ID	A-1	A-2	A-3	A-4	A-5	B-1	B-2	B-3	B-4	B-5	C-1	C-2	C-3	C-4	Consensus Lineage
OTU_1	162	149	169	145	65	28627	21785	1501	18971	15568	336	73	376	91	Bacteria; Proteobacteria; Alphaproteobacteria; Rickettsiales; Anaplasmataceae; Wolbachia
OTU_10	79	2	1	5	0	24	2	2	0	2	1847	1	1	1	Bacteria;Proteobacteria;Gammaproteobacteria;Xanthomonadales;Xanthomonadaceae;Lysobacter
OTU_100	0	0	1	127	0	0	0	0	0	0	0	0	0	0	Bacteria;Proteobacteria;Gammaproteobacteria;Pseudomonadales;Pseudomonadaceae
OTU_1001	0	0	0	0	0	0	0	0	0	0	4	0	0	0	Bacteria;Planctomycetes;Planctomycetia;Planctomycetales;Planctomycetaceae;Pirellula
OTU_1002	0	0	0	0	0	0	0	0	0	0	3	0	0	0	Bacteria;Bacteroidetes;Sphingobacteriia;Sphingobacteriales;Chitinophagaceae
OTU_1003	0	0	0	0	0	0	0	0	0	0	5	0	0	0	Bacteria;Acidobacteria;Acidobacteria_Gp4;Gp4
OTU_1004	0	0	0	0	0	0	0	0	0	0	9	0	0	0	Bacteria;Acidobacteria;Acidobacteria_Gp4;Blastocatella
OTU_1007	0	0	0	0	0	0	0	0	0	0	3	0	0	0	Bacteria;Bacteroidetes;Bacteroidia;Bacteroidales;Prevotellaceae;Prevotella
OTU_1009	0	0	0	0	0	0	0	0	0	0	2	0	0	0	Bacteria
OTU_101	0	0	0	0	0	0	1	0	0	0	88	0	0	0	Bacteria;Planctomycetes;Planctomycetia;Planctomycetales;Planctomycetaceae
OTU_1011	0	0	0	0	0	0	0	0	0	0	4	0	0	0	Bacteria;Bacteroidetes;Flavobacteriia;Flavobacteriales;Flavobacteriaceae;Flavobacterium
OTU_1012	0	0	0	0	0	0	0	0	0	0	2	0	0	0	Bacteria;Acidobacteria;Acidobacteria_Gp1;Candidatus Koribacter
OTU_1017	0	0	0	0	0	0	0	0	0	0	3	0	0	0	Bacteria
OTU_1019	0	0	0	0	0	0	0	0	0	0	2	0	0	0	Bacteria
OTU_102	7	0	0	1	1	1	0	0	0	0	80	0	0	0	Bacteria
OTU_1021	0	0	0	0	0	0	0	0	0	0	2	0	0	0	Bacteria;Proteobacteria;Betaproteobacteria;Rhodocyclales;Rhodocyclaceae
OTU_1024	0	0	0	0	0	0	0	0	0	0	2	0	0	0	Bacteria;Planctomycetes;Planctomycetia;Planctomycetales;Planctomycetaceae;Planctomyces
OTU_1025	0	0	0	0	0	0	0	0	0	0	2	0	0	0	Bacteria;Firmicutes;Bacilli;Lactobacillales
OTU_1027	0	0	0	0	0	0	0	0	0	0	3	0	0	0	Bacteria;Bacteroidetes;Sphingobacteriia;Sphingobacteriales;Chitinophagaceae;Terrimonas
OTU_103	0	0	0	0	0	0	0	0	0	0	2	77	0	0	Bacteria;Firmicutes;Bacilli;Bacillales
OTU_1032	0	0	0	0	0	0	0	0	0	0	3	0	0	0	Bacteria;Bacteroidetes;Flavobacteriia;Flavobacteriales;Flavobacteriaceae;Flavobacterium
OTU_1033	0	0	0	0	0	0	0	0	0	0	3	0	0	0	Bacteria;Acidobacteria;Acidobacteria_Gp4;Gp4
OTU_1034	0	0	0	0	0	0	0	0	0	0	2	0	0	0	Bacteria;Acidobacteria;Acidobacteria_Gp6;Gp6
OTU_1036	0	0	0	0	0	0	0	0	0	0	2	0	0	0	Bacteria;Gemmatimonadetes;Gemmatimonadetes;Gemmatimonadales;Gemmatimonadaceae;Gemmatimonas
OTU_1038	0	0	0	0	0	0	0	0	0	0	2	0	0	0	Bacteria
OTU_104	0	0	48	0	0	0	0	33	0	0	1	1	0	1	Bacteria;Actinobacteria;Actinobacteria;Actinobacteridae;Actinomycetales;Corynebacterineae
OTU_1040	0	0	0	0	0	0	0	0	0	0	2	0	0	0	Bacteria;Proteobacteria;Betaproteobacteria;Hydrogenophilales;Hydrogenophilaceae;Thiobacillus
OTU_1042	0	0	0	0	0	0	0	0	0	0	2	0	0	0	Bacteria;Proteobacteria;Alphaproteobacteria;Caulobacterales;Caulobacteraceae;Asticcacaulis
OTU_1043	0	0	0	0	0	0	0	0	0	0	4	0	0	0	Bacteria;Proteobacteria;Gammaproteobacteria
OTU_1044	0	0	0	0	0	0	0	0	1	0	28	0	0	0	Bacteria;Firmicutes;Bacilli;Bacillales;Bacillaceae 1;Bacillus
OTU_1049	0	0	0	0	0	0	0	0	0	0	2	0	0	0	Bacteria;Actinobacteria;Actinobacteria;Acidimicrobidae;Acidimicrobiales;Acidimicrobineae
OTU_105	0	0	0	0	0	2	1	0	0	0	107	0	1	0	Bacteria;Proteobacteria;Alphaproteobacteria;Caulobacterales;Caulobacteraceae;Brevundimonas
OTU_1050	0	0	0	0	0	0	0	0	0	0	4	0	0	0	Bacteria
OTU_1054	0	0	0	0	0	1	0	0	0	0	10	0	0	0	Bacteria;Bacteroidetes;Bacteroidia;Bacteroidales;Bacteroidaceae;Bacteroides
OTU_1056	0	0	0	0	0	0	0	0	0	0	3	0	0	0	Bacteria;Planctomycetes;Planctomycetia;Planctomycetales;Planctomycetaceae
OTU_1058	0	1	4	0	0	0	0	0	0	0	2	0	0	0	Bacteria;Proteobacteria;Betaproteobacteria;Burkholderiales;Comamonadaceae
OTU_1059	0	0	0	0	0	0	0	0	0	0	2	0	0	0	Bacteria;Acidobacteria;Acidobacteria_Gp4;Gp4
OTU_106	0	1	0	0	2	0	0	63	0	0	62	0	0	0	Bacteria;Bacteroidetes;Cytophagia;Cytophagales;Cytophagaceae;Hymenobacter
OTU_1061	0	0	0	25	0	0	0	5	0	0	1	0	0	0	Bacteria;Proteobacteria;Alphaproteobacteria;Rhizobiales;Methylobacteriaceae;Methylobacterium
OTU_1062	0	0	0	0	0	0	0	0	0	0	3	0	0	0	Bacteria
OTU_1063	0	0	0	0	0	0	0	0	0	0	3	0	0	0	Bacteria;Planctomycetes;Planctomycetia;Planctomycetales;Planctomycetaceae;Rhodopirellula
OTU_1066	0	0	0	0	0	0	0	0	0	0	3	0	0	0	Bacteria;Cyanobacteria/Chloroplast;Cyanobacteria;Family V;GpV
OTU_1069	0	0	0	0	0	0	0	0	0	0	2	0	0	0	Bacteria;Proteobacteria;Alphaproteobacteria;Rhizobiales
OTU_107	1	0	1	0	0	0	0	0	0	0	71	0	0	0	Bacteria;Verrucomicrobia
OTU_1076	0	0	0	0	0	0	0	0	0	0	3	0	0	0	Bacteria;Planctomycetes;Planctomycetia;Planctomycetales;Planctomycetaceae;Gemmata
OTU_1077	0	0	0	0	0	0	0	0	0	0	3	0	0	0	Bacteria;Proteobacteria;Betaproteobacteria
OTU_1078	0	0	0	0	0	0	0	0	0	0	2	0	0	0	Bacteria;Proteobacteria;Betaproteobacteria;Burkholderiales;Oxalobacteraceae;Janthinobacterium
OTU_108	0	1	1	0	0	0	0	0	0	0	15	0	96	0	Bacteria;Proteobacteria;Alphaproteobacteria;Rhodobacterales;Rhodobacteraceae;Rubellimicrobium
OTU_1082	0	0	0	0	0	0	0	0	0	0	4	0	0	0	Bacteria;Planctomycetes;Planctomycetia;Planctomycetales;Planctomycetaceae
OTU_1083	0	0	0	0	0	0	0	0	0	0	0	0	41	0	Bacteria;Firmicutes;Bacilli;Bacillales;Staphylococcaceae;Staphylococcus
OTU_1084	0	0	0	0	0	0	0	0	0	0	2	0	0	0	Bacteria;Acidobacteria;Acidobacteria_Gp6;Gp6
OTU_1086	0	0	0	0	1	0	0	0	0	0	2	0	0	0	Bacteria
OTU_1087	0	0	0	0	0	0	0	0	0	0	2	0	0	0	Bacteria;Parcubacteria;Parcubacteria_genera_incertae_sedis
OTU_1088	0	0	0	0	0	0	0	0	0	0	2	0	0	0	Bacteria;Proteobacteria;Betaproteobacteria;Rhodocyclales;Rhodocyclaceae
OTU_1089	0	0	4	0	0	0	0	0	0	0	2	0	0	0	Bacteria;Proteobacteria;Gammaproteobacteria;Pseudomonadales;Pseudomonadaceae;Pseudomonas
OTU_109	12	0	6	0	4	0	0	0	0	0	3	82	0	3	Bacteria;Proteobacteria;Alphaproteobacteria;Rhodobacterales;Rhodobacteraceae;Paracoccus
OTU_1094	0	0	0	0	0	0	0	0	0	0	2	0	0	0	Bacteria;Bacteroidetes;Sphingobacteriia;Sphingobacteriales;Chitinophagaceae;Terrimonas
OTU_1097	0	0	0	0	0	0	0	0	0	0	2	0	0	0	Bacteria;Bacteroidetes;Sphingobacteriia;Sphingobacteriales;Chitinophagaceae;Flavitalea
OTU_11	2	2	2	2	9	3	1	2	1	1604	54	114	0	11	Bacteria;Proteobacteria;Gammaproteobacteria;Enterobacteriales;Enterobacteriaceae;Yersinia
OTU_110	1	0	0	0	0	0	0	0	0	0	57	0	0	0	Bacteria;Firmicutes;Bacilli;Lactobacillales;Lactobacillaceae;Lactobacillus
OTU_1101	0	0	0	0	0	0	0	0	0	0	3	0	0	0	Bacteria;Acidobacteria;Acidobacteria_Gp3;Gp3
OTU_1106	0	0	0	0	0	0	0	0	0	0	3	0	0	0	Bacteria;Acidobacteria;Acidobacteria_Gp6;Gp6
OTU_1108	0	0	0	0	1	0	0	0	0	0	2	0	0	0	Bacteria
OTU_1109	0	0	1	1	0	0	0	0	0	0	10	0	0	1	Bacteria;Proteobacteria;Betaproteobacteria;Burkholderiales;Burkholderiales_incertae_sedis
OTU_111	0	0	0	0	0	0	0	0	0	0	73	0	0	0	Bacteria;Acidobacteria;Acidobacteria_Gp1;Gp1
OTU_1111	0	0	0	0	0	0	0	0	0	0	2	0	0	0	Bacteria;Planctomycetes;Planctomycetia;Planctomycetales;Planctomycetaceae;Planctomyces
OTU_1112	0	0	0	0	0	0	0	0	0	0	2	0	0	0	Bacteria;Proteobacteria;Deltaproteobacteria;Myxococcales;Nannocystineae;Haliangiaceae
OTU_1113	0	0	0	0	0	0	0	0	0	0	2	0	0	0	Bacteria;Bacteroidetes;Bacteroidia;Bacteroidales;Porphyromonadaceae;Parabacteroides
OTU_1114	0	0	0	0	0	0	0	0	0	0	2	0	0	0	Bacteria;Firmicutes;Clostridia;Clostridiales;Lachnospiraceae
OTU_112	0	0	8	0	0	0	0	12	1	0	43	0	14	0	Bacteria;Proteobacteria;Alphaproteobacteria;Rhizobiales;Brucellaceae;Ochrobactrum
OTU_1120	0	0	0	0	0	0	0	0	0	0	6	0	0	0	Bacteria;Proteobacteria;Betaproteobacteria;Burkholderiales;Comamonadaceae
OTU_1121	0	0	0	0	0	0	0	0	0	0	0	0	0	3	Bacteria;Actinobacteria;Actinobacteria;Actinobacteridae;Actinomycetales;Corynebacterineae
OTU_1124	0	0	0	0	0	2	0	0	0	1	0	0	2	0	Bacteria;Proteobacteria;Alphaproteobacteria
OTU_1129	0	0	0	0	0	0	0	0	0	0	3	0	0	0	Bacteria;Proteobacteria;Gammaproteobacteria
OTU_113	0	0	0	0	0	0	0	0	0	0	68	0	0	0	Bacteria;Acidobacteria;Acidobacteria_Gp3;Gp3
OTU_1131	0	0	0	0	0	0	0	0	0	0	2	0	0	0	Bacteria;Proteobacteria;Betaproteobacteria;Hydrogenophilales;Hydrogenophilaceae;Thiobacillus
OTU_1135	0	0	0	0	0	0	0	0	0	0	2	0	0	0	Bacteria;Proteobacteria;Deltaproteobacteria;Myxococcales;Sorangiineae;Polyangiaceae
OTU_1136	0	0	0	0	0	0	0	0	0	0	3	0	0	0	Bacteria;Planctomycetes;Planctomycetia;Planctomycetales;Planctomycetaceae
OTU_1137	0	0	0	0	0	0	0	0	0	0	2	0	0	0	Bacteria;Acidobacteria;Acidobacteria_Gp4;Gp4
OTU_114	0	0	0	0	0	0	0	17	0	1	65	0	0	0	Bacteria;Bacteroidetes;Flavobacteriia;Flavobacteriales;Flavobacteriaceae;Cloacibacterium
OTU_1141	0	0	0	0	0	0	0	0	0	0	3	0	0	0	Bacteria;Proteobacteria;Gammaproteobacteria;Enterobacteriales;Enterobacteriaceae;Escherichia/Shigella
OTU_1143	0	0	0	0	0	0	0	0	0	0	2	0	0	0	Bacteria;Proteobacteria;Gammaproteobacteria
OTU_1147	0	0	0	0	0	0	0	0	0	0	2	0	0	0	Bacteria
OTU_115	0	0	0	0	0	0	0	0	0	0	105	0	0	0	Bacteria;Bacteroidetes;Bacteroidia;Bacteroidales;Prevotellaceae
OTU_1151	0	0	0	0	0	0	0	0	0	0	2	0	0	0	Bacteria;Actinobacteria;Actinobacteria;Actinobacteridae;Actinomycetales;Micrococcineae
OTU_1152	0	0	0	0	0	0	0	0	0	0	3	0	0	0	Bacteria;Proteobacteria;Gammaproteobacteria;Xanthomonadales;Sinobacteraceae;Steroidobacter
OTU_1153	0	0	0	0	0	0	0	0	0	0	2	0	0	0	Bacteria;Actinobacteria;Actinobacteria;Acidimicrobidae;Acidimicrobiales;Acidimicrobineae
OTU_1155	0	0	0	0	0	0	0	0	0	0	2	0	0	0	Bacteria;Proteobacteria;Deltaproteobacteria
OTU_116	0	0	0	0	1	0	0	0	0	0	73	0	0	0	Bacteria;Proteobacteria;Gammaproteobacteria
OTU_1161	0	0	0	0	0	0	0	0	0	0	2	0	0	0	Bacteria
OTU_1166	0	0	0	0	0	0	0	0	0	0	3	0	0	0	Bacteria;Proteobacteria;Betaproteobacteria
OTU_1168	0	0	0	0	1	0	0	0	0	0	3	19	0	0	Bacteria;Proteobacteria;Alphaproteobacteria;Rhizobiales;Rhizobiaceae;Rhizobium
OTU_1169	0	0	0	0	0	0	0	0	0	0	2	0	0	0	Bacteria
OTU_117	0	0	0	0	0	0	0	0	0	0	0	91	1	0	Bacteria;Bacteroidetes;Cytophagia;Cytophagales;Cytophagaceae
OTU_1170	0	0	0	0	0	0	0	0	0	0	2	0	0	0	Bacteria;Chloroflexi;Ktedonobacteria
OTU_1172	0	0	0	0	0	0	0	0	0	0	2	0	0	0	Bacteria
OTU_1177	0	0	0	0	0	0	0	0	0	1	3	0	0	0	Bacteria;Firmicutes;Clostridia;Clostridiales;Clostridiaceae 1;Clostridium sensu stricto
OTU_118	0	0	0	0	0	0	0	0	0	0	97	0	0	0	Bacteria;Acidobacteria;Acidobacteria_Gp4;Gp4
OTU_1180	0	0	0	0	0	0	0	0	0	0	2	0	0	0	Bacteria;Armatimonadetes;Armatimonadetes_gp5
OTU_1187	0	0	0	0	0	0	0	0	0	0	3	0	0	0	Bacteria
OTU_1188	0	0	0	0	0	0	0	0	0	0	3	0	0	0	Bacteria
OTU_119	0	0	0	0	0	1	0	0	0	0	88	0	0	0	Bacteria;Acidobacteria;Acidobacteria_Gp4;Gp4
OTU_1191	0	0	0	0	0	0	0	0	0	0	3	0	0	0	Bacteria;Actinobacteria;Actinobacteria;Actinobacteridae;Actinomycetales;Micrococcineae
OTU_1192	1	0	20	3	0	0	0	0	0	0	0	0	0	0	Bacteria;Proteobacteria;Alphaproteobacteria;Sphingomonadales;Sphingomonadaceae;Sphingobium
OTU_1195	0	0	0	0	0	0	0	0	0	0	2	0	0	0	Bacteria;Proteobacteria;Deltaproteobacteria;Myxococcales;Cystobacterineae
OTU_12	81	4	133	118	15	16	4	682	8	3	874	84	310	87	Bacteria;Proteobacteria;Betaproteobacteria;Burkholderiales;Burkholderiaceae;Cupriavidus
OTU_120	0	0	0	0	0	0	0	32	0	0	92	0	0	4	Bacteria;Bacteroidetes;Cytophagia;Cytophagales;Cytophagaceae;Hymenobacter
OTU_1201	0	0	0	0	0	0	0	0	1	0	3	0	0	0	Bacteria;Proteobacteria;Gammaproteobacteria;Xanthomonadales;Xanthomonadaceae;Dyella
OTU_1205	0	0	0	0	0	0	0	0	0	0	2	0	0	0	Bacteria;Bacteroidetes;Bacteroidetes_incertae_sedis;Ohtaekwangia
OTU_1207	0	0	0	0	0	0	0	0	0	0	2	0	0	0	Bacteria;Bacteroidetes;Bacteroidia;Bacteroidales;Prevotellaceae;Prevotella
OTU_1208	0	0	0	0	0	0	0	0	0	0	2	0	0	0	Bacteria;Acidobacteria;Acidobacteria_Gp3;Gp3
OTU_1209	0	0	0	0	0	0	0	0	0	0	2	0	0	0	Bacteria;Acidobacteria;Acidobacteria_Gp3;Gp3
OTU_121	0	1	0	0	1	0	0	21	0	0	62	0	0	0	Bacteria;Proteobacteria;Gammaproteobacteria;Pasteurellales;Pasteurellaceae;Haemophilus
OTU_1212	0	0	0	0	0	0	0	0	0	0	5	0	0	0	Bacteria;Acidobacteria;Acidobacteria_Gp16;Gp16
OTU_1218	0	0	0	0	0	0	0	0	0	0	2	0	0	0	Bacteria;Proteobacteria
OTU_122	0	0	0	0	0	0	1	0	0	0	82	0	0	0	Bacteria;Proteobacteria;Betaproteobacteria
OTU_1221	0	0	0	0	0	0	0	0	0	0	3	0	0	0	Bacteria;Acidobacteria;Acidobacteria_Gp6;Gp6
OTU_1222	0	0	0	0	0	0	0	0	0	0	2	0	0	0	Bacteria;Planctomycetes;Planctomycetia;Planctomycetales;Planctomycetaceae;Planctomyces
OTU_1223	0	0	0	0	0	0	0	0	0	0	2	0	0	0	Bacteria;Firmicutes
OTU_1227	0	0	0	0	0	0	0	0	0	0	3	0	0	0	Bacteria;Firmicutes;Bacilli;Lactobacillales;Carnobacteriaceae;Trichococcus
OTU_1228	0	0	0	0	0	0	0	0	0	0	2	0	0	0	Bacteria
OTU_1229	0	0	0	0	0	0	0	0	0	0	3	0	0	0	Bacteria;Bacteroidetes;Cytophagia;Cytophagales;Cytophagaceae;Dyadobacter
OTU_123	0	0	0	0	0	0	0	0	0	0	107	0	1	0	Bacteria;Bacteroidetes;Sphingobacteriia;Sphingobacteriales;Sphingobacteriaceae;Pedobacter
OTU_1236	0	0	0	0	0	0	0	0	0	0	2	0	0	0	Bacteria;Planctomycetes;Planctomycetia;Planctomycetales;Planctomycetaceae;Aquisphaera
OTU_1237	0	0	0	0	0	0	0	0	0	0	4	0	0	0	Bacteria;Bacteroidetes;Sphingobacteriia;Sphingobacteriales;Chitinophagaceae;Flavisolibacter
OTU_1239	0	0	0	0	0	0	0	0	0	0	2	0	0	0	Bacteria;Proteobacteria;Alphaproteobacteria
OTU_124	0	0	0	0	1	0	0	0	0	0	143	0	0	0	Bacteria;Actinobacteria;Actinobacteria;Rubrobacteridae;Solirubrobacterales;Conexibacteraceae
OTU_1243	0	0	0	0	0	0	0	0	0	0	3	0	0	0	Bacteria;Proteobacteria;Alphaproteobacteria;Rhizobiales;Xanthobacteraceae;Pseudolabrys
OTU_1248	0	0	0	22	0	0	0	0	0	0	20	0	0	0	Bacteria;Proteobacteria;Betaproteobacteria;Burkholderiales;Oxalobacteraceae
OTU_125	0	0	0	0	0	1	0	0	0	0	14	68	0	0	Bacteria;Verrucomicrobia;Subdivision3;Subdivision3_genera_incertae_sedis
OTU_1251	0	0	0	0	0	0	0	0	0	0	15	0	0	0	Bacteria;Acidobacteria;Acidobacteria_Gp6;Gp6
OTU_1253	0	0	0	0	0	0	0	0	0	0	2	0	0	0	Bacteria;Firmicutes;Clostridia;Clostridiales;Clostridiales_Incertae Sedis XI;Sedimentibacter
OTU_1258	0	0	0	0	0	0	0	0	0	0	2	0	0	0	Bacteria;Deinococcus-Thermus;Deinococci;Deinococcales;Deinococcaceae;Deinococcus
OTU_126	0	0	0	0	0	0	1	0	0	0	80	0	0	0	Bacteria;Firmicutes;Bacilli;Bacillales;Planococcaceae;Lysinibacillus
OTU_1260	0	0	0	0	0	0	0	0	0	0	2	0	0	0	Bacteria
OTU_1262	0	0	0	0	0	0	0	0	0	0	6	0	0	0	Bacteria;Proteobacteria;Betaproteobacteria
OTU_1263	0	0	0	0	0	0	0	0	0	0	2	0	0	0	Bacteria;Planctomycetes;Planctomycetia;Planctomycetales;Planctomycetaceae;Planctomyces
OTU_1267	0	0	0	0	0	0	0	0	0	0	4	0	0	0	Bacteria;Proteobacteria;Betaproteobacteria
OTU_1268	0	0	0	0	0	0	0	0	0	0	2	0	0	0	Bacteria;Planctomycetes;Planctomycetia;Planctomycetales;Planctomycetaceae;Planctomyces
OTU_1269	0	0	0	0	0	0	0	0	0	0	2	0	0	0	Bacteria;Gemmatimonadetes;Gemmatimonadetes;Gemmatimonadales;Gemmatimonadaceae;Gemmatimonas
OTU_127	0	0	0	0	0	0	0	0	0	0	96	0	0	0	Bacteria;Bacteroidetes;Bacteroidia;Bacteroidales;Bacteroidaceae;Bacteroides
OTU_1273	0	0	0	0	0	0	0	0	0	0	2	0	0	0	Bacteria;Firmicutes;Clostridia;Clostridiales;Peptostreptococcaceae;Clostridium XI
OTU_1275	0	0	0	0	0	0	0	0	0	0	8	0	0	0	Bacteria;Acidobacteria;Acidobacteria_Gp6;Gp6
OTU_1277	0	0	0	0	0	0	0	0	0	0	4	0	0	0	Bacteria;Proteobacteria;Betaproteobacteria;Burkholderiales;Burkholderiaceae;Burkholderia
OTU_1278	0	0	0	0	0	0	0	0	0	0	5	0	0	0	Bacteria;Acidobacteria;Acidobacteria_Gp1;Gp1
OTU_128	0	0	0	0	0	0	0	0	1	0	55	0	0	0	Bacteria;Verrucomicrobia;Spartobacteria;Spartobacteria_genera_incertae_sedis
OTU_1284	0	0	0	0	0	0	0	0	0	0	2	0	0	0	Bacteria;Planctomycetes;Planctomycetia;Planctomycetales;Planctomycetaceae;Gemmata
OTU_1286	0	0	0	0	0	0	0	0	0	0	2	0	0	0	Bacteria;Bacteroidetes
OTU_1289	0	0	2	1	0	0	0	1	0	0	5	0	2	0	Bacteria;Proteobacteria;Alphaproteobacteria;Rhizobiales;Methylobacteriaceae;Methylobacterium
OTU_129	0	0	1	0	0	0	0	54	0	0	1	2	0	0	Bacteria;Acidobacteria;Acidobacteria_Gp1;Gp1
OTU_1290	0	0	0	0	0	0	0	0	0	0	2	0	0	0	Bacteria;Bacteroidetes;Bacteroidetes_incertae_sedis;Ohtaekwangia
OTU_1293	0	0	0	0	0	0	0	0	0	0	2	0	0	0	Bacteria;Actinobacteria;Actinobacteria;Actinobacteridae;Actinomycetales
OTU_1298	0	0	0	0	0	0	0	0	0	0	2	0	0	0	Bacteria;Bacteroidetes;Cytophagia;Cytophagales;Cytophagaceae
OTU_1299	0	0	0	0	0	0	0	0	0	0	4	0	0	0	Bacteria;Actinobacteria;Actinobacteria;Actinobacteridae;Actinomycetales;Frankineae
OTU_13	1	4	1480	1	0	8	1	55	2	3	329	0	1	0	Bacteria;Proteobacteria;Gammaproteobacteria;Pseudomonadales;Pseudomonadaceae;Pseudomonas
OTU_130	29	1	16	27	0	0	0	0	0	1	19	45	0	0	Bacteria;Firmicutes;Bacilli;Bacillales;Bacillaceae 1;Bacillus
OTU_1302	0	0	0	0	0	0	0	0	0	0	2	0	0	0	Bacteria;Proteobacteria;Gammaproteobacteria;Xanthomonadales;Xanthomonadaceae;Dokdonella
OTU_1303	0	0	0	0	0	0	0	0	0	0	2	0	0	0	Bacteria
OTU_1304	0	0	0	0	0	0	0	0	0	0	1	0	1	0	Bacteria;Actinobacteria;Actinobacteria;Actinobacteridae;Actinomycetales;Propionibacterineae
OTU_1307	0	0	0	0	0	0	0	0	0	0	4	0	0	0	Bacteria;Acidobacteria;Acidobacteria_Gp6;Gp6
OTU_1308	0	0	0	0	0	0	0	0	0	0	4	0	0	0	Bacteria;Verrucomicrobia;Spartobacteria;Spartobacteria_genera_incertae_sedis
OTU_131	0	1	0	14	0	0	0	44	0	0	5	1	10	0	Bacteria;Actinobacteria;Actinobacteria;Actinobacteridae;Actinomycetales;Corynebacterineae
OTU_1314	0	0	0	0	0	0	0	0	0	0	2	0	0	0	Bacteria;Bacteroidetes;Sphingobacteriia;Sphingobacteriales;Chitinophagaceae;Flavisolibacter
OTU_1315	4	2	42	25	0	0	1	94	0	0	56	0	0	0	Bacteria;Proteobacteria;Betaproteobacteria;Burkholderiales;Comamonadaceae;Delftia
OTU_1316	0	0	0	0	0	0	0	0	0	0	3	0	0	0	Bacteria;Proteobacteria;Alphaproteobacteria;Rhizobiales;Bradyrhizobiaceae
OTU_1317	0	1	0	0	0	0	0	0	0	0	27	0	0	0	Bacteria;Proteobacteria;Betaproteobacteria;Burkholderiales;Comamonadaceae
OTU_132	0	0	0	1	0	0	0	0	0	1	83	0	0	0	Bacteria;Firmicutes;Bacilli;Bacillales;Bacillales_Incertae Sedis XI;Gemella
OTU_1320	0	0	0	0	0	0	0	0	0	0	4	0	0	0	Bacteria;candidate division WPS-2;WPS-2_genera_incertae_sedis
OTU_1321	0	0	0	0	0	0	0	0	0	0	2	0	0	0	Bacteria;candidate division WPS-2;WPS-2_genera_incertae_sedis
OTU_133	0	0	0	0	0	0	0	0	0	0	25	56	0	0	Bacteria;Acidobacteria;Acidobacteria_Gp4;Gp4
OTU_1333	0	0	0	0	0	0	0	0	0	0	2	0	0	0	Bacteria
OTU_1335	0	0	0	0	0	0	0	0	0	0	4	0	0	0	Bacteria;Proteobacteria;Alphaproteobacteria;Rhizobiales
OTU_1336	0	0	0	0	0	0	0	0	0	0	2	0	0	0	Bacteria;Firmicutes;Clostridia;Clostridiales;Lachnospiraceae;Lachnospiracea_incertae_sedis
OTU_1337	0	0	1	0	0	0	0	0	0	0	4	0	0	0	Bacteria;Actinobacteria;Actinobacteria;Actinobacteridae;Actinomycetales;Frankineae
OTU_134	0	0	0	0	0	0	0	0	0	0	58	0	0	0	Bacteria;Verrucomicrobia;Spartobacteria;Spartobacteria_genera_incertae_sedis
OTU_1340	0	0	0	0	0	0	0	0	0	0	3	0	0	0	Bacteria;candidate division WPS-2;WPS-2_genera_incertae_sedis
OTU_1343	0	0	0	0	0	0	0	0	0	0	2	0	0	0	Bacteria
OTU_1346	0	0	0	0	0	0	0	0	0	0	2	0	0	0	Bacteria;Bacteroidetes;Sphingobacteriia;Sphingobacteriales;Chitinophagaceae
OTU_135	0	0	0	0	0	0	0	0	0	0	0	55	0	0	Bacteria;Planctomycetes;Planctomycetia;Planctomycetales;Planctomycetaceae
OTU_1350	0	0	0	2	0	0	0	0	0	0	0	0	0	0	Bacteria;Proteobacteria;Alphaproteobacteria;Rhizobiales;Methylobacteriaceae;Methylobacterium
OTU_1352	0	0	0	0	0	0	0	0	0	0	3	0	0	0	Bacteria;Proteobacteria
OTU_1354	0	0	0	0	0	0	0	0	0	0	3	0	0	0	Bacteria;Proteobacteria;Gammaproteobacteria;Alteromonadales;Alteromonadaceae;Haliea
OTU_1356	0	0	0	0	0	0	0	0	0	0	9	0	0	0	Bacteria;candidate division WPS-2;WPS-2_genera_incertae_sedis
OTU_1357	0	0	0	0	0	0	0	0	0	0	4	0	0	0	Bacteria;candidate division WPS-2;WPS-2_genera_incertae_sedis
OTU_1358	0	0	0	0	0	0	0	0	0	0	3	0	0	0	Bacteria;candidate division WPS-2;WPS-2_genera_incertae_sedis
OTU_1359	1	0	40	13	0	1	0	1	0	0	12	0	0	0	Bacteria;Proteobacteria;Betaproteobacteria;Burkholderiales;Comamonadaceae;Curvibacter
OTU_136	0	0	0	18	0	1	0	0	0	0	101	0	0	0	Bacteria;Actinobacteria;Actinobacteria;Actinobacteridae;Actinomycetales;Micrococcineae
OTU_1360	0	0	0	0	0	0	0	0	0	0	2	0	0	0	Bacteria;Proteobacteria;Alphaproteobacteria;Rhodospirillales;Rhodospirillaceae;Skermanella
OTU_1363	0	0	0	0	0	0	0	0	0	0	3	0	0	0	Bacteria;candidate division WPS-1;WPS-1_genera_incertae_sedis
OTU_137	0	0	0	0	0	0	0	0	0	0	55	0	0	0	Bacteria;Bacteroidetes;Bacteroidia;Bacteroidales;Bacteroidaceae;Bacteroides
OTU_1377	0	0	0	0	0	0	0	0	0	0	2	0	0	0	Bacteria;Bacteroidetes;Sphingobacteriia;Sphingobacteriales;Chitinophagaceae;Ferruginibacter
OTU_1379	0	0	0	0	0	0	0	0	0	0	5	0	0	0	Bacteria;Bacteroidetes;Bacteroidetes_incertae_sedis;Ohtaekwangia
OTU_138	0	0	48	0	0	0	0	0	0	0	0	0	0	0	Bacteria
OTU_1381	0	0	0	0	0	0	0	0	0	0	6	0	0	0	Bacteria;Acidobacteria;Acidobacteria_Gp7;Gp7
OTU_1382	0	0	1	0	0	0	0	0	0	0	4	0	0	0	Bacteria;Proteobacteria;Gammaproteobacteria;Pseudomonadales;Pseudomonadaceae;Serpens
OTU_1383	0	0	0	0	0	0	0	0	0	0	4	0	0	0	Bacteria;Acidobacteria;Acidobacteria_Gp4;Gp4
OTU_1386	0	0	3	0	0	0	0	0	0	0	0	0	0	0	Bacteria;Proteobacteria;Alphaproteobacteria;Sphingomonadales;Sphingomonadaceae;Novosphingobium
OTU_1388	0	0	0	0	0	0	0	0	0	0	2	0	0	0	Bacteria;Acidobacteria;Acidobacteria_Gp4;Gp4
OTU_139	0	0	0	0	0	0	0	0	0	0	55	1	0	0	Bacteria
OTU_1391	0	0	0	0	0	0	0	0	0	0	2	0	0	0	Bacteria;BRC1;BRC1_genera_incertae_sedis
OTU_1394	0	0	0	0	0	0	0	0	0	0	3	0	0	0	Bacteria;Proteobacteria;Gammaproteobacteria;Pseudomonadales;Pseudomonadaceae;Rhizobacter
OTU_1399	0	0	0	0	0	0	0	0	0	0	2	0	0	0	Bacteria;Armatimonadetes;Armatimonadetes_gp5
OTU_14	2	2	848	319	0	2	1	24	0	0	41	0	0	2	Bacteria;Proteobacteria;Alphaproteobacteria;Rhizobiales;Methylobacteriaceae;Methylobacterium
OTU_140	0	0	0	0	1	0	0	0	0	0	52	0	0	0	Bacteria;Actinobacteria;Actinobacteria;Acidimicrobidae;Acidimicrobiales;Acidimicrobineae
OTU_1401	0	0	0	0	0	0	0	0	0	0	7	0	0	0	Bacteria;Acidobacteria;Acidobacteria_Gp4;Gp4
OTU_141	0	0	0	0	0	0	0	0	0	0	0	2	48	0	Bacteria;Bacteroidetes;Flavobacteriia;Flavobacteriales;Flavobacteriaceae;Flavobacterium
OTU_1416	0	0	2	0	0	0	0	0	0	0	8	0	0	0	Bacteria;Proteobacteria;Alphaproteobacteria;Sphingomonadales;Sphingomonadaceae;Novosphingobium
OTU_1418	0	3	0	1	0	0	0	0	0	0	1	0	0	0	Bacteria;Tenericutes;Mollicutes;Entomoplasmatales;Spiroplasmataceae;Spiroplasma
OTU_1419	0	0	0	0	0	0	0	0	0	0	3	0	0	0	Bacteria;Cyanobacteria/Chloroplast;Cyanobacteria;Family V;GpV
OTU_142	0	0	0	0	0	0	0	0	0	0	52	0	0	0	Bacteria;Firmicutes;Clostridia;Clostridiales;Ruminococcaceae
OTU_1420	0	0	0	0	0	0	0	0	0	0	3	0	0	0	Bacteria;Proteobacteria;Gammaproteobacteria;Pasteurellales;Pasteurellaceae
OTU_1424	0	0	0	0	0	0	0	0	0	0	4	0	0	0	Bacteria;Bacteroidetes;Sphingobacteriia;Sphingobacteriales;Chitinophagaceae
OTU_1425	0	0	0	0	0	0	0	0	0	0	2	0	0	0	Bacteria;Proteobacteria;Gammaproteobacteria;Xanthomonadales;Xanthomonadaceae;Lysobacter
OTU_1429	0	0	0	0	0	0	0	0	0	0	2	0	0	0	Bacteria;Proteobacteria;Alphaproteobacteria;Rhizobiales;Rhizobiaceae;Rhizobium
OTU_143	0	0	0	0	0	0	0	0	0	0	55	0	0	0	Bacteria;Verrucomicrobia;Spartobacteria;Spartobacteria_genera_incertae_sedis
OTU_144	0	0	0	0	0	1	0	0	0	0	1	0	72	0	Bacteria;Actinobacteria;Actinobacteria;Actinobacteridae;Actinomycetales;Propionibacterineae
OTU_1441	0	0	0	0	0	0	0	0	0	0	2	0	0	0	Bacteria;Acidobacteria;Acidobacteria_Gp6;Gp6
OTU_1442	0	0	0	0	0	0	0	0	0	0	2	0	0	0	Bacteria
OTU_1443	0	0	0	0	0	0	0	0	0	0	8	0	0	0	Bacteria;Acidobacteria;Acidobacteria_Gp6;Gp6
OTU_1445	0	0	0	0	0	0	0	0	0	0	4	0	0	0	Bacteria;Planctomycetes;Planctomycetia;Planctomycetales;Planctomycetaceae;Pirellula
OTU_1446	0	0	0	0	0	0	0	0	0	0	2	0	0	0	Bacteria
OTU_145	0	0	0	0	0	0	0	0	0	0	47	0	0	0	Bacteria;Acidobacteria;Acidobacteria_Gp1
OTU_1451	0	0	0	0	0	0	0	0	0	0	2	0	0	0	Bacteria;Firmicutes;Clostridia;Clostridiales;Lachnospiraceae;Lachnospiracea_incertae_sedis
OTU_1454	0	0	0	0	0	54	30	1	24	28	1	0	0	2	Bacteria;Proteobacteria
OTU_1455	0	0	0	0	0	0	0	0	0	0	2	0	0	0	Bacteria;Chloroflexi;Caldilineae;Caldilineales;Caldilineaceae;Caldilinea
OTU_1457	0	0	0	0	0	0	0	0	0	0	2	0	0	0	Bacteria;Bacteroidetes;Bacteroidia;Bacteroidales;Prevotellaceae;Paraprevotella
OTU_146	0	0	0	0	0	0	0	0	0	20	109	3	0	1	Bacteria;Firmicutes;Bacilli;Lactobacillales;Enterococcaceae;Enterococcus
OTU_1465	0	0	0	0	0	0	0	0	0	0	2	0	0	0	Bacteria;Proteobacteria;Deltaproteobacteria;Myxococcales;Nannocystineae;Nannocystaceae
OTU_1467	0	0	0	0	0	0	0	0	0	0	2	0	0	0	Bacteria;Proteobacteria;Alphaproteobacteria;Rhizobiales;Aurantimonadaceae
OTU_1469	0	0	0	0	0	1	0	0	0	0	1	0	0	0	Archaea;Thaumarchaeota;Nitrososphaerales;Nitrososphaeraceae;Nitrososphaera
OTU_147	0	0	0	0	0	0	0	0	0	0	1	0	50	0	Bacteria;Bacteroidetes;Sphingobacteriia;Sphingobacteriales;Rhodothermaceae;Salinibacter
OTU_1479	0	0	0	0	0	0	0	0	0	0	2	0	0	0	Bacteria
OTU_148	0	0	0	0	0	0	0	0	0	0	57	0	0	0	Bacteria;Actinobacteria;Actinobacteria;Actinobacteridae;Actinomycetales;Pseudonocardineae
OTU_1480	0	0	0	0	0	0	0	0	0	0	2	0	0	0	Bacteria;Acidobacteria;Acidobacteria_Gp2;Gp2
OTU_1483	0	0	0	0	0	0	0	0	0	0	4	0	0	0	Bacteria;Proteobacteria;Gammaproteobacteria
OTU_1485	0	0	0	0	0	0	0	0	0	0	5	0	0	0	Bacteria;Bacteroidetes;Cytophagia;Cytophagales;Cytophagaceae;Adhaeribacter
OTU_1488	0	0	0	0	0	0	0	0	0	0	3	0	0	0	Bacteria;Acidobacteria;Acidobacteria_Gp6;Gp6
OTU_1489	0	0	0	0	0	0	0	0	0	0	2	0	0	0	Bacteria;Proteobacteria;Deltaproteobacteria
OTU_149	0	0	0	44	0	0	0	0	0	0	1	0	0	0	Bacteria;Acidobacteria;Acidobacteria_Gp3;Gp3
OTU_1490	0	0	4	1	0	0	0	0	0	0	11	0	0	0	Bacteria;Proteobacteria;Betaproteobacteria;Burkholderiales
OTU_1495	0	0	0	0	0	0	0	0	0	0	2	0	0	0	Bacteria;Acidobacteria;Acidobacteria_Gp6;Gp6
OTU_1496	0	0	0	0	0	0	0	0	0	0	3	0	0	0	Bacteria;Acidobacteria;Acidobacteria_Gp16;Gp16
OTU_1498	0	0	0	0	0	0	0	0	0	0	2	0	0	0	Bacteria
OTU_15	0	3	4	330	2	1	0	1	3	1	249	636	0	26	Bacteria;Proteobacteria;Betaproteobacteria;Rhodocyclales;Rhodocyclaceae;Rhodocyclus
OTU_150	0	0	0	0	0	0	0	0	0	0	0	0	55	0	Bacteria;Bacteroidetes;Sphingobacteriia;Sphingobacteriales;Chitinophagaceae
OTU_1501	0	0	0	0	0	0	0	0	0	0	2	0	0	0	Bacteria;Actinobacteria;Actinobacteria;Rubrobacteridae;Solirubrobacterales;Solirubrobacteraceae
OTU_1503	0	0	0	0	0	0	0	0	0	0	2	0	0	0	Bacteria;Verrucomicrobia
OTU_1505	0	0	0	0	0	0	0	0	0	0	3	0	0	0	Bacteria;Actinobacteria;Actinobacteria;Actinobacteridae;Actinomycetales;Streptosporangineae
OTU_1506	0	0	0	0	0	0	0	0	0	0	2	0	0	0	Bacteria
OTU_151	0	0	0	0	0	0	0	0	0	1	93	0	0	0	Bacteria;Deinococcus-Thermus;Deinococci;Deinococcales;Deinococcaceae;Deinococcus
OTU_1510	0	0	0	0	0	0	0	0	0	0	2	0	0	0	Bacteria;candidate division WPS-2;WPS-2_genera_incertae_sedis
OTU_1518	0	0	0	0	0	0	0	0	0	0	2	0	0	0	Bacteria;Proteobacteria;Deltaproteobacteria;Myxococcales;Nannocystineae
OTU_152	4	0	11	9	0	0	0	10	1	0	9	0	0	0	Bacteria;Actinobacteria;Actinobacteria;Actinobacteridae;Actinomycetales;Corynebacterineae
OTU_1520	0	0	0	0	0	0	0	0	0	0	2	0	0	0	Bacteria;Chloroflexi;Caldilineae;Caldilineales;Caldilineaceae;Litorilinea
OTU_1521	0	0	0	0	0	0	0	0	0	0	9	0	0	0	Bacteria;Proteobacteria;Gammaproteobacteria;Pseudomonadales;Pseudomonadaceae;Pseudomonas
OTU_1522	0	0	0	0	0	0	0	0	0	0	3	0	0	0	Bacteria;Proteobacteria;Gammaproteobacteria;Xanthomonadales;Xanthomonadaceae;Pseudoxanthomonas
OTU_1523	0	0	0	0	0	0	0	0	0	0	3	0	0	0	Bacteria;Proteobacteria
OTU_1525	0	0	0	0	0	0	0	0	0	0	2	0	0	0	Bacteria;Proteobacteria;Alphaproteobacteria;Rhizobiales;Hyphomicrobiaceae
OTU_1528	0	0	0	0	0	0	0	0	0	0	6	0	0	0	Bacteria;Acidobacteria;Acidobacteria_Gp6;Gp6
OTU_1529	0	0	0	0	0	0	0	0	0	0	2	0	0	0	Bacteria;Proteobacteria;Alphaproteobacteria;Rhizobiales;Phyllobacteriaceae
OTU_153	0	0	0	0	0	0	0	0	0	0	79	0	0	0	Bacteria;Proteobacteria;Alphaproteobacteria;Rhizobiales;Hyphomicrobiaceae;Hyphomicrobium
OTU_1530	0	0	0	0	0	0	0	0	0	0	2	0	0	0	Bacteria;Planctomycetes;Planctomycetia;Planctomycetales;Planctomycetaceae;Planctomyces
OTU_1531	0	0	0	0	0	0	0	0	0	0	4	0	0	0	Bacteria;Proteobacteria;Alphaproteobacteria;Rhodospirillales
OTU_1536	0	0	0	0	0	0	0	0	0	0	4	0	0	0	Bacteria;Bacteroidetes;Bacteroidia;Bacteroidales;Porphyromonadaceae;Porphyromonas
OTU_1539	0	0	9	0	0	0	0	0	0	0	2	0	0	0	Bacteria;Proteobacteria;Alphaproteobacteria;Sphingomonadales;Sphingomonadaceae;Sphingobium
OTU_154	0	0	0	0	0	0	0	0	0	0	38	0	0	0	Bacteria;Acidobacteria;Acidobacteria_Gp1;Gp1
OTU_1540	1	0	0	0	0	0	0	0	0	0	3	0	0	0	Bacteria;Firmicutes;Bacilli;Bacillales;Bacillaceae 1;Geobacillus
OTU_1541	0	0	0	0	0	0	0	0	0	0	2	0	0	0	Bacteria;Proteobacteria;Betaproteobacteria
OTU_155	1	0	63	4	0	0	0	2	0	0	15	0	1	0	Bacteria;Proteobacteria;Alphaproteobacteria;Sphingomonadales;Sphingomonadaceae;Sphingomonas
OTU_1552	0	0	0	0	0	0	0	0	0	0	3	0	0	0	Bacteria;Proteobacteria;Betaproteobacteria;Hydrogenophilales;Hydrogenophilaceae;Thiobacillus
OTU_1553	0	0	0	0	0	0	0	0	0	0	2	0	0	0	Bacteria;Proteobacteria
OTU_1557	0	0	0	0	0	0	0	0	0	0	2	0	0	0	Bacteria;Proteobacteria
OTU_1559	0	0	0	0	0	0	0	0	0	0	8	0	0	23	Bacteria;Proteobacteria;Betaproteobacteria;Rhodocyclales;Rhodocyclaceae;Azospira
OTU_156	1	0	0	0	0	1	0	0	0	0	10	47	0	0	Bacteria;Actinobacteria;Actinobacteria;Actinobacteridae;Actinomycetales;Micrococcineae
OTU_1561	0	0	0	0	0	0	0	0	0	0	16	0	0	0	Bacteria;Verrucomicrobia;Spartobacteria;Spartobacteria_genera_incertae_sedis
OTU_1565	0	0	0	0	0	0	0	0	0	0	2	0	0	0	Bacteria;Proteobacteria;Alphaproteobacteria;Rhizobiales
OTU_1567	0	0	0	0	0	0	0	0	0	0	2	0	0	0	Bacteria
OTU_157	0	0	0	0	1	1	1	0	1	0	61	155	1	0	Bacteria;Proteobacteria;Gammaproteobacteria;Pseudomonadales;Pseudomonadaceae;Pseudomonas
OTU_1574	0	0	0	0	0	0	0	0	0	0	3	0	0	0	Bacteria;Acidobacteria;Acidobacteria_Gp4;Gp4
OTU_1577	0	0	0	0	0	0	0	0	0	0	2	0	0	0	Bacteria;Actinobacteria;Actinobacteria;Rubrobacteridae;Solirubrobacterales;Conexibacteraceae
OTU_1579	0	0	0	0	0	0	0	0	0	0	2	0	0	0	Bacteria;Proteobacteria;Deltaproteobacteria
OTU_158	0	0	0	1	1	0	0	0	0	0	77	0	0	1	Bacteria;Acidobacteria;Acidobacteria_Gp6;Gp6
OTU_1584	0	0	0	1	0	0	0	0	0	0	18	0	0	0	Bacteria;Proteobacteria;Betaproteobacteria;Rhodocyclales;Rhodocyclaceae
OTU_1585	0	0	0	0	0	0	0	0	0	0	2	0	0	0	Bacteria;Verrucomicrobia;Opitutae;Opitutales;Opitutaceae;Opitutus
OTU_1586	0	0	0	0	0	0	0	0	0	0	2	0	0	0	Bacteria;Acidobacteria;Acidobacteria_Gp4;Gp4
OTU_159	0	0	0	0	0	0	0	0	0	0	46	0	0	0	Bacteria;Actinobacteria;Actinobacteria;Rubrobacteridae;Solirubrobacterales;Conexibacteraceae
OTU_1592	0	0	0	0	0	0	0	0	0	0	3	0	0	0	Bacteria;Bacteroidetes;Sphingobacteriia;Sphingobacteriales;Sphingobacteriaceae;Pedobacter
OTU_1593	0	0	0	0	0	0	0	0	0	0	2	0	0	0	Bacteria;Planctomycetes;Planctomycetia;Planctomycetales;Planctomycetaceae;Planctomyces
OTU_1594	0	0	0	0	0	0	0	0	0	0	3	0	0	0	Bacteria;Proteobacteria
OTU_1598	0	0	0	0	0	0	0	0	0	0	3	0	0	0	Bacteria;Acidobacteria;Acidobacteria_Gp4;Gp4
OTU_16	23	3	5	3	0	7	1	0	3	0	895	1	3	1	Bacteria;Proteobacteria;Alphaproteobacteria;Rhizobiales;Methylobacteriaceae;Methylobacterium
OTU_160	0	1	0	0	0	0	0	2	0	0	25	24	16	3	Bacteria;Firmicutes;Bacilli;Lactobacillales;Streptococcaceae;Streptococcus
OTU_161	0	0	0	0	1	0	0	0	0	0	42	0	0	0	Bacteria;Acidobacteria;Acidobacteria_Gp1;Gp1
OTU_162	0	0	0	0	0	1	0	42	0	0	0	0	0	0	Bacteria;Proteobacteria;Alphaproteobacteria;Sphingomonadales;Erythrobacteraceae
OTU_1623	0	0	0	0	0	0	0	0	0	0	2	0	0	0	Bacteria;Acidobacteria;Acidobacteria_Gp7;Gp7
OTU_1625	0	0	0	0	0	0	0	0	0	0	3	0	0	0	Bacteria;Actinobacteria;Actinobacteria;Rubrobacteridae;Gaiellales;Gaiellaceae
OTU_1627	0	0	0	0	0	0	0	0	0	0	3	0	0	0	Bacteria;Bacteroidetes;Sphingobacteriia;Sphingobacteriales;Chitinophagaceae;Chitinophaga
OTU_163	0	0	1	0	0	0	0	0	0	0	102	0	1	0	Bacteria;Proteobacteria;Betaproteobacteria;Burkholderiales
OTU_1630	0	0	0	0	0	0	0	2	0	0	0	0	0	0	Bacteria;Actinobacteria;Actinobacteria;Actinobacteridae;Actinomycetales;Micrococcineae
OTU_1633	0	0	0	0	0	0	0	0	0	0	3	0	0	0	Bacteria
OTU_1634	0	0	0	0	0	0	0	0	0	0	0	0	0	10	Bacteria;Proteobacteria;Betaproteobacteria;Methylophilales;Methylophilaceae;Methylophilus
OTU_164	0	0	34	0	0	0	0	0	0	0	1	0	0	1	Bacteria;Bacteroidetes;Flavobacteriia;Flavobacteriales;Flavobacteriaceae;Flavobacterium
OTU_1640	0	0	0	0	0	0	0	0	0	0	2	0	0	0	Bacteria;Actinobacteria;Actinobacteria;Actinobacteridae;Actinomycetales;Propionibacterineae
OTU_1644	0	0	0	0	0	0	0	0	0	0	3	0	0	0	Bacteria;Bacteroidetes;Bacteroidetes_incertae_sedis;Ohtaekwangia
OTU_1646	0	0	0	0	0	0	0	0	0	0	2	0	0	0	Bacteria
OTU_1648	0	0	0	0	0	0	0	0	0	0	5	0	0	0	Bacteria;Acidobacteria;Acidobacteria_Gp16;Gp16
OTU_165	1	0	44	0	0	0	0	0	0	0	0	0	0	0	Bacteria;Bacteroidetes;Flavobacteriia;Flavobacteriales;Flavobacteriaceae;Flavobacterium
OTU_1651	0	0	0	0	0	0	0	0	0	0	2	0	0	0	Bacteria
OTU_1652	0	0	0	0	0	0	0	0	0	0	5	0	0	0	Bacteria;Proteobacteria;Betaproteobacteria;Burkholderiales;Comamonadaceae
OTU_1656	0	0	0	0	0	0	0	0	0	0	3	0	0	0	Bacteria;Firmicutes;Clostridia;Clostridiales;Lachnospiraceae;Lactonifactor
OTU_1659	0	0	0	0	0	0	0	0	0	0	2	0	0	0	Bacteria;Acidobacteria;Acidobacteria_Gp2;Gp2
OTU_166	0	0	0	40	0	0	0	0	0	0	0	0	1	0	Bacteria;Acidobacteria;Acidobacteria_Gp1;Gp1
OTU_1661	0	0	0	3	0	0	0	0	0	0	0	0	0	0	Bacteria;Proteobacteria;Betaproteobacteria;Burkholderiales;Oxalobacteraceae
OTU_1662	0	0	0	0	0	0	0	0	0	0	2	0	0	0	Bacteria;Proteobacteria;Alphaproteobacteria;Caulobacterales;Caulobacteraceae;Phenylobacterium
OTU_1664	0	0	0	0	0	0	0	0	0	0	2	0	0	0	Bacteria;candidate division WPS-2;WPS-2_genera_incertae_sedis
OTU_1668	0	0	0	0	0	0	0	0	0	0	2	0	0	0	Bacteria;Planctomycetes;Planctomycetia;Planctomycetales;Planctomycetaceae;Pirellula
OTU_167	1	0	0	35	0	0	0	0	1	0	0	0	0	0	Bacteria;Proteobacteria;Alphaproteobacteria;Rhodobacterales;Rhodobacteraceae
OTU_1671	0	0	1	0	0	0	0	0	0	0	2	0	0	0	Bacteria;Proteobacteria;Alphaproteobacteria;Rhizobiales;Bradyrhizobiaceae;Bosea
OTU_1675	0	0	0	0	0	0	0	0	0	0	2	0	0	0	Bacteria;Proteobacteria;Deltaproteobacteria;Myxococcales;Nannocystineae
OTU_168	0	1	1	67	0	0	0	1	1	0	15	0	0	5	Bacteria;Proteobacteria;Betaproteobacteria;Burkholderiales;Comamonadaceae
OTU_1680	1	0	0	0	1	0	0	0	0	0	2	0	0	0	Bacteria;Proteobacteria;Betaproteobacteria
OTU_1684	0	0	0	0	0	0	0	0	0	0	3	0	0	0	Bacteria;Bacteroidetes;Bacteroidetes_incertae_sedis;Ohtaekwangia
OTU_1685	0	0	0	0	0	0	0	0	0	0	2	0	0	0	Bacteria;Bacteroidetes;Cytophagia;Cytophagales;Cytophagaceae;Cytophaga
OTU_1687	0	0	0	0	0	3	0	0	1	1	0	0	0	0	Bacteria;Proteobacteria
OTU_169	0	0	0	0	1	1	0	31	0	0	51	0	0	0	Bacteria;Actinobacteria;Actinobacteria;Actinobacteridae;Actinomycetales;Micrococcineae
OTU_1690	0	0	0	0	0	0	0	0	0	0	2	0	0	0	Bacteria;Firmicutes;Bacilli;Bacillales;Planococcaceae;Sporosarcina
OTU_1692	0	0	0	0	0	0	0	0	0	0	3	0	0	0	Archaea;Thaumarchaeota;Nitrososphaerales;Nitrososphaeraceae;Nitrososphaera
OTU_1695	0	0	0	0	0	0	0	0	0	0	2	0	0	0	Bacteria;Gemmatimonadetes;Gemmatimonadetes;Gemmatimonadales;Gemmatimonadaceae;Gemmatimonas
OTU_1696	0	0	0	0	0	0	0	0	0	0	7	0	0	0	Bacteria;Verrucomicrobia;Opitutae;Opitutales;Opitutaceae;Opitutus
OTU_1697	0	0	0	0	0	0	0	0	0	0	3	0	0	0	Bacteria;Acidobacteria;Acidobacteria_Gp6;Gp6
OTU_17	140	4	4	1	5	9	0	0	1	6	2650	5	2	2	Bacteria;Firmicutes;Bacilli;Bacillales;Bacillaceae 1;Geobacillus
OTU_170	0	0	0	23	0	0	0	0	0	0	13	0	0	0	Bacteria;Actinobacteria;Actinobacteria;Actinobacteridae;Actinomycetales;Corynebacterineae
OTU_1700	0	0	0	0	0	0	0	0	0	0	2	0	0	0	Bacteria;Planctomycetes;Planctomycetia;Planctomycetales;Planctomycetaceae
OTU_1702	0	0	0	0	0	0	0	0	0	0	2	0	0	0	Bacteria;Proteobacteria;Alphaproteobacteria;Sphingomonadales;Sphingomonadaceae;Sphingomonas
OTU_1704	0	0	0	0	0	0	0	0	0	0	2	0	0	0	Bacteria;Bacteroidetes;Bacteroidia;Bacteroidales;Porphyromonadaceae;Paludibacter
OTU_1707	0	0	0	0	0	0	0	0	1	1	0	0	0	0	Bacteria;Proteobacteria;Alphaproteobacteria
OTU_171	0	0	0	0	0	0	0	0	0	0	43	0	0	0	Bacteria;Actinobacteria;Actinobacteria;Actinobacteridae;Actinomycetales;Pseudonocardineae
OTU_1710	0	0	0	0	0	0	0	0	0	0	3	0	0	0	Bacteria;Firmicutes;Clostridia;Clostridiales;Lachnospiraceae
OTU_1711	0	0	0	0	0	0	0	0	0	0	3	0	0	0	Bacteria;Bacteroidetes;Flavobacteriia;Flavobacteriales;Flavobacteriaceae;Flavobacterium
OTU_1713	0	0	0	0	0	0	0	0	0	0	3	0	0	0	Bacteria;Acidobacteria;Acidobacteria_Gp4;Gp4
OTU_172	0	0	0	0	0	0	0	0	0	0	35	0	0	0	Bacteria;Actinobacteria;Actinobacteria;Actinobacteridae;Actinomycetales;Micrococcineae
OTU_1720	0	0	0	0	0	0	0	0	0	0	2	0	0	0	Bacteria;Bacteroidetes;Cytophagia;Cytophagales;Cytophagaceae
OTU_1722	0	0	0	0	0	0	0	0	0	0	3	0	0	0	Bacteria;Bacteroidetes;Cytophagia;Cytophagales;Cytophagaceae;Adhaeribacter
OTU_1724	0	0	0	0	0	0	0	0	0	0	4	0	0	0	Bacteria;Planctomycetes;Planctomycetia;Planctomycetales;Planctomycetaceae;Zavarzinella
OTU_1725	0	0	0	0	0	0	0	0	0	0	2	0	0	0	Bacteria;Gemmatimonadetes;Gemmatimonadetes;Gemmatimonadales;Gemmatimonadaceae;Gemmatimonas
OTU_1727	0	0	0	0	0	0	0	0	0	0	3	0	0	0	Bacteria;Actinobacteria;Actinobacteria;Rubrobacteridae;Gaiellales;Gaiellaceae
OTU_173	0	0	0	0	0	1	0	0	0	0	0	39	0	0	Bacteria;Proteobacteria;Alphaproteobacteria;Rhizobiales;Xanthobacteraceae
OTU_1730	0	0	0	0	0	0	0	0	0	0	2	0	0	0	Bacteria;Planctomycetes;Planctomycetia;Planctomycetales;Planctomycetaceae
OTU_1733	0	0	0	0	0	1	1	0	0	0	0	0	0	0	Bacteria;Proteobacteria;Alphaproteobacteria
OTU_1734	0	0	0	0	0	0	0	0	0	0	2	0	0	0	Bacteria;Proteobacteria;Deltaproteobacteria;Myxococcales;Sorangiineae
OTU_174	0	0	1	0	0	0	0	0	0	0	27	0	0	0	Bacteria;Actinobacteria;Actinobacteria;Rubrobacteridae;Solirubrobacterales;Patulibacteraceae
OTU_1741	0	0	0	0	0	0	0	0	0	0	3	0	0	0	Bacteria;Planctomycetes;Planctomycetia;Planctomycetales;Planctomycetaceae;Pirellula
OTU_1744	0	0	0	0	0	0	0	0	0	0	2	0	0	0	Bacteria;candidate division WPS-2;WPS-2_genera_incertae_sedis
OTU_1745	0	0	0	0	0	0	0	0	0	0	2	0	0	0	Bacteria;Proteobacteria;Alphaproteobacteria;Sphingomonadales;Sphingomonadaceae
OTU_1746	0	0	0	0	0	0	0	0	0	0	2	0	0	0	Bacteria
OTU_175	0	0	0	44	0	0	0	0	0	0	0	0	0	0	Bacteria;Nitrospirae;Nitrospira;Nitrospirales;Nitrospiraceae;Nitrospira
OTU_1754	0	0	0	0	0	0	0	0	0	0	2	0	0	0	Bacteria;Verrucomicrobia;Spartobacteria;Spartobacteria_genera_incertae_sedis
OTU_1755	0	0	0	0	0	0	0	0	0	0	2	0	0	0	Bacteria;Proteobacteria;Alphaproteobacteria;Rhizobiales;Methylobacteriaceae;Microvirga
OTU_1756	2	0	0	0	0	0	0	0	0	0	0	0	0	0	Bacteria;Proteobacteria;Alphaproteobacteria;Rhodospirillales;Acetobacteraceae;Roseomonas
OTU_1758	0	0	0	0	0	0	0	0	0	0	2	0	0	0	Bacteria;Planctomycetes;Planctomycetia;Planctomycetales;Planctomycetaceae
OTU_176	0	0	0	0	0	0	0	0	0	0	33	0	0	0	Bacteria;Actinobacteria;Actinobacteria;Acidimicrobidae;Acidimicrobiales;Acidimicrobineae
OTU_1762	0	0	0	0	0	0	0	0	0	0	2	0	0	0	Bacteria;Proteobacteria;Gammaproteobacteria;Pasteurellales;Pasteurellaceae;Haemophilus
OTU_1763	0	0	0	0	0	0	0	0	0	0	2	0	0	0	Bacteria;Actinobacteria;Actinobacteria;Acidimicrobidae;Acidimicrobiales;Acidimicrobineae
OTU_1765	0	0	0	0	0	0	0	0	0	0	2	0	0	0	Bacteria;Gemmatimonadetes;Gemmatimonadetes;Gemmatimonadales;Gemmatimonadaceae;Gemmatimonas
OTU_1766	0	0	0	0	0	0	0	0	0	0	2	0	0	0	Bacteria;Bacteroidetes;Sphingobacteriia;Sphingobacteriales;Chitinophagaceae;Terrimonas
OTU_177	0	0	0	0	0	0	0	0	0	0	53	0	0	1	Bacteria;Firmicutes;Bacilli;Lactobacillales;Aerococcaceae;Abiotrophia
OTU_1771	0	0	0	0	0	0	0	0	0	0	2	0	0	0	Bacteria
OTU_1772	0	0	0	0	0	0	0	0	0	0	4	0	0	0	Bacteria;Actinobacteria;Actinobacteria;Actinobacteridae;Actinomycetales;Kineosporiineae
OTU_1777	0	0	0	0	0	0	0	0	0	0	2	0	0	0	Bacteria;Bacteroidetes;Flavobacteriia;Flavobacteriales;Flavobacteriaceae;Flavobacterium
OTU_1778	0	0	0	0	0	0	0	0	0	0	5	0	0	0	Bacteria;Acidobacteria;Acidobacteria_Gp4;Gp4
OTU_1779	0	0	7	0	0	0	0	0	0	0	0	0	0	0	Bacteria;Proteobacteria;Gammaproteobacteria;Pseudomonadales;Moraxellaceae;Alkanindiges
OTU_178	0	0	0	0	0	0	0	0	0	0	37	0	0	0	Bacteria;Acidobacteria;Acidobacteria_Gp1;Granulicella
OTU_1783	0	0	0	0	0	0	0	0	0	0	2	0	0	0	Bacteria;Acidobacteria;Acidobacteria_Gp16;Gp16
OTU_1786	0	0	0	0	0	0	0	0	0	0	2	0	0	0	Bacteria;Hydrogenedentes;Candidatus Hydrogenedens
OTU_1787	0	0	0	0	0	0	0	0	0	0	2	0	0	0	Bacteria;Proteobacteria;Epsilonproteobacteria;Campylobacterales;Helicobacteraceae;Sulfuricurvum
OTU_1789	0	0	0	0	0	0	0	0	0	0	2	0	0	0	Bacteria;Bacteroidetes;Flavobacteriia;Flavobacteriales
OTU_179	0	0	0	0	1	0	0	0	0	0	65	0	0	0	Bacteria;Proteobacteria;Gammaproteobacteria;Xanthomonadales;Xanthomonadaceae;Stenotrophomonas
OTU_1791	0	0	0	0	0	0	0	0	0	0	2	0	0	0	Bacteria;Armatimonadetes;Armatimonadetes_gp4
OTU_18	18	0	1	0	1	2	0	0	0	0	815	0	1	0	Bacteria;Deinococcus-Thermus;Deinococci;Thermales;Thermaceae;Meiothermus
OTU_180	0	0	0	0	0	0	0	0	0	0	0	29	0	0	Bacteria;Bacteroidetes;Bacteroidia;Bacteroidales
OTU_1801	0	0	0	0	0	0	0	0	0	0	3	0	0	0	Bacteria;Bacteroidetes;Sphingobacteriia;Sphingobacteriales;Chitinophagaceae;Lacibacter
OTU_1805	0	0	0	0	0	0	0	0	0	0	3	0	0	0	Bacteria;Proteobacteria;Betaproteobacteria;Neisseriales;Neisseriaceae;Jeongeupia
OTU_1807	0	0	0	0	0	0	0	0	0	0	2	0	0	0	Bacteria
OTU_1808	0	0	0	0	0	0	0	0	0	0	2	0	0	0	Bacteria;Bacteroidetes;Sphingobacteriia;Sphingobacteriales;Sphingobacteriaceae;Pedobacter
OTU_1809	0	0	0	0	0	0	0	0	0	0	3	0	0	0	Bacteria
OTU_181	0	0	0	0	0	0	0	0	0	0	30	0	0	0	Bacteria;Deinococcus-Thermus;Deinococci;Deinococcales;Deinococcaceae;Deinococcus
OTU_1813	0	0	0	0	0	0	0	0	0	0	2	0	0	0	Bacteria;Planctomycetes;Planctomycetia;Planctomycetales;Planctomycetaceae
OTU_182	0	0	0	0	0	0	0	0	0	0	6	0	0	24	Bacteria;Bacteroidetes;Sphingobacteriia;Sphingobacteriales
OTU_1822	0	0	0	0	0	0	0	47	0	0	0	0	0	0	Bacteria;Proteobacteria;Gammaproteobacteria;Orbales;Orbaceae;Gilliamella
OTU_1823	0	0	0	0	0	0	0	0	0	0	2	0	0	0	Bacteria;Actinobacteria;Actinobacteria;Acidimicrobidae;Acidimicrobiales;Acidimicrobineae
OTU_183	0	0	0	0	0	0	0	0	0	0	1	0	32	4	Bacteria;Actinobacteria;Actinobacteria;Actinobacteridae;Actinomycetales;Micrococcineae
OTU_1835	0	0	0	0	0	0	0	0	0	0	2	0	0	0	Bacteria;Acidobacteria;Acidobacteria_Gp17;Gp17
OTU_184	0	0	0	0	0	0	0	0	0	0	104	0	0	0	Bacteria;Bacteroidetes;Bacteroidia;Bacteroidales;Prevotellaceae;Prevotella
OTU_1845	0	0	0	0	0	0	1	0	0	0	5	0	0	0	Bacteria;Proteobacteria;Alphaproteobacteria;Rhizobiales;Xanthobacteraceae;Pseudolabrys
OTU_1847	0	0	0	0	0	0	0	0	0	0	2	0	0	0	Bacteria;Proteobacteria;Deltaproteobacteria;Myxococcales;Nannocystineae;Haliangiaceae
OTU_1849	0	0	105	47	0	0	0	0	0	0	2	0	1	0	Bacteria;Proteobacteria;Alphaproteobacteria;Rhizobiales;Methylobacteriaceae;Methylobacterium
OTU_185	0	0	0	0	0	0	0	0	0	0	37	0	0	0	Bacteria;Proteobacteria;Gammaproteobacteria
OTU_1850	0	0	0	0	0	0	0	0	0	0	2	0	0	0	Bacteria
OTU_1852	0	0	0	0	0	0	0	0	0	0	2	0	0	0	Bacteria;candidate division WPS-2;WPS-2_genera_incertae_sedis
OTU_1854	0	0	0	0	0	0	0	0	0	0	2	0	0	0	Bacteria;Proteobacteria;Betaproteobacteria;Burkholderiales;Comamonadaceae
OTU_186	0	0	36	0	0	0	0	0	0	0	52	0	0	0	Bacteria;Acidobacteria;Acidobacteria_Gp6;Gp6
OTU_1863	0	0	0	0	0	0	0	0	0	0	8	0	0	0	Bacteria;Proteobacteria;Alphaproteobacteria;Rhizobiales;Xanthobacteraceae
OTU_1864	0	0	0	0	0	0	0	0	0	0	2	0	0	0	Bacteria;Proteobacteria;Alphaproteobacteria;Rhodobacterales;Rhodobacteraceae;Gemmobacter
OTU_1868	1	0	0	0	0	0	0	1	0	0	8	0	0	0	Bacteria;Proteobacteria;Betaproteobacteria;Burkholderiales;Burkholderiaceae;Cupriavidus
OTU_187	0	0	0	0	0	0	0	0	0	0	28	0	0	0	Bacteria
OTU_1871	0	0	0	0	0	0	0	0	0	0	4	0	0	0	Bacteria;Bacteroidetes
OTU_1877	0	0	0	0	0	0	0	2	0	0	4	0	0	0	Bacteria;Actinobacteria;Actinobacteria;Actinobacteridae;Actinomycetales;Micrococcineae
OTU_1879	0	0	0	0	0	0	0	0	0	0	3	0	0	0	Bacteria;Proteobacteria;Betaproteobacteria;Burkholderiales;Sutterellaceae
OTU_188	0	0	5	1	0	0	0	0	0	0	95	0	0	0	Bacteria;Proteobacteria;Alphaproteobacteria;Rhizobiales;Methylobacteriaceae;Microvirga
OTU_1883	0	0	0	0	0	0	0	0	0	0	4	0	0	0	Bacteria;Acidobacteria;Acidobacteria_Gp6;Gp6
OTU_1888	0	0	0	0	0	0	0	0	0	0	4	0	0	0	Bacteria;Proteobacteria;Gammaproteobacteria;Aeromonadales;Aeromonadaceae;Tolumonas
OTU_189	0	2	0	39	0	0	0	0	0	0	40	0	0	0	Bacteria;Cyanobacteria/Chloroplast;Chloroplast;Chloroplast;Streptophyta
OTU_1891	0	0	4	1	0	0	0	0	0	0	0	0	0	0	Bacteria;Proteobacteria;Alphaproteobacteria;Sphingomonadales;Sphingomonadaceae;Sphingomonas
OTU_1893	0	0	0	0	0	0	0	0	0	0	3	0	0	0	Bacteria;Bacteroidetes;Sphingobacteriia;Sphingobacteriales;Chitinophagaceae;Sediminibacterium
OTU_1896	0	0	0	0	0	0	0	0	0	0	2	0	0	0	Bacteria;Proteobacteria;Deltaproteobacteria;Myxococcales;Sorangiineae
OTU_19	30	1	114	158	1	4	0	21	0	0	520	58	27	12	Bacteria;Proteobacteria;Alphaproteobacteria;Rhizobiales;Methylobacteriaceae;Methylobacterium
OTU_190	0	0	10	0	3	1	0	0	0	0	13	0	0	0	Bacteria;Proteobacteria;Gammaproteobacteria;Pseudomonadales;Moraxellaceae;Enhydrobacter
OTU_1901	0	0	0	0	0	0	0	0	0	0	2	0	0	0	Bacteria;Firmicutes;Bacilli;Bacillales;Bacillaceae 1
OTU_1903	0	0	0	0	0	0	0	0	0	0	2	0	0	0	Bacteria;candidate division WPS-1;WPS-1_genera_incertae_sedis
OTU_1907	0	0	0	0	0	0	0	0	0	0	2	0	0	0	Bacteria;Acidobacteria;Acidobacteria_Gp17;Gp17
OTU_191	0	0	0	22	0	0	0	0	0	0	41	0	0	0	Bacteria;Acidobacteria;Acidobacteria_Gp6;Gp6
OTU_1910	0	0	0	0	0	0	0	0	0	0	2	0	0	0	Bacteria;Proteobacteria;Alphaproteobacteria;Rhizobiales
OTU_1911	0	0	0	0	0	0	0	0	0	0	3	0	0	0	Bacteria;Acidobacteria;Acidobacteria_Gp6;Gp6
OTU_1918	0	0	0	0	0	0	0	0	0	0	3	0	0	0	Bacteria;Proteobacteria;Alphaproteobacteria;Rhizobiales;Bradyrhizobiaceae;Nitrobacter
OTU_1919	0	0	1	0	0	0	0	0	0	0	3	0	0	0	Bacteria;Proteobacteria;Alphaproteobacteria
OTU_192	3	1	0	0	0	0	0	0	0	0	31	0	0	0	Bacteria;Proteobacteria;Alphaproteobacteria;Rhodospirillales;Rhodospirillaceae
OTU_1922	0	0	0	0	0	0	0	0	0	0	2	0	0	0	Bacteria;Proteobacteria;Gammaproteobacteria;Pseudomonadales;Pseudomonadaceae
OTU_1923	0	0	0	0	0	0	0	0	0	0	2	0	0	0	Bacteria;Proteobacteria;Deltaproteobacteria;Myxococcales;Sorangiineae;Polyangiaceae
OTU_1927	0	0	0	0	0	0	0	0	0	0	2	0	0	0	Bacteria;Acidobacteria;Acidobacteria_Gp16;Gp16
OTU_193	0	0	0	0	1	0	0	0	0	1	45	0	0	0	Bacteria;Bacteroidetes;Bacteroidia;Bacteroidales;Porphyromonadaceae;Porphyromonas
OTU_1931	0	0	0	1	0	0	0	0	0	0	1	0	0	0	Bacteria;Firmicutes
OTU_1936	0	0	0	0	0	0	0	0	0	0	2	0	0	0	Bacteria;Proteobacteria;Gammaproteobacteria
OTU_1937	0	0	0	0	0	0	0	0	0	0	2	0	0	0	Bacteria
OTU_1939	0	0	0	0	0	0	1	0	0	0	5	0	0	0	Archaea;Thaumarchaeota;Nitrososphaerales;Nitrososphaeraceae;Nitrososphaera
OTU_194	0	0	0	0	0	0	0	0	0	0	27	0	0	0	Bacteria;Actinobacteria;Actinobacteria;Rubrobacteridae;Solirubrobacterales;Solirubrobacteraceae
OTU_1944	0	0	0	0	0	0	0	0	0	11	8	1	0	0	Bacteria;Firmicutes;Bacilli;Lactobacillales;Enterococcaceae;Vagococcus
OTU_1946	0	0	0	0	0	0	0	0	0	0	3	0	0	0	Bacteria;Proteobacteria;Alphaproteobacteria;Rhodospirillales;Rhodospirillaceae
OTU_1948	0	0	0	0	0	0	0	0	0	0	2	0	0	0	Bacteria;Proteobacteria;Deltaproteobacteria;Bdellovibrionales;Bdellovibrionaceae;Vampirovibrio
OTU_195	0	0	0	0	0	0	0	0	0	0	25	0	0	0	Bacteria;Acidobacteria;Acidobacteria_Gp3;Gp3
OTU_1952	0	0	1	0	0	0	0	0	0	0	1	0	0	0	Bacteria;Proteobacteria;Betaproteobacteria;Burkholderiales;Comamonadaceae
OTU_1954	0	0	0	0	0	0	0	0	0	0	2	0	0	0	Bacteria;Proteobacteria;Deltaproteobacteria;Desulfuromonadales;Geobacteraceae;Geobacter
OTU_1958	0	0	0	0	0	0	0	0	0	0	2	0	0	0	Bacteria;Firmicutes;Clostridia;Clostridiales;Lachnospiraceae;Roseburia
OTU_196	0	0	35	0	0	0	0	0	0	0	0	0	0	0	Bacteria;Firmicutes;Clostridia;Clostridiales;Lachnospiraceae;Ruminococcus2
OTU_1963	0	0	0	0	0	1	0	0	0	0	1	0	0	0	Bacteria;Firmicutes;Clostridia
OTU_1964	0	0	0	0	0	0	0	0	0	0	2	0	0	0	Bacteria;Proteobacteria;Gammaproteobacteria
OTU_1965	0	0	0	0	0	0	0	0	0	0	2	0	0	0	Bacteria;Proteobacteria;Deltaproteobacteria;Myxococcales;Nannocystineae;Nannocystaceae
OTU_1967	0	0	0	0	0	0	0	0	0	0	2	0	0	0	Bacteria
OTU_197	0	0	0	0	0	2	0	0	0	0	33	0	0	0	Bacteria;Actinobacteria;Actinobacteria;Rubrobacteridae;Gaiellales;Gaiellaceae
OTU_1972	0	0	0	0	0	0	0	0	0	0	3	0	0	0	Bacteria;Verrucomicrobia;Opitutae;Opitutales;Opitutaceae;Opitutus
OTU_1978	0	0	0	0	0	0	0	0	0	0	2	0	0	0	Bacteria;Gemmatimonadetes;Gemmatimonadetes;Gemmatimonadales;Gemmatimonadaceae;Gemmatimonas
OTU_1979	0	0	0	0	0	0	0	0	0	0	9	0	0	0	Bacteria;Acidobacteria;Acidobacteria_Gp4;Gp4
OTU_198	0	0	0	24	0	0	1	0	0	0	0	0	0	0	Bacteria;Proteobacteria;Alphaproteobacteria
OTU_1981	0	0	0	0	0	0	0	0	0	0	4	0	0	0	Bacteria;Bacteroidetes;Flavobacteriia;Flavobacteriales;Flavobacteriaceae;Flavobacterium
OTU_1986	0	0	0	1	0	0	0	0	0	0	1	0	0	0	Bacteria;Acidobacteria;Acidobacteria_Gp6;Gp6
OTU_199	0	0	0	0	0	0	0	0	0	0	41	0	0	0	Bacteria;Acidobacteria;Acidobacteria_Gp3;Candidatus Solibacter
OTU_1990	0	0	0	0	0	0	0	0	0	0	2	0	0	0	Bacteria;Acidobacteria;Acidobacteria_Gp6;Gp6
OTU_1992	0	0	0	0	0	0	0	0	0	0	2	0	0	0	Bacteria;Proteobacteria;Gammaproteobacteria;Pseudomonadales;Moraxellaceae;Psychrobacter
OTU_1998	0	0	0	0	0	0	0	0	0	0	2	0	0	0	Bacteria;Firmicutes;Clostridia;Clostridiales;Lachnospiraceae;Oribacterium
OTU_2	652	148	9004	14083	120	1236	258	17888	170	58	8356	10055	20279	3478	Bacteria;Firmicutes
OTU_20	0	0	164	74	1	1	0	0	0	0	7	43	233	21	Bacteria;Proteobacteria;Gammaproteobacteria;Pseudomonadales;Moraxellaceae;Acinetobacter
OTU_200	0	0	0	24	0	0	0	0	0	0	0	0	0	0	Bacteria;Acidobacteria;Acidobacteria_Gp1;Gp1
OTU_2002	0	0	0	0	0	0	0	0	0	0	3	0	0	0	Bacteria;Bacteroidetes;Bacteroidia;Bacteroidales;Bacteroidaceae;Bacteroides
OTU_2003	0	0	0	0	0	0	0	0	0	0	3	0	0	0	Bacteria;Acidobacteria;Acidobacteria_Gp6;Gp6
OTU_2005	0	0	0	0	0	0	0	0	0	0	2	0	0	0	Bacteria;Proteobacteria;Gammaproteobacteria;Pseudomonadales;Moraxellaceae;Alkanindiges
OTU_2007	0	0	0	0	0	0	0	0	0	0	2	0	0	0	Bacteria;Bacteroidetes;Sphingobacteriia;Sphingobacteriales;Chitinophagaceae;Ferruginibacter
OTU_2009	0	0	0	0	0	0	0	0	0	0	2	0	0	0	Bacteria;Proteobacteria;Alphaproteobacteria;Rhizobiales;Bradyrhizobiaceae
OTU_201	0	0	1	24	0	0	0	0	0	0	0	0	0	0	Bacteria;Proteobacteria;Betaproteobacteria;Rhodocyclales;Rhodocyclaceae;Dechloromonas
OTU_2011	0	0	0	0	0	0	0	0	0	0	3	0	0	0	Bacteria;Proteobacteria;Deltaproteobacteria;Myxococcales;Sorangiineae;Polyangiaceae
OTU_202	0	0	9	6	0	0	0	0	0	0	0	0	0	16	Bacteria;Actinobacteria;Actinobacteria;Actinobacteridae;Actinomycetales;Micrococcineae
OTU_2028	0	0	0	0	0	0	0	0	0	0	2	0	0	0	Bacteria;Proteobacteria;Alphaproteobacteria
OTU_203	0	0	0	32	0	0	0	0	0	0	0	0	0	0	Bacteria;Proteobacteria;Betaproteobacteria;Gallionellales;Gallionellaceae;Sideroxydans
OTU_2031	0	0	0	0	0	0	0	0	0	0	6	0	0	0	Bacteria;Planctomycetes;Planctomycetia;Planctomycetales;Planctomycetaceae;Pirellula
OTU_2032	0	0	0	0	0	1	0	0	0	0	1	0	0	0	Bacteria;Proteobacteria;Gammaproteobacteria
OTU_204	0	0	0	0	0	0	0	0	0	0	40	0	0	0	Bacteria;Proteobacteria;Alphaproteobacteria;Rhodospirillales;Acetobacteraceae;Stella
OTU_2043	0	0	0	0	0	0	0	0	0	0	2	0	0	0	Bacteria;Proteobacteria;Betaproteobacteria;Nitrosomonadales;Nitrosomonadaceae
OTU_2049	0	0	0	0	0	1	0	0	1	1	0	0	0	0	Bacteria;Proteobacteria;Alphaproteobacteria
OTU_205	0	0	0	28	0	0	0	0	0	0	9	0	0	0	Bacteria;Proteobacteria;Betaproteobacteria;Neisseriales;Neisseriaceae;Vogesella
OTU_2052	0	0	0	0	0	0	0	0	0	0	6	0	0	0	Bacteria;Proteobacteria;Alphaproteobacteria;Caulobacterales;Caulobacteraceae;Caulobacter
OTU_2054	0	0	0	0	0	0	0	0	0	0	2	0	0	0	Bacteria;Actinobacteria;Actinobacteria;Actinobacteridae;Actinomycetales;Pseudonocardineae
OTU_2057	0	0	0	0	0	0	0	0	0	0	2	0	0	0	Bacteria;Proteobacteria;Betaproteobacteria
OTU_206	0	0	1	1	1	0	0	0	0	0	166	0	0	0	Bacteria;Proteobacteria;Betaproteobacteria;Burkholderiales;Comamonadaceae;Variovorax
OTU_2067	0	0	2	0	0	0	0	0	0	0	0	0	0	0	Bacteria;Proteobacteria;Alphaproteobacteria;Sphingomonadales;Sphingomonadaceae
OTU_2068	0	0	0	0	0	0	0	0	0	0	2	0	0	0	Bacteria;Acidobacteria;Acidobacteria_Gp22;Gp22
OTU_207	6	0	2	1	0	0	0	0	1	0	181	0	34	0	Bacteria;Proteobacteria;Gammaproteobacteria;Enterobacteriales;Enterobacteriaceae;Enterobacter
OTU_2072	0	0	0	0	0	0	0	0	0	0	3	0	0	0	Bacteria;Acidobacteria;Acidobacteria_Gp4;Gp4
OTU_2077	0	0	1	0	1	1	0	0	0	0	13	68	0	0	Bacteria;Verrucomicrobia;Spartobacteria;Spartobacteria_genera_incertae_sedis
OTU_208	0	0	0	0	0	0	0	0	0	0	0	25	0	0	Bacteria;Acidobacteria;Acidobacteria_Gp4;Gp4
OTU_2084	0	0	0	0	0	0	0	0	0	0	2	0	0	0	Bacteria;Proteobacteria;Alphaproteobacteria;Rhizobiales
OTU_2085	0	0	0	0	0	1	0	0	0	0	1	0	0	0	Bacteria;Proteobacteria;Alphaproteobacteria;Rhodospirillales;Rhodospirillaceae
OTU_209	0	0	0	0	0	0	0	7	0	1	66	0	0	0	Bacteria;Proteobacteria;Betaproteobacteria;Burkholderiales;Burkholderiaceae;Ralstonia
OTU_2094	0	0	0	0	0	0	0	0	0	0	2	0	0	0	Bacteria;Firmicutes;Negativicutes;Selenomonadales;Veillonellaceae;Sporomusa
OTU_2095	0	0	0	0	0	0	0	0	0	0	2	0	0	0	Bacteria;Planctomycetes;Planctomycetia;Planctomycetales;Planctomycetaceae
OTU_2098	0	0	0	0	0	0	0	0	0	0	2	0	0	0	Bacteria;Proteobacteria;Gammaproteobacteria
OTU_21	7	2	9	2	10	3	0	329	3	1	147	188	1	10	Bacteria;Actinobacteria;Actinobacteria;Actinobacteridae;Actinomycetales;Micrococcineae
OTU_210	0	0	0	0	0	0	0	0	0	0	28	0	0	0	Bacteria;Planctomycetes;Planctomycetia;Planctomycetales;Planctomycetaceae;Aquisphaera
OTU_2104	0	0	0	0	0	0	0	0	0	0	3	0	0	0	Bacteria;Bacteroidetes;Flavobacteriia;Flavobacteriales;Flavobacteriaceae;Flavobacterium
OTU_211	0	0	24	0	0	0	0	0	0	0	0	0	0	0	Bacteria;Proteobacteria;Alphaproteobacteria;Rhodospirillales;Rhodospirillaceae;Magnetospirillum
OTU_2113	0	0	0	0	0	0	0	0	0	0	2	0	0	0	Bacteria;Acidobacteria;Acidobacteria_Gp17;Gp17
OTU_212	0	0	9	0	0	0	1	0	0	0	20	0	0	0	Bacteria;Bacteroidetes;Sphingobacteriia;Sphingobacteriales;Sphingobacteriaceae;Pedobacter
OTU_2121	0	2	0	0	1	0	0	0	0	0	0	0	0	0	Bacteria;Tenericutes;Mollicutes;Entomoplasmatales;Spiroplasmataceae;Spiroplasma
OTU_2122	0	0	0	0	0	0	0	0	0	0	2	0	0	0	Bacteria;Acidobacteria;Acidobacteria_Gp16;Gp16
OTU_2129	0	0	0	0	0	0	0	0	0	0	2	0	0	0	Bacteria;Planctomycetes;Planctomycetia;Planctomycetales;Planctomycetaceae;Blastopirellula
OTU_213	0	0	0	0	0	0	0	0	0	0	27	0	0	0	Bacteria;Firmicutes;Bacilli;Lactobacillales;Lactobacillaceae;Lactobacillus
OTU_2131	0	0	0	0	0	0	0	0	0	0	2	0	0	0	Bacteria;candidate division WPS-2;WPS-2_genera_incertae_sedis
OTU_2132	0	0	0	0	0	0	0	0	0	0	2	0	0	0	Bacteria;Chloroflexi
OTU_2134	0	0	0	0	0	0	0	0	0	0	2	0	0	0	Bacteria;Acidobacteria;Acidobacteria_Gp4;Gp4
OTU_2137	0	0	0	0	0	0	0	0	0	0	2	0	0	0	Bacteria;Proteobacteria;Alphaproteobacteria;Rhodospirillales;Rhodospirillaceae
OTU_2138	0	0	0	0	0	0	0	0	0	0	3	0	0	0	Bacteria;Bacteroidetes;Sphingobacteriia;Sphingobacteriales;Sphingobacteriaceae;Pedobacter
OTU_214	0	0	0	1	0	0	0	33	0	0	2	0	0	0	Bacteria;Proteobacteria;Alphaproteobacteria;Rhizobiales;Rhizobiaceae;Rhizobium
OTU_2146	0	0	0	0	0	0	0	0	0	0	2	0	0	0	Bacteria;Proteobacteria;Alphaproteobacteria;Rhizobiales;Xanthobacteraceae;Pseudolabrys
OTU_2147	0	0	0	0	0	0	0	0	0	0	2	0	0	0	Bacteria;Firmicutes;Bacilli;Bacillales;Bacillaceae 1
OTU_2149	0	0	0	0	0	0	0	0	0	0	2	0	0	0	Bacteria;Bacteroidetes;Sphingobacteriia;Sphingobacteriales;Chitinophagaceae;Terrimonas
OTU_215	0	0	0	0	0	0	0	0	0	0	0	28	0	0	Bacteria;Cyanobacteria/Chloroplast;Chloroplast;Chloroplast;Streptophyta
OTU_2155	0	0	0	0	0	0	0	0	0	0	2	0	0	0	Bacteria
OTU_216	0	0	0	0	0	0	0	0	0	0	0	20	0	0	Bacteria;Proteobacteria;Gammaproteobacteria;Salinisphaerales;Salinisphaeraceae;Salinisphaera
OTU_2166	0	0	0	0	0	0	0	0	0	0	2	0	0	0	Bacteria;Acidobacteria;Acidobacteria_Gp7;Gp7
OTU_2169	0	0	0	0	0	0	0	0	0	0	2	0	0	0	Bacteria;Acidobacteria;Acidobacteria_Gp5;Gp5
OTU_217	0	0	0	0	0	0	0	0	0	0	0	0	0	18	Bacteria
OTU_2175	0	0	0	0	0	0	0	0	0	0	3	0	0	0	Bacteria
OTU_218	0	0	9	1	0	0	0	3	0	0	30	10	0	0	Bacteria;Proteobacteria;Betaproteobacteria;Burkholderiales;Oxalobacteraceae;Naxibacter
OTU_2189	0	0	0	0	0	0	0	0	0	0	3	0	0	0	Bacteria;Proteobacteria;Alphaproteobacteria;Rhodospirillales
OTU_219	0	0	0	0	0	0	0	22	0	0	0	0	1	0	Bacteria
OTU_2198	0	0	0	0	0	0	0	0	0	0	2	0	0	0	Bacteria;Proteobacteria;Alphaproteobacteria;Rhodospirillales;Acetobacteraceae
OTU_22	1	1	1	1	0	0	0	0	0	0	1	509	0	0	Bacteria;Deinococcus-Thermus;Deinococci;Deinococcales;Deinococcaceae;Deinococcus
OTU_220	0	0	16	0	0	0	0	0	0	0	0	0	0	0	Bacteria;Proteobacteria;Alphaproteobacteria;Rhodospirillales;Rhodospirillaceae
OTU_2206	0	0	0	0	0	0	0	0	0	0	2	0	0	0	Bacteria;Acidobacteria;Acidobacteria_Gp4;Blastocatella
OTU_2209	0	0	0	0	0	0	0	0	0	0	6	0	0	0	Bacteria;Proteobacteria;Betaproteobacteria;Rhodocyclales;Rhodocyclaceae
OTU_221	0	0	1	22	0	0	0	0	0	0	7	1	0	0	Bacteria;Proteobacteria;Betaproteobacteria;Rhodocyclales;Rhodocyclaceae;Azospira
OTU_2217	0	0	1	0	0	0	0	0	0	0	4	0	0	0	Bacteria;Proteobacteria;Alphaproteobacteria;Sphingomonadales;Sphingomonadaceae;Sphingomonas
OTU_222	0	0	20	0	0	0	0	0	0	0	2	0	0	1	Bacteria;Proteobacteria;Betaproteobacteria;Neisseriales;Neisseriaceae;Pseudogulbenkiania
OTU_2220	0	0	0	0	0	0	0	0	0	0	2	0	0	0	Bacteria;Deinococcus-Thermus;Deinococci;Deinococcales;Deinococcaceae;Deinococcus
OTU_2222	0	0	0	0	0	0	0	0	0	0	10	0	0	0	Bacteria;Bacteroidetes;Bacteroidia;Bacteroidales;Prevotellaceae;Prevotella
OTU_2226	0	0	0	0	0	0	0	0	0	0	2	0	0	0	Bacteria;Acidobacteria;Acidobacteria_Gp4;Gp4
OTU_223	0	0	16	0	0	0	0	0	0	0	0	0	0	0	Bacteria;Proteobacteria;Alphaproteobacteria;Sphingomonadales;Sphingomonadaceae;Novosphingobium
OTU_2230	0	0	0	0	0	0	0	0	0	0	4	0	0	0	Bacteria;Planctomycetes;Planctomycetia;Planctomycetales;Planctomycetaceae;Planctomyces
OTU_2231	0	0	0	2	0	0	0	0	0	0	0	0	0	0	Bacteria;Proteobacteria;Alphaproteobacteria;Sphingomonadales;Sphingomonadaceae;Sphingomonas
OTU_2232	0	0	0	1	0	0	0	0	0	0	1	0	0	0	Bacteria;Proteobacteria;Alphaproteobacteria;Rhizobiales;Methylobacteriaceae;Methylobacterium
OTU_224	0	0	0	0	0	0	0	0	0	0	17	0	0	0	Bacteria;Fusobacteria;Fusobacteriia;Fusobacteriales;Leptotrichiaceae;Leptotrichia
OTU_225	0	0	0	0	0	0	0	0	0	0	18	0	0	0	Bacteria
OTU_2250	0	0	0	0	0	0	0	0	0	0	2	0	0	0	Bacteria;Planctomycetes;Planctomycetia;Planctomycetales;Planctomycetaceae
OTU_226	0	0	0	19	0	0	0	0	0	0	2	0	0	0	Bacteria;Acidobacteria;Acidobacteria_Gp17;Gp17
OTU_2261	0	0	0	0	0	0	0	0	0	0	3	0	0	0	Bacteria;Proteobacteria;Alphaproteobacteria;Rhizobiales;Rhodobiaceae;Anderseniella
OTU_227	0	0	0	19	0	0	0	0	0	0	0	0	0	0	Bacteria;Acidobacteria;Acidobacteria_Gp2;Gp2
OTU_2277	0	0	0	0	0	0	0	0	0	0	2	0	0	0	Bacteria;Proteobacteria;Alphaproteobacteria;Rhizobiales;Hyphomicrobiaceae;Devosia
OTU_228	0	0	19	0	0	0	0	0	0	0	0	0	0	0	Bacteria;Actinobacteria;Actinobacteria;Actinobacteridae;Actinomycetales;Propionibacterineae
OTU_2288	0	0	0	0	0	0	0	0	0	0	2	0	0	0	Bacteria;Bacteroidetes;Bacteroidetes_incertae_sedis;Ohtaekwangia
OTU_229	0	0	0	0	0	0	0	0	0	0	16	0	0	0	Bacteria;Verrucomicrobia
OTU_2299	0	0	0	0	0	0	0	0	0	0	2	0	0	0	Bacteria;Proteobacteria;Alphaproteobacteria;Rhizobiales
OTU_23	0	0	0	0	1	0	0	2	0	0	3	0	350	0	Bacteria;Verrucomicrobia;Verrucomicrobiae;Verrucomicrobiales;Verrucomicrobiaceae;Luteolibacter
OTU_230	0	0	0	0	0	0	0	0	0	0	36	0	0	0	Bacteria;Proteobacteria;Alphaproteobacteria;Rhizobiales;Hyphomicrobiaceae;Devosia
OTU_2304	0	0	0	0	0	0	0	0	0	0	2	0	0	0	Bacteria;Chloroflexi
OTU_231	0	0	0	0	0	0	0	0	0	0	24	0	0	0	Bacteria;Planctomycetes;Planctomycetia;Planctomycetales;Planctomycetaceae
OTU_2311	0	0	0	0	0	0	0	0	0	0	3	0	0	0	Bacteria;Proteobacteria;Alphaproteobacteria;Rhodobacterales;Rhodobacteraceae;Rubellimicrobium
OTU_232	0	0	1	0	0	0	0	7	0	1	29	0	0	0	Bacteria;Firmicutes;Bacilli;Lactobacillales;Lactobacillaceae;Lactobacillus
OTU_2327	0	0	0	0	0	0	0	0	0	0	3	0	0	0	Bacteria;Bacteroidetes;Flavobacteriia;Flavobacteriales;Flavobacteriaceae;Flavobacterium
OTU_2328	0	0	0	0	1	0	0	0	0	0	1	0	0	0	Bacteria
OTU_233	0	0	0	0	0	0	0	0	0	0	19	0	0	0	Archaea;Thaumarchaeota;Nitrososphaerales;Nitrososphaeraceae;Nitrososphaera
OTU_2330	0	0	0	0	0	0	0	0	0	0	2	0	0	0	Bacteria;Proteobacteria;Alphaproteobacteria
OTU_234	0	0	19	0	0	0	0	0	0	0	0	0	0	0	Bacteria;Proteobacteria;Betaproteobacteria
OTU_2346	0	0	0	0	0	0	0	0	0	0	3	0	0	0	Bacteria;Bacteroidetes
OTU_235	0	0	0	0	0	0	0	0	0	0	63	0	0	0	Bacteria;Firmicutes;Clostridia;Clostridiales;Ruminococcaceae;Faecalibacterium
OTU_2351	0	0	0	0	0	0	0	0	0	0	2	0	0	0	Bacteria;Acidobacteria;Acidobacteria_Gp6;Gp6
OTU_236	0	0	18	0	0	0	0	0	0	0	0	0	0	0	Bacteria;Proteobacteria;Gammaproteobacteria;Xanthomonadales;Xanthomonadaceae;Stenotrophomonas
OTU_237	0	0	0	0	0	0	1	0	0	0	2	0	0	11	Bacteria;Planctomycetes;Planctomycetia;Planctomycetales;Planctomycetaceae;Pirellula
OTU_2372	0	0	0	0	0	0	0	0	0	0	2	0	0	0	Bacteria;Firmicutes;Clostridia;Clostridiales;Clostridiaceae 4;Geosporobacter
OTU_2377	0	0	0	0	0	0	0	0	0	0	2	0	0	0	Bacteria;Proteobacteria;Alphaproteobacteria;Caulobacterales;Caulobacteraceae;Phenylobacterium
OTU_238	0	0	0	0	0	0	0	0	0	0	19	0	0	0	Bacteria;Verrucomicrobia;Verrucomicrobiae;Verrucomicrobiales;Verrucomicrobiaceae;Akkermansia
OTU_2381	0	0	0	0	0	0	0	0	0	0	2	0	0	0	Bacteria;Acidobacteria;Acidobacteria_Gp2;Gp2
OTU_2386	0	0	0	0	0	0	0	0	0	0	2	0	0	0	Bacteria;Firmicutes;Clostridia;Clostridiales;Lachnospiraceae;Roseburia
OTU_2387	0	6	0	0	4	0	0	0	0	0	0	0	0	0	Bacteria;Tenericutes;Mollicutes;Entomoplasmatales;Spiroplasmataceae;Spiroplasma
OTU_239	0	0	0	0	0	0	0	11	0	0	0	0	0	0	Bacteria;Bacteroidetes;Bacteroidia;Bacteroidales;Porphyromonadaceae;Tannerella
OTU_24	0	0	3	0	1	2	0	1	0	0	147	307	0	2	Bacteria;Proteobacteria;Gammaproteobacteria;Pseudomonadales;Pseudomonadaceae;Pseudomonas
OTU_240	0	0	15	0	0	0	0	0	0	0	0	0	0	0	Bacteria;Proteobacteria;Gammaproteobacteria;Alteromonadales;Idiomarinaceae;Idiomarina
OTU_2407	0	0	0	0	0	0	0	0	0	0	2	0	0	0	Bacteria
OTU_241	0	0	0	0	0	0	0	0	1	0	0	0	0	20	Bacteria;Proteobacteria;Betaproteobacteria;Burkholderiales;Burkholderiaceae;Chitinimonas
OTU_242	0	0	0	0	0	0	0	0	0	0	31	0	0	0	Bacteria;Firmicutes;Bacilli;Lactobacillales;Lactobacillaceae;Lactobacillus
OTU_243	0	0	0	0	0	0	0	0	0	0	47	0	0	0	Bacteria;Verrucomicrobia;Spartobacteria;Spartobacteria_genera_incertae_sedis
OTU_2431	0	0	0	0	0	0	0	0	0	0	2	0	0	0	Bacteria;Proteobacteria;Deltaproteobacteria;Myxococcales;Nannocystineae;Nannocystaceae
OTU_2434	0	0	0	0	0	0	0	0	0	0	6	0	0	5	Bacteria;Proteobacteria;Betaproteobacteria;Burkholderiales;Oxalobacteraceae;Massilia
OTU_2437	0	0	0	0	0	0	0	0	0	0	3	0	0	0	Bacteria;Proteobacteria;Betaproteobacteria
OTU_244	0	0	0	24	0	0	0	0	0	0	0	0	0	0	Bacteria;Proteobacteria;Betaproteobacteria;Burkholderiales;Oxalobacteraceae
OTU_245	0	0	1	0	0	0	0	0	0	0	29	0	0	0	Bacteria;Proteobacteria;Alphaproteobacteria;Sphingomonadales;Sphingomonadaceae;Sphingobium
OTU_2451	0	0	0	0	0	0	0	0	0	0	3	0	0	0	Bacteria;Acidobacteria;Acidobacteria_Gp6;Gp6
OTU_246	0	0	0	0	0	0	0	0	0	0	0	0	0	16	Archaea;Euryarchaeota;Thermoplasmata;Methanomassiliicoccales;Methanomassiliicoccaceae;Methanomassiliicoccus
OTU_2461	0	0	0	0	0	0	0	0	0	0	2	0	0	0	Bacteria;Bacteroidetes;Bacteroidia;Bacteroidales;Bacteroidaceae;Bacteroides
OTU_2469	0	0	0	0	0	0	0	0	0	0	2	0	0	0	Bacteria
OTU_247	1	0	0	1	0	0	0	12	1	0	11	2	0	0	Bacteria;Proteobacteria;Betaproteobacteria;Burkholderiales;Comamonadaceae;Comamonas
OTU_2474	0	0	0	0	0	0	0	0	0	0	2	0	0	0	Bacteria;Acidobacteria;Acidobacteria_Gp4;Gp4
OTU_2475	0	0	0	0	0	0	0	0	0	0	3	0	0	0	Bacteria
OTU_2477	0	0	0	0	0	0	1	0	0	0	3	0	0	0	Bacteria;Proteobacteria;Betaproteobacteria;Rhodocyclales;Rhodocyclaceae;Azovibrio
OTU_248	0	0	0	18	0	0	0	0	0	0	14	0	0	0	Bacteria;Bacteroidetes;Sphingobacteriia;Sphingobacteriales;Chitinophagaceae;Sediminibacterium
OTU_249	0	0	0	0	0	0	0	0	0	0	19	0	0	0	Bacteria;Actinobacteria;Actinobacteria;Actinobacteridae;Actinomycetales;Propionibacterineae
OTU_25	1	1	0	0	1	0	0	0	0	0	38	121	188	4	Bacteria;Actinobacteria;Actinobacteria;Actinobacteridae;Actinomycetales;Micrococcineae
OTU_250	0	0	0	0	0	0	0	0	0	0	22	0	0	0	Bacteria;Actinobacteria;Actinobacteria;Acidimicrobidae;Acidimicrobiales;Acidimicrobineae
OTU_251	0	0	0	0	1	0	0	0	0	0	100	0	0	0	Bacteria;Proteobacteria;Gammaproteobacteria;Alteromonadales;Shewanellaceae;Shewanella
OTU_252	0	0	0	0	0	0	0	0	0	0	36	0	0	0	Bacteria;Actinobacteria;Actinobacteria;Actinobacteridae;Actinomycetales;Actinomycineae
OTU_253	0	0	0	0	0	0	0	0	0	0	0	0	25	0	Bacteria;Planctomycetes;Planctomycetia;Planctomycetales;Planctomycetaceae;Pirellula
OTU_254	0	0	0	0	0	0	0	0	0	0	13	0	0	0	Bacteria;Bacteroidetes;Cytophagia;Cytophagales;Flammeovirgaceae;Cesiribacter
OTU_255	0	0	0	0	0	0	0	0	0	0	24	0	1	0	Archaea;Thaumarchaeota;Nitrososphaerales;Nitrososphaeraceae;Nitrososphaera
OTU_256	0	0	0	25	0	0	0	0	0	0	0	0	0	0	Bacteria;Proteobacteria
OTU_257	0	0	0	0	0	0	0	0	0	0	14	0	0	0	Bacteria;Firmicutes;Bacilli;Bacillales;Paenibacillaceae 1;Brevibacillus
OTU_258	0	0	0	0	0	0	0	0	0	0	17	0	0	0	Bacteria;Bacteroidetes;Bacteroidia;Bacteroidales;Prevotellaceae;Prevotella
OTU_259	0	0	0	0	0	0	0	0	0	0	0	0	0	17	Bacteria;Planctomycetes;Planctomycetia;Planctomycetales;Planctomycetaceae;Zavarzinella
OTU_26	0	0	278	59	0	0	1	4	0	0	12	45	1	0	Bacteria;Proteobacteria;Alphaproteobacteria;Sphingomonadales;Sphingomonadaceae;Sphingomonas
OTU_260	0	0	0	0	0	0	0	0	0	0	22	0	0	0	Bacteria;Cyanobacteria/Chloroplast;Cyanobacteria
OTU_261	0	0	0	0	0	0	0	0	0	0	3	0	0	8	Archaea;Thaumarchaeota;Nitrososphaerales;Nitrososphaeraceae;Nitrososphaera
OTU_262	3	1	0	0	0	0	0	0	0	0	9	0	0	0	Bacteria;Firmicutes;Bacilli;Bacillales;Paenibacillaceae 1;Paenibacillus
OTU_263	0	0	0	0	0	0	0	0	0	0	13	0	0	0	Bacteria;Firmicutes
OTU_264	0	0	0	0	0	0	0	0	0	0	0	0	0	12	Bacteria;Planctomycetes;Planctomycetia;Planctomycetales;Planctomycetaceae
OTU_265	0	0	0	13	0	0	0	0	0	0	0	0	0	0	Bacteria;Proteobacteria;Alphaproteobacteria;Rhizobiales
OTU_266	25	0	2	0	0	0	0	0	0	0	13	0	0	0	Bacteria
OTU_267	0	0	38	13	4	0	0	0	0	0	4	0	62	0	Bacteria;Proteobacteria;Alphaproteobacteria;Rhizobiales;Methylobacteriaceae;Methylobacterium
OTU_268	0	0	7	0	0	8	0	0	0	0	0	0	0	0	Bacteria;Proteobacteria;Gammaproteobacteria;Pseudomonadales;Moraxellaceae;Acinetobacter
OTU_269	0	0	0	0	0	0	0	0	0	0	13	0	0	0	Bacteria;Actinobacteria;Actinobacteria;Acidimicrobidae;Acidimicrobiales;Acidimicrobineae
OTU_27	0	0	0	0	0	0	0	0	0	0	0	295	0	0	Archaea;Crenarchaeota;Thermoprotei
OTU_270	0	0	0	0	0	0	0	0	0	0	12	0	0	12	Bacteria;Acidobacteria;Acidobacteria_Gp6;Gp6
OTU_271	0	0	0	0	0	0	0	0	0	0	0	0	0	13	Bacteria;Actinobacteria;Actinobacteria;Actinobacteridae;Actinomycetales;Frankineae
OTU_272	0	0	1	0	0	0	0	0	0	0	25	0	1	0	Bacteria;Proteobacteria;Betaproteobacteria;Neisseriales;Neisseriaceae;Neisseria
OTU_273	0	0	10	0	0	0	0	0	0	0	0	0	0	0	Bacteria;Proteobacteria;Betaproteobacteria;Rhodocyclales;Rhodocyclaceae
OTU_274	0	0	0	0	0	0	0	8	0	0	0	0	0	0	Bacteria;Proteobacteria;Alphaproteobacteria;Sphingomonadales;Erythrobacteraceae;Porphyrobacter
OTU_275	0	0	0	0	0	0	0	0	0	0	14	0	0	0	Bacteria;Bacteroidetes
OTU_276	0	0	0	0	0	0	0	0	0	0	22	0	0	0	Bacteria;Proteobacteria;Alphaproteobacteria;Rhizobiales;Xanthobacteraceae;Pseudolabrys
OTU_277	0	0	0	8	0	0	0	4	0	0	1	0	0	0	Bacteria;Actinobacteria;Actinobacteria;Actinobacteridae;Actinomycetales;Propionibacterineae
OTU_278	0	0	0	0	0	0	0	0	0	0	14	1	31	0	Bacteria;Proteobacteria;Alphaproteobacteria;Sphingomonadales;Erythrobacteraceae;Altererythrobacter
OTU_279	0	0	0	0	0	0	0	0	0	0	36	0	0	0	Bacteria;Acidobacteria;Acidobacteria_Gp4;Blastocatella
OTU_28	0	0	0	0	6	0	0	22	0	0	7	244	0	0	Bacteria;Actinobacteria;Actinobacteria;Actinobacteridae;Actinomycetales;Corynebacterineae
OTU_280	0	0	0	0	0	0	0	0	0	0	15	0	0	0	Bacteria;Proteobacteria;Betaproteobacteria;Burkholderiales;Alcaligenaceae;Achromobacter
OTU_281	0	0	0	0	0	0	0	0	0	0	16	0	0	0	Bacteria;Bacteroidetes;Bacteroidia;Bacteroidales;Prevotellaceae;Prevotella
OTU_282	0	0	0	0	0	5	0	0	0	0	4	0	0	0	Bacteria;Gemmatimonadetes;Gemmatimonadetes;Gemmatimonadales;Gemmatimonadaceae;Gemmatimonas
OTU_283	0	0	1	1	1	0	0	0	0	1	2	0	87	0	Bacteria;Firmicutes;Bacilli;Bacillales;Planococcaceae
OTU_284	0	0	0	0	0	0	0	0	0	1	32	0	0	0	Bacteria;Firmicutes;Bacilli;Bacillales;Bacillaceae 1
OTU_285	0	0	0	0	0	0	0	0	0	0	31	0	0	0	Bacteria;Bacteroidetes;Bacteroidia;Bacteroidales;Prevotellaceae;Prevotella
OTU_286	0	0	0	0	0	0	0	0	0	0	21	0	0	0	Bacteria;Firmicutes;Clostridia;Clostridiales;Clostridiaceae 1;Sarcina
OTU_287	0	0	0	0	0	0	0	0	0	0	0	0	0	8	Bacteria;Nitrospirae;Nitrospira;Nitrospirales;Nitrospiraceae;Nitrospira
OTU_288	0	0	0	0	0	0	0	8	0	0	0	0	0	0	Bacteria;Bacteroidetes;Sphingobacteriia;Sphingobacteriales;Cyclobacteriaceae;Algoriphagus
OTU_289	0	0	0	0	0	0	0	0	0	0	0	6	0	0	Bacteria;Actinobacteria;Actinobacteria;Actinobacteridae;Actinomycetales;Propionibacterineae
OTU_29	0	1	4	1	0	0	1	38	0	0	0	1	270	0	Bacteria;Proteobacteria;Gammaproteobacteria;Pseudomonadales;Pseudomonadaceae;Pseudomonas
OTU_290	0	0	0	0	0	0	0	0	0	0	18	0	0	0	Bacteria;Bacteroidetes;Flavobacteriia;Flavobacteriales;Flavobacteriaceae;Capnocytophaga
OTU_291	4	0	10	0	0	1	0	0	0	0	25	0	0	0	Bacteria;Firmicutes;Bacilli;Bacillales;Bacillaceae 1;Bacillus
OTU_292	0	0	0	0	0	0	0	0	0	0	18	0	0	0	Bacteria;Bacteroidetes;Bacteroidia;Bacteroidales;Prevotellaceae;Prevotella
OTU_293	0	0	8	0	0	0	0	0	0	0	0	0	0	0	Bacteria;Bacteroidetes;Flavobacteriia;Flavobacteriales;Flavobacteriaceae;Chryseobacterium
OTU_294	0	0	0	0	0	0	0	0	0	0	7	0	0	0	Bacteria;Planctomycetes;Planctomycetia;Planctomycetales;Planctomycetaceae
OTU_295	0	0	0	0	0	0	0	0	0	0	11	0	0	0	Bacteria;Bacteroidetes;Bacteroidia;Bacteroidales;Prevotellaceae;Prevotella
OTU_296	1	0	0	0	0	0	0	6	0	0	0	0	1	0	Bacteria;Actinobacteria;Actinobacteria;Actinobacteridae;Actinomycetales;Corynebacterineae
OTU_297	0	0	8	0	0	0	0	0	0	0	0	0	0	0	Bacteria;Bacteroidetes;Sphingobacteriia;Sphingobacteriales;Sphingobacteriaceae;Sphingobacterium
OTU_298	0	0	9	0	0	0	0	0	0	0	0	0	0	0	Bacteria;Bacteroidetes;Flavobacteriia;Flavobacteriales;Flavobacteriaceae;Flavobacterium
OTU_299	0	0	0	0	0	0	0	0	0	0	15	0	0	0	Bacteria;Bacteroidetes;Flavobacteriia;Flavobacteriales;Flavobacteriaceae;Flavobacterium
OTU_3	23286	6451	3836	555	23	144	71	166	185	46	51	25	49	17609	Bacteria;Proteobacteria;Gammaproteobacteria
OTU_30	6	0	0	0	0	1	2	0	1	2	268	0	0	1	Bacteria;Firmicutes;Bacilli;Bacillales;Paenibacillaceae 1;Paenibacillus
OTU_300	0	0	0	0	0	0	0	0	0	0	8	0	0	0	Bacteria;Bacteroidetes;Bacteroidia;Bacteroidales;Prevotellaceae;Prevotella
OTU_301	0	0	12	0	0	0	0	0	0	0	4	5	0	0	Bacteria;Bacteroidetes;Cytophagia;Cytophagales;Cytophagaceae;Hymenobacter
OTU_302	0	0	0	0	0	0	0	0	0	0	6	0	0	0	Bacteria;Verrucomicrobia;Subdivision3;Subdivision3_genera_incertae_sedis
OTU_303	0	0	0	0	0	0	0	0	0	0	12	0	0	0	Bacteria;Proteobacteria;Deltaproteobacteria;Myxococcales;Cystobacterineae;Myxococcaceae
OTU_304	0	0	0	0	0	0	0	0	0	0	8	0	0	0	Bacteria;Bacteroidetes;Sphingobacteriia;Sphingobacteriales;Sphingobacteriaceae;Pedobacter
OTU_305	0	0	0	0	0	0	0	0	0	0	0	0	0	15	Bacteria;Acidobacteria;Acidobacteria_Gp6;Gp6
OTU_306	0	0	1	0	1	0	0	0	0	0	80	0	0	0	Bacteria;Acidobacteria;Acidobacteria_Gp4;Gp4
OTU_307	0	0	0	0	0	0	0	11	0	0	23	0	0	0	Bacteria;Proteobacteria;Alphaproteobacteria;Rhizobiales;Rhizobiaceae;Rhizobium
OTU_308	0	0	0	19	0	0	0	0	0	0	6	0	0	1	Bacteria;Proteobacteria;Gammaproteobacteria;Pseudomonadales;Pseudomonadaceae;Azotobacter
OTU_309	0	0	12	43	0	0	0	0	0	0	4	0	5	0	Bacteria;Proteobacteria;Alphaproteobacteria;Sphingomonadales;Sphingomonadaceae;Sphingomonas
OTU_31	0	0	0	0	0	0	0	0	0	0	0	0	267	0	Bacteria
OTU_310	0	0	40	2	1	0	0	0	0	0	29	0	0	9	Bacteria;Proteobacteria;Betaproteobacteria;Burkholderiales;Comamonadaceae;Hydrogenophaga
OTU_311	0	0	0	0	0	0	0	0	0	0	11	0	0	0	Bacteria;Firmicutes;Clostridia;Clostridiales;Lachnospiraceae;Lachnospiracea_incertae_sedis
OTU_312	0	0	0	0	0	0	0	0	0	0	26	0	0	0	Bacteria;Nitrospirae;Nitrospira;Nitrospirales;Nitrospiraceae;Nitrospira
OTU_313	0	0	0	0	0	0	0	0	0	0	0	0	0	5	Bacteria;Acidobacteria;Acidobacteria_Gp3;Gp3
OTU_314	0	0	0	0	0	0	0	0	0	0	8	0	0	0	Bacteria;Actinobacteria;Actinobacteria;Actinobacteridae;Bifidobacteriales;Bifidobacteriaceae
OTU_315	0	0	0	0	0	0	0	0	0	0	11	0	0	0	Bacteria;Bacteroidetes;Flavobacteriia;Flavobacteriales;Flavobacteriaceae;Flavobacterium
OTU_316	0	0	0	0	0	0	0	0	0	0	8	0	0	0	Bacteria;Proteobacteria;Gammaproteobacteria;Pseudomonadales;Pseudomonadaceae;Cellvibrio
OTU_317	0	0	0	0	0	0	0	0	0	0	5	0	0	0	Bacteria;Actinobacteria;Actinobacteria;Acidimicrobidae;Acidimicrobiales;Acidimicrobineae
OTU_318	0	0	1	0	0	0	0	0	0	0	11	0	0	0	Bacteria;Proteobacteria;Alphaproteobacteria;Caulobacterales;Caulobacteraceae;Phenylobacterium
OTU_319	0	0	0	1	0	0	0	0	0	0	19	0	0	0	Bacteria;Acidobacteria;Acidobacteria_Gp6;Gp6
OTU_32	0	0	17	18	0	1	0	0	0	0	8	249	122	3	Bacteria;Firmicutes;Bacilli;Bacillales;Staphylococcaceae;Staphylococcus
OTU_320	7	0	0	0	0	0	0	0	0	0	0	0	0	0	Bacteria;Proteobacteria;Alphaproteobacteria;Rhodospirillales
OTU_321	0	0	0	0	0	0	0	0	0	0	7	0	0	0	Bacteria;Firmicutes;Clostridia;Clostridiales;Ruminococcaceae
OTU_322	0	0	0	0	0	0	0	0	0	0	8	0	0	0	Bacteria
OTU_323	0	0	0	0	0	0	0	0	0	0	4	0	0	0	Bacteria;Proteobacteria;Alphaproteobacteria;Sphingomonadales;Sphingomonadaceae;Sphingomonas
OTU_324	0	0	0	0	0	0	0	0	0	0	7	0	0	0	Bacteria;Firmicutes;Clostridia;Clostridiales;Ruminococcaceae;Faecalibacterium
OTU_325	0	0	5	0	0	0	0	0	0	0	0	0	0	0	Bacteria;Proteobacteria;Alphaproteobacteria;Rhodospirillales;Rhodospirillaceae;Azospirillum
OTU_326	0	0	0	0	0	0	0	0	0	0	31	0	0	0	Bacteria;Acidobacteria;Acidobacteria_Gp6;Gp6
OTU_327	0	0	0	0	0	0	0	0	0	0	4	0	0	0	Bacteria
OTU_328	0	0	0	0	0	0	0	0	0	0	5	0	0	0	Bacteria;Bacteroidetes
OTU_329	0	0	0	0	0	0	0	0	0	0	7	0	0	0	Bacteria;Actinobacteria;Actinobacteria;Rubrobacteridae;Solirubrobacterales;Solirubrobacteraceae
OTU_33	1	0	0	0	0	1	0	0	1	0	24	252	0	6	Bacteria;Proteobacteria;Betaproteobacteria;Burkholderiales;Oxalobacteraceae;Massilia
OTU_330	0	0	0	0	0	0	0	0	0	0	13	0	0	0	Bacteria;Bacteroidetes;Sphingobacteriia;Sphingobacteriales;Chitinophagaceae;Flavisolibacter
OTU_331	0	0	0	0	0	0	0	0	0	0	15	0	0	0	Bacteria;Proteobacteria;Betaproteobacteria;Burkholderiales;Burkholderiaceae;Burkholderia
OTU_332	0	0	0	0	0	0	0	0	0	0	7	0	0	0	Bacteria;Bacteroidetes
OTU_333	0	0	0	0	0	0	0	0	0	0	7	0	0	0	Bacteria;Planctomycetes;Planctomycetia;Planctomycetales;Planctomycetaceae;Pirellula
OTU_334	0	0	0	0	0	0	0	0	0	0	23	0	0	0	Bacteria;Bacteroidetes;Bacteroidia;Bacteroidales;Bacteroidaceae;Bacteroides
OTU_335	0	0	0	0	0	0	0	0	0	0	10	0	0	0	Bacteria;Deinococcus-Thermus;Deinococci;Thermales;Thermaceae;Meiothermus
OTU_336	0	0	0	0	0	0	0	0	0	0	10	0	0	0	Bacteria;Bacteroidetes
OTU_337	0	0	0	0	0	0	0	0	0	0	9	0	0	0	Bacteria;Nitrospirae;Nitrospira;Nitrospirales;Nitrospiraceae;Nitrospira
OTU_338	6	0	0	0	0	0	0	0	0	0	0	0	0	0	Bacteria
OTU_339	0	0	0	0	0	0	0	0	0	0	5	0	0	0	Bacteria;Proteobacteria;Alphaproteobacteria;Sphingomonadales;Erythrobacteraceae;Altererythrobacter
OTU_34	0	0	1	0	1	0	0	0	0	0	0	0	227	0	Bacteria;Bacteroidetes;Cytophagia;Cytophagales;Cytophagaceae;Fibrisoma
OTU_340	0	0	0	0	0	0	0	0	0	0	18	0	0	0	Bacteria;Bacteroidetes
OTU_341	0	0	0	0	0	0	0	0	0	0	5	0	0	0	Bacteria;Planctomycetes;Planctomycetia;Planctomycetales;Planctomycetaceae;Zavarzinella
OTU_342	0	0	4	1	0	0	0	0	0	0	1	0	0	0	Bacteria;Proteobacteria;Alphaproteobacteria;Sphingomonadales;Sphingomonadaceae;Sphingomonas
OTU_343	0	0	0	0	0	0	0	0	0	0	37	0	0	0	Bacteria;Acidobacteria;Acidobacteria_Gp6;Gp6
OTU_344	0	0	1	0	0	0	0	0	0	0	14	0	0	0	Bacteria;Proteobacteria;Betaproteobacteria;Burkholderiales;Burkholderiales_incertae_sedis
OTU_345	0	0	0	0	0	0	0	0	0	0	0	0	0	7	Bacteria;Actinobacteria;Actinobacteria;Actinobacteridae;Actinomycetales;Streptosporangineae
OTU_346	0	0	0	0	0	0	0	0	0	0	4	0	0	0	Bacteria;Chloroflexi;Anaerolineae;Anaerolineales;Anaerolineaceae
OTU_347	0	0	0	0	0	0	0	0	0	0	5	0	0	0	Bacteria;Bacteroidetes;Sphingobacteriia;Sphingobacteriales;Chitinophagaceae
OTU_348	6	0	0	0	0	0	0	0	0	0	2	0	0	0	Bacteria;Proteobacteria;Gammaproteobacteria
OTU_349	0	0	0	0	0	0	0	0	0	0	0	0	5	0	Bacteria;Proteobacteria;Betaproteobacteria;Burkholderiales;Alcaligenaceae;Alcaligenes
OTU_35	0	0	0	0	1	1	0	0	0	0	5	241	0	0	Bacteria;Firmicutes;Bacilli;Bacillales;Paenibacillaceae 1;Paenibacillus
OTU_350	0	0	0	0	0	0	0	0	0	0	7	0	0	0	Bacteria;candidate division WPS-1;WPS-1_genera_incertae_sedis
OTU_351	0	0	1	0	0	0	0	0	0	0	8	0	0	0	Bacteria;Acidobacteria;Acidobacteria_Gp4;Gp4
OTU_352	0	0	0	0	0	0	0	0	0	0	10	0	0	0	Bacteria;Firmicutes;Negativicutes;Selenomonadales;Acidaminococcaceae;Phascolarctobacterium
OTU_353	0	0	0	0	0	0	0	0	0	0	4	0	0	0	Bacteria;Bacteroidetes;Sphingobacteriia;Sphingobacteriales;Chitinophagaceae
OTU_354	0	0	0	0	0	0	0	0	0	0	7	0	0	0	Bacteria;Bacteroidetes;Bacteroidia;Bacteroidales;Prevotellaceae;Prevotella
OTU_355	0	0	0	0	0	0	0	0	0	0	6	0	0	0	Bacteria;Bacteroidetes;Bacteroidia;Bacteroidales;Prevotellaceae
OTU_356	0	0	0	0	0	0	0	0	0	0	4	0	0	0	Bacteria;Planctomycetes;Planctomycetia;Planctomycetales;Planctomycetaceae
OTU_357	0	0	0	0	0	0	0	0	0	0	4	0	0	0	Bacteria;Bacteroidetes;Bacteroidia;Bacteroidales;Porphyromonadaceae;Butyricimonas
OTU_358	0	0	0	0	0	0	0	0	0	0	9	0	0	0	Bacteria;Acidobacteria;Acidobacteria_Gp16;Gp16
OTU_359	0	0	0	0	0	0	0	0	0	0	7	0	0	0	Bacteria
OTU_36	6	1	14	15	0	0	0	0	0	1	454	0	0	0	Bacteria;Proteobacteria;Gammaproteobacteria;Enterobacteriales;Enterobacteriaceae;Cronobacter
OTU_360	0	0	0	0	0	0	0	0	0	1	7	68	0	0	Bacteria;Proteobacteria;Betaproteobacteria;Burkholderiales
OTU_361	0	0	0	6	0	0	0	0	0	0	0	0	0	0	Bacteria;Firmicutes;Bacilli;Lactobacillales;Aerococcaceae;Aerococcus
OTU_362	0	0	0	0	0	0	0	0	0	0	0	0	0	11	Bacteria;Planctomycetes;Planctomycetia;Planctomycetales;Planctomycetaceae;Blastopirellula
OTU_363	0	0	0	0	0	1	0	0	0	0	5	0	0	0	Bacteria;Armatimonadetes;Armatimonadetes_gp4
OTU_364	0	0	0	0	0	0	0	0	0	0	5	0	0	0	Bacteria;Firmicutes;Negativicutes;Selenomonadales;Veillonellaceae;Centipeda
OTU_365	0	0	0	8	0	0	0	0	0	0	0	0	0	0	Bacteria;Proteobacteria;Betaproteobacteria;Hydrogenophilales;Hydrogenophilaceae;Petrobacter
OTU_366	0	0	0	0	0	0	0	0	0	0	6	0	0	0	Bacteria
OTU_367	0	0	0	0	0	3	0	0	0	1	27	0	0	0	Bacteria;Verrucomicrobia;Spartobacteria;Spartobacteria_genera_incertae_sedis
OTU_368	0	0	0	0	0	0	0	0	0	0	15	0	0	0	Bacteria;Bacteroidetes;Bacteroidia;Bacteroidales;Prevotellaceae;Prevotella
OTU_369	0	0	0	0	0	0	0	0	0	0	6	0	0	0	Bacteria;Bacteroidetes;Sphingobacteriia;Sphingobacteriales;Chitinophagaceae
OTU_37	1	0	13	2	1	0	0	0	0	0	1	1	252	1	Bacteria;Proteobacteria;Alphaproteobacteria;Sphingomonadales;Sphingomonadaceae;Blastomonas
OTU_370	0	0	0	0	0	0	0	0	0	0	9	0	0	0	Bacteria;Firmicutes;Bacilli;Bacillales;Bacillaceae 1
OTU_371	0	1	0	0	0	0	0	0	0	0	34	0	0	0	Bacteria;Verrucomicrobia;Opitutae;Opitutales;Opitutaceae;Opitutus
OTU_372	0	0	0	0	0	0	0	0	0	0	11	0	0	0	Bacteria;Bacteroidetes;Bacteroidia;Bacteroidales;Bacteroidaceae;Bacteroides
OTU_373	0	0	0	0	0	0	0	0	0	0	11	0	0	0	Bacteria;Verrucomicrobia;Spartobacteria;Spartobacteria_genera_incertae_sedis
OTU_374	0	0	0	0	0	0	0	0	0	0	5	0	0	0	Bacteria;Bacteroidetes;Bacteroidia;Bacteroidales;Porphyromonadaceae;Porphyromonas
OTU_375	0	0	0	0	0	0	0	0	0	0	4	0	0	0	Bacteria;candidate division WPS-2;WPS-2_genera_incertae_sedis
OTU_376	0	0	0	0	0	0	0	0	0	0	0	0	0	11	Bacteria;Bacteroidetes;Bacteroidia;Bacteroidales
OTU_377	0	0	0	0	0	0	0	0	0	0	5	0	0	0	Bacteria;Proteobacteria;Betaproteobacteria;Burkholderiales;Sutterellaceae;Parasutterella
OTU_378	0	0	0	0	0	0	0	0	0	0	3	0	0	0	Bacteria;candidate division WPS-2;WPS-2_genera_incertae_sedis
OTU_379	0	0	0	0	0	0	0	0	0	0	3	0	0	0	Bacteria;Bacteroidetes;Sphingobacteriia;Sphingobacteriales;Chitinophagaceae;Terrimonas
OTU_38	0	1	16	0	0	0	1	0	0	0	0	0	228	1	Bacteria;Actinobacteria;Actinobacteria;Actinobacteridae;Actinomycetales;Corynebacterineae
OTU_380	0	0	0	4	0	0	0	0	0	0	0	0	0	0	Bacteria;Proteobacteria
OTU_381	0	0	0	0	0	0	0	0	0	0	16	0	0	0	Bacteria;Proteobacteria;Gammaproteobacteria;Xanthomonadales;Xanthomonadaceae;Lysobacter
OTU_382	0	0	0	0	0	0	0	0	0	0	6	0	0	0	Archaea;Euryarchaeota;Halobacteria;Natrialbales;Natrialbaceae;Natronorubrum
OTU_383	0	0	0	0	0	0	0	0	0	0	6	0	0	0	Bacteria;Proteobacteria;Alphaproteobacteria;Sphingomonadales;Sphingomonadaceae;Sphingobium
OTU_384	0	0	0	0	0	0	0	0	0	0	14	0	0	0	Bacteria;Planctomycetes;Planctomycetia;Planctomycetales;Planctomycetaceae;Pirellula
OTU_385	0	0	0	0	0	0	0	0	0	0	4	0	0	0	Bacteria;Planctomycetes;Planctomycetia;Planctomycetales;Planctomycetaceae;Planctomyces
OTU_386	0	0	0	0	0	0	0	0	0	0	4	0	0	0	Bacteria;candidate division WPS-2;WPS-2_genera_incertae_sedis
OTU_387	0	0	0	0	0	0	0	0	0	0	5	0	0	0	Bacteria
OTU_388	0	0	0	0	0	0	0	0	0	0	5	0	0	0	Bacteria;Proteobacteria;Deltaproteobacteria;Bdellovibrionales;Bdellovibrionaceae;Vampirovibrio
OTU_389	0	0	0	0	0	0	0	0	0	0	4	0	0	0	Bacteria;Verrucomicrobia;Opitutae;Opitutales;Opitutaceae;Opitutus
OTU_39	0	2	24	45	0	0	3	0	0	0	14	0	207	3	Bacteria;Proteobacteria;Alphaproteobacteria;Caulobacterales;Caulobacteraceae;Caulobacter
OTU_390	0	0	0	0	0	0	0	0	0	0	4	0	0	0	Bacteria;Acidobacteria;Acidobacteria_Gp4;Blastocatella
OTU_391	0	0	0	0	0	0	0	0	0	0	5	0	0	0	Bacteria;Actinobacteria;Actinobacteria;Rubrobacteridae;Solirubrobacterales;Conexibacteraceae
OTU_392	0	0	0	0	0	0	0	0	0	0	5	0	0	0	Bacteria;Bacteroidetes;Sphingobacteriia;Sphingobacteriales;Chitinophagaceae
OTU_393	0	0	0	1	0	0	0	0	0	0	11	0	0	0	Bacteria;Nitrospirae;Nitrospira;Nitrospirales;Nitrospiraceae;Nitrospira
OTU_394	2	0	0	0	0	3	0	0	0	0	4	0	0	0	Bacteria;Acidobacteria;Acidobacteria_Gp2;Gp2
OTU_395	0	0	0	0	0	0	0	0	0	0	4	0	0	1	Bacteria;Proteobacteria;Gammaproteobacteria;Xanthomonadales;Xanthomonadaceae;Arenimonas
OTU_396	0	0	0	0	0	0	0	0	0	0	6	0	0	0	Bacteria;candidate division WPS-2;WPS-2_genera_incertae_sedis
OTU_397	0	0	0	0	0	0	0	0	0	0	6	0	0	0	Bacteria;Planctomycetes;Planctomycetia;Planctomycetales;Planctomycetaceae;Blastopirellula
OTU_398	0	0	0	0	0	0	0	0	0	0	9	0	0	0	Bacteria;Proteobacteria;Alphaproteobacteria;Rhizobiales;Hyphomicrobiaceae;Devosia
OTU_399	0	0	0	0	0	0	0	0	0	0	7	0	0	3	Bacteria;Proteobacteria;Gammaproteobacteria;Alteromonadales;Shewanellaceae;Shewanella
OTU_4	62	25453	73	142	29917	57	42	61	40	64	3794	47	49	37	Bacteria;Tenericutes;Mollicutes;Entomoplasmatales;Spiroplasmataceae;Spiroplasma
OTU_40	0	0	0	0	0	1	0	1	1	0	0	0	211	0	Bacteria;Proteobacteria;Deltaproteobacteria;Bdellovibrionales;Bdellovibrionaceae;Vampirovibrio
OTU_400	0	0	0	0	0	0	0	0	0	0	12	0	0	0	Bacteria;Firmicutes;Bacilli;Bacillales;Paenibacillaceae 1;Paenibacillus
OTU_401	0	0	0	0	0	0	0	0	0	0	3	0	0	0	Bacteria;Acidobacteria;Acidobacteria_Gp3;Gp3
OTU_402	0	0	0	0	0	0	0	0	0	0	16	0	0	0	Bacteria;Acidobacteria;Acidobacteria_Gp6;Gp6
OTU_403	0	0	0	0	0	0	0	0	0	0	15	0	0	0	Bacteria;Acidobacteria;Acidobacteria_Gp4;Gp4
OTU_404	0	0	0	0	0	0	0	0	0	0	3	0	0	0	Bacteria;Proteobacteria;Alphaproteobacteria;Rhizobiales
OTU_405	0	0	0	0	0	0	0	0	0	0	3	0	0	0	Bacteria;Planctomycetes;Planctomycetia;Planctomycetales;Planctomycetaceae;Gemmata
OTU_406	0	0	0	0	0	0	0	0	0	0	11	0	0	0	Bacteria;Firmicutes;Clostridia;Clostridiales;Lachnospiraceae
OTU_407	0	0	0	0	0	0	0	0	0	0	4	0	0	0	Bacteria;Acidobacteria;Acidobacteria_Gp6;Gp6
OTU_408	0	0	0	0	0	0	0	0	0	0	14	1	0	0	Bacteria;candidate division WPS-1;WPS-1_genera_incertae_sedis
OTU_409	0	0	0	0	0	0	0	0	0	0	7	0	0	0	Bacteria;Planctomycetes;Planctomycetia;Planctomycetales;Planctomycetaceae
OTU_41	23	0	1	14	2	4	0	1	0	0	322	0	0	0	Bacteria;Firmicutes;Bacilli;Bacillales;Paenibacillaceae 1;Brevibacillus
OTU_410	0	0	0	0	0	1	0	0	0	0	0	3	0	0	Bacteria;Deinococcus-Thermus;Deinococci;Deinococcales;Deinococcaceae;Deinococcus
OTU_411	0	0	0	0	0	0	0	0	0	0	3	0	0	0	Bacteria;Acidobacteria;Acidobacteria_Gp2;Gp2
OTU_412	0	0	0	0	0	0	0	0	0	0	4	0	0	0	Bacteria;Proteobacteria;Betaproteobacteria;Burkholderiales;Burkholderiales_incertae_sedis;Inhella
OTU_413	0	0	0	0	0	0	0	0	0	0	8	0	0	0	Bacteria;Acidobacteria;Acidobacteria_Gp6;Gp6
OTU_414	0	0	0	0	0	0	0	0	0	0	4	0	0	0	Bacteria;Proteobacteria;Deltaproteobacteria;Myxococcales;Sorangiineae;Phaselicystidaceae
OTU_415	0	0	0	0	0	0	0	0	0	0	4	0	0	0	Bacteria;Proteobacteria;Gammaproteobacteria;Xanthomonadales;Xanthomonadaceae
OTU_416	0	0	0	0	0	0	0	0	0	0	4	0	0	0	Bacteria;Planctomycetes;Planctomycetia;Planctomycetales;Planctomycetaceae;Planctomyces
OTU_417	0	0	0	0	0	0	0	0	0	0	4	0	0	0	Bacteria;Actinobacteria;Actinobacteria
OTU_418	0	0	0	0	0	0	0	0	0	0	5	0	0	0	Bacteria;Firmicutes;Bacilli;Bacillales;Paenibacillaceae 1;Paenibacillus
OTU_419	0	0	0	0	0	0	0	0	0	0	12	0	0	0	Bacteria;Bacteroidetes;Bacteroidia;Bacteroidales;Bacteroidaceae;Bacteroides
OTU_42	2	0	0	1	0	2	0	0	0	0	0	1	229	0	Bacteria;Proteobacteria;Deltaproteobacteria;Desulfobacterales
OTU_420	0	0	0	0	0	0	0	0	0	0	3	0	0	0	Bacteria;candidate division WPS-2;WPS-2_genera_incertae_sedis
OTU_421	0	0	0	0	0	1	0	0	0	0	9	0	0	0	Bacteria;Bacteroidetes;Flavobacteriia;Flavobacteriales;Flavobacteriaceae;Flavobacterium
OTU_422	0	0	0	0	0	0	0	0	0	0	3	0	0	0	Bacteria
OTU_423	0	0	0	0	0	0	0	0	0	0	4	0	0	0	Bacteria;Planctomycetes;Planctomycetia;Planctomycetales;Planctomycetaceae;Zavarzinella
OTU_424	0	0	0	0	0	0	0	0	0	0	8	0	0	0	Bacteria;Chloroflexi;Chloroflexia;Herpetosiphonales;Herpetosiphonaceae;Herpetosiphon
OTU_425	0	0	0	0	0	0	0	0	0	0	3	0	0	0	Bacteria
OTU_426	0	0	0	0	0	0	0	0	0	0	5	0	0	0	Bacteria;candidate division WPS-1;WPS-1_genera_incertae_sedis
OTU_427	0	0	0	0	0	0	0	0	0	0	16	0	0	0	Bacteria;Firmicutes;Bacilli;Bacillales;Alicyclobacillaceae;Tumebacillus
OTU_428	0	0	0	0	0	0	0	0	0	0	3	0	0	0	Bacteria;Acidobacteria;Acidobacteria_Gp3;Gp3
OTU_429	0	0	0	8	0	0	0	0	0	0	0	0	0	0	Bacteria
OTU_43	3	3	180	51	6	4	0	17	0	1	137	0	333	0	Bacteria;Proteobacteria;Alphaproteobacteria;Rhizobiales;Methylobacteriaceae;Methylobacterium
OTU_430	0	0	0	0	0	0	0	0	0	0	4	0	0	0	Bacteria;Planctomycetes;Planctomycetia;Planctomycetales;Planctomycetaceae
OTU_431	0	0	0	0	0	0	0	0	0	0	4	0	0	0	Bacteria;Bacteroidetes;Sphingobacteriia;Sphingobacteriales;Chitinophagaceae;Terrimonas
OTU_432	0	0	0	0	0	0	0	0	0	0	4	0	0	0	Bacteria;Firmicutes;Clostridia;Clostridiales;Lachnospiraceae;Clostridium XlVa
OTU_433	0	0	7	0	0	0	0	0	0	0	3	0	0	0	Bacteria;Bacteroidetes;Flavobacteriia;Flavobacteriales;Flavobacteriaceae
OTU_434	0	0	0	0	0	0	0	0	0	0	4	0	0	0	Bacteria
OTU_435	0	0	1	0	0	0	0	0	0	0	6	0	0	0	Bacteria;Firmicutes;Bacilli;Bacillales
OTU_436	0	0	0	0	0	0	0	0	0	0	4	0	0	0	Bacteria
OTU_437	0	0	0	0	0	0	1	0	0	0	33	0	0	0	Bacteria;Firmicutes;Bacilli;Bacillales;Planococcaceae;Sporosarcina
OTU_438	0	0	0	0	0	0	0	0	0	0	3	0	0	0	Bacteria;Proteobacteria;Alphaproteobacteria;Rhodospirillales
OTU_439	0	0	1	0	0	0	0	0	0	0	16	0	0	5	Bacteria;Proteobacteria;Alphaproteobacteria;Sphingomonadales;Sphingomonadaceae;Novosphingobium
OTU_44	0	0	0	0	0	0	0	0	1	1	0	189	0	0	Bacteria;Verrucomicrobia;Spartobacteria;Spartobacteria_genera_incertae_sedis
OTU_440	4	0	0	0	0	1	0	0	0	0	0	0	0	0	Bacteria;Proteobacteria;Gammaproteobacteria;Legionellales;Legionellaceae;Legionella
OTU_441	0	0	0	0	0	0	0	0	0	0	7	0	0	0	Bacteria;Acidobacteria;Acidobacteria_Gp4;Gp4
OTU_442	0	0	0	0	0	0	0	0	0	0	4	0	0	0	Bacteria;Verrucomicrobia;Opitutae;Opitutales;Opitutaceae;Opitutus
OTU_443	0	0	0	0	0	0	0	0	0	0	3	0	0	0	Bacteria;Proteobacteria;Alphaproteobacteria;Sphingomonadales;Sphingomonadaceae
OTU_444	0	0	0	0	0	0	0	0	0	0	3	0	0	0	Archaea;Thaumarchaeota;Nitrososphaerales;Nitrososphaeraceae;Nitrososphaera
OTU_445	0	0	0	0	0	0	0	0	0	0	26	1	0	0	Bacteria;Fusobacteria;Fusobacteriia;Fusobacteriales;Fusobacteriaceae;Fusobacterium
OTU_446	1	0	0	0	0	0	0	0	0	0	9	0	0	0	Bacteria;Proteobacteria;Alphaproteobacteria;Rhizobiales;Xanthobacteraceae;Pseudolabrys
OTU_447	0	0	0	0	0	0	0	0	0	0	5	0	0	0	Bacteria;Proteobacteria
OTU_448	0	0	0	0	0	0	0	0	0	0	4	0	0	1	Bacteria;Bacteroidetes;Bacteroidia;Bacteroidales;Bacteroidales_incertae_sedis;Phocaeicola
OTU_449	0	0	0	0	0	0	0	0	0	1	7	0	0	0	Bacteria;Acidobacteria;Acidobacteria_Gp3;Gp3
OTU_45	0	0	0	0	0	0	0	0	0	0	1	197	0	0	Bacteria;Proteobacteria
OTU_450	0	0	0	0	0	0	0	0	0	0	10	0	0	0	Bacteria;Acidobacteria;Acidobacteria_Gp3;Gp3
OTU_451	0	0	0	0	0	0	0	0	0	0	3	0	0	0	Bacteria;candidate division WPS-1;WPS-1_genera_incertae_sedis
OTU_452	0	0	8	0	0	0	0	0	0	0	0	0	0	0	Bacteria;Firmicutes;Bacilli;Bacillales;Staphylococcaceae
OTU_453	0	0	0	0	0	0	0	0	0	0	6	0	0	0	Bacteria;Proteobacteria;Alphaproteobacteria;Rhizobiales
OTU_454	0	0	0	0	0	0	0	0	0	0	6	0	0	0	Bacteria;Tenericutes;Mollicutes;Mycoplasmatales;Mycoplasmataceae;Mycoplasma
OTU_455	0	0	0	0	0	0	0	0	0	0	23	0	1	0	Bacteria;Acidobacteria;Acidobacteria_Gp6;Gp6
OTU_456	0	0	0	0	0	0	0	0	0	0	3	0	0	0	Bacteria
OTU_457	0	0	0	0	0	0	0	0	0	0	11	0	0	0	Bacteria;Bacteroidetes;Bacteroidia;Bacteroidales;Bacteroidaceae;Bacteroides
OTU_458	0	0	0	0	0	0	0	0	0	0	6	0	0	0	Bacteria;Actinobacteria;Actinobacteria;Rubrobacteridae;Gaiellales;Gaiellaceae
OTU_459	0	0	0	0	0	0	0	0	0	0	3	0	0	0	Bacteria;Proteobacteria
OTU_46	0	1	0	0	0	0	0	64	0	0	10	133	1	1	Bacteria;Chloroflexi;Ktedonobacteria;Ktedonobacterales;Ktedonobacteraceae;Ktedonobacter
OTU_460	0	0	0	0	0	0	0	0	0	0	3	0	0	0	Bacteria;Planctomycetes;Planctomycetia;Planctomycetales;Planctomycetaceae;Gemmata
OTU_461	0	0	0	0	0	0	0	0	0	0	5	0	0	0	Bacteria;Proteobacteria;Deltaproteobacteria;Myxococcales;Sorangiineae;Polyangiaceae
OTU_462	5	0	3	1	0	0	0	0	0	0	3	0	4	1	Bacteria;Proteobacteria;Alphaproteobacteria;Sphingomonadales;Sphingomonadaceae;Sphingomonas
OTU_463	0	0	0	0	0	0	0	0	0	0	37	0	0	0	Bacteria;Acidobacteria;Acidobacteria_Gp6;Gp6
OTU_464	0	0	0	0	0	0	0	0	0	0	3	0	0	0	Archaea;Crenarchaeota;Thermoprotei
OTU_465	0	0	0	0	0	0	0	0	0	0	4	0	0	0	Bacteria;candidate division WPS-2;WPS-2_genera_incertae_sedis
OTU_466	0	0	0	0	0	0	0	0	0	0	3	0	0	0	Bacteria;Elusimicrobia;Endomicrobia;Candidatus Endomicrobium
OTU_467	0	0	0	0	0	0	0	0	0	0	5	0	0	0	Bacteria;Firmicutes;Clostridia;Clostridiales;Lachnospiraceae
OTU_468	0	0	0	0	0	5	0	0	0	0	0	0	0	0	Bacteria;Bacteroidetes;Flavobacteriia;Flavobacteriales;Flavobacteriaceae;Chryseobacterium
OTU_469	0	0	0	0	0	0	0	0	0	0	5	0	0	0	Bacteria;Verrucomicrobia;Verrucomicrobiae;Verrucomicrobiales;Verrucomicrobiaceae;Prosthecobacter
OTU_47	0	0	0	0	0	3	0	0	0	1	0	179	0	1	Bacteria;Acidobacteria;Acidobacteria_Gp16;Gp16
OTU_470	0	0	0	0	0	0	0	0	0	0	3	0	0	0	Bacteria;Armatimonadetes;Armatimonadetes_gp4
OTU_471	0	0	0	0	0	0	0	0	0	0	8	0	0	0	Bacteria;Deinococcus-Thermus;Deinococci;Thermales;Thermaceae;Meiothermus
OTU_472	0	0	0	0	0	0	0	0	0	0	4	0	0	0	Bacteria;Acidobacteria;Acidobacteria_Gp2;Gp2
OTU_473	0	0	0	0	0	0	0	0	0	0	5	0	0	0	Bacteria;candidate division WPS-2;WPS-2_genera_incertae_sedis
OTU_474	0	0	0	0	1	0	0	0	0	0	10	0	0	0	Bacteria;Bacteroidetes;Flavobacteriia;Flavobacteriales;Flavobacteriaceae;Flavobacterium
OTU_475	0	0	0	0	0	0	0	0	0	0	4	0	0	0	Bacteria;Proteobacteria;Alphaproteobacteria;Rhizobiales;Bradyrhizobiaceae
OTU_476	0	0	0	0	0	0	0	0	0	0	3	0	0	0	Bacteria;Proteobacteria;Alphaproteobacteria;Rhizobiales;Rhodobiaceae;Parvibaculum
OTU_477	0	0	0	0	0	0	0	0	0	0	6	0	0	0	Bacteria;candidate division WPS-2;WPS-2_genera_incertae_sedis
OTU_478	0	0	0	0	0	0	0	0	0	0	6	0	0	0	Bacteria;Actinobacteria;Actinobacteria;Actinobacteridae;Actinomycetales;Corynebacterineae
OTU_479	0	0	4	0	0	0	0	0	0	0	0	0	0	0	Bacteria;Proteobacteria;Alphaproteobacteria;Sphingomonadales;Sphingomonadaceae;Sphingorhabdus
OTU_48	0	0	1	1	0	1	0	0	0	0	0	176	0	0	Bacteria;Verrucomicrobia;Subdivision3;Subdivision3_genera_incertae_sedis
OTU_480	0	0	0	0	0	0	0	0	0	0	3	0	0	0	Bacteria;Actinobacteria;Actinobacteria;Acidimicrobidae;Acidimicrobiales;Acidimicrobineae
OTU_481	0	0	0	0	0	0	0	0	0	0	5	0	0	0	Bacteria;Acidobacteria;Acidobacteria_Gp16;Gp16
OTU_482	0	0	0	0	0	0	0	0	0	0	7	0	0	0	Bacteria;Planctomycetes;Planctomycetia;Planctomycetales;Planctomycetaceae;Rhodopirellula
OTU_483	0	0	0	0	0	0	0	0	0	0	2	0	0	0	Bacteria;Proteobacteria;Alphaproteobacteria;Rhodospirillales
OTU_484	0	0	0	0	0	0	0	0	0	0	7	0	0	0	Bacteria;Proteobacteria;Gammaproteobacteria;Oceanospirillales;Oceanospirillaceae
OTU_485	0	0	0	0	0	0	0	0	0	0	2	0	0	0	Bacteria;Firmicutes;Clostridia;Clostridiales;Lachnospiraceae;Blautia
OTU_486	0	0	0	0	0	0	0	0	0	0	2	0	0	0	Bacteria;Firmicutes;Negativicutes;Selenomonadales;Veillonellaceae;Veillonella
OTU_487	0	0	0	0	0	0	0	0	0	0	2	0	0	0	Bacteria;Gemmatimonadetes;Gemmatimonadetes;Gemmatimonadales;Gemmatimonadaceae;Gemmatimonas
OTU_488	0	0	0	0	0	0	0	0	0	0	2	0	0	0	Bacteria;Planctomycetes;Planctomycetia;Planctomycetales;Planctomycetaceae
OTU_489	0	0	0	0	0	0	0	0	0	0	2	0	0	0	Bacteria
OTU_49	0	1	238	37	0	0	0	6	0	0	58	43	0	9	Bacteria;Proteobacteria;Betaproteobacteria;Burkholderiales;Comamonadaceae;Acidovorax
OTU_490	0	0	0	0	0	0	0	0	0	0	2	0	0	0	Bacteria;Proteobacteria;Betaproteobacteria;Burkholderiales
OTU_491	0	0	0	0	0	0	0	0	0	0	3	0	0	0	Bacteria
OTU_492	0	0	0	0	0	0	0	0	0	0	4	0	0	0	Bacteria;Armatimonadetes;Armatimonadia;Armatimonadales;Armatimonadaceae;Armatimonas/Armatimonadetes_gp1
OTU_493	0	0	0	0	0	0	0	0	0	0	2	0	0	0	Bacteria;Actinobacteria;Actinobacteria;Actinobacteridae;Actinomycetales;Frankineae
OTU_494	0	0	0	0	0	0	0	0	0	0	6	0	0	0	Bacteria;Acidobacteria;Acidobacteria_Gp4
OTU_495	0	0	0	0	0	0	0	0	0	0	2	0	0	0	Bacteria;Proteobacteria;Deltaproteobacteria;Bdellovibrionales;Bdellovibrionaceae;Vampirovibrio
OTU_496	0	0	0	0	0	0	0	0	0	0	2	0	0	0	Bacteria;Bacteroidetes;Sphingobacteriia;Sphingobacteriales;Chitinophagaceae
OTU_497	0	0	0	0	0	0	0	0	0	0	2	0	0	0	Bacteria
OTU_498	0	0	0	0	0	0	0	0	0	0	3	0	0	0	Bacteria;Acidobacteria;Acidobacteria_Gp6;Gp6
OTU_499	0	0	0	0	0	0	0	0	0	0	3	0	0	0	Bacteria;Bacteroidetes;Sphingobacteriia;Sphingobacteriales;Sphingobacteriaceae;Pedobacter
OTU_5	13	20	18	30	12	9	10	5	14	13997	113	823	141	25	Bacteria;Firmicutes;Bacilli;Lactobacillales;Carnobacteriaceae;Carnobacterium
OTU_50	0	0	0	0	0	0	0	1	0	0	6	315	0	0	Bacteria;Firmicutes;Clostridia;Clostridiales;Clostridiaceae 1;Clostridium sensu stricto
OTU_500	0	0	0	0	0	0	0	0	0	0	4	0	0	0	Bacteria
OTU_501	0	0	0	0	0	0	0	0	0	0	3	0	0	0	Bacteria;Proteobacteria
OTU_502	0	0	0	0	0	0	0	0	0	0	2	0	0	0	Bacteria;Acidobacteria;Acidobacteria_Gp17;Gp17
OTU_503	0	0	0	0	0	0	0	0	0	0	5	0	0	0	Bacteria;Firmicutes;Clostridia;Clostridiales;Lachnospiraceae
OTU_504	0	0	0	0	0	0	0	0	0	0	2	0	0	0	Bacteria;Proteobacteria
OTU_505	0	0	0	0	0	0	0	0	0	0	5	0	0	0	Bacteria;Bacteroidetes;Sphingobacteriia;Sphingobacteriales;Chitinophagaceae;Flavisolibacter
OTU_506	0	0	0	0	0	0	0	0	0	0	2	0	0	0	Bacteria;Firmicutes
OTU_507	0	0	0	0	0	1	0	0	0	0	2	0	0	0	Bacteria;Actinobacteria;Actinobacteria;Rubrobacteridae;Solirubrobacterales;Conexibacteraceae
OTU_508	0	0	0	0	0	0	0	0	0	0	2	0	0	0	Bacteria;Planctomycetes;Planctomycetia;Planctomycetales;Planctomycetaceae;Planctomyces
OTU_509	0	0	0	0	0	0	0	0	0	0	2	0	0	0	Bacteria;Planctomycetes;Planctomycetia;Planctomycetales;Planctomycetaceae;Zavarzinella
OTU_51	0	0	0	0	0	0	0	0	0	0	0	190	0	0	Bacteria;Acidobacteria;Acidobacteria_Gp1
OTU_510	0	0	0	0	0	0	0	0	0	0	2	0	0	0	Bacteria
OTU_511	0	0	0	0	0	0	0	0	0	0	5	0	0	0	Archaea;Thaumarchaeota;Nitrososphaerales;Nitrososphaeraceae;Nitrososphaera
OTU_512	0	0	0	0	0	0	0	0	0	0	4	0	0	0	Bacteria;Bacteroidetes;Bacteroidia;Bacteroidales;Bacteroidaceae;Bacteroides
OTU_513	0	0	0	0	0	0	0	0	0	0	4	0	0	0	Bacteria;Proteobacteria;Betaproteobacteria;Neisseriales;Neisseriaceae;Neisseria
OTU_514	0	0	0	0	0	0	0	0	0	0	12	0	0	0	Bacteria;Bacteroidetes;Cytophagia;Cytophagales;Cytophagaceae;Emticicia
OTU_515	1	0	77	61	0	1	0	71	3	0	85	0	189	8	Bacteria;Proteobacteria;Alphaproteobacteria;Sphingomonadales;Sphingomonadaceae;Sphingomonas
OTU_516	0	0	0	0	0	0	0	0	0	0	2	0	0	0	Bacteria;Proteobacteria;Gammaproteobacteria;Orbales;Orbaceae;Frischella
OTU_517	0	0	0	0	0	0	0	0	0	0	11	0	0	0	Bacteria;Planctomycetes;Planctomycetia;Planctomycetales;Planctomycetaceae
OTU_518	0	0	0	0	0	0	0	0	0	0	4	0	0	0	Bacteria
OTU_519	0	0	0	0	0	0	0	0	0	0	3	0	0	0	Bacteria;Bacteroidetes;Bacteroidetes_incertae_sedis;Ohtaekwangia
OTU_52	0	1	0	1	0	3	0	0	0	0	0	193	0	0	Bacteria;Firmicutes;Erysipelotrichia;Erysipelotrichales;Erysipelotrichaceae;Turicibacter
OTU_520	0	0	0	0	0	0	0	0	0	0	3	0	0	0	Bacteria;Acidobacteria;Acidobacteria_Gp6;Gp6
OTU_521	0	0	0	0	0	0	0	0	0	0	3	0	0	0	Bacteria;Bacteroidetes;Bacteroidia;Bacteroidales;Prevotellaceae;Prevotella
OTU_522	0	0	0	0	0	0	0	0	0	0	5	0	0	0	Bacteria;Firmicutes;Clostridia;Clostridiales;Lachnospiraceae;Coprococcus
OTU_523	0	0	0	0	0	0	0	0	0	0	2	0	0	0	Bacteria
OTU_524	0	0	0	0	0	0	0	0	0	0	7	0	0	0	Bacteria;Planctomycetes;Planctomycetia;Planctomycetales;Planctomycetaceae;Planctomyces
OTU_525	0	0	0	0	0	0	0	0	0	0	7	0	0	0	Bacteria;Planctomycetes;Planctomycetia;Planctomycetales;Planctomycetaceae
OTU_526	0	0	0	0	0	0	0	0	0	0	4	0	0	0	Bacteria;Fusobacteria;Fusobacteriia;Fusobacteriales;Leptotrichiaceae;Streptobacillus
OTU_527	0	0	0	0	0	0	0	0	0	0	2	0	0	0	Bacteria;Proteobacteria;Gammaproteobacteria;Xanthomonadales;Xanthomonadaceae
OTU_528	0	0	0	0	0	0	0	0	4	0	0	0	0	0	Archaea;Euryarchaeota;Methanomicrobia;Methanosarcinales;Methanosarcinaceae;Methanosarcina
OTU_529	0	0	0	0	0	0	0	0	0	0	4	0	0	0	Bacteria;Bacteroidetes;Sphingobacteriia;Sphingobacteriales
OTU_53	0	0	0	0	0	0	0	0	0	0	0	218	0	0	Bacteria;Planctomycetes;Planctomycetia;Planctomycetales;Planctomycetaceae;Aquisphaera
OTU_530	0	0	0	0	0	0	0	0	0	0	2	0	0	0	Archaea;Euryarchaeota;Thermoplasmata;Methanomassiliicoccales;Methanomassiliicoccaceae;Methanomassiliicoccus
OTU_531	0	0	0	0	0	0	0	0	0	0	5	0	0	0	Bacteria;Bacteroidetes;Bacteroidia;Bacteroidales;Porphyromonadaceae;Dysgonomonas
OTU_532	0	0	0	0	0	0	0	0	0	0	2	0	0	0	Bacteria;Verrucomicrobia;Opitutae;Opitutales;Opitutaceae;Opitutus
OTU_533	0	0	0	0	0	0	0	0	0	0	2	0	0	0	Bacteria
OTU_534	0	0	0	0	1	0	0	0	0	0	13	0	0	0	Bacteria;Acidobacteria;Acidobacteria_Gp4;Gp4
OTU_535	0	0	0	0	0	0	0	0	0	0	2	0	0	0	Bacteria;Proteobacteria;Alphaproteobacteria
OTU_536	0	0	3	0	0	0	0	0	0	0	0	0	0	0	Bacteria;Actinobacteria;Actinobacteria;Actinobacteridae;Actinomycetales;Corynebacterineae
OTU_537	0	0	0	0	0	0	0	0	0	0	11	0	0	0	Bacteria;Firmicutes;Bacilli;Bacillales;Bacillaceae 1;Bacillus
OTU_538	0	0	0	0	0	0	0	0	0	0	3	0	0	0	Bacteria;Planctomycetes;Planctomycetia;Planctomycetales;Planctomycetaceae;Pirellula
OTU_539	0	0	0	0	0	0	0	0	0	0	3	0	0	0	Bacteria;Acidobacteria;Acidobacteria_Gp6;Gp6
OTU_54	0	0	0	0	0	0	0	0	0	0	1	170	0	1	Bacteria;Proteobacteria;Gammaproteobacteria;Alteromonadales;Pseudoalteromonadaceae;Pseudoalteromonas
OTU_540	0	0	0	0	0	0	0	0	0	0	2	0	0	0	Bacteria;Proteobacteria;Alphaproteobacteria;Sphingomonadales;Sphingomonadaceae;Sphingosinicella
OTU_541	0	0	0	0	0	0	1	0	0	0	1	0	0	0	Bacteria;Gemmatimonadetes;Gemmatimonadetes;Gemmatimonadales;Gemmatimonadaceae;Gemmatimonas
OTU_542	0	0	0	0	0	0	0	0	0	0	4	0	0	0	Bacteria;Acidobacteria;Acidobacteria_Gp10;Gp10
OTU_543	0	0	0	0	0	0	0	0	0	0	0	0	4	0	Bacteria;Firmicutes;Clostridia;Clostridiales;Clostridiales_Incertae Sedis III;Caldicellulosiruptor
OTU_544	0	1	0	0	0	0	0	0	0	0	1	0	0	0	Bacteria;Proteobacteria;Deltaproteobacteria;Desulfuromonadales;Geobacteraceae;Geobacter
OTU_545	0	0	0	0	0	0	0	0	0	0	4	0	0	0	Bacteria;Bacteroidetes;Flavobacteriia;Flavobacteriales;Flavobacteriaceae;Capnocytophaga
OTU_546	0	0	0	0	0	0	0	0	0	0	4	0	0	0	Bacteria
OTU_547	0	0	0	0	0	0	0	0	0	0	12	0	0	0	Bacteria;Bacteroidetes;Flavobacteriia;Flavobacteriales;Flavobacteriaceae;Capnocytophaga
OTU_548	0	0	0	0	0	0	0	0	0	0	2	0	0	0	Bacteria;Proteobacteria;Deltaproteobacteria;Myxococcales
OTU_549	0	0	0	0	0	0	0	0	0	0	3	0	0	0	Bacteria;Proteobacteria;Alphaproteobacteria;Rhizobiales;Methylobacteriaceae;Methylobacterium
OTU_55	1	0	0	1	0	0	0	1	0	1	9	208	0	0	Bacteria;Acidobacteria;Acidobacteria_Gp4;Gp4
OTU_550	0	0	0	0	0	0	0	0	0	0	4	0	0	0	Bacteria
OTU_551	0	0	0	0	0	0	0	0	0	0	4	0	0	0	Bacteria;Actinobacteria;Actinobacteria;Actinobacteridae;Actinomycetales;Corynebacterineae
OTU_552	0	0	0	0	0	0	0	0	0	0	4	0	0	0	Bacteria;Acidobacteria;Acidobacteria_Gp2;Gp2
OTU_553	0	0	0	0	0	0	0	0	0	0	3	0	0	0	Bacteria;candidate division WPS-2;WPS-2_genera_incertae_sedis
OTU_554	0	0	0	0	0	0	0	0	0	0	5	0	0	0	Bacteria;candidate division WPS-1;WPS-1_genera_incertae_sedis
OTU_555	1	0	0	0	0	0	0	0	0	0	1	0	0	0	Bacteria;Proteobacteria;Deltaproteobacteria;Myxococcales;Nannocystineae
OTU_556	0	0	0	0	0	0	0	0	0	0	2	0	0	0	Bacteria
OTU_557	0	0	0	0	0	0	0	0	0	0	10	0	0	0	Bacteria;Bacteroidetes
OTU_558	0	0	0	0	0	0	0	0	0	0	5	0	0	0	Bacteria;Bacteroidetes
OTU_559	0	0	0	0	0	0	0	0	0	0	5	0	0	0	Bacteria
OTU_56	0	0	0	0	1	0	0	0	0	0	1	188	1	0	Bacteria
OTU_560	0	0	0	0	0	0	0	0	0	0	2	0	0	0	Bacteria;Proteobacteria;Alphaproteobacteria;Rhodospirillales
OTU_561	0	0	0	0	0	0	0	0	0	0	2	0	0	0	Bacteria
OTU_562	0	0	0	0	0	0	0	0	0	0	4	0	0	0	Bacteria;Firmicutes;Negativicutes;Selenomonadales;Veillonellaceae;Dialister
OTU_563	0	0	0	0	0	0	0	0	0	0	18	0	0	0	Bacteria;Proteobacteria;Gammaproteobacteria
OTU_564	0	0	0	0	0	0	0	0	0	0	3	0	0	0	Bacteria;Planctomycetes;Planctomycetia;Planctomycetales;Planctomycetaceae
OTU_565	0	0	0	0	0	0	0	0	0	0	2	0	0	0	Bacteria;Acidobacteria;Acidobacteria_Gp6;Gp6
OTU_566	0	0	0	0	0	0	0	0	0	0	13	0	0	0	Bacteria;Planctomycetes;Planctomycetia;Planctomycetales;Planctomycetaceae;Planctomyces
OTU_567	0	0	0	0	0	0	0	0	0	0	4	0	0	0	Bacteria;Actinobacteria;Actinobacteria;Actinobacteridae;Actinomycetales;Frankineae
OTU_568	0	0	0	0	0	0	0	0	0	0	7	0	0	0	Bacteria;candidate division WPS-2;WPS-2_genera_incertae_sedis
OTU_569	0	0	0	0	0	0	0	0	0	0	2	0	0	0	Bacteria;Proteobacteria;Alphaproteobacteria
OTU_57	0	0	0	0	1	0	1	0	0	0	175	0	0	0	Bacteria;Verrucomicrobia;Spartobacteria
OTU_570	0	0	0	0	0	0	0	0	0	0	2	0	0	0	Bacteria;Bacteroidetes;Sphingobacteriia;Sphingobacteriales;Chitinophagaceae
OTU_571	0	0	0	0	0	0	0	0	0	0	3	0	0	0	Bacteria;Acidobacteria;Acidobacteria_Gp17;Gp17
OTU_572	0	0	0	0	0	0	0	0	0	0	2	0	0	0	Bacteria;candidate division WPS-2;WPS-2_genera_incertae_sedis
OTU_573	0	0	0	0	0	0	0	0	0	0	4	0	0	0	Bacteria;Actinobacteria;Actinobacteria;Rubrobacteridae;Solirubrobacterales;Solirubrobacteraceae
OTU_574	0	0	0	0	0	0	0	0	0	0	6	0	0	0	Bacteria;Proteobacteria;Deltaproteobacteria
OTU_575	0	0	0	0	0	0	0	0	0	0	3	0	0	0	Bacteria;Actinobacteria;Actinobacteria;Rubrobacteridae;Solirubrobacterales;Conexibacteraceae
OTU_576	0	0	0	0	0	0	0	0	0	0	3	0	0	0	Bacteria;Fusobacteria;Fusobacteriia;Fusobacteriales;Leptotrichiaceae;Leptotrichia
OTU_577	0	0	0	0	0	0	0	0	0	0	3	0	0	0	Bacteria;candidate division WPS-2;WPS-2_genera_incertae_sedis
OTU_578	0	0	0	0	0	0	0	0	0	0	3	0	0	0	Bacteria
OTU_579	4	0	0	0	0	0	0	0	0	0	0	0	0	0	Bacteria;Firmicutes;Clostridia;Clostridiales
OTU_58	0	1	0	0	1	2	0	0	0	0	154	0	0	0	Bacteria;Bacteroidetes;Cytophagia;Cytophagales;Cytophagaceae;Pontibacter
OTU_580	0	0	0	0	0	0	0	0	0	0	3	0	0	0	Bacteria;Proteobacteria;Gammaproteobacteria
OTU_581	0	0	0	0	0	0	0	0	0	0	5	0	0	0	Bacteria;Planctomycetes;Planctomycetia;Planctomycetales;Planctomycetaceae;Pirellula
OTU_582	0	0	0	0	0	0	0	0	0	0	4	0	0	0	Bacteria
OTU_583	0	0	0	0	0	0	0	0	0	0	2	0	0	0	Bacteria;Microgenomates;Microgenomates_genera_incertae_sedis
OTU_584	0	0	0	0	0	0	0	0	0	0	2	0	0	0	Bacteria;Acidobacteria;Acidobacteria_Gp3;Gp3
OTU_585	0	0	0	0	0	0	0	0	0	0	7	0	0	0	Bacteria;Proteobacteria
OTU_586	0	0	0	0	0	0	0	0	0	0	2	0	0	0	Bacteria;Verrucomicrobia;Spartobacteria;Spartobacteria_genera_incertae_sedis
OTU_587	0	0	0	0	0	0	0	0	0	0	3	0	0	0	Archaea;Thaumarchaeota;Nitrososphaerales;Nitrososphaeraceae;Nitrososphaera
OTU_588	0	0	0	0	0	0	0	0	0	0	7	0	0	0	Bacteria;Chloroflexi
OTU_589	0	0	0	0	0	0	0	0	0	0	10	0	0	0	Bacteria;Proteobacteria;Gammaproteobacteria;Xanthomonadales;Sinobacteraceae;Steroidobacter
OTU_59	0	0	0	0	1	0	1	0	0	0	0	199	0	0	Bacteria;Planctomycetes;Planctomycetia;Planctomycetales;Planctomycetaceae
OTU_590	0	0	0	0	0	0	0	0	0	0	2	0	0	0	Bacteria;Planctomycetes;Planctomycetia;Planctomycetales;Planctomycetaceae
OTU_591	0	0	0	0	0	0	0	0	0	0	5	0	0	0	Bacteria;Firmicutes;Clostridia;Clostridiales;Ruminococcaceae;Ruminococcus
OTU_592	0	0	0	0	0	0	0	0	0	0	2	0	0	0	Bacteria;Bacteroidetes;Bacteroidia;Bacteroidales;Porphyromonadaceae;Parabacteroides
OTU_593	0	0	0	0	0	0	0	0	0	0	2	0	0	0	Bacteria
OTU_594	0	0	0	0	0	0	0	0	0	0	3	0	0	0	Bacteria;Acidobacteria;Acidobacteria_Gp4;Gp4
OTU_595	0	0	0	0	0	0	0	0	0	0	4	0	0	0	Bacteria;Proteobacteria;Gammaproteobacteria;Aeromonadales;Aeromonadaceae;Aeromonas
OTU_596	0	0	0	0	0	0	0	1	0	0	3	0	0	0	Bacteria;Acidobacteria;Acidobacteria_Gp3;Gp3
OTU_597	0	0	0	0	0	0	0	0	3	0	0	0	0	0	Bacteria;Firmicutes;Clostridia;Clostridiales;Clostridiales_Incertae Sedis XI;Tissierella
OTU_598	0	0	0	0	0	0	0	0	0	0	5	0	0	0	Bacteria;Proteobacteria;Betaproteobacteria;Rhodocyclales;Rhodocyclaceae;Dechloromonas
OTU_599	0	0	0	0	0	0	0	0	0	0	2	0	0	0	Bacteria;Gemmatimonadetes;Gemmatimonadetes;Gemmatimonadales;Gemmatimonadaceae;Gemmatimonas
OTU_6	222	8	220	306	45	18	63	818	15	7	769	1115	3374	62	Bacteria;Proteobacteria;Gammaproteobacteria;Pseudomonadales;Moraxellaceae;Acinetobacter
OTU_60	0	0	0	1	0	0	0	0	0	0	27	154	0	11	Bacteria;Proteobacteria;Alphaproteobacteria;Rhodospirillales;Rhodospirillaceae;Magnetospirillum
OTU_600	0	0	0	0	0	0	0	0	0	0	4	0	0	0	Bacteria;Verrucomicrobia;Spartobacteria;Spartobacteria_genera_incertae_sedis
OTU_601	0	0	3	0	0	0	0	0	0	0	1	0	0	0	Bacteria;Actinobacteria;Actinobacteria;Actinobacteridae;Actinomycetales;Micromonosporineae
OTU_602	0	0	0	0	0	0	0	0	0	0	10	0	0	0	Bacteria;Actinobacteria;Actinobacteria;Actinobacteridae;Actinomycetales;Frankineae
OTU_603	0	0	0	0	0	0	0	0	0	0	3	0	0	0	Bacteria;Bacteroidetes;Sphingobacteriia;Sphingobacteriales;Chitinophagaceae;Terrimonas
OTU_604	0	0	0	0	0	0	0	0	0	0	2	0	0	0	Bacteria;Proteobacteria;Deltaproteobacteria;Bdellovibrionales;Bdellovibrionaceae;Vampirovibrio
OTU_605	0	0	0	0	0	0	0	0	0	0	2	0	0	0	Bacteria
OTU_606	0	0	0	0	0	0	0	0	0	0	2	0	0	0	Bacteria;Proteobacteria;Deltaproteobacteria;Syntrophobacterales
OTU_607	0	0	0	0	0	0	0	0	0	0	2	0	0	0	Bacteria;Bacteroidetes;Cytophagia;Cytophagales;Cytophagaceae;Pontibacter
OTU_608	0	0	0	0	0	0	0	0	0	0	2	0	0	0	Bacteria;Gemmatimonadetes;Gemmatimonadetes;Gemmatimonadales;Gemmatimonadaceae;Gemmatimonas
OTU_609	0	0	0	0	0	0	0	0	0	0	2	0	0	0	Bacteria;Armatimonadetes;Armatimonadetes_gp5
OTU_61	2	0	38	8	12	0	0	29	1	0	7	0	76	3	Bacteria;Actinobacteria;Actinobacteria;Actinobacteridae;Actinomycetales;Micrococcineae
OTU_610	0	0	0	0	0	0	0	0	0	0	2	0	0	0	Bacteria;Chloroflexi
OTU_611	0	0	0	0	0	0	0	0	0	0	2	0	0	0	Bacteria;Planctomycetes;Planctomycetia;Planctomycetales;Planctomycetaceae
OTU_612	0	0	0	0	0	0	0	0	0	0	14	0	0	0	Bacteria;Bacteroidetes;Bacteroidia;Bacteroidales;Prevotellaceae;Paraprevotella
OTU_613	0	0	0	0	0	0	0	0	0	0	4	0	0	0	Bacteria;candidate division WPS-2;WPS-2_genera_incertae_sedis
OTU_614	0	0	0	0	0	0	0	0	0	0	3	0	0	0	Bacteria
OTU_615	0	0	0	0	0	0	0	0	0	0	6	0	0	0	Bacteria;Acidobacteria;Acidobacteria_Gp6;Gp6
OTU_616	0	0	0	0	0	0	0	0	0	0	2	0	0	0	Bacteria;Proteobacteria
OTU_617	0	0	0	0	0	0	0	0	0	0	3	0	0	0	Bacteria;Acidobacteria;Acidobacteria_Gp16;Gp16
OTU_618	0	0	0	0	0	0	0	0	0	0	2	0	0	0	Bacteria;Bacteroidetes;Cytophagia;Cytophagales;Cytophagaceae;Adhaeribacter
OTU_619	0	0	0	0	0	0	0	0	0	0	6	0	0	0	Bacteria;Acidobacteria;Acidobacteria_Gp4;Gp4
OTU_62	0	0	0	18	0	1	0	0	0	0	216	1	116	0	Bacteria;Firmicutes;Negativicutes;Selenomonadales;Veillonellaceae;Veillonella
OTU_620	0	0	0	0	0	0	0	0	0	0	4	0	0	0	Bacteria;Actinobacteria;Actinobacteria;Actinobacteridae;Actinomycetales;Micrococcineae
OTU_621	0	0	0	0	0	0	0	0	0	0	4	0	0	0	Bacteria;Bacteroidetes;Sphingobacteriia;Sphingobacteriales;Chitinophagaceae
OTU_622	0	0	0	0	0	1	0	0	0	0	10	0	0	0	Bacteria;Acidobacteria;Acidobacteria_Gp7;Gp7
OTU_623	0	0	0	0	0	0	0	0	0	0	2	0	0	0	Bacteria;Proteobacteria;Deltaproteobacteria;Myxococcales;Sorangiineae;Polyangiaceae
OTU_624	0	0	0	0	0	0	0	0	0	0	2	0	0	0	Bacteria;Bacteroidetes;Sphingobacteriia;Sphingobacteriales;Chitinophagaceae;Ferruginibacter
OTU_625	0	0	1	0	0	0	0	0	0	0	3	0	0	0	Bacteria;Actinobacteria;Actinobacteria;Actinobacteridae;Actinomycetales;Kineosporiineae
OTU_626	0	0	0	0	0	0	0	0	0	0	2	0	0	0	Bacteria;Proteobacteria;Gammaproteobacteria
OTU_627	0	0	0	0	0	0	0	0	0	0	2	0	0	0	Bacteria;Proteobacteria;Alphaproteobacteria;Rhodospirillales
OTU_628	0	0	0	0	0	0	0	0	0	0	5	0	0	0	Bacteria;Verrucomicrobia;Subdivision3;Subdivision3_genera_incertae_sedis
OTU_629	0	0	0	0	0	0	0	0	0	0	2	0	0	0	Bacteria
OTU_63	0	0	0	39	0	1	0	0	0	0	11	120	0	0	Bacteria;Proteobacteria;Betaproteobacteria;Burkholderiales;Oxalobacteraceae;Duganella
OTU_630	0	0	0	0	0	0	0	0	0	0	4	0	0	0	Bacteria;Firmicutes;Clostridia;Clostridiales;Ruminococcaceae;Ruminococcus
OTU_631	0	0	0	0	0	0	0	0	0	0	2	0	0	0	Bacteria;Proteobacteria;Deltaproteobacteria;Bdellovibrionales;Bdellovibrionaceae;Vampirovibrio
OTU_632	0	0	0	0	0	0	0	0	0	0	21	0	0	0	Bacteria;Firmicutes;Bacilli;Lactobacillales;Carnobacteriaceae;Granulicatella
OTU_633	0	0	0	0	0	0	0	0	0	0	2	0	0	0	Bacteria;Proteobacteria;Deltaproteobacteria;Myxococcales;Sorangiineae;Polyangiaceae
OTU_634	0	0	0	0	0	0	0	0	0	0	3	0	0	0	Bacteria
OTU_635	0	0	0	0	0	0	0	0	0	0	5	0	0	0	Bacteria;Firmicutes;Bacilli;Lactobacillales;Lactobacillaceae;Lactobacillus
OTU_636	0	0	0	0	0	0	0	0	0	0	4	0	0	0	Bacteria;Actinobacteria;Actinobacteria;Actinobacteridae;Actinomycetales;Micromonosporineae
OTU_637	0	0	0	0	0	0	0	0	0	0	2	0	0	0	Bacteria;Bacteroidetes;Sphingobacteriia;Sphingobacteriales;Chitinophagaceae;Chitinophaga
OTU_638	0	0	0	0	0	0	0	0	0	0	2	0	0	0	Bacteria;Firmicutes;Clostridia;Clostridiales;Lachnospiraceae;Roseburia
OTU_639	0	0	0	0	0	0	0	0	0	0	2	0	0	0	Bacteria;Proteobacteria;Betaproteobacteria;Burkholderiales
OTU_64	0	1	0	0	0	2	1	0	0	0	18	171	0	0	Bacteria
OTU_640	0	0	0	0	0	0	0	0	0	0	4	0	0	0	Bacteria;Acidobacteria;Acidobacteria_Gp4;Gp4
OTU_641	0	0	0	0	0	0	0	0	0	0	2	0	0	0	Bacteria;Proteobacteria;Alphaproteobacteria;Rhodospirillales;Acetobacteraceae
OTU_642	0	0	0	0	0	0	0	0	0	0	4	0	0	0	Bacteria;Proteobacteria;Gammaproteobacteria;Pseudomonadales;Moraxellaceae;Paraperlucidibaca
OTU_643	0	0	0	0	0	0	0	0	0	0	6	0	0	0	Bacteria;Proteobacteria;Alphaproteobacteria;Rhodospirillales
OTU_644	0	0	0	0	0	0	0	0	0	0	6	0	0	0	Bacteria;Proteobacteria;Alphaproteobacteria;Rhodospirillales;Rhodospirillaceae;Azospirillum
OTU_645	0	0	0	0	0	0	0	0	0	0	3	0	0	0	Bacteria;Bacteroidetes;Sphingobacteriia;Sphingobacteriales;Chitinophagaceae;Terrimonas
OTU_646	0	0	0	0	0	0	0	0	0	0	2	0	0	0	Bacteria;Planctomycetes;Planctomycetia;Planctomycetales;Planctomycetaceae
OTU_647	0	0	0	0	0	0	0	0	0	0	5	0	0	0	Bacteria;Planctomycetes;Planctomycetia;Planctomycetales;Planctomycetaceae
OTU_648	0	0	0	0	0	0	0	0	0	0	3	0	0	0	Bacteria;Chloroflexi
OTU_649	0	0	0	0	0	0	0	0	0	0	3	0	0	0	Bacteria;Chloroflexi;Ktedonobacteria
OTU_65	0	0	0	0	0	0	0	0	0	0	0	161	1	0	Bacteria;Acidobacteria;Acidobacteria_Gp3;Gp3
OTU_650	0	0	0	0	0	0	0	0	0	0	2	0	0	0	Bacteria
OTU_651	0	0	0	0	0	0	0	0	0	0	2	0	0	0	Bacteria
OTU_652	0	0	0	0	0	0	0	0	0	0	2	0	0	0	Bacteria;Nitrospirae;Nitrospira;Nitrospirales;Nitrospiraceae;Nitrospira
OTU_653	0	0	0	0	0	0	0	0	0	0	2	0	0	0	Bacteria;Proteobacteria;Alphaproteobacteria;Rhodospirillales;Rhodospirillaceae
OTU_654	0	0	0	0	0	0	0	0	0	0	5	0	0	0	Bacteria;Acidobacteria
OTU_655	0	0	0	0	0	0	0	0	0	0	2	0	0	0	Bacteria;Proteobacteria;Alphaproteobacteria;Rhodospirillales;Rhodospirillaceae
OTU_656	0	0	0	0	0	0	0	0	0	0	3	0	0	0	Bacteria;Verrucomicrobia;Opitutae;Opitutales;Opitutaceae;Opitutus
OTU_657	0	0	0	0	0	0	0	0	0	0	2	0	1	0	Bacteria;Gemmatimonadetes;Gemmatimonadetes;Gemmatimonadales;Gemmatimonadaceae;Gemmatimonas
OTU_658	0	0	0	0	0	0	0	0	0	0	3	0	0	0	Bacteria;Bacteroidetes
OTU_659	0	0	0	0	0	0	0	0	0	0	2	0	0	0	Bacteria;Planctomycetes;Planctomycetia;Planctomycetales;Planctomycetaceae;Isosphaera
OTU_66	0	0	0	0	0	0	0	0	0	0	154	0	0	0	Bacteria;Cyanobacteria/Chloroplast;Chloroplast;Chloroplast;Bacillariophyta
OTU_660	0	0	1	0	0	0	0	0	0	0	7	0	0	0	Bacteria;Proteobacteria;Betaproteobacteria
OTU_661	0	0	0	0	0	0	0	0	1	0	5	0	0	0	Bacteria
OTU_662	0	0	0	0	0	0	0	0	0	0	3	0	0	0	Bacteria;Acidobacteria;Acidobacteria_Gp6;Gp6
OTU_663	0	0	0	0	0	0	0	0	0	0	2	0	0	0	Bacteria;Acidobacteria;Acidobacteria_Gp7;Gp7
OTU_664	0	1	0	0	0	0	0	0	0	0	8	0	0	0	Bacteria;Planctomycetes;Planctomycetia;Planctomycetales;Planctomycetaceae;Zavarzinella
OTU_665	0	0	0	5	0	0	0	0	0	0	0	0	0	0	Bacteria;Proteobacteria;Deltaproteobacteria;Myxococcales;Nannocystineae;Haliangiaceae
OTU_666	0	0	0	0	0	0	0	0	0	0	2	0	0	0	Bacteria;Proteobacteria;Betaproteobacteria;Burkholderiales
OTU_667	0	0	0	0	0	0	0	0	0	0	10	0	0	0	Bacteria;Proteobacteria;Alphaproteobacteria;Rhizobiales;Hyphomicrobiaceae;Rhodoplanes
OTU_668	0	0	0	0	0	0	0	0	0	0	10	0	0	0	Bacteria
OTU_669	3	3	859	272	0	2	2	14	0	1	21	0	0	0	Bacteria;Proteobacteria;Betaproteobacteria;Burkholderiales;Comamonadaceae
OTU_67	1	0	0	0	0	0	0	0	0	1	0	155	0	0	Bacteria;Bacteroidetes;Sphingobacteriia;Sphingobacteriales;Sphingobacteriaceae;Solitalea
OTU_670	0	0	0	0	0	0	0	0	0	0	2	0	0	0	Bacteria;Proteobacteria;Alphaproteobacteria;Rhizobiales
OTU_671	0	0	0	0	0	0	0	0	0	0	3	0	0	0	Bacteria
OTU_672	0	0	0	0	0	0	0	0	0	0	3	0	0	0	Bacteria;Verrucomicrobia;Subdivision3;Subdivision3_genera_incertae_sedis
OTU_673	1	0	0	0	0	0	0	0	0	0	2	0	0	0	Bacteria;Proteobacteria;Gammaproteobacteria;Enterobacteriales;Enterobacteriaceae;Escherichia/Shigella
OTU_674	0	0	0	0	0	0	0	0	0	0	3	0	0	0	Bacteria;Proteobacteria;Alphaproteobacteria;Rhizobiales
OTU_675	0	0	0	0	0	0	0	0	0	0	2	0	0	0	Bacteria;Proteobacteria;Gammaproteobacteria;Xanthomonadales;Xanthomonadaceae;Frateuria
OTU_676	0	0	0	0	0	0	0	0	0	0	3	0	0	0	Bacteria;candidate division WPS-2;WPS-2_genera_incertae_sedis
OTU_677	0	0	0	0	0	0	0	0	0	0	2	0	0	0	Bacteria;Proteobacteria;Alphaproteobacteria;Rhodospirillales;Rhodospirillaceae
OTU_678	0	0	0	0	0	0	0	0	0	0	5	0	0	0	Bacteria;Proteobacteria;Alphaproteobacteria;Rhodospirillales;Acetobacteraceae
OTU_679	0	0	0	0	0	0	0	0	0	0	6	0	0	0	Bacteria;Planctomycetes;Planctomycetia;Planctomycetales;Planctomycetaceae;Zavarzinella
OTU_68	0	1	0	0	0	0	0	0	0	0	0	151	0	0	Archaea;Thaumarchaeota;Nitrososphaerales;Nitrososphaeraceae;Nitrososphaera
OTU_680	0	0	0	0	0	0	0	0	0	0	2	0	0	0	Bacteria;Planctomycetes;Planctomycetia;Planctomycetales;Planctomycetaceae
OTU_681	0	0	0	0	0	0	0	0	0	0	2	0	0	0	Bacteria;Proteobacteria;Betaproteobacteria;Neisseriales;Neisseriaceae;Vogesella
OTU_682	0	0	0	0	0	0	0	0	0	0	5	0	0	0	Bacteria;Bacteroidetes;Bacteroidia;Bacteroidales;Prevotellaceae;Prevotella
OTU_683	0	0	0	0	0	0	0	0	0	0	2	0	0	0	Bacteria;Chloroflexi;Caldilineae;Caldilineales;Caldilineaceae
OTU_684	0	0	0	0	0	0	0	0	0	0	2	0	0	0	Bacteria;Actinobacteria;Actinobacteria;Rubrobacteridae
OTU_685	0	0	0	0	0	0	0	0	0	0	2	0	0	0	Bacteria;Acidobacteria;Acidobacteria_Gp4;Gp4
OTU_686	0	0	0	0	0	0	0	0	0	0	3	0	0	0	Bacteria;Bacteroidetes;Cytophagia;Cytophagales;Cytophagaceae;Adhaeribacter
OTU_687	0	0	0	0	0	0	0	0	0	0	2	0	0	0	Bacteria;Proteobacteria;Gammaproteobacteria
OTU_688	0	0	0	0	0	0	0	0	0	0	2	0	0	0	Bacteria;Proteobacteria;Deltaproteobacteria;Syntrophobacterales
OTU_689	0	0	0	0	0	0	0	0	0	0	3	0	0	0	Bacteria;Gemmatimonadetes;Gemmatimonadetes;Gemmatimonadales;Gemmatimonadaceae;Gemmatimonas
OTU_69	0	0	0	0	0	1	0	0	0	0	1	146	0	0	Bacteria;Firmicutes;Clostridia;Clostridiales;Peptococcaceae 1;Desulfitobacterium
OTU_690	0	0	0	0	0	0	1	0	0	0	10	0	0	0	Bacteria;Proteobacteria;Betaproteobacteria;Methylophilales;Methylophilaceae;Methylophilus
OTU_691	0	0	0	0	0	0	0	0	0	0	5	0	0	0	Bacteria;Acidobacteria;Acidobacteria_Gp4;Gp4
OTU_692	0	0	0	0	0	0	0	0	0	0	2	0	0	0	Bacteria
OTU_693	0	0	0	0	0	0	0	0	0	0	3	0	0	0	Bacteria
OTU_694	0	0	0	0	0	0	0	0	0	0	2	0	0	0	Bacteria;Actinobacteria;Actinobacteria;Actinobacteridae;Actinomycetales;Propionibacterineae
OTU_695	0	0	0	0	0	0	0	0	0	0	27	0	0	0	Bacteria;Acidobacteria;Acidobacteria_Gp1;Gp1
OTU_696	0	0	0	0	0	0	0	0	0	0	2	0	0	0	Bacteria
OTU_697	0	0	0	0	0	0	0	0	0	0	3	0	0	0	Bacteria
OTU_698	0	0	0	0	0	0	0	0	0	0	6	0	0	0	Bacteria;Firmicutes
OTU_699	0	0	0	0	0	0	0	0	0	0	2	0	0	0	Bacteria
OTU_7	10	4	5020	1013	4	4	5	2	3	5	21	2	52	17	Bacteria;Proteobacteria;Alphaproteobacteria;Sphingomonadales;Sphingomonadaceae;Sphingobium
OTU_70	0	0	0	0	0	0	0	0	0	0	0	139	0	0	Bacteria
OTU_700	0	0	0	0	0	0	0	0	0	0	12	0	0	0	Bacteria;Acidobacteria;Acidobacteria_Gp6;Gp6
OTU_701	0	0	0	0	0	0	0	0	0	0	3	0	0	0	Bacteria;Bacteroidetes;Sphingobacteriia;Sphingobacteriales;Chitinophagaceae
OTU_702	0	0	0	0	0	0	0	0	0	0	4	0	0	0	Bacteria;Planctomycetes;Planctomycetia;Planctomycetales;Planctomycetaceae;Zavarzinella
OTU_703	0	0	0	0	0	0	0	0	0	0	2	0	0	0	Bacteria;Acidobacteria;Acidobacteria_Gp16;Gp16
OTU_704	0	0	0	0	0	0	0	0	0	0	2	0	0	0	Bacteria;Proteobacteria;Betaproteobacteria;Rhodocyclales;Rhodocyclaceae
OTU_705	0	0	0	0	0	0	0	0	0	0	5	0	0	0	Bacteria;Planctomycetes;Planctomycetia;Planctomycetales;Planctomycetaceae;Singulisphaera
OTU_706	0	0	0	0	0	0	0	0	0	0	3	0	0	0	Bacteria;Planctomycetes;Planctomycetia;Planctomycetales;Planctomycetaceae
OTU_707	0	0	0	0	0	4	0	0	0	0	0	0	0	0	Bacteria;Bacteroidetes;Bacteroidia;Bacteroidales;Porphyromonadaceae;Dysgonomonas
OTU_708	0	0	0	0	0	0	0	0	0	0	3	0	0	0	Bacteria;Bacteroidetes;Sphingobacteriia;Sphingobacteriales;Chitinophagaceae
OTU_709	0	0	0	0	0	0	0	0	0	0	3	0	0	0	Bacteria;Planctomycetes;Planctomycetia;Planctomycetales;Planctomycetaceae
OTU_71	1	0	0	0	1	1	0	1	0	0	29	160	0	0	Bacteria;Acidobacteria;Acidobacteria_Gp16;Gp16
OTU_710	0	0	0	0	0	0	0	0	0	0	3	0	0	0	Bacteria;Planctomycetes;Planctomycetia;Planctomycetales;Planctomycetaceae;Aquisphaera
OTU_711	0	0	0	0	0	0	0	0	0	0	4	0	0	0	Bacteria;Proteobacteria;Deltaproteobacteria
OTU_712	0	0	0	0	0	0	0	0	0	0	3	0	0	0	Bacteria;Acidobacteria;Acidobacteria_Gp4;Gp4
OTU_713	0	0	0	1	0	0	0	0	0	0	1	0	0	0	Bacteria;Firmicutes;Bacilli;Bacillales;Paenibacillaceae 1;Paenibacillus
OTU_714	0	0	0	0	0	0	0	0	0	0	2	0	0	0	Bacteria;Bacteroidetes;Cytophagia;Cytophagales;Cytophagaceae;Cytophaga
OTU_715	0	0	0	0	0	2	0	0	0	1	1	0	0	0	Bacteria;Proteobacteria;Gammaproteobacteria;Vibrionales;Vibrionaceae;Vibrio
OTU_716	0	0	0	0	0	0	0	0	0	0	2	0	0	0	Bacteria;Proteobacteria;Gammaproteobacteria;Legionellales;Coxiellaceae;Diplorickettsia
OTU_717	0	0	0	0	0	0	0	0	0	0	2	0	0	0	Bacteria;Acidobacteria;Acidobacteria_Gp16;Gp16
OTU_718	0	0	0	0	0	0	0	0	0	0	2	0	0	0	Bacteria;Firmicutes;Clostridia;Clostridiales;Lachnospiraceae;Lachnospiracea_incertae_sedis
OTU_719	0	0	0	0	0	0	0	0	0	0	2	0	0	0	Bacteria;Planctomycetes;Planctomycetia;Planctomycetales;Planctomycetaceae;Gemmata
OTU_72	0	0	0	0	0	0	0	0	0	0	0	154	0	0	Bacteria;candidate division WPS-2;WPS-2_genera_incertae_sedis
OTU_720	0	0	0	0	0	0	0	0	0	0	6	0	0	0	Bacteria;Proteobacteria;Gammaproteobacteria
OTU_721	0	0	0	0	0	0	0	0	0	0	6	0	0	0	Bacteria;Proteobacteria;Alphaproteobacteria;Rhizobiales
OTU_722	0	0	0	0	0	0	0	0	0	0	3	0	0	2	Bacteria;Proteobacteria;Alphaproteobacteria;Rhodospirillales;Acetobacteraceae
OTU_723	0	0	0	0	0	0	0	0	0	0	2	0	0	0	Bacteria;Planctomycetes;Planctomycetia;Planctomycetales;Planctomycetaceae;Gemmata
OTU_724	0	0	0	0	0	0	0	0	0	0	3	0	0	0	Bacteria;Proteobacteria;Alphaproteobacteria;Rhodospirillales;Rhodospirillaceae;Dongia
OTU_725	0	0	0	0	0	0	0	0	0	0	3	0	0	0	Bacteria
OTU_726	0	0	0	0	0	0	0	0	0	0	2	0	1	0	Bacteria
OTU_727	0	0	0	0	0	0	0	0	0	0	4	0	0	0	Bacteria;Acidobacteria;Acidobacteria_Gp4;Gp4
OTU_728	0	0	0	0	0	0	0	0	0	0	2	0	0	0	Bacteria;Firmicutes
OTU_729	0	0	0	0	0	0	0	0	0	0	7	0	0	0	Bacteria;Firmicutes;Clostridia;Clostridiales;Lachnospiraceae
OTU_73	0	0	3	2	1	1	0	7	0	0	201	0	4	7	Bacteria;Proteobacteria;Alphaproteobacteria;Rhizobiales;Bradyrhizobiaceae;Bradyrhizobium
OTU_730	0	1	0	0	0	0	0	0	0	0	1	0	0	0	Bacteria;Planctomycetes;Planctomycetia;Planctomycetales;Planctomycetaceae;Pirellula
OTU_731	0	0	0	0	0	0	0	0	0	0	2	0	0	0	Bacteria;Actinobacteria;Actinobacteria;Actinobacteridae;Actinomycetales;Pseudonocardineae
OTU_732	0	0	0	0	0	0	0	0	0	0	6	0	0	0	Bacteria;Fusobacteria;Fusobacteriia;Fusobacteriales;Leptotrichiaceae;Leptotrichia
OTU_733	0	0	0	0	0	0	0	0	0	0	2	0	0	0	Bacteria;Acidobacteria;Acidobacteria_Gp7;Gp7
OTU_734	0	0	0	0	0	0	0	0	0	0	2	0	0	0	Bacteria
OTU_735	0	0	0	0	0	0	0	0	0	0	4	0	0	0	Bacteria;Proteobacteria;Alphaproteobacteria;Sphingomonadales;Erythrobacteraceae;Altererythrobacter
OTU_736	0	0	0	0	0	0	0	0	0	0	3	0	0	0	Bacteria;Proteobacteria
OTU_737	0	0	0	0	0	0	0	0	0	0	6	0	0	0	Bacteria;Firmicutes;Negativicutes;Selenomonadales;Veillonellaceae;Selenomonas
OTU_738	0	0	0	0	0	0	0	0	0	0	2	0	0	0	Bacteria
OTU_739	0	0	0	0	0	0	0	0	0	0	2	0	0	0	Bacteria
OTU_74	0	0	0	0	0	0	0	0	0	0	144	0	0	0	Bacteria;Proteobacteria;Alphaproteobacteria;Rhizobiales
OTU_740	0	0	0	0	0	0	0	0	0	0	5	0	0	0	Bacteria
OTU_741	0	0	0	0	0	0	0	0	0	0	2	0	0	0	Bacteria
OTU_742	0	0	0	0	0	0	0	0	0	0	7	0	0	0	Bacteria
OTU_743	0	0	0	0	0	0	0	0	0	0	5	0	0	0	Bacteria;candidate division WPS-2;WPS-2_genera_incertae_sedis
OTU_744	0	0	0	0	0	0	0	0	0	0	2	0	0	0	Bacteria;Actinobacteria;Actinobacteria;Actinobacteridae;Actinomycetales;Corynebacterineae
OTU_745	0	0	0	0	0	0	0	0	0	0	2	0	0	0	Bacteria;Acidobacteria;Acidobacteria_Gp3;Gp3
OTU_746	0	0	0	0	0	0	0	0	0	0	6	0	0	0	Bacteria;Bacteroidetes;Bacteroidia;Bacteroidales;Prevotellaceae;Prevotella
OTU_747	0	0	0	0	0	0	0	0	0	0	2	0	0	0	Bacteria;Planctomycetes;Planctomycetia;Planctomycetales;Planctomycetaceae;Pirellula
OTU_748	0	0	0	0	0	1	0	0	0	0	2	0	0	0	Bacteria
OTU_749	0	0	0	0	0	0	0	0	0	0	5	0	0	0	Archaea;Thaumarchaeota;Nitrososphaerales;Nitrososphaeraceae;Nitrososphaera
OTU_75	4	0	5	0	0	0	0	14	0	1	9	0	102	6	Bacteria;Bacteroidetes;Flavobacteriia;Flavobacteriales;Flavobacteriaceae;Elizabethkingia
OTU_750	0	0	0	0	0	0	0	0	0	0	2	0	0	0	Bacteria;candidate division WPS-2;WPS-2_genera_incertae_sedis
OTU_751	0	0	0	0	0	0	0	0	0	0	2	0	0	0	Bacteria;Proteobacteria;Betaproteobacteria;Rhodocyclales;Rhodocyclaceae;Azoarcus
OTU_752	0	0	0	0	0	0	0	0	0	0	6	0	0	0	Bacteria;Planctomycetes;Planctomycetia;Planctomycetales;Planctomycetaceae
OTU_753	0	0	0	0	0	0	0	0	0	0	2	0	0	0	Bacteria;Acidobacteria;Acidobacteria_Gp10;Gp10
OTU_754	0	0	0	0	0	0	0	0	0	0	3	0	0	0	Bacteria;Proteobacteria
OTU_755	0	0	0	0	0	0	0	0	0	0	2	0	0	0	Bacteria;candidate division WPS-1;WPS-1_genera_incertae_sedis
OTU_756	0	0	0	0	0	0	0	0	0	0	4	0	0	0	Bacteria;Verrucomicrobia;Spartobacteria;Spartobacteria_genera_incertae_sedis
OTU_757	0	0	0	0	0	0	0	0	0	0	4	0	0	0	Bacteria;candidate division WPS-2;WPS-2_genera_incertae_sedis
OTU_758	0	0	0	0	0	0	0	0	0	0	5	0	0	0	Bacteria;Proteobacteria;Alphaproteobacteria
OTU_759	0	0	0	0	0	0	0	0	0	0	3	0	0	0	Bacteria;Bacteroidetes
OTU_76	0	0	0	0	0	0	1	0	0	2	0	120	50	1	Bacteria;Proteobacteria;Alphaproteobacteria;Rhodobacterales;Rhodobacteraceae;Rubellimicrobium
OTU_760	0	0	0	0	0	0	0	0	0	0	2	0	0	0	Bacteria;Firmicutes;Negativicutes;Selenomonadales;Veillonellaceae;Megamonas
OTU_761	0	0	0	0	0	0	0	0	0	0	6	0	0	0	Bacteria;Proteobacteria;Alphaproteobacteria;Rhizobiales;Rhizobiales_incertae_sedis;Amorphus
OTU_762	0	0	0	0	0	0	0	0	0	0	2	0	0	0	Bacteria;Firmicutes
OTU_763	0	0	0	0	0	0	0	0	0	0	2	0	0	0	Bacteria;Verrucomicrobia;Opitutae;Opitutales;Opitutaceae;Opitutus
OTU_764	0	0	0	0	0	0	0	0	0	0	3	0	0	0	Bacteria;Actinobacteria;Actinobacteria;Actinobacteridae;Actinomycetales;Micromonosporineae
OTU_765	0	0	0	0	0	0	0	0	0	0	2	0	0	0	Bacteria;candidate division WPS-2;WPS-2_genera_incertae_sedis
OTU_766	0	0	0	0	0	0	0	0	0	0	5	0	0	0	Bacteria;Planctomycetes;Planctomycetia;Planctomycetales;Planctomycetaceae;Gemmata
OTU_767	0	0	0	0	0	0	0	0	0	0	4	0	0	0	Bacteria;candidate division WPS-2;WPS-2_genera_incertae_sedis
OTU_768	0	0	0	0	0	0	0	0	0	0	2	0	0	0	Bacteria;candidate division WPS-1;WPS-1_genera_incertae_sedis
OTU_769	0	0	0	0	0	0	0	0	0	0	2	0	0	0	Bacteria;Proteobacteria
OTU_77	0	0	3	0	0	0	0	0	0	0	4	125	0	0	Bacteria;Firmicutes;Bacilli;Bacillales
OTU_770	0	0	0	0	0	0	0	0	0	0	2	0	0	0	Bacteria;Actinobacteria;Actinobacteria;Acidimicrobidae;Acidimicrobiales;Acidimicrobineae
OTU_771	0	0	0	0	0	0	0	0	0	0	2	0	0	0	Bacteria;Bacteroidetes;Sphingobacteriia;Sphingobacteriales;Chitinophagaceae
OTU_772	0	0	0	0	0	0	0	0	0	0	2	0	0	0	Bacteria;Bacteroidetes;Bacteroidia;Bacteroidales
OTU_773	0	0	0	0	0	0	0	0	0	0	2	0	0	0	Bacteria;Firmicutes;Bacilli;Bacillales;Planococcaceae
OTU_774	0	0	0	0	0	0	0	0	0	0	2	0	0	0	Bacteria;Actinobacteria;Actinobacteria;Actinobacteridae;Actinomycetales;Propionibacterineae
OTU_779	0	0	0	0	0	0	0	0	0	0	6	0	0	0	Bacteria;Firmicutes;Bacilli;Bacillales;Paenibacillaceae 1;Paenibacillus
OTU_78	0	0	0	0	0	1	0	0	0	0	4	107	0	0	Archaea;Thaumarchaeota;Nitrososphaerales;Nitrososphaeraceae;Nitrososphaera
OTU_781	6	0	13	24	0	29	0	2	1	0	68	0	155	0	Bacteria;Proteobacteria;Gammaproteobacteria;Pseudomonadales;Pseudomonadaceae;Pseudomonas
OTU_782	0	0	0	0	0	0	0	0	0	0	5	0	0	0	Bacteria;Planctomycetes;Planctomycetia;Planctomycetales;Planctomycetaceae;Planctomyces
OTU_783	0	0	0	0	0	0	0	0	0	0	3	0	0	0	Bacteria;Proteobacteria;Deltaproteobacteria;Bdellovibrionales;Bdellovibrionaceae;Bdellovibrio
OTU_786	0	0	0	0	0	0	0	0	0	0	2	0	0	0	Bacteria;Armatimonadetes;Armatimonadetes_gp4
OTU_787	0	0	0	1	0	0	0	0	1	0	24	0	0	0	Bacteria;Cyanobacteria/Chloroplast;Chloroplast;Chloroplast;Streptophyta
OTU_788	0	0	0	0	0	0	0	0	0	0	2	0	0	0	Bacteria;Proteobacteria;Epsilonproteobacteria;Campylobacterales;Campylobacteraceae;Campylobacter
OTU_79	1	1	0	0	0	0	0	0	0	0	2	124	0	0	Bacteria;Planctomycetes;Planctomycetia;Planctomycetales;Planctomycetaceae;Planctomyces
OTU_793	0	0	0	0	0	0	0	0	0	0	3	0	0	0	Bacteria;Firmicutes;Clostridia;Clostridiales;Lachnospiraceae;Lachnospiracea_incertae_sedis
OTU_795	0	0	0	0	0	0	0	0	0	0	1	1	0	0	Bacteria;Acidobacteria;Acidobacteria_Gp7;Gp7
OTU_796	0	0	0	0	0	0	0	0	0	0	3	0	0	0	Bacteria;Chloroflexi;Chloroflexia;Herpetosiphonales;Herpetosiphonaceae;Herpetosiphon
OTU_797	0	0	0	0	0	0	0	0	0	0	2	0	0	0	Bacteria;Bacteroidetes;Flavobacteriia;Flavobacteriales;Cryomorphaceae
OTU_8	36	7	2996	590	17	9	2	35	0	0	220	63	132	11	Bacteria;Proteobacteria;Betaproteobacteria;Burkholderiales;Burkholderiales_incertae_sedis;Aquabacterium
OTU_80	0	0	0	0	0	0	0	0	0	0	4	141	0	0	Bacteria;Proteobacteria;Betaproteobacteria;Burkholderiales;Burkholderiaceae;Cupriavidus
OTU_803	0	0	0	0	0	0	0	0	0	0	2	0	0	0	Bacteria;Bacteroidetes
OTU_806	0	0	0	0	0	0	0	0	0	0	2	0	0	0	Bacteria;Verrucomicrobia;Subdivision3;Subdivision3_genera_incertae_sedis
OTU_808	0	0	0	0	0	0	0	0	0	0	2	0	0	0	Bacteria
OTU_81	0	0	0	2	0	0	0	0	0	1	0	177	0	0	Bacteria;Acidobacteria;Acidobacteria_Gp4;Gp4
OTU_814	0	0	0	0	0	0	0	0	0	0	3	0	0	0	Bacteria;Firmicutes;Clostridia;Clostridiales;Lachnospiraceae;Ruminococcus2
OTU_815	0	0	0	0	0	0	0	0	0	0	2	0	0	0	Bacteria;Bacteroidetes;Cytophagia;Cytophagales;Cytophagaceae;Adhaeribacter
OTU_819	0	0	0	0	0	0	0	0	0	0	4	0	0	0	Bacteria;Proteobacteria;Alphaproteobacteria;Rhizobiales;Beijerinckiaceae;Methylorosula
OTU_82	0	0	0	0	0	1	0	0	0	0	183	0	0	1	Bacteria;Proteobacteria;Alphaproteobacteria
OTU_821	0	0	0	0	0	0	0	0	0	0	2	0	0	0	Bacteria;Gemmatimonadetes;Gemmatimonadetes;Gemmatimonadales;Gemmatimonadaceae;Gemmatimonas
OTU_822	0	0	0	0	0	0	0	0	0	0	2	0	0	0	Bacteria;Firmicutes;Clostridia;Clostridiales;Lachnospiraceae;Coprococcus
OTU_824	0	0	0	0	0	0	0	0	0	0	0	0	0	2	Bacteria;Acidobacteria;Acidobacteria_Gp2;Gp2
OTU_825	0	0	0	0	0	0	0	0	0	0	4	0	0	0	Bacteria;candidate division WPS-2;WPS-2_genera_incertae_sedis
OTU_828	0	0	0	0	0	0	0	0	0	0	2	0	0	0	Bacteria;Proteobacteria;Betaproteobacteria;Burkholderiales
OTU_83	0	0	0	0	2	1	0	5	0	0	179	0	0	20	Bacteria;Firmicutes;Bacilli;Lactobacillales;Streptococcaceae;Streptococcus
OTU_837	0	0	0	0	0	0	0	0	0	0	2	0	0	0	Bacteria;Chloroflexi;Anaerolineae;Anaerolineales;Anaerolineaceae
OTU_838	0	0	0	0	0	0	0	0	0	0	2	0	0	0	Bacteria;Acidobacteria;Acidobacteria_Gp6;Gp6
OTU_84	1	0	0	0	2	3	0	0	0	0	285	0	0	0	Bacteria;Proteobacteria;Betaproteobacteria;Neisseriales;Neisseriaceae
OTU_847	0	0	0	0	0	0	0	0	0	0	2	0	0	0	Bacteria;Proteobacteria;Alphaproteobacteria;Rhizobiales;Rhizobiaceae;Rhizobium
OTU_848	0	0	0	0	0	0	0	0	0	0	6	0	0	0	Bacteria;Bacteroidetes;Bacteroidia;Bacteroidales;Porphyromonadaceae;Parabacteroides
OTU_849	0	0	0	0	0	0	0	0	0	0	2	0	0	0	Bacteria;Actinobacteria;Actinobacteria;Actinobacteridae;Bifidobacteriales;Bifidobacteriaceae
OTU_85	0	0	0	0	1	0	0	0	0	0	239	0	0	2	Bacteria;Bacteroidetes;Bacteroidia;Bacteroidales;Bacteroidaceae;Bacteroides
OTU_850	0	0	0	0	0	0	0	0	0	0	2	0	0	0	Bacteria;Proteobacteria;Deltaproteobacteria;Myxococcales
OTU_854	0	0	0	0	0	0	0	0	0	0	2	0	0	0	Bacteria
OTU_855	0	0	0	0	0	0	0	0	0	0	3	0	0	0	Bacteria;Actinobacteria;Actinobacteria;Rubrobacteridae;Solirubrobacterales;Solirubrobacteraceae
OTU_856	0	0	0	0	0	0	0	0	0	0	2	0	0	0	Bacteria
OTU_857	0	0	0	0	0	0	0	0	0	0	5	0	0	0	Bacteria;Firmicutes;Bacilli;Bacillales;Paenibacillaceae 1;Brevibacillus
OTU_858	0	0	0	0	0	0	0	0	0	0	6	0	0	0	Bacteria;Acidobacteria;Acidobacteria_Gp6;Gp6
OTU_86	8	1	11	6	0	2	0	71	0	0	0	0	0	0	Bacteria;Actinobacteria;Actinobacteria;Actinobacteridae;Actinomycetales;Corynebacterineae
OTU_861	0	0	0	0	0	0	0	0	0	0	2	0	0	0	Bacteria;Planctomycetes;Planctomycetia;Planctomycetales;Planctomycetaceae;Zavarzinella
OTU_863	0	0	0	0	0	0	0	0	0	0	5	0	0	0	Bacteria;Bacteroidetes;Sphingobacteriia;Sphingobacteriales;Chitinophagaceae;Flavisolibacter
OTU_864	0	0	0	0	0	0	0	0	0	0	4	0	0	0	Bacteria;Planctomycetes;Planctomycetia;Planctomycetales;Planctomycetaceae;Pirellula
OTU_865	0	0	0	0	0	0	0	0	0	0	3	0	0	0	Bacteria;Proteobacteria;Alphaproteobacteria;Rhizobiales
OTU_866	0	0	0	0	0	0	0	0	0	0	3	0	0	0	Bacteria;Proteobacteria;Alphaproteobacteria;Rhodospirillales;Rhodospirillaceae
OTU_869	0	0	0	0	0	0	0	0	0	0	5	0	0	0	Bacteria;Proteobacteria;Deltaproteobacteria;Myxococcales;Nannocystineae
OTU_87	0	1	1	1	0	0	0	93	1	0	4	1	1	0	Bacteria;Proteobacteria;Alphaproteobacteria;Rhizobiales;Methylobacteriaceae;Methylobacterium
OTU_870	0	0	0	0	0	0	0	0	0	0	7	0	0	0	Bacteria;Bacteroidetes;Cytophagia;Cytophagales;Cytophagaceae;Adhaeribacter
OTU_871	0	0	0	0	0	0	0	0	0	0	3	0	0	0	Bacteria;Proteobacteria;Alphaproteobacteria;Rhodobacterales;Rhodobacteraceae;Rubellimicrobium
OTU_872	0	1	0	0	0	0	0	0	0	0	2	0	0	0	Bacteria;Acidobacteria;Acidobacteria_Gp6;Gp6
OTU_878	0	0	18	7	0	0	0	0	0	0	4	0	0	0	Bacteria;Proteobacteria;Betaproteobacteria;Burkholderiales;Comamonadaceae;Curvibacter
OTU_879	0	0	0	0	0	0	0	0	0	0	2	0	0	0	Bacteria;Actinobacteria;Actinobacteria;Rubrobacteridae;Gaiellales;Gaiellaceae
OTU_88	0	0	0	0	0	0	0	0	0	0	95	0	0	0	Bacteria;Parcubacteria;Parcubacteria_genera_incertae_sedis
OTU_881	0	0	0	0	0	0	0	0	0	0	0	0	0	7	Bacteria;Actinobacteria;Actinobacteria;Actinobacteridae;Actinomycetales
OTU_882	0	0	0	0	0	0	0	0	0	0	3	0	0	0	Bacteria
OTU_883	0	0	0	0	0	0	0	0	0	0	2	0	0	0	Bacteria
OTU_884	0	0	0	0	0	0	0	0	0	0	13	0	0	0	Bacteria;Proteobacteria;Deltaproteobacteria;Bdellovibrionales;Bdellovibrionaceae;Bdellovibrio
OTU_885	0	0	0	0	0	0	0	0	0	0	2	0	0	0	Bacteria
OTU_886	0	0	0	0	0	0	0	0	0	0	6	0	0	0	Bacteria;Acidobacteria;Acidobacteria_Gp6;Gp6
OTU_887	0	0	0	0	0	0	0	0	0	0	6	0	0	0	Bacteria;Bacteroidetes
OTU_888	0	0	0	0	0	0	0	0	0	0	2	0	0	0	Bacteria
OTU_89	0	0	1	0	1	0	0	14	0	0	230	0	0	0	Bacteria;Proteobacteria;Betaproteobacteria;Neisseriales;Neisseriaceae;Neisseria
OTU_891	0	0	0	0	0	0	0	0	0	0	2	0	0	0	Bacteria
OTU_892	0	0	0	0	0	0	0	0	0	0	3	0	0	0	Bacteria;Proteobacteria;Alphaproteobacteria;Rhizobiales;Rhodobiaceae
OTU_894	2	0	0	0	0	0	0	0	0	0	0	0	0	0	Bacteria;Parcubacteria;Parcubacteria_genera_incertae_sedis
OTU_897	0	0	0	0	0	0	0	0	0	0	4	0	0	0	Bacteria;Proteobacteria;Betaproteobacteria;Burkholderiales
OTU_899	0	0	0	0	0	0	0	0	0	0	3	0	0	0	Bacteria;Acidobacteria;Acidobacteria_Gp4
OTU_9	3	3	1719	406	3	3	1	125	1	0	111	1	42	8	Bacteria;Proteobacteria;Alphaproteobacteria;Sphingomonadales;Sphingomonadaceae;Sphingomonas
OTU_90	0	1	0	0	0	0	0	1	0	0	1	96	0	0	Bacteria;Bacteroidetes;Sphingobacteriia;Sphingobacteriales;Sphingobacteriaceae;Mucilaginibacter
OTU_900	0	0	0	0	0	0	0	0	0	0	2	0	0	0	Bacteria;Acidobacteria;Acidobacteria_Gp6;Gp6
OTU_903	0	0	0	0	0	0	0	0	0	0	2	0	0	0	Bacteria;Actinobacteria;Actinobacteria;Actinobacteridae;Actinomycetales;Micromonosporineae
OTU_904	0	0	0	0	0	0	0	0	0	0	2	0	0	0	Bacteria;Proteobacteria
OTU_905	0	0	0	0	0	0	0	0	0	0	2	0	0	0	Bacteria;Proteobacteria;Gammaproteobacteria;Xanthomonadales;Xanthomonadaceae;Stenotrophomonas
OTU_908	0	0	0	0	0	0	0	0	0	0	3	0	0	0	Bacteria;Acidobacteria;Acidobacteria_Gp10;Gp10
OTU_909	0	0	0	0	0	0	0	0	0	0	9	0	0	0	Bacteria;candidate division WPS-2;WPS-2_genera_incertae_sedis
OTU_91	5	0	1	1	1	1	0	88	0	1	149	0	0	0	Bacteria;Proteobacteria;Gammaproteobacteria;Orbales;Orbaceae;Gilliamella
OTU_910	0	0	0	0	0	0	0	0	0	0	3	0	0	0	Bacteria;Bacteroidetes;Sphingobacteriia;Sphingobacteriales;Chitinophagaceae
OTU_912	0	0	0	0	0	0	0	0	0	0	2	0	0	0	Bacteria;Gemmatimonadetes;Gemmatimonadetes;Gemmatimonadales;Gemmatimonadaceae;Gemmatimonas
OTU_913	0	0	0	0	0	0	0	0	0	0	2	0	0	0	Bacteria;Bacteroidetes;Sphingobacteriia;Sphingobacteriales;Chitinophagaceae;Segetibacter
OTU_916	0	0	241	25	0	0	0	0	0	0	1	0	0	0	Bacteria;Proteobacteria;Alphaproteobacteria;Sphingomonadales;Sphingomonadaceae;Sphingobium
OTU_918	0	0	0	0	0	0	0	0	0	0	2	0	0	0	Bacteria;Proteobacteria;Alphaproteobacteria;Rhodospirillales
OTU_92	1	0	0	0	0	0	0	45	0	0	23	43	0	1	Bacteria;Actinobacteria;Actinobacteria;Actinobacteridae;Actinomycetales;Micrococcineae
OTU_920	0	0	0	0	0	0	0	0	0	0	3	0	0	0	Bacteria
OTU_928	0	0	0	0	0	0	0	0	0	0	4	0	0	0	Bacteria;Deinococcus-Thermus;Deinococci;Deinococcales;Deinococcaceae;Deinococcus
OTU_93	1	0	0	0	0	0	0	0	0	1	0	128	0	0	Bacteria;Firmicutes;Clostridia;Clostridiales;Clostridiales_Incertae Sedis XVIII;Symbiobacterium
OTU_930	0	0	0	0	0	0	0	0	0	0	2	0	0	0	Bacteria
OTU_931	0	0	0	0	0	0	0	0	0	0	2	0	0	0	Bacteria;Proteobacteria;Alphaproteobacteria;Rhizobiales
OTU_937	0	0	0	0	0	0	0	0	0	0	2	0	0	0	Bacteria;Bacteroidetes;Bacteroidia;Bacteroidales
OTU_938	0	0	0	0	0	0	0	0	0	0	5	0	0	0	Bacteria;Proteobacteria;Alphaproteobacteria;Sphingomonadales;Sphingomonadaceae;Novosphingobium
OTU_939	0	0	0	0	0	0	0	0	0	0	2	0	0	0	Bacteria;Planctomycetes;Planctomycetia;Planctomycetales;Planctomycetaceae;Planctomyces
OTU_94	0	0	0	0	0	0	0	0	0	0	0	144	0	0	Bacteria;Bacteroidetes
OTU_941	0	0	0	0	0	0	0	0	0	0	20	0	0	0	Bacteria;Actinobacteria;Actinobacteria;Rubrobacteridae;Gaiellales;Gaiellaceae
OTU_943	0	0	0	0	0	0	0	0	0	0	2	0	0	0	Bacteria;Planctomycetes;Planctomycetia;Planctomycetales;Planctomycetaceae;Gemmata
OTU_95	0	1	18	4	0	1	0	14	0	1	13	8	85	0	Bacteria;Proteobacteria;Gammaproteobacteria;Oceanospirillales;Halomonadaceae;Halomonas
OTU_951	3	1	2	2	0	0	2	1	0	0	3	1	0	7	Bacteria;Firmicutes
OTU_953	0	0	0	0	0	0	0	0	0	0	2	0	0	0	Bacteria;Bacteroidetes
OTU_956	0	0	0	0	0	0	0	0	0	0	4	0	0	0	Bacteria;Acidobacteria;Acidobacteria_Gp4;Gp4
OTU_957	0	0	0	0	0	0	0	0	0	0	2	0	0	0	Bacteria;Proteobacteria;Alphaproteobacteria
OTU_96	0	0	0	0	0	0	0	0	0	0	102	1	0	0	Bacteria;Deinococcus-Thermus;Deinococci;Thermales;Thermaceae;Thermus
OTU_962	0	0	0	0	0	0	0	0	0	0	2	0	0	0	Bacteria;Planctomycetes;Planctomycetia;Planctomycetales;Planctomycetaceae
OTU_967	0	0	0	0	0	0	0	0	0	0	3	0	0	0	Archaea;Thaumarchaeota;Nitrososphaerales;Nitrososphaeraceae;Nitrososphaera
OTU_968	0	0	0	0	0	0	0	0	0	0	7	0	0	0	Bacteria;Acidobacteria;Acidobacteria_Gp4;Blastocatella
OTU_969	0	0	0	0	0	0	0	0	0	0	2	0	0	0	Bacteria;Cyanobacteria/Chloroplast;Cyanobacteria;Family XIII;GpXIII
OTU_97	0	0	0	0	0	0	0	0	0	0	2	98	0	0	Bacteria;Proteobacteria;Deltaproteobacteria;Bdellovibrionales;Bdellovibrionaceae;Bdellovibrio
OTU_970	0	0	0	0	0	0	0	0	0	0	2	0	0	0	Bacteria;Proteobacteria;Alphaproteobacteria;Caulobacterales;Caulobacteraceae;Phenylobacterium
OTU_973	0	0	0	0	0	0	0	0	0	0	4	0	0	0	Bacteria;Armatimonadetes;Armatimonadetes_gp4
OTU_977	0	0	0	0	0	0	0	0	0	0	5	0	0	0	Bacteria;Proteobacteria;Alphaproteobacteria;Rhizobiales;Bradyrhizobiaceae;Rhodopseudomonas
OTU_98	0	0	0	1	0	0	0	0	0	0	86	0	0	1	Bacteria;Proteobacteria;Alphaproteobacteria;Rhizobiales
OTU_984	0	0	0	0	0	0	0	0	0	0	2	0	0	0	Bacteria;Proteobacteria;Alphaproteobacteria;Alphaproteobacteria_incertae_sedis;Geminicoccus
OTU_986	0	0	5	0	0	0	0	0	0	0	0	0	0	0	Bacteria;Proteobacteria;Gammaproteobacteria;Pseudomonadales;Pseudomonadaceae;Pseudomonas
OTU_99	0	0	0	1	0	0	0	0	0	0	0	102	0	0	Bacteria;Proteobacteria;Betaproteobacteria;Rhodocyclales;Rhodocyclaceae;Georgfuchsia
OTU_992	0	0	0	0	0	0	0	0	0	0	4	0	0	0	Bacteria;Proteobacteria;Betaproteobacteria;Burkholderiales
OTU_993	0	0	0	0	0	0	0	0	0	0	2	0	0	0	Bacteria;Acidobacteria;Acidobacteria_Gp4;Blastocatella
OTU_995	0	0	0	0	0	0	0	0	0	0	5	0	0	0	Bacteria;Proteobacteria;Betaproteobacteria
OTU_996	0	0	0	0	0	0	0	0	0	0	2	0	0	0	Bacteria;Proteobacteria;Deltaproteobacteria
OTU_999	0	0	0	0	0	0	0	0	0	0	4	0	0	0	Bacteria;Actinobacteria;Actinobacteria;Actinobacteridae;Actinomycetales;Corynebacterineae

## Sheet: egg-16S-Genera
Taxon	A-1	A-2	A-3	A-4	A-5	B-1	B-2	B-3	B-4	B-5	C-1	C-2	C-3	C-4
Archaea;Crenarchaeota;Thermoprotei;Other;Other;Other	0	0	0	0	0	0	0	0	0	0	8.19359e-05	0.0133099	0	0
Archaea;Euryarchaeota;Halobacteria;Natrialbales;Natrialbaceae;Natronorubrum	0	0	0	0	0	0	0	0	0	0	0.000163872	0	0	0
Archaea;Euryarchaeota;Methanomicrobia;Methanosarcinales;Methanosarcinaceae;Methanosarcina	0	0	0	0	0	0	0	0	0.00020537	0	0	0	0	0
Archaea;Euryarchaeota;Thermoplasmata;Methanomassiliicoccales;Methanomassiliicoccaceae;Methanomassiliicoccus	0	0	0	0	0	0	0	0	0	0	5.46239e-05	0	0	0.000729361
Archaea;Thaumarchaeota;Nitrososphaerales;Nitrososphaeraceae;Nitrososphaera;Other	0	3.09349e-05	0	0	0	6.58263e-05	4.4825e-05	0	0	0	0.00213033	0.0116405	3.39559e-05	0.000364681
Bacteria;Acidobacteria;Acidobacteria_Gp1;Candidatus Koribacter;Other;Other	0	0	0	0	0	0	0	0	0	0	5.46239e-05	0	0	0
Bacteria;Acidobacteria;Acidobacteria_Gp1;Gp1;Other;Other	0	0	3.45805e-05	0.00318741	3.2963e-05	0	0	0.00234823	0	0	0.00508002	9.02364e-05	3.39559e-05	0
Bacteria;Acidobacteria;Acidobacteria_Gp1;Granulicella;Other;Other	0	0	0	0	0	0	0	0	0	0	0.00101054	0	0	0
Bacteria;Acidobacteria;Acidobacteria_Gp1;Other;Other;Other	0	0	0	0	0	0	0	0	0	0	0.00128366	0.00857246	0	0
Bacteria;Acidobacteria;Acidobacteria_Gp10;Gp10;Other;Other	0	0	0	0	0	0	0	0	0	0	0.000245808	0	0	0
Bacteria;Acidobacteria;Acidobacteria_Gp16;Gp16;Other;Other	3.98995e-05	0	0	0	3.2963e-05	0.000131653	0	4.34858e-05	0	3.17884e-05	0.00188453	0.0152951	0	4.55851e-05
Bacteria;Acidobacteria;Acidobacteria_Gp17;Gp17;Other;Other	0	0	0	0.000946262	0	0	0	0	0	0	0.000355055	0	0	0
Bacteria;Acidobacteria;Acidobacteria_Gp2;Gp2;Other;Other	7.97989e-05	0	0	0.000946262	0	9.87394e-05	0	0	0	0	0.000573551	0	0	9.11702e-05
Bacteria;Acidobacteria;Acidobacteria_Gp22;Gp22;Other;Other	0	0	0	0	0	0	0	0	0	0	5.46239e-05	0	0	0
Bacteria;Acidobacteria;Acidobacteria_Gp3;Candidatus Solibacter;Other;Other	0	0	0	0	0	0	0	0	0	0	0.00111979	0	0	0
Bacteria;Acidobacteria;Acidobacteria_Gp3;Gp3;Other;Other	0	0	0	0.00219134	0	0	0	4.34858e-05	0	3.17884e-05	0.00357787	0.00726403	3.39559e-05	0.000227925
Bacteria;Acidobacteria;Acidobacteria_Gp4;Blastocatella;Other;Other	0	0	0	0	0	0	0	0	0	0	0.00163872	0	0	0
Bacteria;Acidobacteria;Acidobacteria_Gp4;Gp4;Other;Other	3.98995e-05	0	6.91611e-05	0.00014941	6.59261e-05	3.29131e-05	0	4.34858e-05	0	6.35768e-05	0.0117988	0.0210251	0	0
Bacteria;Acidobacteria;Acidobacteria_Gp4;Other;Other;Other	0	0	0	0	0	0	0	0	0	0	0.000245808	0	0	0
Bacteria;Acidobacteria;Acidobacteria_Gp5;Gp5;Other;Other	0	0	0	0	0	0	0	0	0	0	5.46239e-05	0	0	0
Bacteria;Acidobacteria;Acidobacteria_Gp6;Gp6;Other;Other	0	3.09349e-05	0.0012449	0.00124508	3.2963e-05	0	0	0	0	0	0.0132736	0	3.39559e-05	0.00127638
Bacteria;Acidobacteria;Acidobacteria_Gp7;Gp7;Other;Other	0	0	0	0	0	3.29131e-05	0	0	0	0	0.000682799	4.51182e-05	0	0
Bacteria;Acidobacteria;Other;Other;Other;Other	0	0	0	0	0	0	0	0	0	0	0.00013656	0	0	0
Bacteria;Actinobacteria;Actinobacteria;Acidimicrobidae;Acidimicrobiales;Acidimicrobineae	0	0	0	0	3.2963e-05	0	0	0	0	0	0.00376905	0	0	0
Bacteria;Actinobacteria;Actinobacteria;Actinobacteridae;Actinomycetales;Actinomycineae	0	0	0	0	0	0	0	0	0	0	0.00098323	0	0	0
Bacteria;Actinobacteria;Actinobacteria;Actinobacteridae;Actinomycetales;Corynebacterineae	0.000518693	9.28046e-05	0.00307767	0.00258977	0.000197778	6.58263e-05	4.4825e-05	0.00808836	5.13426e-05	0	0.00139291	0.0110991	0.00811545	0.000227925
Bacteria;Actinobacteria;Actinobacteria;Actinobacteridae;Actinomycetales;Frankineae	0	0	3.45805e-05	0	0	0	0	0	0	0	0.000655487	0	0	0.000592606
Bacteria;Actinobacteria;Actinobacteria;Actinobacteridae;Actinomycetales;Kineosporiineae	0	0	3.45805e-05	0	0	0	0	0	0	0	0.000191184	0	0	0
Bacteria;Actinobacteria;Actinobacteria;Actinobacteridae;Actinomycetales;Micrococcineae	0.000478793	9.28046e-05	0.00193651	0.00169331	0.000791113	0.000197479	0	0.0190468	0.00020537	3.17884e-05	0.0116349	0.0180022	0.0100849	0.00173223
Bacteria;Actinobacteria;Actinobacteria;Actinobacteridae;Actinomycetales;Micromonosporineae	0	0	0.000103742	0	0	0	0	0	0	0	0.00027312	0	0	0
Bacteria;Actinobacteria;Actinobacteria;Actinobacteridae;Actinomycetales;Other	0	0	0	0	0	0	0	0	0	0	5.46239e-05	0	0	0.000319096
Bacteria;Actinobacteria;Actinobacteria;Actinobacteridae;Actinomycetales;Propionibacterineae	0	0	0.00065703	0.000398426	0	3.29131e-05	0	0.000173943	0	0	0.000764735	0.000270709	0.00247878	0
Bacteria;Actinobacteria;Actinobacteria;Actinobacteridae;Actinomycetales;Pseudonocardineae	0	0	0	0	0	0	0	0	0	0	0.00284044	0	0	0
Bacteria;Actinobacteria;Actinobacteria;Actinobacteridae;Actinomycetales;Streptosporangineae	0	0	0	0	0	0	0	0	0	0	8.19359e-05	0	0	0.000319096
Bacteria;Actinobacteria;Actinobacteria;Actinobacteridae;Bifidobacteriales;Bifidobacteriaceae	0	0	0	0	0	0	0	0	0	0	0.00027312	0	0	0
Bacteria;Actinobacteria;Actinobacteria;Other;Other;Other	0	0	0	0	0	0	0	0	0	0	0.000109248	0	0	0
Bacteria;Actinobacteria;Actinobacteria;Rubrobacteridae;Gaiellales;Gaiellaceae	0	0	0	0	0	6.58263e-05	0	0	0	0	0.0018299	0	0	0
Bacteria;Actinobacteria;Actinobacteria;Rubrobacteridae;Other;Other	0	0	0	0	0	0	0	0	0	0	5.46239e-05	0	0	0
Bacteria;Actinobacteria;Actinobacteria;Rubrobacteridae;Solirubrobacterales;Conexibacteraceae	0	0	0	0	3.2963e-05	3.29131e-05	0	0	0	0	0.0054897	0	0	0
Bacteria;Actinobacteria;Actinobacteria;Rubrobacteridae;Solirubrobacterales;Patulibacteraceae	0	0	3.45805e-05	0	0	0	0	0	0	0	0.000737423	0	0	0
Bacteria;Actinobacteria;Actinobacteria;Rubrobacteridae;Solirubrobacterales;Solirubrobacteraceae	0	0	0	0	0	0	0	0	0	0	0.00117441	0	0	0
Bacteria;Armatimonadetes;Armatimonadetes_gp4;Other;Other;Other	0	0	0	0	0	3.29131e-05	0	0	0	0	0.000436991	0	0	0
Bacteria;Armatimonadetes;Armatimonadetes_gp5;Other;Other;Other	0	0	0	0	0	0	0	0	0	0	0.000163872	0	0	0
Bacteria;Armatimonadetes;Armatimonadia;Armatimonadales;Armatimonadaceae;Armatimonas/Armatimonadetes_gp1	0	0	0	0	0	0	0	0	0	0	0.000109248	0	0	0
Bacteria;BRC1;BRC1_genera_incertae_sedis;Other;Other;Other	0	0	0	0	0	0	0	0	0	0	5.46239e-05	0	0	0
Bacteria;Bacteroidetes;Bacteroidetes_incertae_sedis;Ohtaekwangia;Other;Other	0	0	0	0	0	0	0	0	0	0	0.000546239	0	0	0
Bacteria;Bacteroidetes;Bacteroidia;Bacteroidales;Bacteroidaceae;Bacteroides	0	0	0	0	3.2963e-05	3.29131e-05	0	0	0	0	0.0127274	0	0	9.11702e-05
Bacteria;Bacteroidetes;Bacteroidia;Bacteroidales;Bacteroidales_incertae_sedis;Phocaeicola	0	0	0	0	0	0	0	0	0	0	0.000109248	0	0	4.55851e-05
Bacteria;Bacteroidetes;Bacteroidia;Bacteroidales;Other;Other	0	0	0	0	0	0	0	0	0	0	0.000109248	0.00130843	0	0.000501436
Bacteria;Bacteroidetes;Bacteroidia;Bacteroidales;Porphyromonadaceae;Butyricimonas	0	0	0	0	0	0	0	0	0	0	0.000109248	0	0	0
Bacteria;Bacteroidetes;Bacteroidia;Bacteroidales;Porphyromonadaceae;Dysgonomonas	0	0	0	0	0	0.000131653	0	0	0	0	0.00013656	0	0	0
Bacteria;Bacteroidetes;Bacteroidia;Bacteroidales;Porphyromonadaceae;Paludibacter	0	0	0	0	0	0	0	0	0	0	5.46239e-05	0	0	0
Bacteria;Bacteroidetes;Bacteroidia;Bacteroidales;Porphyromonadaceae;Parabacteroides	0	0	0	0	0	0	0	0	0	0	0.00027312	0	0	0
Bacteria;Bacteroidetes;Bacteroidia;Bacteroidales;Porphyromonadaceae;Porphyromonas	0	0	0	0	3.2963e-05	0	0	0	0	3.17884e-05	0.00147485	0	0	0
Bacteria;Bacteroidetes;Bacteroidia;Bacteroidales;Porphyromonadaceae;Tannerella	0	0	0	0	0	0	0	0.000478344	0	0	0	0	0	0
Bacteria;Bacteroidetes;Bacteroidia;Bacteroidales;Prevotellaceae;Other	0	0	0	0	0	0	0	0	0	0	0.00303163	0	0	0
Bacteria;Bacteroidetes;Bacteroidia;Bacteroidales;Prevotellaceae;Paraprevotella	0	0	0	0	0	0	0	0	0	0	0.000436991	0	0	0
Bacteria;Bacteroidetes;Bacteroidia;Bacteroidales;Prevotellaceae;Prevotella	0	0	0	0	0	0	0	0	0	0	0.00699186	0	0	0
Bacteria;Bacteroidetes;Cytophagia;Cytophagales;Cytophagaceae;Adhaeribacter	0	0	0	0	0	0	0	0	0	0	0.000600863	0	0	0
Bacteria;Bacteroidetes;Cytophagia;Cytophagales;Cytophagaceae;Cytophaga	0	0	0	0	0	0	0	0	0	0	0.000109248	0	0	0
Bacteria;Bacteroidetes;Cytophagia;Cytophagales;Cytophagaceae;Dyadobacter	0	0	0	0	0	0	0	0	0	0	8.19359e-05	0	0	0
Bacteria;Bacteroidetes;Cytophagia;Cytophagales;Cytophagaceae;Emticicia	0	0	0	0	0	0	0	0	0	0	0.000327743	0	0	0
Bacteria;Bacteroidetes;Cytophagia;Cytophagales;Cytophagaceae;Fibrisoma	0	0	3.45805e-05	0	3.2963e-05	0	0	0	0	0	0	0	0.00770798	0
Bacteria;Bacteroidetes;Cytophagia;Cytophagales;Cytophagaceae;Hymenobacter	0	3.09349e-05	0.000414966	0	6.59261e-05	0	0	0.00413115	0	0	0.00431529	0.000225591	0	0.00018234
Bacteria;Bacteroidetes;Cytophagia;Cytophagales;Cytophagaceae;Other	0	0	0	0	0	0	0	0	0	0	0.000109248	0.00410576	3.39559e-05	0
Bacteria;Bacteroidetes;Cytophagia;Cytophagales;Cytophagaceae;Pontibacter	0	3.09349e-05	0	0	3.2963e-05	6.58263e-05	0	0	0	0	0.00426067	0	0	0
Bacteria;Bacteroidetes;Cytophagia;Cytophagales;Flammeovirgaceae;Cesiribacter	0	0	0	0	0	0	0	0	0	0	0.000355055	0	0	0
Bacteria;Bacteroidetes;Flavobacteriia;Flavobacteriales;Cryomorphaceae;Other	0	0	0	0	0	0	0	0	0	0	5.46239e-05	0	0	0
Bacteria;Bacteroidetes;Flavobacteriia;Flavobacteriales;Flavobacteriaceae;Capnocytophaga	0	0	0	0	0	0	0	0	0	0	0.000928607	0	0	0
Bacteria;Bacteroidetes;Flavobacteriia;Flavobacteriales;Flavobacteriaceae;Chryseobacterium	0	0	0.000276644	0	0	0.000164566	0	0	0	0	0	0	0	0
Bacteria;Bacteroidetes;Flavobacteriia;Flavobacteriales;Flavobacteriaceae;Cloacibacterium	0	0	0	0	0	0	0	0.000739259	0	3.17884e-05	0.00177528	0	0	0
Bacteria;Bacteroidetes;Flavobacteriia;Flavobacteriales;Flavobacteriaceae;Elizabethkingia	0.000159598	0	0.000172903	0	0	0	0	0.000608802	0	3.17884e-05	0.000245808	0	0.0034635	0.000273511
Bacteria;Bacteroidetes;Flavobacteriia;Flavobacteriales;Flavobacteriaceae;Flavobacterium	3.98995e-05	0	0.00300851	0	3.2963e-05	3.29131e-05	0	0	0	0	0.00185721	9.02364e-05	0.00162988	4.55851e-05
Bacteria;Bacteroidetes;Flavobacteriia;Flavobacteriales;Flavobacteriaceae;Other	0	0	0.000242064	0	0	0	0	0	0	0	8.19359e-05	0	0	0
Bacteria;Bacteroidetes;Flavobacteriia;Flavobacteriales;Other;Other	0	0	0	0	0	0	0	0	0	0	5.46239e-05	0	0	0
Bacteria;Bacteroidetes;Other;Other;Other;Other	0	0	0	0	0	0	0	0	0	0	0.00256732	0.00649702	0	0
Bacteria;Bacteroidetes;Sphingobacteriia;Sphingobacteriales;Chitinophagaceae;Chitinophaga	0	0	0	0	0	0	0	0	0	0	0.00013656	0	0	0
Bacteria;Bacteroidetes;Sphingobacteriia;Sphingobacteriales;Chitinophagaceae;Ferruginibacter	0	0	0	0	0	0	0	0	0	0	0.000163872	0	0	0
Bacteria;Bacteroidetes;Sphingobacteriia;Sphingobacteriales;Chitinophagaceae;Flavisolibacter	0	0	0	0	0	0	0	0	0	0	0.000792047	0	0	0
Bacteria;Bacteroidetes;Sphingobacteriia;Sphingobacteriales;Chitinophagaceae;Flavitalea	0	0	0	0	0	0	0	0	0	0	5.46239e-05	0	0	0
Bacteria;Bacteroidetes;Sphingobacteriia;Sphingobacteriales;Chitinophagaceae;Lacibacter	0	0	0	0	0	0	0	0	0	0	8.19359e-05	0	0	0
Bacteria;Bacteroidetes;Sphingobacteriia;Sphingobacteriales;Chitinophagaceae;Other	0	0	0	0	0	0	0	0	0	0	0.00131097	0	0.00186757	0
Bacteria;Bacteroidetes;Sphingobacteriia;Sphingobacteriales;Chitinophagaceae;Sediminibacterium	0	0	0	0.000896459	0	0	0	0	0	0	0.000464303	0	0	0
Bacteria;Bacteroidetes;Sphingobacteriia;Sphingobacteriales;Chitinophagaceae;Segetibacter	0	0	0	0	0	0	0	0	0	0	5.46239e-05	0	0	0
Bacteria;Bacteroidetes;Sphingobacteriia;Sphingobacteriales;Chitinophagaceae;Terrimonas	0	0	0	0	0	0	0	0	0	0	0.000600863	0	0	0
Bacteria;Bacteroidetes;Sphingobacteriia;Sphingobacteriales;Cyclobacteriaceae;Algoriphagus	0	0	0	0	0	0	0	0.000347887	0	0	0	0	0	0
Bacteria;Bacteroidetes;Sphingobacteriia;Sphingobacteriales;Other;Other	0	0	0	0	0	0	0	0	0	0	0.00027312	0	0	0.00109404
Bacteria;Bacteroidetes;Sphingobacteriia;Sphingobacteriales;Rhodothermaceae;Salinibacter	0	0	0	0	0	0	0	0	0	0	2.7312e-05	0	0.00169779	0
Bacteria;Bacteroidetes;Sphingobacteriia;Sphingobacteriales;Sphingobacteriaceae;Mucilaginibacter	0	3.09349e-05	0	0	0	0	0	4.34858e-05	0	0	2.7312e-05	0.00433135	0	0
Bacteria;Bacteroidetes;Sphingobacteriia;Sphingobacteriales;Sphingobacteriaceae;Pedobacter	0	0	0.000311225	0	0	0	4.4825e-05	0	0	0	0.00398755	0	3.39559e-05	0
Bacteria;Bacteroidetes;Sphingobacteriia;Sphingobacteriales;Sphingobacteriaceae;Solitalea	3.98995e-05	0	0	0	0	0	0	0	0	3.17884e-05	0	0.00699332	0	0
Bacteria;Bacteroidetes;Sphingobacteriia;Sphingobacteriales;Sphingobacteriaceae;Sphingobacterium	0	0	0.000276644	0	0	0	0	0	0	0	0	0	0	0
Bacteria;Chloroflexi;Anaerolineae;Anaerolineales;Anaerolineaceae;Other	0	0	0	0	0	0	0	0	0	0	0.000163872	0	0	0
Bacteria;Chloroflexi;Caldilineae;Caldilineales;Caldilineaceae;Caldilinea	0	0	0	0	0	0	0	0	0	0	5.46239e-05	0	0	0
Bacteria;Chloroflexi;Caldilineae;Caldilineales;Caldilineaceae;Litorilinea	0	0	0	0	0	0	0	0	0	0	5.46239e-05	0	0	0
Bacteria;Chloroflexi;Caldilineae;Caldilineales;Caldilineaceae;Other	0	0	0	0	0	0	0	0	0	0	5.46239e-05	0	0	0
Bacteria;Chloroflexi;Chloroflexia;Herpetosiphonales;Herpetosiphonaceae;Herpetosiphon	0	0	0	0	0	0	0	0	0	0	0.000300432	0	0	0
Bacteria;Chloroflexi;Ktedonobacteria;Ktedonobacterales;Ktedonobacteraceae;Ktedonobacter	0	3.09349e-05	0	0	0	0	0	0.00278309	0	0	0.00027312	0.00600072	3.39559e-05	4.55851e-05
Bacteria;Chloroflexi;Ktedonobacteria;Other;Other;Other	0	0	0	0	0	0	0	0	0	0	0.00013656	0	0	0
Bacteria;Chloroflexi;Other;Other;Other;Other	0	0	0	0	0	0	0	0	0	0	0.000436991	0	0	0
Bacteria;Cyanobacteria/Chloroplast;Chloroplast;Chloroplast;Bacillariophyta;Other	0	0	0	0	0	0	0	0	0	0	0.00420604	0	0	0
Bacteria;Cyanobacteria/Chloroplast;Chloroplast;Chloroplast;Streptophyta;Other	0	6.18697e-05	0	0.00199213	0	0	0	0	5.13426e-05	0	0.00174797	0.00126331	0	0
Bacteria;Cyanobacteria/Chloroplast;Cyanobacteria;Family V;GpV;Other	0	0	0	0	0	0	0	0	0	0	0.000163872	0	0	0
Bacteria;Cyanobacteria/Chloroplast;Cyanobacteria;Family XIII;GpXIII;Other	0	0	0	0	0	0	0	0	0	0	5.46239e-05	0	0	0
Bacteria;Cyanobacteria/Chloroplast;Cyanobacteria;Other;Other;Other	0	0	0	0	0	0	0	0	0	0	0.000600863	0	0	0
Bacteria;Deinococcus-Thermus;Deinococci;Deinococcales;Deinococcaceae;Deinococcus	3.98995e-05	3.09349e-05	3.45805e-05	4.98033e-05	0	3.29131e-05	0	0	0	3.17884e-05	0.00360518	0.0231005	0	0
Bacteria;Deinococcus-Thermus;Deinococci;Thermales;Thermaceae;Meiothermus	0.00071819	0	3.45805e-05	0	3.2963e-05	6.58263e-05	0	0	0	0	0.0227509	0	3.39559e-05	0
Bacteria;Deinococcus-Thermus;Deinococci;Thermales;Thermaceae;Thermus	0	0	0	0	0	0	0	0	0	0	0.00278582	4.51182e-05	0	0
Bacteria;Elusimicrobia;Endomicrobia;Candidatus Endomicrobium;Other;Other	0	0	0	0	0	0	0	0	0	0	8.19359e-05	0	0	0
Bacteria;Firmicutes;Bacilli;Bacillales;Alicyclobacillaceae;Tumebacillus	0	0	0	0	0	0	0	0	0	0	0.000436991	0	0	0
Bacteria;Firmicutes;Bacilli;Bacillales;Bacillaceae 1;Bacillus	0.00131668	3.09349e-05	0.000899094	0.00134469	0	3.29131e-05	0	0	5.13426e-05	3.17884e-05	0.00226689	0.00203032	0	0
Bacteria;Firmicutes;Bacilli;Bacillales;Bacillaceae 1;Geobacillus	0.00562582	0.000123739	0.000138322	4.98033e-05	0.000164815	0.000296218	0	0	5.13426e-05	0.00019073	0.0724586	0.000225591	6.79117e-05	9.11702e-05
Bacteria;Firmicutes;Bacilli;Bacillales;Bacillaceae 1;Other	0	0	0	0	0	0	0	0	0	3.17884e-05	0.00122904	0	0	0
Bacteria;Firmicutes;Bacilli;Bacillales;Bacillales_Incertae Sedis XI;Gemella	0	0	0	4.98033e-05	0	0	0	0	0	3.17884e-05	0.00226689	0	0	0
Bacteria;Firmicutes;Bacilli;Bacillales;Other;Other	0	0	0.000138322	0	0	0	0	0	0	0	0.000327743	0.00911388	0	0
Bacteria;Firmicutes;Bacilli;Bacillales;Paenibacillaceae 1;Brevibacillus	0.000917687	0	3.45805e-05	0.000697246	6.59261e-05	0.000131653	0	4.34858e-05	0	0	0.00931338	0	0	0
Bacteria;Firmicutes;Bacilli;Bacillales;Paenibacillaceae 1;Paenibacillus	0.000359095	3.09349e-05	0	4.98033e-05	3.2963e-05	6.58263e-05	8.96499e-05	0	5.13426e-05	6.35768e-05	0.00835746	0.0108735	0	4.55851e-05
Bacteria;Firmicutes;Bacilli;Bacillales;Planococcaceae;Lysinibacillus	0	0	0	0	0	0	4.4825e-05	0	0	0	0.00218496	0	0	0
Bacteria;Firmicutes;Bacilli;Bacillales;Planococcaceae;Other	0	0	3.45805e-05	4.98033e-05	3.2963e-05	0	0	0	0	3.17884e-05	0.000109248	0	0.00295416	0
Bacteria;Firmicutes;Bacilli;Bacillales;Planococcaceae;Sporosarcina	0	0	0	0	0	0	4.4825e-05	0	0	0	0.000955919	0	0	0
Bacteria;Firmicutes;Bacilli;Bacillales;Staphylococcaceae;Other	0	0	0.000276644	0	0	0	0	0	0	0	0	0	0	0
Bacteria;Firmicutes;Bacilli;Bacillales;Staphylococcaceae;Staphylococcus	0	0	0.000587869	0.000896459	0	3.29131e-05	0	0	0	0	0.000218496	0.0112344	0.0055348	0.000136755
Bacteria;Firmicutes;Bacilli;Lactobacillales;Aerococcaceae;Abiotrophia	0	0	0	0	0	0	0	0	0	0	0.00144753	0	0	4.55851e-05
Bacteria;Firmicutes;Bacilli;Lactobacillales;Aerococcaceae;Aerococcus	0	0	0	0.00029882	0	0	0	0	0	0	0	0	0	0
Bacteria;Firmicutes;Bacilli;Lactobacillales;Carnobacteriaceae;Carnobacterium	0.000518693	0.000618697	0.00062245	0.0014941	0.000395557	0.000296218	0.00044825	0.000217429	0.000718797	0.444942	0.00308625	0.0371323	0.00478778	0.00113963
Bacteria;Firmicutes;Bacilli;Lactobacillales;Carnobacteriaceae;Granulicatella	0	0	0	0	0	0	0	0	0	0	0.000573551	0	0	0
Bacteria;Firmicutes;Bacilli;Lactobacillales;Carnobacteriaceae;Trichococcus	0	0	0	0	0	0	0	0	0	0	8.19359e-05	0	0	0
Bacteria;Firmicutes;Bacilli;Lactobacillales;Enterococcaceae;Enterococcus	0	0	0	0	0	0	0	0	0	0.000635768	0.002977	0.000135355	0	4.55851e-05
Bacteria;Firmicutes;Bacilli;Lactobacillales;Enterococcaceae;Vagococcus	0	0	0	0	0	0	0	0	0	0.000349673	0.000218496	4.51182e-05	0	0
Bacteria;Firmicutes;Bacilli;Lactobacillales;Lactobacillaceae;Lactobacillus	3.98995e-05	0	3.45805e-05	0	0	0	0	0.000304401	0	3.17884e-05	0.00406948	0	0	0
Bacteria;Firmicutes;Bacilli;Lactobacillales;Other;Other	0	0	0	0	0	0	0	0	0	0	5.46239e-05	0	0	0
Bacteria;Firmicutes;Bacilli;Lactobacillales;Streptococcaceae;Streptococcus	0	3.09349e-05	0	0	6.59261e-05	3.29131e-05	0	0.000304401	0	0	0.00557164	0.00108284	0.000543294	0.00104846
Bacteria;Firmicutes;Clostridia;Clostridiales;Clostridiaceae 1;Clostridium sensu stricto	0	0	0	0	0	0	0	4.34858e-05	0	3.17884e-05	0.000245808	0.0142122	0	0
Bacteria;Firmicutes;Clostridia;Clostridiales;Clostridiaceae 1;Sarcina	0	0	0	0	0	0	0	0	0	0	0.000573551	0	0	0
Bacteria;Firmicutes;Clostridia;Clostridiales;Clostridiaceae 4;Geosporobacter	0	0	0	0	0	0	0	0	0	0	5.46239e-05	0	0	0
Bacteria;Firmicutes;Clostridia;Clostridiales;Clostridiales_Incertae Sedis III;Caldicellulosiruptor	0	0	0	0	0	0	0	0	0	0	0	0	0.000135823	0
Bacteria;Firmicutes;Clostridia;Clostridiales;Clostridiales_Incertae Sedis XI;Sedimentibacter	0	0	0	0	0	0	0	0	0	0	5.46239e-05	0	0	0
Bacteria;Firmicutes;Clostridia;Clostridiales;Clostridiales_Incertae Sedis XI;Tissierella	0	0	0	0	0	0	0	0	0.000154028	0	0	0	0	0
Bacteria;Firmicutes;Clostridia;Clostridiales;Clostridiales_Incertae Sedis XVIII;Symbiobacterium	3.98995e-05	0	0	0	0	0	0	0	0	3.17884e-05	0	0.00577513	0	0
Bacteria;Firmicutes;Clostridia;Clostridiales;Lachnospiraceae;Blautia	0	0	0	0	0	0	0	0	0	0	5.46239e-05	0	0	0
Bacteria;Firmicutes;Clostridia;Clostridiales;Lachnospiraceae;Clostridium XlVa	0	0	0	0	0	0	0	0	0	0	0.000109248	0	0	0
Bacteria;Firmicutes;Clostridia;Clostridiales;Lachnospiraceae;Coprococcus	0	0	0	0	0	0	0	0	0	0	0.000191184	0	0	0
Bacteria;Firmicutes;Clostridia;Clostridiales;Lachnospiraceae;Lachnospiracea_incertae_sedis	0	0	0	0	0	0	0	0	0	0	0.000546239	0	0	0
Bacteria;Firmicutes;Clostridia;Clostridiales;Lachnospiraceae;Lactonifactor	0	0	0	0	0	0	0	0	0	0	8.19359e-05	0	0	0
Bacteria;Firmicutes;Clostridia;Clostridiales;Lachnospiraceae;Oribacterium	0	0	0	0	0	0	0	0	0	0	5.46239e-05	0	0	0
Bacteria;Firmicutes;Clostridia;Clostridiales;Lachnospiraceae;Other	0	0	0	0	0	0	0	0	0	0	0.000901295	0	0	0
Bacteria;Firmicutes;Clostridia;Clostridiales;Lachnospiraceae;Roseburia	0	0	0	0	0	0	0	0	0	0	0.000163872	0	0	0
Bacteria;Firmicutes;Clostridia;Clostridiales;Lachnospiraceae;Ruminococcus2	0	0	0.00121032	0	0	0	0	0	0	0	8.19359e-05	0	0	0
Bacteria;Firmicutes;Clostridia;Clostridiales;Other;Other	0.000159598	0	0	0	0	0	0	0	0	0	0	0	0	0
Bacteria;Firmicutes;Clostridia;Clostridiales;Peptococcaceae 1;Desulfitobacterium	0	0	0	0	0	3.29131e-05	0	0	0	0	2.7312e-05	0.00658726	0	0
Bacteria;Firmicutes;Clostridia;Clostridiales;Peptostreptococcaceae;Clostridium XI	0	0	0	0	0	0	0	0	0	0	5.46239e-05	0	0	0
Bacteria;Firmicutes;Clostridia;Clostridiales;Ruminococcaceae;Faecalibacterium	0	0	0	0	0	0	0	0	0	0	0.00191184	0	0	0
Bacteria;Firmicutes;Clostridia;Clostridiales;Ruminococcaceae;Other	0	0	0	0	0	0	0	0	0	0	0.00161141	0	0	0
Bacteria;Firmicutes;Clostridia;Clostridiales;Ruminococcaceae;Ruminococcus	0	0	0	0	0	0	0	0	0	0	0.000245808	0	0	0
Bacteria;Firmicutes;Clostridia;Other;Other;Other	0	0	0	0	0	3.29131e-05	0	0	0	0	2.7312e-05	0	0	0
Bacteria;Firmicutes;Erysipelotrichia;Erysipelotrichales;Erysipelotrichaceae;Turicibacter	0	3.09349e-05	0	4.98033e-05	0	9.87394e-05	0	0	0	0	0	0.00870781	0	0
Bacteria;Firmicutes;Negativicutes;Selenomonadales;Acidaminococcaceae;Phascolarctobacterium	0	0	0	0	0	0	0	0	0	0	0.00027312	0	0	0
Bacteria;Firmicutes;Negativicutes;Selenomonadales;Veillonellaceae;Centipeda	0	0	0	0	0	0	0	0	0	0	0.00013656	0	0	0
Bacteria;Firmicutes;Negativicutes;Selenomonadales;Veillonellaceae;Dialister	0	0	0	0	0	0	0	0	0	0	0.000109248	0	0	0
Bacteria;Firmicutes;Negativicutes;Selenomonadales;Veillonellaceae;Megamonas	0	0	0	0	0	0	0	0	0	0	5.46239e-05	0	0	0
Bacteria;Firmicutes;Negativicutes;Selenomonadales;Veillonellaceae;Selenomonas	0	0	0	0	0	0	0	0	0	0	0.000163872	0	0	0
Bacteria;Firmicutes;Negativicutes;Selenomonadales;Veillonellaceae;Sporomusa	0	0	0	0	0	0	0	0	0	0	5.46239e-05	0	0	0
Bacteria;Firmicutes;Negativicutes;Selenomonadales;Veillonellaceae;Veillonella	0	0	0	0.000896459	0	3.29131e-05	0	0	0	0	0.00595401	4.51182e-05	0.00393888	0
Bacteria;Firmicutes;Other;Other;Other;Other	0.0261341	0.00460929	0.311432	0.701529	0.00395557	0.0406806	0.0116545	0.777918	0.00872824	0.00184373	0.229065	0.453709	0.688591	0.158864
Bacteria;Fusobacteria;Fusobacteriia;Fusobacteriales;Fusobacteriaceae;Fusobacterium	0	0	0	0	0	0	0	0	0	0	0.000710111	4.51182e-05	0	0
Bacteria;Fusobacteria;Fusobacteriia;Fusobacteriales;Leptotrichiaceae;Leptotrichia	0	0	0	0	0	0	0	0	0	0	0.000710111	0	0	0
Bacteria;Fusobacteria;Fusobacteriia;Fusobacteriales;Leptotrichiaceae;Streptobacillus	0	0	0	0	0	0	0	0	0	0	0.000109248	0	0	0
Bacteria;Gemmatimonadetes;Gemmatimonadetes;Gemmatimonadales;Gemmatimonadaceae;Gemmatimonas	0	0	0	0	0	0.000164566	4.4825e-05	0	0	0	0.000873983	0	3.39559e-05	0
Bacteria;Hydrogenedentes;Candidatus Hydrogenedens;Other;Other;Other	0	0	0	0	0	0	0	0	0	0	5.46239e-05	0	0	0
Bacteria;Microgenomates;Microgenomates_genera_incertae_sedis;Other;Other;Other	0	0	0	0	0	0	0	0	0	0	5.46239e-05	0	0	0
Bacteria;Nitrospirae;Nitrospira;Nitrospirales;Nitrospiraceae;Nitrospira	0	0	0	0.00224115	0	0	0	0	0	0	0.00131097	0	0	0.000364681
Bacteria;Other;Other;Other;Other;Other	0.00151618	3.09349e-05	0.00172903	0.000448229	0.000164815	0.000131653	4.4825e-05	0.000956688	5.13426e-05	0	0.0134102	0.022514	0.00916808	0.000820532
Bacteria;Parcubacteria;Parcubacteria_genera_incertae_sedis;Other;Other;Other	7.97989e-05	0	0	0	0	0	0	0	0	0	0.00264926	0	0	0
Bacteria;Planctomycetes;Planctomycetia;Planctomycetales;Planctomycetaceae;Aquisphaera	0	0	0	0	0	0	0	0	0	0	0.000901295	0.00983577	0	0
Bacteria;Planctomycetes;Planctomycetia;Planctomycetales;Planctomycetaceae;Blastopirellula	0	0	0	0	0	0	0	0	0	0	0.000218496	0	0	0.000501436
Bacteria;Planctomycetes;Planctomycetia;Planctomycetales;Planctomycetaceae;Gemmata	0	0	0	0	0	0	0	0	0	0	0.000600863	0	0	0
Bacteria;Planctomycetes;Planctomycetia;Planctomycetales;Planctomycetaceae;Isosphaera	0	0	0	0	0	0	0	0	0	0	5.46239e-05	0	0	0
Bacteria;Planctomycetes;Planctomycetia;Planctomycetales;Planctomycetaceae;Other	0	0	0	0	3.2963e-05	0	8.96499e-05	0	0	0	0.00562626	0.01146	0	0.000547021
Bacteria;Planctomycetes;Planctomycetia;Planctomycetales;Planctomycetaceae;Pirellula	0	3.09349e-05	0	0	0	0	4.4825e-05	0	0	0	0.00155678	0	0.000848896	0.000501436
Bacteria;Planctomycetes;Planctomycetia;Planctomycetales;Planctomycetaceae;Planctomyces	3.98995e-05	3.09349e-05	0	0	0	0	0	0	0	0	0.00155678	0.00559466	0	0
Bacteria;Planctomycetes;Planctomycetia;Planctomycetales;Planctomycetaceae;Rhodopirellula	0	0	0	0	0	0	0	0	0	0	0.00027312	0	0	0
Bacteria;Planctomycetes;Planctomycetia;Planctomycetales;Planctomycetaceae;Singulisphaera	0	0	0	0	0	0	0	0	0	0	0.00013656	0	0	0
Bacteria;Planctomycetes;Planctomycetia;Planctomycetales;Planctomycetaceae;Zavarzinella	0	3.09349e-05	0	0	0	0	0	0	0	0	0.000955919	0	0	0.000774946
Bacteria;Proteobacteria;Alphaproteobacteria;Alphaproteobacteria_incertae_sedis;Geminicoccus;Other	0	0	0	0	0	0	0	0	0	0	5.46239e-05	0	0	0
Bacteria;Proteobacteria;Alphaproteobacteria;Caulobacterales;Caulobacteraceae;Asticcacaulis	0	0	0	0	0	0	0	0	0	0	5.46239e-05	0	0	0
Bacteria;Proteobacteria;Alphaproteobacteria;Caulobacterales;Caulobacteraceae;Brevundimonas	0	0	0	0	0	6.58263e-05	4.4825e-05	0	0	0	0.00292238	0	3.39559e-05	0
Bacteria;Proteobacteria;Alphaproteobacteria;Caulobacterales;Caulobacteraceae;Caulobacter	0	6.18697e-05	0.000829933	0.00224115	0	0	0.000134475	0	0	0	0.000546239	0	0.00702886	0.000136755
Bacteria;Proteobacteria;Alphaproteobacteria;Caulobacterales;Caulobacteraceae;Phenylobacterium	0	0	3.45805e-05	0	0	0	0	0	0	0	0.000464303	0	0	0
Bacteria;Proteobacteria;Alphaproteobacteria;Rickettsiales;Anaplasmataceae;Wolbachia	0.00646371	0.00460929	0.00587869	0.00841675	0.0021426	0.942369	0.976601	0.0652722	0.974123	0.494977	0.0147211	0.00329363	0.0128353	0.00419383
Bacteria;Proteobacteria;Alphaproteobacteria;Rhizobiales;Aurantimonadaceae;Other	0	0	0	0	0	0	0	0	0	0	5.46239e-05	0	0	0
Bacteria;Proteobacteria;Alphaproteobacteria;Rhizobiales;Beijerinckiaceae;Methylorosula	0	0	0	0	0	0	0	0	0	0	0.000109248	0	0	0
Bacteria;Proteobacteria;Alphaproteobacteria;Rhizobiales;Bradyrhizobiaceae;Bosea	0	0	3.45805e-05	0	0	0	0	0	0	0	5.46239e-05	0	0	0
Bacteria;Proteobacteria;Alphaproteobacteria;Rhizobiales;Bradyrhizobiaceae;Bradyrhizobium	0	0	0.000103742	9.96066e-05	3.2963e-05	3.29131e-05	0	0.000304401	0	0	0.0054897	0	0.000135823	0.000319096
Bacteria;Proteobacteria;Alphaproteobacteria;Rhizobiales;Bradyrhizobiaceae;Nitrobacter	0	0	0	0	0	0	0	0	0	0	8.19359e-05	0	0	0
Bacteria;Proteobacteria;Alphaproteobacteria;Rhizobiales;Bradyrhizobiaceae;Other	0	0	0	0	0	0	0	0	0	0	0.000245808	0	0	0
Bacteria;Proteobacteria;Alphaproteobacteria;Rhizobiales;Bradyrhizobiaceae;Rhodopseudomonas	0	0	0	0	0	0	0	0	0	0	0.00013656	0	0	0
Bacteria;Proteobacteria;Alphaproteobacteria;Rhizobiales;Brucellaceae;Ochrobactrum	0	0	0.000276644	0	0	0	0	0.00052183	5.13426e-05	0	0.00117441	0	0.000475382	0
Bacteria;Proteobacteria;Alphaproteobacteria;Rhizobiales;Hyphomicrobiaceae;Devosia	0	0	0	0	0	0	0	0	0	0	0.00128366	0	0	0
Bacteria;Proteobacteria;Alphaproteobacteria;Rhizobiales;Hyphomicrobiaceae;Hyphomicrobium	0	0	0	0	0	0	0	0	0	0	0.00215764	0	0	0
Bacteria;Proteobacteria;Alphaproteobacteria;Rhizobiales;Hyphomicrobiaceae;Other	0	0	0	0	0	0	0	0	0	0	5.46239e-05	0	0	0
Bacteria;Proteobacteria;Alphaproteobacteria;Rhizobiales;Hyphomicrobiaceae;Rhodoplanes	0	0	0	0	0	0	0	0	0	0	0.00027312	0	0	0
Bacteria;Proteobacteria;Alphaproteobacteria;Rhizobiales;Methylobacteriaceae;Methylobacterium	0.00231417	0.000309349	0.0447126	0.0309278	0.000362594	0.000559523	8.96499e-05	0.00700122	0.00020537	3.17884e-05	0.0440542	0.00270709	0.0145671	0.000683776
Bacteria;Proteobacteria;Alphaproteobacteria;Rhizobiales;Methylobacteriaceae;Microvirga	0	0	0.000172903	4.98033e-05	0	0	0	0	0	0	0.00264926	0	0	0
Bacteria;Proteobacteria;Alphaproteobacteria;Rhizobiales;Other;Other	0	0	0	0.000697246	0	0	0	0	0	0	0.00734692	0	0	4.55851e-05
Bacteria;Proteobacteria;Alphaproteobacteria;Rhizobiales;Phyllobacteriaceae;Other	0	0	0	0	0	0	0	0	0	0	5.46239e-05	0	0	0
Bacteria;Proteobacteria;Alphaproteobacteria;Rhizobiales;Rhizobiaceae;Rhizobium	0	0	0	4.98033e-05	3.2963e-05	0	0	0.00191338	0	0	0.000873983	0.000857246	0	0
Bacteria;Proteobacteria;Alphaproteobacteria;Rhizobiales;Rhizobiales_incertae_sedis;Amorphus	0	0	0	0	0	0	0	0	0	0	0.000163872	0	0	0
Bacteria;Proteobacteria;Alphaproteobacteria;Rhizobiales;Rhodobiaceae;Anderseniella	0	0	0	0	0	0	0	0	0	0	8.19359e-05	0	0	0
Bacteria;Proteobacteria;Alphaproteobacteria;Rhizobiales;Rhodobiaceae;Other	0	0	0	0	0	0	0	0	0	0	8.19359e-05	0	0	0
Bacteria;Proteobacteria;Alphaproteobacteria;Rhizobiales;Rhodobiaceae;Parvibaculum	0	0	0	0	0	0	0	0	0	0	8.19359e-05	0	0	0
Bacteria;Proteobacteria;Alphaproteobacteria;Rhizobiales;Xanthobacteraceae;Other	0	0	0	0	0	3.29131e-05	0	0	0	0	0.000218496	0.00175961	0	0
Bacteria;Proteobacteria;Alphaproteobacteria;Rhizobiales;Xanthobacteraceae;Pseudolabrys	3.98995e-05	0	0	0	0	0	4.4825e-05	0	0	0	0.00111979	0	0	0
Bacteria;Proteobacteria;Alphaproteobacteria;Rhodobacterales;Rhodobacteraceae;Gemmobacter	0	0	0	0	0	0	0	0	0	0	5.46239e-05	0	0	0
Bacteria;Proteobacteria;Alphaproteobacteria;Rhodobacterales;Rhodobacteraceae;Other	3.98995e-05	0	0	0.00174311	0	0	0	0	5.13426e-05	0	0	0	0	0
Bacteria;Proteobacteria;Alphaproteobacteria;Rhodobacterales;Rhodobacteraceae;Paracoccus	0.000478793	0	0.000207483	0	0.000131852	0	0	0	0	0	8.19359e-05	0.00369969	0	0.000136755
Bacteria;Proteobacteria;Alphaproteobacteria;Rhodobacterales;Rhodobacteraceae;Rubellimicrobium	0	3.09349e-05	3.45805e-05	0	0	0	4.4825e-05	0	0	6.35768e-05	0.000573551	0.00541419	0.00495756	4.55851e-05
Bacteria;Proteobacteria;Alphaproteobacteria;Rhodospirillales;Acetobacteraceae;Other	0	0	0	0	0	0	0	0	0	0	0.000327743	0	0	9.11702e-05
Bacteria;Proteobacteria;Alphaproteobacteria;Rhodospirillales;Acetobacteraceae;Roseomonas	7.97989e-05	0	0	0	0	0	0	0	0	0	0	0	0	0
Bacteria;Proteobacteria;Alphaproteobacteria;Rhodospirillales;Acetobacteraceae;Stella	0	0	0	0	0	0	0	0	0	0	0.00109248	0	0	0
Bacteria;Proteobacteria;Alphaproteobacteria;Rhodospirillales;Other;Other	0.000279296	0	0	0	0	0	0	0	0	0	0.000655487	0	0	0
Bacteria;Proteobacteria;Alphaproteobacteria;Rhodospirillales;Rhodospirillaceae;Azospirillum	0	0	0.000172903	0	0	0	0	0	0	0	0.000163872	0	0	0
Bacteria;Proteobacteria;Alphaproteobacteria;Rhodospirillales;Rhodospirillaceae;Dongia	0	0	0	0	0	0	0	0	0	0	8.19359e-05	0	0	0
Bacteria;Proteobacteria;Alphaproteobacteria;Rhodospirillales;Rhodospirillaceae;Magnetospirillum	0	0	0.000829933	4.98033e-05	0	0	0	0	0	0	0.000737423	0.0069482	0	0.000501436
Bacteria;Proteobacteria;Alphaproteobacteria;Rhodospirillales;Rhodospirillaceae;Other	0.000119698	3.09349e-05	0.000553289	0	0	3.29131e-05	0	0	0	0	0.00125635	0	0	0
Bacteria;Proteobacteria;Alphaproteobacteria;Rhodospirillales;Rhodospirillaceae;Skermanella	0	0	0	0	0	0	0	0	0	0	5.46239e-05	0	0	0
Bacteria;Proteobacteria;Alphaproteobacteria;Sphingomonadales;Erythrobacteraceae;Altererythrobacter	0	0	0	0	0	0	0	0	0	0	0.000628175	4.51182e-05	0.00105263	0
Bacteria;Proteobacteria;Alphaproteobacteria;Sphingomonadales;Erythrobacteraceae;Other	0	0	0	0	0	3.29131e-05	0	0.0018264	0	0	0	0	0	0
Bacteria;Proteobacteria;Alphaproteobacteria;Sphingomonadales;Erythrobacteraceae;Porphyrobacter	0	0	0	0	0	0	0	0.000347887	0	0	0	0	0	0
Bacteria;Proteobacteria;Alphaproteobacteria;Sphingomonadales;Sphingomonadaceae;Blastomonas	3.98995e-05	0	0.000449547	9.96066e-05	3.2963e-05	0	0	0	0	0	2.7312e-05	4.51182e-05	0.00855688	4.55851e-05
Bacteria;Proteobacteria;Alphaproteobacteria;Sphingomonadales;Sphingomonadaceae;Novosphingobium	0	0	0.000760772	0	0	0	0	0	0	0	0.000792047	0	0	0.000227925
Bacteria;Proteobacteria;Alphaproteobacteria;Sphingomonadales;Sphingomonadaceae;Other	0	0	6.91611e-05	0	0	0	0	0	0	0	0.00013656	0	0	0
Bacteria;Proteobacteria;Alphaproteobacteria;Sphingomonadales;Sphingomonadaceae;Sphingobium	0.000438894	0.000123739	0.182966	0.0518452	0.000131852	0.000131653	0.000224125	8.69716e-05	0.000154028	0.000158942	0.00161141	9.02364e-05	0.0017657	0.000774946
Bacteria;Proteobacteria;Alphaproteobacteria;Sphingomonadales;Sphingomonadaceae;Sphingomonas	0.000398995	9.28046e-05	0.0747285	0.0287863	9.88891e-05	0.000131653	8.96499e-05	0.00878414	0.00020537	0	0.00658218	0.00207544	0.00821732	0.000774946
Bacteria;Proteobacteria;Alphaproteobacteria;Sphingomonadales;Sphingomonadaceae;Sphingorhabdus	0	0	0.000138322	0	0	0	0	0	0	0	0	0	0	0
Bacteria;Proteobacteria;Alphaproteobacteria;Sphingomonadales;Sphingomonadaceae;Sphingosinicella	0	0	0	0	0	0	0	0	0	0	5.46239e-05	0	0	0
Bacteria;Proteobacteria;Betaproteobacteria;Burkholderiales;Alcaligenaceae;Achromobacter	0	0	0	0	0	0	0	0	0	0	0.000409679	0	0	0
Bacteria;Proteobacteria;Betaproteobacteria;Burkholderiales;Alcaligenaceae;Alcaligenes	0	0	0	0	0	0	0	0	0	0	0	0	0.000169779	0
Bacteria;Proteobacteria;Betaproteobacteria;Burkholderiales;Burkholderiaceae;Burkholderia	0	0	0	0	0	0	0	0	0	0	0.000518927	0	0	0
Bacteria;Proteobacteria;Betaproteobacteria;Burkholderiales;Burkholderiaceae;Chitinimonas	0	0	0	0	0	0	0	0	5.13426e-05	0	0	0	0	0.000911702
Bacteria;Proteobacteria;Betaproteobacteria;Burkholderiales;Burkholderiaceae;Cupriavidus	0.00327176	0.000123739	0.00459921	0.00587679	0.000494446	0.00052661	0.0001793	0.0297008	0.000410741	9.53652e-05	0.0241984	0.0101516	0.0105263	0.0039659
Bacteria;Proteobacteria;Betaproteobacteria;Burkholderiales;Burkholderiaceae;Ralstonia	0	0	0	0	0	0	0	0.000304401	0	3.17884e-05	0.00180259	0	0	0
Bacteria;Proteobacteria;Betaproteobacteria;Burkholderiales;Burkholderiales_incertae_sedis;Aquabacterium	0.00143638	0.000216544	0.103603	0.0293839	0.000560372	0.000296218	8.96499e-05	0.001522	0	0	0.00600863	0.00284245	0.00448217	0.000501436
Bacteria;Proteobacteria;Betaproteobacteria;Burkholderiales;Burkholderiales_incertae_sedis;Inhella	0	0	0	0	0	0	0	0	0	0	0.000109248	0	0	0
Bacteria;Proteobacteria;Betaproteobacteria;Burkholderiales;Burkholderiales_incertae_sedis;Other	0	0	6.91611e-05	4.98033e-05	0	0	0	0	0	0	0.000655487	0	0	4.55851e-05
Bacteria;Proteobacteria;Betaproteobacteria;Burkholderiales;Comamonadaceae;Acidovorax	0	3.09349e-05	0.00823017	0.00184272	0	0	0	0.000260915	0	0	0.00158409	0.00194008	0	0.000410266
Bacteria;Proteobacteria;Betaproteobacteria;Burkholderiales;Comamonadaceae;Comamonas	3.98995e-05	0	0	4.98033e-05	0	0	0	0.00052183	5.13426e-05	0	0.000300432	9.02364e-05	0	0
Bacteria;Proteobacteria;Betaproteobacteria;Burkholderiales;Comamonadaceae;Curvibacter	3.98995e-05	0	0.00200567	0.000996066	0	3.29131e-05	0	4.34858e-05	0	0	0.000436991	0	0	0
Bacteria;Proteobacteria;Betaproteobacteria;Burkholderiales;Comamonadaceae;Delftia	0.000159598	6.18697e-05	0.00145238	0.00124508	0	0	4.4825e-05	0.00408767	0	0	0.00152947	0	0	0
Bacteria;Proteobacteria;Betaproteobacteria;Burkholderiales;Comamonadaceae;Hydrogenophaga	0	0	0.00138322	9.96066e-05	3.2963e-05	0	0	0	0	0	0.000792047	0	0	0.000410266
Bacteria;Proteobacteria;Betaproteobacteria;Burkholderiales;Comamonadaceae;Other	0.000119698	0.000185609	0.0299122	0.0168833	0	6.58263e-05	8.96499e-05	0.000652287	5.13426e-05	3.17884e-05	0.00215764	0	0	0.000227925
Bacteria;Proteobacteria;Betaproteobacteria;Burkholderiales;Comamonadaceae;Variovorax	0	0	3.45805e-05	4.98033e-05	3.2963e-05	0	0	0	0	0	0.00453378	0	0	0
Bacteria;Proteobacteria;Betaproteobacteria;Burkholderiales;Other;Other	0	0	0.000172903	4.98033e-05	0	0	0	0	0	3.17884e-05	0.00371443	0.00306804	3.39559e-05	0
Bacteria;Proteobacteria;Betaproteobacteria;Burkholderiales;Oxalobacteraceae;Duganella	0	0	0	0.00194233	0	3.29131e-05	0	0	0	0	0.000300432	0.00541419	0	0
Bacteria;Proteobacteria;Betaproteobacteria;Burkholderiales;Oxalobacteraceae;Janthinobacterium	0	0	0	0	0	0	0	0	0	0	5.46239e-05	0	0	0
Bacteria;Proteobacteria;Betaproteobacteria;Burkholderiales;Oxalobacteraceae;Massilia	3.98995e-05	0	0	0	0	3.29131e-05	0	0	5.13426e-05	0	0.000819359	0.0113698	0	0.000501436
Bacteria;Proteobacteria;Betaproteobacteria;Burkholderiales;Oxalobacteraceae;Naxibacter	0	0	0.000311225	4.98033e-05	0	0	0	0.000130457	0	0	0.000819359	0.000451182	0	0
Bacteria;Proteobacteria;Betaproteobacteria;Burkholderiales;Oxalobacteraceae;Other	0	0	0	0.00244036	0	0	0	0	0	0	0.000546239	0	0	0
Bacteria;Proteobacteria;Betaproteobacteria;Burkholderiales;Sutterellaceae;Other	0	0	0	0	0	0	0	0	0	0	8.19359e-05	0	0	0
Bacteria;Proteobacteria;Betaproteobacteria;Burkholderiales;Sutterellaceae;Parasutterella	0	0	0	0	0	0	0	0	0	0	0.00013656	0	0	0
Bacteria;Proteobacteria;Betaproteobacteria;Gallionellales;Gallionellaceae;Sideroxydans	0	0	0	0.0015937	0	0	0	0	0	0	0	0	0	0
Bacteria;Proteobacteria;Betaproteobacteria;Hydrogenophilales;Hydrogenophilaceae;Petrobacter	0	0	0	0.000398426	0	0	0	0	0	0	0	0	0	0
Bacteria;Proteobacteria;Betaproteobacteria;Hydrogenophilales;Hydrogenophilaceae;Thiobacillus	0	0	0	0	0	0	0	0	0	0	0.000191184	0	0	0
Bacteria;Proteobacteria;Betaproteobacteria;Methylophilales;Methylophilaceae;Methylophilus	0	0	0	0	0	0	4.4825e-05	0	0	0	0.00027312	0	0	0.000455851
Bacteria;Proteobacteria;Betaproteobacteria;Neisseriales;Neisseriaceae;Jeongeupia	0	0	0	0	0	0	0	0	0	0	8.19359e-05	0	0	0
Bacteria;Proteobacteria;Betaproteobacteria;Neisseriales;Neisseriaceae;Neisseria	0	0	6.91611e-05	0	3.2963e-05	0	0	0.000608802	0	0	0.0070738	0	3.39559e-05	0
Bacteria;Proteobacteria;Betaproteobacteria;Neisseriales;Neisseriaceae;Other	3.98995e-05	0	0	0	6.59261e-05	9.87394e-05	0	0	0	0	0.00778391	0	0	0
Bacteria;Proteobacteria;Betaproteobacteria;Neisseriales;Neisseriaceae;Pseudogulbenkiania	0	0	0.000691611	0	0	0	0	0	0	0	5.46239e-05	0	0	4.55851e-05
Bacteria;Proteobacteria;Betaproteobacteria;Neisseriales;Neisseriaceae;Vogesella	0	0	0	0.00139449	0	0	0	0	0	0	0.000300432	0	0	0
Bacteria;Proteobacteria;Betaproteobacteria;Nitrosomonadales;Nitrosomonadaceae;Other	0	0	0	0	0	0	0	0	0	0	5.46239e-05	0	0	0
Bacteria;Proteobacteria;Betaproteobacteria;Other;Other;Other	3.98995e-05	0	0.000691611	0	3.2963e-05	0	4.4825e-05	0	0	0	0.00325012	0	0	0
Bacteria;Proteobacteria;Betaproteobacteria;Rhodocyclales;Rhodocyclaceae;Azoarcus	0	0	0	0	0	0	0	0	0	0	5.46239e-05	0	0	0
Bacteria;Proteobacteria;Betaproteobacteria;Rhodocyclales;Rhodocyclaceae;Azospira	0	0	3.45805e-05	0.00109567	0	0	0	0	0	0	0.000409679	4.51182e-05	0	0.00104846
Bacteria;Proteobacteria;Betaproteobacteria;Rhodocyclales;Rhodocyclaceae;Azovibrio	0	0	0	0	0	0	4.4825e-05	0	0	0	8.19359e-05	0	0	0
Bacteria;Proteobacteria;Betaproteobacteria;Rhodocyclales;Rhodocyclaceae;Dechloromonas	0	0	3.45805e-05	0.00119528	0	0	0	0	0	0	0.00013656	0	0	0
Bacteria;Proteobacteria;Betaproteobacteria;Rhodocyclales;Rhodocyclaceae;Georgfuchsia	0	0	0	4.98033e-05	0	0	0	0	0	0	0	0.00460206	0	0
Bacteria;Proteobacteria;Betaproteobacteria;Rhodocyclales;Rhodocyclaceae;Other	0	0	0.000345805	4.98033e-05	0	0	0	0	0	0	0.000819359	0	0	0
Bacteria;Proteobacteria;Betaproteobacteria;Rhodocyclales;Rhodocyclaceae;Rhodocyclus	0	9.28046e-05	0.000138322	0.0164351	6.59261e-05	3.29131e-05	0	4.34858e-05	0.000154028	3.17884e-05	0.00680068	0.0286952	0	0.00118521
Bacteria;Proteobacteria;Deltaproteobacteria;Bdellovibrionales;Bdellovibrionaceae;Bdellovibrio	0	0	0	0	0	0	0	0	0	0	0.000491615	0.00442158	0	0
Bacteria;Proteobacteria;Deltaproteobacteria;Bdellovibrionales;Bdellovibrionaceae;Vampirovibrio	0	0	0	0	0	3.29131e-05	0	4.34858e-05	5.13426e-05	0	0.000355055	0	0.00716469	0
Bacteria;Proteobacteria;Deltaproteobacteria;Desulfobacterales;Other;Other	7.97989e-05	0	0	4.98033e-05	0	6.58263e-05	0	0	0	0	0	4.51182e-05	0.00777589	0
Bacteria;Proteobacteria;Deltaproteobacteria;Desulfuromonadales;Geobacteraceae;Geobacter	0	3.09349e-05	0	0	0	0	0	0	0	0	8.19359e-05	0	0	0
Bacteria;Proteobacteria;Deltaproteobacteria;Myxococcales;Cystobacterineae;Myxococcaceae	0	0	0	0	0	0	0	0	0	0	0.000327743	0	0	0
Bacteria;Proteobacteria;Deltaproteobacteria;Myxococcales;Cystobacterineae;Other	0	0	0	0	0	0	0	0	0	0	5.46239e-05	0	0	0
Bacteria;Proteobacteria;Deltaproteobacteria;Myxococcales;Nannocystineae;Haliangiaceae	0	0	0	0.000249016	0	0	0	0	0	0	0.000109248	0	0	0
Bacteria;Proteobacteria;Deltaproteobacteria;Myxococcales;Nannocystineae;Nannocystaceae	0	0	0	0	0	0	0	0	0	0	0.000163872	0	0	0
Bacteria;Proteobacteria;Deltaproteobacteria;Myxococcales;Nannocystineae;Other	3.98995e-05	0	0	0	0	0	0	0	0	0	0.00027312	0	0	0
Bacteria;Proteobacteria;Deltaproteobacteria;Myxococcales;Other;Other	0	0	0	0	0	0	0	0	0	0	0.000109248	0	0	0
Bacteria;Proteobacteria;Deltaproteobacteria;Myxococcales;Sorangiineae;Other	0	0	0	0	0	0	0	0	0	0	0.000109248	0	0	0
Bacteria;Proteobacteria;Deltaproteobacteria;Myxococcales;Sorangiineae;Phaselicystidaceae	0	0	0	0	0	0	0	0	0	0	0.000109248	0	0	0
Bacteria;Proteobacteria;Deltaproteobacteria;Myxococcales;Sorangiineae;Polyangiaceae	0	0	0	0	0	0	0	0	0	0	0.000436991	0	0	0
Bacteria;Proteobacteria;Deltaproteobacteria;Other;Other;Other	0	0	0	0	0	0	0	0	0	0	0.000491615	0	0	0
Bacteria;Proteobacteria;Deltaproteobacteria;Syntrophobacterales;Other;Other	0	0	0	0	0	0	0	0	0	0	0.000109248	0	0	0
Bacteria;Proteobacteria;Epsilonproteobacteria;Campylobacterales;Campylobacteraceae;Campylobacter	0	0	0	0	0	0	0	0	0	0	5.46239e-05	0	0	0
Bacteria;Proteobacteria;Epsilonproteobacteria;Campylobacterales;Helicobacteraceae;Sulfuricurvum	0	0	0	0	0	0	0	0	0	0	5.46239e-05	0	0	0
Bacteria;Proteobacteria;Gammaproteobacteria;Aeromonadales;Aeromonadaceae;Aeromonas	0	0	0	0	0	0	0	0	0	0	0.000109248	0	0	0
Bacteria;Proteobacteria;Gammaproteobacteria;Aeromonadales;Aeromonadaceae;Tolumonas	0	0	0	0	0	0	0	0	0	0	0.000109248	0	0	0
Bacteria;Proteobacteria;Gammaproteobacteria;Alteromonadales;Alteromonadaceae;Haliea	0	0	0	0	0	0	0	0	0	0	8.19359e-05	0	0	0
Bacteria;Proteobacteria;Gammaproteobacteria;Alteromonadales;Idiomarinaceae;Idiomarina	0	0	0.000518708	0	0	0	0	0	0	0	0	0	0	0
Bacteria;Proteobacteria;Gammaproteobacteria;Alteromonadales;Pseudoalteromonadaceae;Pseudoalteromonas	0	0	0	0	0	0	0	0	0	0	2.7312e-05	0.0076701	0	4.55851e-05
Bacteria;Proteobacteria;Gammaproteobacteria;Alteromonadales;Shewanellaceae;Shewanella	0	0	0	0	3.2963e-05	0	0	0	0	0	0.00292238	0	0	0.000136755
Bacteria;Proteobacteria;Gammaproteobacteria;Enterobacteriales;Enterobacteriaceae;Cronobacter	0.000239397	3.09349e-05	0.000484128	0.000747049	0	0	0	0	0	3.17884e-05	0.0123996	0	0	0
Bacteria;Proteobacteria;Gammaproteobacteria;Enterobacteriales;Enterobacteriaceae;Enterobacter	0.000239397	0	6.91611e-05	4.98033e-05	0	0	0	0	5.13426e-05	0	0.00494346	0	0.0011545	0
Bacteria;Proteobacteria;Gammaproteobacteria;Enterobacteriales;Enterobacteriaceae;Escherichia/Shigella	3.98995e-05	0	0	0	0	0	0	0	0	0	0.00013656	0	0	0
Bacteria;Proteobacteria;Gammaproteobacteria;Enterobacteriales;Enterobacteriaceae;Yersinia	7.97989e-05	6.18697e-05	6.91611e-05	9.96066e-05	0.000296667	9.87394e-05	4.4825e-05	8.69716e-05	5.13426e-05	0.0509886	0.00147485	0.00514348	0	0.000501436
Bacteria;Proteobacteria;Gammaproteobacteria;Legionellales;Coxiellaceae;Diplorickettsia	0	0	0	0	0	0	0	0	0	0	5.46239e-05	0	0	0
Bacteria;Proteobacteria;Gammaproteobacteria;Legionellales;Legionellaceae;Legionella	0.000159598	0	0	0	0	3.29131e-05	0	0	0	0	0	0	0	0
Bacteria;Proteobacteria;Gammaproteobacteria;Oceanospirillales;Halomonadaceae;Halomonas	0	3.09349e-05	0.00062245	0.000199213	0	3.29131e-05	0	0.000608802	0	3.17884e-05	0.000355055	0.000360946	0.00288625	0
Bacteria;Proteobacteria;Gammaproteobacteria;Oceanospirillales;Oceanospirillaceae;Other	0	0	0	0	0	0	0	0	0	0	0.000191184	0	0	0
Bacteria;Proteobacteria;Gammaproteobacteria;Orbales;Orbaceae;Frischella	0	0	0	0	0	0	0	0	0	0	5.46239e-05	0	0	0
Bacteria;Proteobacteria;Gammaproteobacteria;Orbales;Orbaceae;Gilliamella	0.000199497	0	3.45805e-05	4.98033e-05	3.2963e-05	3.29131e-05	0	0.00587059	0	3.17884e-05	0.00406948	0	0	0
Bacteria;Proteobacteria;Gammaproteobacteria;Other;Other;Other	0.929338	0.199561	0.132651	0.0276408	0.000791113	0.00477241	0.00318257	0.00721865	0.00949838	0.00146227	0.00584476	0.00112796	0.00166384	0.802708
Bacteria;Proteobacteria;Gammaproteobacteria;Pasteurellales;Pasteurellaceae;Haemophilus	0	3.09349e-05	0	0	3.2963e-05	0	0	0.000913202	0	0	0.00174797	0	0	0
Bacteria;Proteobacteria;Gammaproteobacteria;Pasteurellales;Pasteurellaceae;Other	0	0	0	0	0	0	0	0	0	0	8.19359e-05	0	0	0
Bacteria;Proteobacteria;Gammaproteobacteria;Pseudomonadales;Moraxellaceae;Acinetobacter	0.00885768	0.000247479	0.013521	0.0189252	0.0015163	0.000888655	0.00282397	0.0355714	0.000770139	0.000222519	0.0211941	0.0522469	0.122479	0.00378356
Bacteria;Proteobacteria;Gammaproteobacteria;Pseudomonadales;Moraxellaceae;Alkanindiges	0	0	0.000242064	0	0	0	0	0	0	0	5.46239e-05	0	0	0
Bacteria;Proteobacteria;Gammaproteobacteria;Pseudomonadales;Moraxellaceae;Enhydrobacter	0	0	0.000345805	0	9.88891e-05	3.29131e-05	0	0	0	0	0.000355055	0	0	0
Bacteria;Proteobacteria;Gammaproteobacteria;Pseudomonadales;Moraxellaceae;Paraperlucidibaca	0	0	0	0	0	0	0	0	0	0	0.000109248	0	0	0
Bacteria;Proteobacteria;Gammaproteobacteria;Pseudomonadales;Moraxellaceae;Psychrobacter	0	0	0	0	0	0	0	0	0	0	5.46239e-05	0	0	0
Bacteria;Proteobacteria;Gammaproteobacteria;Pseudomonadales;Pseudomonadaceae;Azotobacter	0	0	0	0.000946262	0	0	0	0	0	0	0.000163872	0	0	4.55851e-05
Bacteria;Proteobacteria;Gammaproteobacteria;Pseudomonadales;Pseudomonadaceae;Cellvibrio	0	0	0	0	0	0	0	0	0	0	0.000218496	0	0	0
Bacteria;Proteobacteria;Gammaproteobacteria;Pseudomonadales;Pseudomonadaceae;Other	0	0	3.45805e-05	0.00632502	0	0	0	0	0	0	5.46239e-05	0	0	0
Bacteria;Proteobacteria;Gammaproteobacteria;Pseudomonadales;Pseudomonadaceae;Pseudomonas	0.000279296	0.000154674	0.052182	0.00129489	6.59261e-05	0.00131653	0.000134475	0.00417464	0.00020537	9.53652e-05	0.0168242	0.0208897	0.0144992	9.11702e-05
Bacteria;Proteobacteria;Gammaproteobacteria;Pseudomonadales;Pseudomonadaceae;Rhizobacter	0	0	0	0	0	0	0	0	0	0	8.19359e-05	0	0	0
Bacteria;Proteobacteria;Gammaproteobacteria;Pseudomonadales;Pseudomonadaceae;Serpens	0	0	3.45805e-05	0	0	0	0	0	0	0	0.000109248	0	0	0
Bacteria;Proteobacteria;Gammaproteobacteria;Salinisphaerales;Salinisphaeraceae;Salinisphaera	0	0	0	0	0	0	0	0	0	0	0	0.000902364	0	0
Bacteria;Proteobacteria;Gammaproteobacteria;Vibrionales;Vibrionaceae;Vibrio	0	0	0	0	0	6.58263e-05	0	0	0	3.17884e-05	2.7312e-05	0	0	0
Bacteria;Proteobacteria;Gammaproteobacteria;Xanthomonadales;Sinobacteraceae;Steroidobacter	0	0	0	0	0	0	0	0	0	0	0.000355055	0	0	0
Bacteria;Proteobacteria;Gammaproteobacteria;Xanthomonadales;Xanthomonadaceae;Arenimonas	0	0	0	0	0	0	0	0	0	0	0.000109248	0	0	4.55851e-05
Bacteria;Proteobacteria;Gammaproteobacteria;Xanthomonadales;Xanthomonadaceae;Dokdonella	0	0	0	0	0	0	0	0	0	0	5.46239e-05	0	0	0
Bacteria;Proteobacteria;Gammaproteobacteria;Xanthomonadales;Xanthomonadaceae;Dyella	0	0	0	0	0	0	0	0	5.13426e-05	0	8.19359e-05	0	0	0
Bacteria;Proteobacteria;Gammaproteobacteria;Xanthomonadales;Xanthomonadaceae;Frateuria	0	0	0	0	0	0	0	0	0	0	5.46239e-05	0	0	0
Bacteria;Proteobacteria;Gammaproteobacteria;Xanthomonadales;Xanthomonadaceae;Lysobacter	0.00315206	6.18697e-05	3.45805e-05	0.000249016	0	0.000789915	8.96499e-05	8.69716e-05	0	6.35768e-05	0.0509368	4.51182e-05	3.39559e-05	4.55851e-05
Bacteria;Proteobacteria;Gammaproteobacteria;Xanthomonadales;Xanthomonadaceae;Other	0	0	0	0	0	0	0	0	0	0	0.000163872	0	0	0
Bacteria;Proteobacteria;Gammaproteobacteria;Xanthomonadales;Xanthomonadaceae;Pseudoxanthomonas	0	0	0	0	0	0	0	0	0	0	8.19359e-05	0	0	0
Bacteria;Proteobacteria;Gammaproteobacteria;Xanthomonadales;Xanthomonadaceae;Stenotrophomonas	0	0	0.00062245	0	3.2963e-05	0	0	0	0	0	0.0018299	0	0	0
Bacteria;Proteobacteria;Other;Other;Other;Other	0	0	0	0.0014443	0	0.00187605	0.00134475	4.34858e-05	0.00128357	0.000921864	0.00133829	0.00888829	0	9.11702e-05
Bacteria;Tenericutes;Mollicutes;Entomoplasmatales;Spiroplasmataceae;Spiroplasma	0.00247377	0.787725	0.00252438	0.00712187	0.98632	0.00187605	0.00188265	0.00265264	0.0020537	0.00203446	0.103649	0.00212056	0.00166384	0.00168665
Bacteria;Tenericutes;Mollicutes;Mycoplasmatales;Mycoplasmataceae;Mycoplasma	0	0	0	0	0	0	0	0	0	0	0.000163872	0	0	0
Bacteria;Verrucomicrobia;Opitutae;Opitutales;Opitutaceae;Opitutus	0	3.09349e-05	0	0	0	0	0	0	0	0	0.00166603	0	0	0
Bacteria;Verrucomicrobia;Other;Other;Other;Other	3.98995e-05	0	3.45805e-05	0	0	0	0	0	0	0	0.00243076	0	0	0
Bacteria;Verrucomicrobia;Spartobacteria;Other;Other;Other	0	0	0	0	3.2963e-05	0	4.4825e-05	0	0	0	0.00477959	0	0	0
Bacteria;Verrucomicrobia;Spartobacteria;Spartobacteria_genera_incertae_sedis;Other;Other	0	0	3.45805e-05	0	3.2963e-05	0.000131653	0	0	0.000102685	6.35768e-05	0.00813896	0.0115954	0	0
Bacteria;Verrucomicrobia;Subdivision3;Subdivision3_genera_incertae_sedis;Other;Other	0	0	3.45805e-05	4.98033e-05	0	6.58263e-05	0	0	0	0	0.000819359	0.0110088	0	0
Bacteria;Verrucomicrobia;Verrucomicrobiae;Verrucomicrobiales;Verrucomicrobiaceae;Akkermansia	0	0	0	0	0	0	0	0	0	0	0.000518927	0	0	0
Bacteria;Verrucomicrobia;Verrucomicrobiae;Verrucomicrobiales;Verrucomicrobiaceae;Luteolibacter	0	0	0	0	3.2963e-05	0	0	8.69716e-05	0	0	8.19359e-05	0	0.0118846	0
Bacteria;Verrucomicrobia;Verrucomicrobiae;Verrucomicrobiales;Verrucomicrobiaceae;Prosthecobacter	0	0	0	0	0	0	0	0	0	0	0.00013656	0	0	0
Bacteria;candidate division WPS-1;WPS-1_genera_incertae_sedis;Other;Other;Other	0	0	0	0	0	0	0	0	0	0	0.00117441	4.51182e-05	0	0
Bacteria;candidate division WPS-2;WPS-2_genera_incertae_sedis;Other;Other;Other	0	0	0	0	0	0	0	0	0	0	0.00333206	0.0069482	0	0

## Sheet: egg-16S-Families
Taxon	A-1	A-2	A-3	A-4	A-5	B-1	B-2	B-3	B-4	B-5	C-1	C-2	C-3	C-4
Archaea;Crenarchaeota;Thermoprotei;Other;Other	0	0	0	0	0	0	0	0	0	0	8.19359e-05	0.0133099	0	0
Archaea;Euryarchaeota;Halobacteria;Natrialbales;Natrialbaceae	0	0	0	0	0	0	0	0	0	0	0.000163872	0	0	0
Archaea;Euryarchaeota;Methanomicrobia;Methanosarcinales;Methanosarcinaceae	0	0	0	0	0	0	0	0	0.00020537	0	0	0	0	0
Archaea;Euryarchaeota;Thermoplasmata;Methanomassiliicoccales;Methanomassiliicoccaceae	0	0	0	0	0	0	0	0	0	0	5.46239e-05	0	0	0.000729361
Archaea;Thaumarchaeota;Nitrososphaerales;Nitrososphaeraceae;Nitrososphaera	0	3.09349e-05	0	0	0	6.58263e-05	4.4825e-05	0	0	0	0.00213033	0.0116405	3.39559e-05	0.000364681
Bacteria;Acidobacteria;Acidobacteria_Gp1;Candidatus Koribacter;Other	0	0	0	0	0	0	0	0	0	0	5.46239e-05	0	0	0
Bacteria;Acidobacteria;Acidobacteria_Gp1;Gp1;Other	0	0	3.45805e-05	0.00318741	3.2963e-05	0	0	0.00234823	0	0	0.00508002	9.02364e-05	3.39559e-05	0
Bacteria;Acidobacteria;Acidobacteria_Gp1;Granulicella;Other	0	0	0	0	0	0	0	0	0	0	0.00101054	0	0	0
Bacteria;Acidobacteria;Acidobacteria_Gp1;Other;Other	0	0	0	0	0	0	0	0	0	0	0.00128366	0.00857246	0	0
Bacteria;Acidobacteria;Acidobacteria_Gp10;Gp10;Other	0	0	0	0	0	0	0	0	0	0	0.000245808	0	0	0
Bacteria;Acidobacteria;Acidobacteria_Gp16;Gp16;Other	3.98995e-05	0	0	0	3.2963e-05	0.000131653	0	4.34858e-05	0	3.17884e-05	0.00188453	0.0152951	0	4.55851e-05
Bacteria;Acidobacteria;Acidobacteria_Gp17;Gp17;Other	0	0	0	0.000946262	0	0	0	0	0	0	0.000355055	0	0	0
Bacteria;Acidobacteria;Acidobacteria_Gp2;Gp2;Other	7.97989e-05	0	0	0.000946262	0	9.87394e-05	0	0	0	0	0.000573551	0	0	9.11702e-05
Bacteria;Acidobacteria;Acidobacteria_Gp22;Gp22;Other	0	0	0	0	0	0	0	0	0	0	5.46239e-05	0	0	0
Bacteria;Acidobacteria;Acidobacteria_Gp3;Candidatus Solibacter;Other	0	0	0	0	0	0	0	0	0	0	0.00111979	0	0	0
Bacteria;Acidobacteria;Acidobacteria_Gp3;Gp3;Other	0	0	0	0.00219134	0	0	0	4.34858e-05	0	3.17884e-05	0.00357787	0.00726403	3.39559e-05	0.000227925
Bacteria;Acidobacteria;Acidobacteria_Gp4;Blastocatella;Other	0	0	0	0	0	0	0	0	0	0	0.00163872	0	0	0
Bacteria;Acidobacteria;Acidobacteria_Gp4;Gp4;Other	3.98995e-05	0	6.91611e-05	0.00014941	6.59261e-05	3.29131e-05	0	4.34858e-05	0	6.35768e-05	0.0117988	0.0210251	0	0
Bacteria;Acidobacteria;Acidobacteria_Gp4;Other;Other	0	0	0	0	0	0	0	0	0	0	0.000245808	0	0	0
Bacteria;Acidobacteria;Acidobacteria_Gp5;Gp5;Other	0	0	0	0	0	0	0	0	0	0	5.46239e-05	0	0	0
Bacteria;Acidobacteria;Acidobacteria_Gp6;Gp6;Other	0	3.09349e-05	0.0012449	0.00124508	3.2963e-05	0	0	0	0	0	0.0132736	0	3.39559e-05	0.00127638
Bacteria;Acidobacteria;Acidobacteria_Gp7;Gp7;Other	0	0	0	0	0	3.29131e-05	0	0	0	0	0.000682799	4.51182e-05	0	0
Bacteria;Acidobacteria;Other;Other;Other	0	0	0	0	0	0	0	0	0	0	0.00013656	0	0	0
Bacteria;Actinobacteria;Actinobacteria;Acidimicrobidae;Acidimicrobiales	0	0	0	0	3.2963e-05	0	0	0	0	0	0.00376905	0	0	0
Bacteria;Actinobacteria;Actinobacteria;Actinobacteridae;Actinomycetales	0.000997486	0.000185609	0.00584411	0.00468151	0.000988891	0.000296218	4.4825e-05	0.0273091	0.000256713	3.17884e-05	0.0188726	0.029372	0.0206791	0.00319096
Bacteria;Actinobacteria;Actinobacteria;Actinobacteridae;Bifidobacteriales	0	0	0	0	0	0	0	0	0	0	0.00027312	0	0	0
Bacteria;Actinobacteria;Actinobacteria;Other;Other	0	0	0	0	0	0	0	0	0	0	0.000109248	0	0	0
Bacteria;Actinobacteria;Actinobacteria;Rubrobacteridae;Gaiellales	0	0	0	0	0	6.58263e-05	0	0	0	0	0.0018299	0	0	0
Bacteria;Actinobacteria;Actinobacteria;Rubrobacteridae;Other	0	0	0	0	0	0	0	0	0	0	5.46239e-05	0	0	0
Bacteria;Actinobacteria;Actinobacteria;Rubrobacteridae;Solirubrobacterales	0	0	3.45805e-05	0	3.2963e-05	3.29131e-05	0	0	0	0	0.00740154	0	0	0
Bacteria;Armatimonadetes;Armatimonadetes_gp4;Other;Other	0	0	0	0	0	3.29131e-05	0	0	0	0	0.000436991	0	0	0
Bacteria;Armatimonadetes;Armatimonadetes_gp5;Other;Other	0	0	0	0	0	0	0	0	0	0	0.000163872	0	0	0
Bacteria;Armatimonadetes;Armatimonadia;Armatimonadales;Armatimonadaceae	0	0	0	0	0	0	0	0	0	0	0.000109248	0	0	0
Bacteria;BRC1;BRC1_genera_incertae_sedis;Other;Other	0	0	0	0	0	0	0	0	0	0	5.46239e-05	0	0	0
Bacteria;Bacteroidetes;Bacteroidetes_incertae_sedis;Ohtaekwangia;Other	0	0	0	0	0	0	0	0	0	0	0.000546239	0	0	0
Bacteria;Bacteroidetes;Bacteroidia;Bacteroidales;Bacteroidaceae	0	0	0	0	3.2963e-05	3.29131e-05	0	0	0	0	0.0127274	0	0	9.11702e-05
Bacteria;Bacteroidetes;Bacteroidia;Bacteroidales;Bacteroidales_incertae_sedis	0	0	0	0	0	0	0	0	0	0	0.000109248	0	0	4.55851e-05
Bacteria;Bacteroidetes;Bacteroidia;Bacteroidales;Other	0	0	0	0	0	0	0	0	0	0	0.000109248	0.00130843	0	0.000501436
Bacteria;Bacteroidetes;Bacteroidia;Bacteroidales;Porphyromonadaceae	0	0	0	0	3.2963e-05	0.000131653	0	0.000478344	0	3.17884e-05	0.0020484	0	0	0
Bacteria;Bacteroidetes;Bacteroidia;Bacteroidales;Prevotellaceae	0	0	0	0	0	0	0	0	0	0	0.0104605	0	0	0
Bacteria;Bacteroidetes;Cytophagia;Cytophagales;Cytophagaceae	0	6.18697e-05	0.000449547	0	0.000131852	6.58263e-05	0	0.00413115	0	0	0.00980499	0.00433135	0.00774194	0.00018234
Bacteria;Bacteroidetes;Cytophagia;Cytophagales;Flammeovirgaceae	0	0	0	0	0	0	0	0	0	0	0.000355055	0	0	0
Bacteria;Bacteroidetes;Flavobacteriia;Flavobacteriales;Cryomorphaceae	0	0	0	0	0	0	0	0	0	0	5.46239e-05	0	0	0
Bacteria;Bacteroidetes;Flavobacteriia;Flavobacteriales;Flavobacteriaceae	0.000199497	0	0.00370012	0	3.2963e-05	0.000197479	0	0.00134806	0	6.35768e-05	0.00488884	9.02364e-05	0.00509338	0.000319096
Bacteria;Bacteroidetes;Flavobacteriia;Flavobacteriales;Other	0	0	0	0	0	0	0	0	0	0	5.46239e-05	0	0	0
Bacteria;Bacteroidetes;Other;Other;Other	0	0	0	0	0	0	0	0	0	0	0.00256732	0.00649702	0	0
Bacteria;Bacteroidetes;Sphingobacteriia;Sphingobacteriales;Chitinophagaceae	0	0	0	0.000896459	0	0	0	0	0	0	0.0036598	0	0.00186757	0
Bacteria;Bacteroidetes;Sphingobacteriia;Sphingobacteriales;Cyclobacteriaceae	0	0	0	0	0	0	0	0.000347887	0	0	0	0	0	0
Bacteria;Bacteroidetes;Sphingobacteriia;Sphingobacteriales;Other	0	0	0	0	0	0	0	0	0	0	0.00027312	0	0	0.00109404
Bacteria;Bacteroidetes;Sphingobacteriia;Sphingobacteriales;Rhodothermaceae	0	0	0	0	0	0	0	0	0	0	2.7312e-05	0	0.00169779	0
Bacteria;Bacteroidetes;Sphingobacteriia;Sphingobacteriales;Sphingobacteriaceae	3.98995e-05	3.09349e-05	0.000587869	0	0	0	4.4825e-05	4.34858e-05	0	3.17884e-05	0.00401486	0.0113247	3.39559e-05	0
Bacteria;Chloroflexi;Anaerolineae;Anaerolineales;Anaerolineaceae	0	0	0	0	0	0	0	0	0	0	0.000163872	0	0	0
Bacteria;Chloroflexi;Caldilineae;Caldilineales;Caldilineaceae	0	0	0	0	0	0	0	0	0	0	0.000163872	0	0	0
Bacteria;Chloroflexi;Chloroflexia;Herpetosiphonales;Herpetosiphonaceae	0	0	0	0	0	0	0	0	0	0	0.000300432	0	0	0
Bacteria;Chloroflexi;Ktedonobacteria;Ktedonobacterales;Ktedonobacteraceae	0	3.09349e-05	0	0	0	0	0	0.00278309	0	0	0.00027312	0.00600072	3.39559e-05	4.55851e-05
Bacteria;Chloroflexi;Ktedonobacteria;Other;Other	0	0	0	0	0	0	0	0	0	0	0.00013656	0	0	0
Bacteria;Chloroflexi;Other;Other;Other	0	0	0	0	0	0	0	0	0	0	0.000436991	0	0	0
Bacteria;Cyanobacteria/Chloroplast;Chloroplast;Chloroplast;Bacillariophyta	0	0	0	0	0	0	0	0	0	0	0.00420604	0	0	0
Bacteria;Cyanobacteria/Chloroplast;Chloroplast;Chloroplast;Streptophyta	0	6.18697e-05	0	0.00199213	0	0	0	0	5.13426e-05	0	0.00174797	0.00126331	0	0
Bacteria;Cyanobacteria/Chloroplast;Cyanobacteria;Family V;GpV	0	0	0	0	0	0	0	0	0	0	0.000163872	0	0	0
Bacteria;Cyanobacteria/Chloroplast;Cyanobacteria;Family XIII;GpXIII	0	0	0	0	0	0	0	0	0	0	5.46239e-05	0	0	0
Bacteria;Cyanobacteria/Chloroplast;Cyanobacteria;Other;Other	0	0	0	0	0	0	0	0	0	0	0.000600863	0	0	0
Bacteria;Deinococcus-Thermus;Deinococci;Deinococcales;Deinococcaceae	3.98995e-05	3.09349e-05	3.45805e-05	4.98033e-05	0	3.29131e-05	0	0	0	3.17884e-05	0.00360518	0.0231005	0	0
Bacteria;Deinococcus-Thermus;Deinococci;Thermales;Thermaceae	0.00071819	0	3.45805e-05	0	3.2963e-05	6.58263e-05	0	0	0	0	0.0255367	4.51182e-05	3.39559e-05	0
Bacteria;Elusimicrobia;Endomicrobia;Candidatus Endomicrobium;Other	0	0	0	0	0	0	0	0	0	0	8.19359e-05	0	0	0
Bacteria;Firmicutes;Bacilli;Bacillales;Alicyclobacillaceae	0	0	0	0	0	0	0	0	0	0	0.000436991	0	0	0
Bacteria;Firmicutes;Bacilli;Bacillales;Bacillaceae 1	0.0069425	0.000154674	0.00103742	0.00139449	0.000164815	0.000329131	0	0	0.000102685	0.000254307	0.0759546	0.00225591	6.79117e-05	9.11702e-05
Bacteria;Firmicutes;Bacilli;Bacillales;Bacillales_Incertae Sedis XI	0	0	0	4.98033e-05	0	0	0	0	0	3.17884e-05	0.00226689	0	0	0
Bacteria;Firmicutes;Bacilli;Bacillales;Other	0	0	0.000138322	0	0	0	0	0	0	0	0.000327743	0.00911388	0	0
Bacteria;Firmicutes;Bacilli;Bacillales;Paenibacillaceae 1	0.00127678	3.09349e-05	3.45805e-05	0.000747049	9.88891e-05	0.000197479	8.96499e-05	4.34858e-05	5.13426e-05	6.35768e-05	0.0176708	0.0108735	0	4.55851e-05
Bacteria;Firmicutes;Bacilli;Bacillales;Planococcaceae	0	0	3.45805e-05	4.98033e-05	3.2963e-05	0	8.96499e-05	0	0	3.17884e-05	0.00325012	0	0.00295416	0
Bacteria;Firmicutes;Bacilli;Bacillales;Staphylococcaceae	0	0	0.000864513	0.000896459	0	3.29131e-05	0	0	0	0	0.000218496	0.0112344	0.0055348	0.000136755
Bacteria;Firmicutes;Bacilli;Lactobacillales;Aerococcaceae	0	0	0	0.00029882	0	0	0	0	0	0	0.00144753	0	0	4.55851e-05
Bacteria;Firmicutes;Bacilli;Lactobacillales;Carnobacteriaceae	0.000518693	0.000618697	0.00062245	0.0014941	0.000395557	0.000296218	0.00044825	0.000217429	0.000718797	0.444942	0.00374174	0.0371323	0.00478778	0.00113963
Bacteria;Firmicutes;Bacilli;Lactobacillales;Enterococcaceae	0	0	0	0	0	0	0	0	0	0.000985441	0.0031955	0.000180473	0	4.55851e-05
Bacteria;Firmicutes;Bacilli;Lactobacillales;Lactobacillaceae	3.98995e-05	0	3.45805e-05	0	0	0	0	0.000304401	0	3.17884e-05	0.00406948	0	0	0
Bacteria;Firmicutes;Bacilli;Lactobacillales;Other	0	0	0	0	0	0	0	0	0	0	5.46239e-05	0	0	0
Bacteria;Firmicutes;Bacilli;Lactobacillales;Streptococcaceae	0	3.09349e-05	0	0	6.59261e-05	3.29131e-05	0	0.000304401	0	0	0.00557164	0.00108284	0.000543294	0.00104846
Bacteria;Firmicutes;Clostridia;Clostridiales;Clostridiaceae 1	0	0	0	0	0	0	0	4.34858e-05	0	3.17884e-05	0.000819359	0.0142122	0	0
Bacteria;Firmicutes;Clostridia;Clostridiales;Clostridiaceae 4	0	0	0	0	0	0	0	0	0	0	5.46239e-05	0	0	0
Bacteria;Firmicutes;Clostridia;Clostridiales;Clostridiales_Incertae Sedis III	0	0	0	0	0	0	0	0	0	0	0	0	0.000135823	0
Bacteria;Firmicutes;Clostridia;Clostridiales;Clostridiales_Incertae Sedis XI	0	0	0	0	0	0	0	0	0.000154028	0	5.46239e-05	0	0	0
Bacteria;Firmicutes;Clostridia;Clostridiales;Clostridiales_Incertae Sedis XVIII	3.98995e-05	0	0	0	0	0	0	0	0	3.17884e-05	0	0.00577513	0	0
Bacteria;Firmicutes;Clostridia;Clostridiales;Lachnospiraceae	0	0	0.00121032	0	0	0	0	0	0	0	0.00218496	0	0	0
Bacteria;Firmicutes;Clostridia;Clostridiales;Other	0.000159598	0	0	0	0	0	0	0	0	0	0	0	0	0
Bacteria;Firmicutes;Clostridia;Clostridiales;Peptococcaceae 1	0	0	0	0	0	3.29131e-05	0	0	0	0	2.7312e-05	0.00658726	0	0
Bacteria;Firmicutes;Clostridia;Clostridiales;Peptostreptococcaceae	0	0	0	0	0	0	0	0	0	0	5.46239e-05	0	0	0
Bacteria;Firmicutes;Clostridia;Clostridiales;Ruminococcaceae	0	0	0	0	0	0	0	0	0	0	0.00376905	0	0	0
Bacteria;Firmicutes;Clostridia;Other;Other	0	0	0	0	0	3.29131e-05	0	0	0	0	2.7312e-05	0	0	0
Bacteria;Firmicutes;Erysipelotrichia;Erysipelotrichales;Erysipelotrichaceae	0	3.09349e-05	0	4.98033e-05	0	9.87394e-05	0	0	0	0	0	0.00870781	0	0
Bacteria;Firmicutes;Negativicutes;Selenomonadales;Acidaminococcaceae	0	0	0	0	0	0	0	0	0	0	0.00027312	0	0	0
Bacteria;Firmicutes;Negativicutes;Selenomonadales;Veillonellaceae	0	0	0	0.000896459	0	3.29131e-05	0	0	0	0	0.00647293	4.51182e-05	0.00393888	0
Bacteria;Firmicutes;Other;Other;Other	0.0261341	0.00460929	0.311432	0.701529	0.00395557	0.0406806	0.0116545	0.777918	0.00872824	0.00184373	0.229065	0.453709	0.688591	0.158864
Bacteria;Fusobacteria;Fusobacteriia;Fusobacteriales;Fusobacteriaceae	0	0	0	0	0	0	0	0	0	0	0.000710111	4.51182e-05	0	0
Bacteria;Fusobacteria;Fusobacteriia;Fusobacteriales;Leptotrichiaceae	0	0	0	0	0	0	0	0	0	0	0.000819359	0	0	0
Bacteria;Gemmatimonadetes;Gemmatimonadetes;Gemmatimonadales;Gemmatimonadaceae	0	0	0	0	0	0.000164566	4.4825e-05	0	0	0	0.000873983	0	3.39559e-05	0
Bacteria;Hydrogenedentes;Candidatus Hydrogenedens;Other;Other	0	0	0	0	0	0	0	0	0	0	5.46239e-05	0	0	0
Bacteria;Microgenomates;Microgenomates_genera_incertae_sedis;Other;Other	0	0	0	0	0	0	0	0	0	0	5.46239e-05	0	0	0
Bacteria;Nitrospirae;Nitrospira;Nitrospirales;Nitrospiraceae	0	0	0	0.00224115	0	0	0	0	0	0	0.00131097	0	0	0.000364681
Bacteria;Other;Other;Other;Other	0.00151618	3.09349e-05	0.00172903	0.000448229	0.000164815	0.000131653	4.4825e-05	0.000956688	5.13426e-05	0	0.0134102	0.022514	0.00916808	0.000820532
Bacteria;Parcubacteria;Parcubacteria_genera_incertae_sedis;Other;Other	7.97989e-05	0	0	0	0	0	0	0	0	0	0.00264926	0	0	0
Bacteria;Planctomycetes;Planctomycetia;Planctomycetales;Planctomycetaceae	3.98995e-05	9.28046e-05	0	0	3.2963e-05	0	0.000134475	0	0	0	0.0118807	0.0268905	0.000848896	0.00232484
Bacteria;Proteobacteria;Alphaproteobacteria;Alphaproteobacteria_incertae_sedis;Geminicoccus	0	0	0	0	0	0	0	0	0	0	5.46239e-05	0	0	0
Bacteria;Proteobacteria;Alphaproteobacteria;Caulobacterales;Caulobacteraceae	0	6.18697e-05	0.000864513	0.00224115	0	6.58263e-05	0.0001793	0	0	0	0.00398755	0	0.00706282	0.000136755
Bacteria;Proteobacteria;Alphaproteobacteria;Rickettsiales;Anaplasmataceae	0.00646371	0.00460929	0.00587869	0.00841675	0.0021426	0.942369	0.976601	0.0652722	0.974123	0.494977	0.0147211	0.00329363	0.0128353	0.00419383
Bacteria;Proteobacteria;Alphaproteobacteria;Rhizobiales;Aurantimonadaceae	0	0	0	0	0	0	0	0	0	0	5.46239e-05	0	0	0
Bacteria;Proteobacteria;Alphaproteobacteria;Rhizobiales;Beijerinckiaceae	0	0	0	0	0	0	0	0	0	0	0.000109248	0	0	0
Bacteria;Proteobacteria;Alphaproteobacteria;Rhizobiales;Bradyrhizobiaceae	0	0	0.000138322	9.96066e-05	3.2963e-05	3.29131e-05	0	0.000304401	0	0	0.00600863	0	0.000135823	0.000319096
Bacteria;Proteobacteria;Alphaproteobacteria;Rhizobiales;Brucellaceae	0	0	0.000276644	0	0	0	0	0.00052183	5.13426e-05	0	0.00117441	0	0.000475382	0
Bacteria;Proteobacteria;Alphaproteobacteria;Rhizobiales;Hyphomicrobiaceae	0	0	0	0	0	0	0	0	0	0	0.00376905	0	0	0
Bacteria;Proteobacteria;Alphaproteobacteria;Rhizobiales;Methylobacteriaceae	0.00231417	0.000309349	0.0448855	0.0309776	0.000362594	0.000559523	8.96499e-05	0.00700122	0.00020537	3.17884e-05	0.0467034	0.00270709	0.0145671	0.000683776
Bacteria;Proteobacteria;Alphaproteobacteria;Rhizobiales;Other	0	0	0	0.000697246	0	0	0	0	0	0	0.00734692	0	0	4.55851e-05
Bacteria;Proteobacteria;Alphaproteobacteria;Rhizobiales;Phyllobacteriaceae	0	0	0	0	0	0	0	0	0	0	5.46239e-05	0	0	0
Bacteria;Proteobacteria;Alphaproteobacteria;Rhizobiales;Rhizobiaceae	0	0	0	4.98033e-05	3.2963e-05	0	0	0.00191338	0	0	0.000873983	0.000857246	0	0
Bacteria;Proteobacteria;Alphaproteobacteria;Rhizobiales;Rhizobiales_incertae_sedis	0	0	0	0	0	0	0	0	0	0	0.000163872	0	0	0
Bacteria;Proteobacteria;Alphaproteobacteria;Rhizobiales;Rhodobiaceae	0	0	0	0	0	0	0	0	0	0	0.000245808	0	0	0
Bacteria;Proteobacteria;Alphaproteobacteria;Rhizobiales;Xanthobacteraceae	3.98995e-05	0	0	0	0	3.29131e-05	4.4825e-05	0	0	0	0.00133829	0.00175961	0	0
Bacteria;Proteobacteria;Alphaproteobacteria;Rhodobacterales;Rhodobacteraceae	0.000518693	3.09349e-05	0.000242064	0.00174311	0.000131852	0	4.4825e-05	0	5.13426e-05	6.35768e-05	0.000710111	0.00911388	0.00495756	0.00018234
Bacteria;Proteobacteria;Alphaproteobacteria;Rhodospirillales;Acetobacteraceae	7.97989e-05	0	0	0	0	0	0	0	0	0	0.00142022	0	0	9.11702e-05
Bacteria;Proteobacteria;Alphaproteobacteria;Rhodospirillales;Other	0.000279296	0	0	0	0	0	0	0	0	0	0.000655487	0	0	0
Bacteria;Proteobacteria;Alphaproteobacteria;Rhodospirillales;Rhodospirillaceae	0.000119698	3.09349e-05	0.00155612	4.98033e-05	0	3.29131e-05	0	0	0	0	0.0022942	0.0069482	0	0.000501436
Bacteria;Proteobacteria;Alphaproteobacteria;Sphingomonadales;Erythrobacteraceae	0	0	0	0	0	3.29131e-05	0	0.00217429	0	0	0.000628175	4.51182e-05	0.00105263	0
Bacteria;Proteobacteria;Alphaproteobacteria;Sphingomonadales;Sphingomonadaceae	0.000877788	0.000216544	0.259112	0.0807311	0.000263704	0.000263305	0.000313775	0.00887111	0.000359398	0.000158942	0.00920413	0.00221079	0.0185399	0.0018234
Bacteria;Proteobacteria;Betaproteobacteria;Burkholderiales;Alcaligenaceae	0	0	0	0	0	0	0	0	0	0	0.000409679	0	0.000169779	0
Bacteria;Proteobacteria;Betaproteobacteria;Burkholderiales;Burkholderiaceae	0.00327176	0.000123739	0.00459921	0.00587679	0.000494446	0.00052661	0.0001793	0.0300052	0.000462083	0.000127154	0.0265199	0.0101516	0.0105263	0.0048776
Bacteria;Proteobacteria;Betaproteobacteria;Burkholderiales;Burkholderiales_incertae_sedis	0.00143638	0.000216544	0.103672	0.0294337	0.000560372	0.000296218	8.96499e-05	0.001522	0	0	0.00677337	0.00284245	0.00448217	0.000547021
Bacteria;Proteobacteria;Betaproteobacteria;Burkholderiales;Comamonadaceae	0.000359095	0.000278414	0.0430182	0.0211664	6.59261e-05	9.87394e-05	0.000134475	0.00556619	0.000102685	3.17884e-05	0.0113345	0.00203032	0	0.00104846
Bacteria;Proteobacteria;Betaproteobacteria;Burkholderiales;Other	0	0	0.000172903	4.98033e-05	0	0	0	0	0	3.17884e-05	0.00371443	0.00306804	3.39559e-05	0
Bacteria;Proteobacteria;Betaproteobacteria;Burkholderiales;Oxalobacteraceae	3.98995e-05	0	0.000311225	0.00443249	0	6.58263e-05	0	0.000130457	5.13426e-05	0	0.00254001	0.0172352	0	0.000501436
Bacteria;Proteobacteria;Betaproteobacteria;Burkholderiales;Sutterellaceae	0	0	0	0	0	0	0	0	0	0	0.000218496	0	0	0
Bacteria;Proteobacteria;Betaproteobacteria;Gallionellales;Gallionellaceae	0	0	0	0.0015937	0	0	0	0	0	0	0	0	0	0
Bacteria;Proteobacteria;Betaproteobacteria;Hydrogenophilales;Hydrogenophilaceae	0	0	0	0.000398426	0	0	0	0	0	0	0.000191184	0	0	0
Bacteria;Proteobacteria;Betaproteobacteria;Methylophilales;Methylophilaceae	0	0	0	0	0	0	4.4825e-05	0	0	0	0.00027312	0	0	0.000455851
Bacteria;Proteobacteria;Betaproteobacteria;Neisseriales;Neisseriaceae	3.98995e-05	0	0.000760772	0.00139449	9.88891e-05	9.87394e-05	0	0.000608802	0	0	0.0152947	0	3.39559e-05	4.55851e-05
Bacteria;Proteobacteria;Betaproteobacteria;Nitrosomonadales;Nitrosomonadaceae	0	0	0	0	0	0	0	0	0	0	5.46239e-05	0	0	0
Bacteria;Proteobacteria;Betaproteobacteria;Other;Other	3.98995e-05	0	0.000691611	0	3.2963e-05	0	4.4825e-05	0	0	0	0.00325012	0	0	0
Bacteria;Proteobacteria;Betaproteobacteria;Rhodocyclales;Rhodocyclaceae	0	9.28046e-05	0.000553289	0.0188256	6.59261e-05	3.29131e-05	4.4825e-05	4.34858e-05	0.000154028	3.17884e-05	0.00830283	0.0333424	0	0.00223367
Bacteria;Proteobacteria;Deltaproteobacteria;Bdellovibrionales;Bdellovibrionaceae	0	0	0	0	0	3.29131e-05	0	4.34858e-05	5.13426e-05	0	0.000846671	0.00442158	0.00716469	0
Bacteria;Proteobacteria;Deltaproteobacteria;Desulfobacterales;Other	7.97989e-05	0	0	4.98033e-05	0	6.58263e-05	0	0	0	0	0	4.51182e-05	0.00777589	0
Bacteria;Proteobacteria;Deltaproteobacteria;Desulfuromonadales;Geobacteraceae	0	3.09349e-05	0	0	0	0	0	0	0	0	8.19359e-05	0	0	0
Bacteria;Proteobacteria;Deltaproteobacteria;Myxococcales;Cystobacterineae	0	0	0	0	0	0	0	0	0	0	0.000382367	0	0	0
Bacteria;Proteobacteria;Deltaproteobacteria;Myxococcales;Nannocystineae	3.98995e-05	0	0	0.000249016	0	0	0	0	0	0	0.000546239	0	0	0
Bacteria;Proteobacteria;Deltaproteobacteria;Myxococcales;Other	0	0	0	0	0	0	0	0	0	0	0.000109248	0	0	0
Bacteria;Proteobacteria;Deltaproteobacteria;Myxococcales;Sorangiineae	0	0	0	0	0	0	0	0	0	0	0.000655487	0	0	0
Bacteria;Proteobacteria;Deltaproteobacteria;Other;Other	0	0	0	0	0	0	0	0	0	0	0.000491615	0	0	0
Bacteria;Proteobacteria;Deltaproteobacteria;Syntrophobacterales;Other	0	0	0	0	0	0	0	0	0	0	0.000109248	0	0	0
Bacteria;Proteobacteria;Epsilonproteobacteria;Campylobacterales;Campylobacteraceae	0	0	0	0	0	0	0	0	0	0	5.46239e-05	0	0	0
Bacteria;Proteobacteria;Epsilonproteobacteria;Campylobacterales;Helicobacteraceae	0	0	0	0	0	0	0	0	0	0	5.46239e-05	0	0	0
Bacteria;Proteobacteria;Gammaproteobacteria;Aeromonadales;Aeromonadaceae	0	0	0	0	0	0	0	0	0	0	0.000218496	0	0	0
Bacteria;Proteobacteria;Gammaproteobacteria;Alteromonadales;Alteromonadaceae	0	0	0	0	0	0	0	0	0	0	8.19359e-05	0	0	0
Bacteria;Proteobacteria;Gammaproteobacteria;Alteromonadales;Idiomarinaceae	0	0	0.000518708	0	0	0	0	0	0	0	0	0	0	0
Bacteria;Proteobacteria;Gammaproteobacteria;Alteromonadales;Pseudoalteromonadaceae	0	0	0	0	0	0	0	0	0	0	2.7312e-05	0.0076701	0	4.55851e-05
Bacteria;Proteobacteria;Gammaproteobacteria;Alteromonadales;Shewanellaceae	0	0	0	0	3.2963e-05	0	0	0	0	0	0.00292238	0	0	0.000136755
Bacteria;Proteobacteria;Gammaproteobacteria;Enterobacteriales;Enterobacteriaceae	0.000598492	9.28046e-05	0.00062245	0.000896459	0.000296667	9.87394e-05	4.4825e-05	8.69716e-05	0.000102685	0.0510204	0.0189545	0.00514348	0.0011545	0.000501436
Bacteria;Proteobacteria;Gammaproteobacteria;Legionellales;Coxiellaceae	0	0	0	0	0	0	0	0	0	0	5.46239e-05	0	0	0
Bacteria;Proteobacteria;Gammaproteobacteria;Legionellales;Legionellaceae	0.000159598	0	0	0	0	3.29131e-05	0	0	0	0	0	0	0	0
Bacteria;Proteobacteria;Gammaproteobacteria;Oceanospirillales;Halomonadaceae	0	3.09349e-05	0.00062245	0.000199213	0	3.29131e-05	0	0.000608802	0	3.17884e-05	0.000355055	0.000360946	0.00288625	0
Bacteria;Proteobacteria;Gammaproteobacteria;Oceanospirillales;Oceanospirillaceae	0	0	0	0	0	0	0	0	0	0	0.000191184	0	0	0
Bacteria;Proteobacteria;Gammaproteobacteria;Orbales;Orbaceae	0.000199497	0	3.45805e-05	4.98033e-05	3.2963e-05	3.29131e-05	0	0.00587059	0	3.17884e-05	0.00412411	0	0	0
Bacteria;Proteobacteria;Gammaproteobacteria;Other;Other	0.929338	0.199561	0.132651	0.0276408	0.000791113	0.00477241	0.00318257	0.00721865	0.00949838	0.00146227	0.00584476	0.00112796	0.00166384	0.802708
Bacteria;Proteobacteria;Gammaproteobacteria;Pasteurellales;Pasteurellaceae	0	3.09349e-05	0	0	3.2963e-05	0	0	0.000913202	0	0	0.0018299	0	0	0
Bacteria;Proteobacteria;Gammaproteobacteria;Pseudomonadales;Moraxellaceae	0.00885768	0.000247479	0.0141089	0.0189252	0.00161519	0.000921568	0.00282397	0.0355714	0.000770139	0.000222519	0.0217676	0.0522469	0.122479	0.00378356
Bacteria;Proteobacteria;Gammaproteobacteria;Pseudomonadales;Pseudomonadaceae	0.000279296	0.000154674	0.0522512	0.00856616	6.59261e-05	0.00131653	0.000134475	0.00417464	0.00020537	9.53652e-05	0.0174523	0.0208897	0.0144992	0.000136755
Bacteria;Proteobacteria;Gammaproteobacteria;Salinisphaerales;Salinisphaeraceae	0	0	0	0	0	0	0	0	0	0	0	0.000902364	0	0
Bacteria;Proteobacteria;Gammaproteobacteria;Vibrionales;Vibrionaceae	0	0	0	0	0	6.58263e-05	0	0	0	3.17884e-05	2.7312e-05	0	0	0
Bacteria;Proteobacteria;Gammaproteobacteria;Xanthomonadales;Sinobacteraceae	0	0	0	0	0	0	0	0	0	0	0.000355055	0	0	0
Bacteria;Proteobacteria;Gammaproteobacteria;Xanthomonadales;Xanthomonadaceae	0.00315206	6.18697e-05	0.00065703	0.000249016	3.2963e-05	0.000789915	8.96499e-05	8.69716e-05	5.13426e-05	6.35768e-05	0.0533129	4.51182e-05	3.39559e-05	9.11702e-05
Bacteria;Proteobacteria;Other;Other;Other	0	0	0	0.0014443	0	0.00187605	0.00134475	4.34858e-05	0.00128357	0.000921864	0.00133829	0.00888829	0	9.11702e-05
Bacteria;Tenericutes;Mollicutes;Entomoplasmatales;Spiroplasmataceae	0.00247377	0.787725	0.00252438	0.00712187	0.98632	0.00187605	0.00188265	0.00265264	0.0020537	0.00203446	0.103649	0.00212056	0.00166384	0.00168665
Bacteria;Tenericutes;Mollicutes;Mycoplasmatales;Mycoplasmataceae	0	0	0	0	0	0	0	0	0	0	0.000163872	0	0	0
Bacteria;Verrucomicrobia;Opitutae;Opitutales;Opitutaceae	0	3.09349e-05	0	0	0	0	0	0	0	0	0.00166603	0	0	0
Bacteria;Verrucomicrobia;Other;Other;Other	3.98995e-05	0	3.45805e-05	0	0	0	0	0	0	0	0.00243076	0	0	0
Bacteria;Verrucomicrobia;Spartobacteria;Other;Other	0	0	0	0	3.2963e-05	0	4.4825e-05	0	0	0	0.00477959	0	0	0
Bacteria;Verrucomicrobia;Spartobacteria;Spartobacteria_genera_incertae_sedis;Other	0	0	3.45805e-05	0	3.2963e-05	0.000131653	0	0	0.000102685	6.35768e-05	0.00813896	0.0115954	0	0
Bacteria;Verrucomicrobia;Subdivision3;Subdivision3_genera_incertae_sedis;Other	0	0	3.45805e-05	4.98033e-05	0	6.58263e-05	0	0	0	0	0.000819359	0.0110088	0	0
Bacteria;Verrucomicrobia;Verrucomicrobiae;Verrucomicrobiales;Verrucomicrobiaceae	0	0	0	0	3.2963e-05	0	0	8.69716e-05	0	0	0.000737423	0	0.0118846	0
Bacteria;candidate division WPS-1;WPS-1_genera_incertae_sedis;Other;Other	0	0	0	0	0	0	0	0	0	0	0.00117441	4.51182e-05	0	0
Bacteria;candidate division WPS-2;WPS-2_genera_incertae_sedis;Other;Other	0	0	0	0	0	0	0	0	0	0	0.00333206	0.0069482	0	0

## Sheet: egg-16S-Orders
Taxon	A-1	A-2	A-3	A-4	A-5	B-1	B-2	B-3	B-4	B-5	C-1	C-2	C-3	C-4
Archaea;Crenarchaeota;Thermoprotei;Other	0	0	0	0	0	0	0	0	0	0	8.19359e-05	0.0133099	0	0
Archaea;Euryarchaeota;Halobacteria;Natrialbales	0	0	0	0	0	0	0	0	0	0	0.000163872	0	0	0
Archaea;Euryarchaeota;Methanomicrobia;Methanosarcinales	0	0	0	0	0	0	0	0	0.00020537	0	0	0	0	0
Archaea;Euryarchaeota;Thermoplasmata;Methanomassiliicoccales	0	0	0	0	0	0	0	0	0	0	5.46239e-05	0	0	0.000729361
Archaea;Thaumarchaeota;Nitrososphaerales;Nitrososphaeraceae	0	3.09349e-05	0	0	0	6.58263e-05	4.4825e-05	0	0	0	0.00213033	0.0116405	3.39559e-05	0.000364681
Bacteria;Acidobacteria;Acidobacteria_Gp1;Candidatus Koribacter	0	0	0	0	0	0	0	0	0	0	5.46239e-05	0	0	0
Bacteria;Acidobacteria;Acidobacteria_Gp1;Gp1	0	0	3.45805e-05	0.00318741	3.2963e-05	0	0	0.00234823	0	0	0.00508002	9.02364e-05	3.39559e-05	0
Bacteria;Acidobacteria;Acidobacteria_Gp1;Granulicella	0	0	0	0	0	0	0	0	0	0	0.00101054	0	0	0
Bacteria;Acidobacteria;Acidobacteria_Gp1;Other	0	0	0	0	0	0	0	0	0	0	0.00128366	0.00857246	0	0
Bacteria;Acidobacteria;Acidobacteria_Gp10;Gp10	0	0	0	0	0	0	0	0	0	0	0.000245808	0	0	0
Bacteria;Acidobacteria;Acidobacteria_Gp16;Gp16	3.98995e-05	0	0	0	3.2963e-05	0.000131653	0	4.34858e-05	0	3.17884e-05	0.00188453	0.0152951	0	4.55851e-05
Bacteria;Acidobacteria;Acidobacteria_Gp17;Gp17	0	0	0	0.000946262	0	0	0	0	0	0	0.000355055	0	0	0
Bacteria;Acidobacteria;Acidobacteria_Gp2;Gp2	7.97989e-05	0	0	0.000946262	0	9.87394e-05	0	0	0	0	0.000573551	0	0	9.11702e-05
Bacteria;Acidobacteria;Acidobacteria_Gp22;Gp22	0	0	0	0	0	0	0	0	0	0	5.46239e-05	0	0	0
Bacteria;Acidobacteria;Acidobacteria_Gp3;Candidatus Solibacter	0	0	0	0	0	0	0	0	0	0	0.00111979	0	0	0
Bacteria;Acidobacteria;Acidobacteria_Gp3;Gp3	0	0	0	0.00219134	0	0	0	4.34858e-05	0	3.17884e-05	0.00357787	0.00726403	3.39559e-05	0.000227925
Bacteria;Acidobacteria;Acidobacteria_Gp4;Blastocatella	0	0	0	0	0	0	0	0	0	0	0.00163872	0	0	0
Bacteria;Acidobacteria;Acidobacteria_Gp4;Gp4	3.98995e-05	0	6.91611e-05	0.00014941	6.59261e-05	3.29131e-05	0	4.34858e-05	0	6.35768e-05	0.0117988	0.0210251	0	0
Bacteria;Acidobacteria;Acidobacteria_Gp4;Other	0	0	0	0	0	0	0	0	0	0	0.000245808	0	0	0
Bacteria;Acidobacteria;Acidobacteria_Gp5;Gp5	0	0	0	0	0	0	0	0	0	0	5.46239e-05	0	0	0
Bacteria;Acidobacteria;Acidobacteria_Gp6;Gp6	0	3.09349e-05	0.0012449	0.00124508	3.2963e-05	0	0	0	0	0	0.0132736	0	3.39559e-05	0.00127638
Bacteria;Acidobacteria;Acidobacteria_Gp7;Gp7	0	0	0	0	0	3.29131e-05	0	0	0	0	0.000682799	4.51182e-05	0	0
Bacteria;Acidobacteria;Other;Other	0	0	0	0	0	0	0	0	0	0	0.00013656	0	0	0
Bacteria;Actinobacteria;Actinobacteria;Acidimicrobidae	0	0	0	0	3.2963e-05	0	0	0	0	0	0.00376905	0	0	0
Bacteria;Actinobacteria;Actinobacteria;Actinobacteridae	0.000997486	0.000185609	0.00584411	0.00468151	0.000988891	0.000296218	4.4825e-05	0.0273091	0.000256713	3.17884e-05	0.0191457	0.029372	0.0206791	0.00319096
Bacteria;Actinobacteria;Actinobacteria;Other	0	0	0	0	0	0	0	0	0	0	0.000109248	0	0	0
Bacteria;Actinobacteria;Actinobacteria;Rubrobacteridae	0	0	3.45805e-05	0	3.2963e-05	9.87394e-05	0	0	0	0	0.00928607	0	0	0
Bacteria;Armatimonadetes;Armatimonadetes_gp4;Other	0	0	0	0	0	3.29131e-05	0	0	0	0	0.000436991	0	0	0
Bacteria;Armatimonadetes;Armatimonadetes_gp5;Other	0	0	0	0	0	0	0	0	0	0	0.000163872	0	0	0
Bacteria;Armatimonadetes;Armatimonadia;Armatimonadales	0	0	0	0	0	0	0	0	0	0	0.000109248	0	0	0
Bacteria;BRC1;BRC1_genera_incertae_sedis;Other	0	0	0	0	0	0	0	0	0	0	5.46239e-05	0	0	0
Bacteria;Bacteroidetes;Bacteroidetes_incertae_sedis;Ohtaekwangia	0	0	0	0	0	0	0	0	0	0	0.000546239	0	0	0
Bacteria;Bacteroidetes;Bacteroidia;Bacteroidales	0	0	0	0	6.59261e-05	0.000164566	0	0.000478344	0	3.17884e-05	0.0254547	0.00130843	0	0.000638191
Bacteria;Bacteroidetes;Cytophagia;Cytophagales	0	6.18697e-05	0.000449547	0	0.000131852	6.58263e-05	0	0.00413115	0	0	0.01016	0.00433135	0.00774194	0.00018234
Bacteria;Bacteroidetes;Flavobacteriia;Flavobacteriales	0.000199497	0	0.00370012	0	3.2963e-05	0.000197479	0	0.00134806	0	6.35768e-05	0.00499809	9.02364e-05	0.00509338	0.000319096
Bacteria;Bacteroidetes;Other;Other	0	0	0	0	0	0	0	0	0	0	0.00256732	0.00649702	0	0
Bacteria;Bacteroidetes;Sphingobacteriia;Sphingobacteriales	3.98995e-05	3.09349e-05	0.000587869	0.000896459	0	0	4.4825e-05	0.000391372	0	3.17884e-05	0.00797509	0.0113247	0.00359932	0.00109404
Bacteria;Chloroflexi;Anaerolineae;Anaerolineales	0	0	0	0	0	0	0	0	0	0	0.000163872	0	0	0
Bacteria;Chloroflexi;Caldilineae;Caldilineales	0	0	0	0	0	0	0	0	0	0	0.000163872	0	0	0
Bacteria;Chloroflexi;Chloroflexia;Herpetosiphonales	0	0	0	0	0	0	0	0	0	0	0.000300432	0	0	0
Bacteria;Chloroflexi;Ktedonobacteria;Ktedonobacterales	0	3.09349e-05	0	0	0	0	0	0.00278309	0	0	0.00027312	0.00600072	3.39559e-05	4.55851e-05
Bacteria;Chloroflexi;Ktedonobacteria;Other	0	0	0	0	0	0	0	0	0	0	0.00013656	0	0	0
Bacteria;Chloroflexi;Other;Other	0	0	0	0	0	0	0	0	0	0	0.000436991	0	0	0
Bacteria;Cyanobacteria/Chloroplast;Chloroplast;Chloroplast	0	6.18697e-05	0	0.00199213	0	0	0	0	5.13426e-05	0	0.00595401	0.00126331	0	0
Bacteria;Cyanobacteria/Chloroplast;Cyanobacteria;Family V	0	0	0	0	0	0	0	0	0	0	0.000163872	0	0	0
Bacteria;Cyanobacteria/Chloroplast;Cyanobacteria;Family XIII	0	0	0	0	0	0	0	0	0	0	5.46239e-05	0	0	0
Bacteria;Cyanobacteria/Chloroplast;Cyanobacteria;Other	0	0	0	0	0	0	0	0	0	0	0.000600863	0	0	0
Bacteria;Deinococcus-Thermus;Deinococci;Deinococcales	3.98995e-05	3.09349e-05	3.45805e-05	4.98033e-05	0	3.29131e-05	0	0	0	3.17884e-05	0.00360518	0.0231005	0	0
Bacteria;Deinococcus-Thermus;Deinococci;Thermales	0.00071819	0	3.45805e-05	0	3.2963e-05	6.58263e-05	0	0	0	0	0.0255367	4.51182e-05	3.39559e-05	0
Bacteria;Elusimicrobia;Endomicrobia;Candidatus Endomicrobium	0	0	0	0	0	0	0	0	0	0	8.19359e-05	0	0	0
Bacteria;Firmicutes;Bacilli;Bacillales	0.00821929	0.000185609	0.00210941	0.00313761	0.000296667	0.000559523	0.0001793	4.34858e-05	0.000154028	0.000381461	0.100126	0.0334777	0.00855688	0.000273511
Bacteria;Firmicutes;Bacilli;Lactobacillales	0.000558592	0.000649632	0.00065703	0.00179292	0.000461483	0.000329131	0.00044825	0.000826231	0.000718797	0.44596	0.0180805	0.0383956	0.00533107	0.00227925
Bacteria;Firmicutes;Clostridia;Clostridiales	0.000199497	0	0.00121032	0	0	3.29131e-05	0	4.34858e-05	0.000154028	6.35768e-05	0.00696455	0.0265746	0.000135823	0
Bacteria;Firmicutes;Clostridia;Other	0	0	0	0	0	3.29131e-05	0	0	0	0	2.7312e-05	0	0	0
Bacteria;Firmicutes;Erysipelotrichia;Erysipelotrichales	0	3.09349e-05	0	4.98033e-05	0	9.87394e-05	0	0	0	0	0	0.00870781	0	0
Bacteria;Firmicutes;Negativicutes;Selenomonadales	0	0	0	0.000896459	0	3.29131e-05	0	0	0	0	0.00674605	4.51182e-05	0.00393888	0
Bacteria;Firmicutes;Other;Other	0.0261341	0.00460929	0.311432	0.701529	0.00395557	0.0406806	0.0116545	0.777918	0.00872824	0.00184373	0.229065	0.453709	0.688591	0.158864
Bacteria;Fusobacteria;Fusobacteriia;Fusobacteriales	0	0	0	0	0	0	0	0	0	0	0.00152947	4.51182e-05	0	0
Bacteria;Gemmatimonadetes;Gemmatimonadetes;Gemmatimonadales	0	0	0	0	0	0.000164566	4.4825e-05	0	0	0	0.000873983	0	3.39559e-05	0
Bacteria;Hydrogenedentes;Candidatus Hydrogenedens;Other	0	0	0	0	0	0	0	0	0	0	5.46239e-05	0	0	0
Bacteria;Microgenomates;Microgenomates_genera_incertae_sedis;Other	0	0	0	0	0	0	0	0	0	0	5.46239e-05	0	0	0
Bacteria;Nitrospirae;Nitrospira;Nitrospirales	0	0	0	0.00224115	0	0	0	0	0	0	0.00131097	0	0	0.000364681
Bacteria;Other;Other;Other	0.00151618	3.09349e-05	0.00172903	0.000448229	0.000164815	0.000131653	4.4825e-05	0.000956688	5.13426e-05	0	0.0134102	0.022514	0.00916808	0.000820532
Bacteria;Parcubacteria;Parcubacteria_genera_incertae_sedis;Other	7.97989e-05	0	0	0	0	0	0	0	0	0	0.00264926	0	0	0
Bacteria;Planctomycetes;Planctomycetia;Planctomycetales	3.98995e-05	9.28046e-05	0	0	3.2963e-05	0	0.000134475	0	0	0	0.0118807	0.0268905	0.000848896	0.00232484
Bacteria;Proteobacteria;Alphaproteobacteria;Alphaproteobacteria_incertae_sedis	0	0	0	0	0	0	0	0	0	0	5.46239e-05	0	0	0
Bacteria;Proteobacteria;Alphaproteobacteria;Caulobacterales	0	6.18697e-05	0.000864513	0.00224115	0	6.58263e-05	0.0001793	0	0	0	0.00398755	0	0.00706282	0.000136755
Bacteria;Proteobacteria;Alphaproteobacteria;Rickettsiales	0.00646371	0.00460929	0.00587869	0.00841675	0.0021426	0.942369	0.976601	0.0652722	0.974123	0.494977	0.0147211	0.00329363	0.0128353	0.00419383
Bacteria;Proteobacteria;Alphaproteobacteria;Rhizobiales	0.00235407	0.000309349	0.0453005	0.0318243	0.00042852	0.00062535	0.000134475	0.00974082	0.000256713	3.17884e-05	0.0678429	0.00532395	0.0151783	0.00104846
Bacteria;Proteobacteria;Alphaproteobacteria;Rhodobacterales	0.000518693	3.09349e-05	0.000242064	0.00174311	0.000131852	0	4.4825e-05	0	5.13426e-05	6.35768e-05	0.000710111	0.00911388	0.00495756	0.00018234
Bacteria;Proteobacteria;Alphaproteobacteria;Rhodospirillales	0.000478793	3.09349e-05	0.00155612	4.98033e-05	0	3.29131e-05	0	0	0	0	0.00436991	0.0069482	0	0.000592606
Bacteria;Proteobacteria;Alphaproteobacteria;Sphingomonadales	0.000877788	0.000216544	0.259112	0.0807311	0.000263704	0.000296218	0.000313775	0.0110454	0.000359398	0.000158942	0.0098323	0.00225591	0.0195925	0.0018234
Bacteria;Proteobacteria;Betaproteobacteria;Burkholderiales	0.00510713	0.000618697	0.151774	0.0609592	0.00112074	0.000987394	0.000403425	0.0372239	0.000616111	0.00019073	0.0515104	0.0353276	0.0152122	0.00697452
Bacteria;Proteobacteria;Betaproteobacteria;Gallionellales	0	0	0	0.0015937	0	0	0	0	0	0	0	0	0	0
Bacteria;Proteobacteria;Betaproteobacteria;Hydrogenophilales	0	0	0	0.000398426	0	0	0	0	0	0	0.000191184	0	0	0
Bacteria;Proteobacteria;Betaproteobacteria;Methylophilales	0	0	0	0	0	0	4.4825e-05	0	0	0	0.00027312	0	0	0.000455851
Bacteria;Proteobacteria;Betaproteobacteria;Neisseriales	3.98995e-05	0	0.000760772	0.00139449	9.88891e-05	9.87394e-05	0	0.000608802	0	0	0.0152947	0	3.39559e-05	4.55851e-05
Bacteria;Proteobacteria;Betaproteobacteria;Nitrosomonadales	0	0	0	0	0	0	0	0	0	0	5.46239e-05	0	0	0
Bacteria;Proteobacteria;Betaproteobacteria;Other	3.98995e-05	0	0.000691611	0	3.2963e-05	0	4.4825e-05	0	0	0	0.00325012	0	0	0
Bacteria;Proteobacteria;Betaproteobacteria;Rhodocyclales	0	9.28046e-05	0.000553289	0.0188256	6.59261e-05	3.29131e-05	4.4825e-05	4.34858e-05	0.000154028	3.17884e-05	0.00830283	0.0333424	0	0.00223367
Bacteria;Proteobacteria;Deltaproteobacteria;Bdellovibrionales	0	0	0	0	0	3.29131e-05	0	4.34858e-05	5.13426e-05	0	0.000846671	0.00442158	0.00716469	0
Bacteria;Proteobacteria;Deltaproteobacteria;Desulfobacterales	7.97989e-05	0	0	4.98033e-05	0	6.58263e-05	0	0	0	0	0	4.51182e-05	0.00777589	0
Bacteria;Proteobacteria;Deltaproteobacteria;Desulfuromonadales	0	3.09349e-05	0	0	0	0	0	0	0	0	8.19359e-05	0	0	0
Bacteria;Proteobacteria;Deltaproteobacteria;Myxococcales	3.98995e-05	0	0	0.000249016	0	0	0	0	0	0	0.00169334	0	0	0
Bacteria;Proteobacteria;Deltaproteobacteria;Other	0	0	0	0	0	0	0	0	0	0	0.000491615	0	0	0
Bacteria;Proteobacteria;Deltaproteobacteria;Syntrophobacterales	0	0	0	0	0	0	0	0	0	0	0.000109248	0	0	0
Bacteria;Proteobacteria;Epsilonproteobacteria;Campylobacterales	0	0	0	0	0	0	0	0	0	0	0.000109248	0	0	0
Bacteria;Proteobacteria;Gammaproteobacteria;Aeromonadales	0	0	0	0	0	0	0	0	0	0	0.000218496	0	0	0
Bacteria;Proteobacteria;Gammaproteobacteria;Alteromonadales	0	0	0.000518708	0	3.2963e-05	0	0	0	0	0	0.00303163	0.0076701	0	0.00018234
Bacteria;Proteobacteria;Gammaproteobacteria;Enterobacteriales	0.000598492	9.28046e-05	0.00062245	0.000896459	0.000296667	9.87394e-05	4.4825e-05	8.69716e-05	0.000102685	0.0510204	0.0189545	0.00514348	0.0011545	0.000501436
Bacteria;Proteobacteria;Gammaproteobacteria;Legionellales	0.000159598	0	0	0	0	3.29131e-05	0	0	0	0	5.46239e-05	0	0	0
Bacteria;Proteobacteria;Gammaproteobacteria;Oceanospirillales	0	3.09349e-05	0.00062245	0.000199213	0	3.29131e-05	0	0.000608802	0	3.17884e-05	0.000546239	0.000360946	0.00288625	0
Bacteria;Proteobacteria;Gammaproteobacteria;Orbales	0.000199497	0	3.45805e-05	4.98033e-05	3.2963e-05	3.29131e-05	0	0.00587059	0	3.17884e-05	0.00412411	0	0	0
Bacteria;Proteobacteria;Gammaproteobacteria;Other	0.929338	0.199561	0.132651	0.0276408	0.000791113	0.00477241	0.00318257	0.00721865	0.00949838	0.00146227	0.00584476	0.00112796	0.00166384	0.802708
Bacteria;Proteobacteria;Gammaproteobacteria;Pasteurellales	0	3.09349e-05	0	0	3.2963e-05	0	0	0.000913202	0	0	0.0018299	0	0	0
Bacteria;Proteobacteria;Gammaproteobacteria;Pseudomonadales	0.00913697	0.000402153	0.0663601	0.0274914	0.00168112	0.00223809	0.00295845	0.039746	0.00097551	0.000317884	0.03922	0.0731366	0.136978	0.00392032
Bacteria;Proteobacteria;Gammaproteobacteria;Salinisphaerales	0	0	0	0	0	0	0	0	0	0	0	0.000902364	0	0
Bacteria;Proteobacteria;Gammaproteobacteria;Vibrionales	0	0	0	0	0	6.58263e-05	0	0	0	3.17884e-05	2.7312e-05	0	0	0
Bacteria;Proteobacteria;Gammaproteobacteria;Xanthomonadales	0.00315206	6.18697e-05	0.00065703	0.000249016	3.2963e-05	0.000789915	8.96499e-05	8.69716e-05	5.13426e-05	6.35768e-05	0.053668	4.51182e-05	3.39559e-05	9.11702e-05
Bacteria;Proteobacteria;Other;Other	0	0	0	0.0014443	0	0.00187605	0.00134475	4.34858e-05	0.00128357	0.000921864	0.00133829	0.00888829	0	9.11702e-05
Bacteria;Tenericutes;Mollicutes;Entomoplasmatales	0.00247377	0.787725	0.00252438	0.00712187	0.98632	0.00187605	0.00188265	0.00265264	0.0020537	0.00203446	0.103649	0.00212056	0.00166384	0.00168665
Bacteria;Tenericutes;Mollicutes;Mycoplasmatales	0	0	0	0	0	0	0	0	0	0	0.000163872	0	0	0
Bacteria;Verrucomicrobia;Opitutae;Opitutales	0	3.09349e-05	0	0	0	0	0	0	0	0	0.00166603	0	0	0
Bacteria;Verrucomicrobia;Other;Other	3.98995e-05	0	3.45805e-05	0	0	0	0	0	0	0	0.00243076	0	0	0
Bacteria;Verrucomicrobia;Spartobacteria;Other	0	0	0	0	3.2963e-05	0	4.4825e-05	0	0	0	0.00477959	0	0	0
Bacteria;Verrucomicrobia;Spartobacteria;Spartobacteria_genera_incertae_sedis	0	0	3.45805e-05	0	3.2963e-05	0.000131653	0	0	0.000102685	6.35768e-05	0.00813896	0.0115954	0	0
Bacteria;Verrucomicrobia;Subdivision3;Subdivision3_genera_incertae_sedis	0	0	3.45805e-05	4.98033e-05	0	6.58263e-05	0	0	0	0	0.000819359	0.0110088	0	0
Bacteria;Verrucomicrobia;Verrucomicrobiae;Verrucomicrobiales	0	0	0	0	3.2963e-05	0	0	8.69716e-05	0	0	0.000737423	0	0.0118846	0
Bacteria;candidate division WPS-1;WPS-1_genera_incertae_sedis;Other	0	0	0	0	0	0	0	0	0	0	0.00117441	4.51182e-05	0	0
Bacteria;candidate division WPS-2;WPS-2_genera_incertae_sedis;Other	0	0	0	0	0	0	0	0	0	0	0.00333206	0.0069482	0	0

## Sheet: egg-16S-Classes
Taxon	A-1	A-2	A-3	A-4	A-5	B-1	B-2	B-3	B-4	B-5	C-1	C-2	C-3	C-4
Archaea;Crenarchaeota;Thermoprotei	0	0	0	0	0	0	0	0	0	0	8.19359e-05	0.0133099	0	0
Archaea;Euryarchaeota;Halobacteria	0	0	0	0	0	0	0	0	0	0	0.000163872	0	0	0
Archaea;Euryarchaeota;Methanomicrobia	0	0	0	0	0	0	0	0	0.00020537	0	0	0	0	0
Archaea;Euryarchaeota;Thermoplasmata	0	0	0	0	0	0	0	0	0	0	5.46239e-05	0	0	0.000729361
Archaea;Thaumarchaeota;Nitrososphaerales	0	3.09349e-05	0	0	0	6.58263e-05	4.4825e-05	0	0	0	0.00213033	0.0116405	3.39559e-05	0.000364681
Bacteria;Acidobacteria;Acidobacteria_Gp1	0	0	3.45805e-05	0.00318741	3.2963e-05	0	0	0.00234823	0	0	0.00742885	0.0086627	3.39559e-05	0
Bacteria;Acidobacteria;Acidobacteria_Gp10	0	0	0	0	0	0	0	0	0	0	0.000245808	0	0	0
Bacteria;Acidobacteria;Acidobacteria_Gp16	3.98995e-05	0	0	0	3.2963e-05	0.000131653	0	4.34858e-05	0	3.17884e-05	0.00188453	0.0152951	0	4.55851e-05
Bacteria;Acidobacteria;Acidobacteria_Gp17	0	0	0	0.000946262	0	0	0	0	0	0	0.000355055	0	0	0
Bacteria;Acidobacteria;Acidobacteria_Gp2	7.97989e-05	0	0	0.000946262	0	9.87394e-05	0	0	0	0	0.000573551	0	0	9.11702e-05
Bacteria;Acidobacteria;Acidobacteria_Gp22	0	0	0	0	0	0	0	0	0	0	5.46239e-05	0	0	0
Bacteria;Acidobacteria;Acidobacteria_Gp3	0	0	0	0.00219134	0	0	0	4.34858e-05	0	3.17884e-05	0.00469766	0.00726403	3.39559e-05	0.000227925
Bacteria;Acidobacteria;Acidobacteria_Gp4	3.98995e-05	0	6.91611e-05	0.00014941	6.59261e-05	3.29131e-05	0	4.34858e-05	0	6.35768e-05	0.0136833	0.0210251	0	0
Bacteria;Acidobacteria;Acidobacteria_Gp5	0	0	0	0	0	0	0	0	0	0	5.46239e-05	0	0	0
Bacteria;Acidobacteria;Acidobacteria_Gp6	0	3.09349e-05	0.0012449	0.00124508	3.2963e-05	0	0	0	0	0	0.0132736	0	3.39559e-05	0.00127638
Bacteria;Acidobacteria;Acidobacteria_Gp7	0	0	0	0	0	3.29131e-05	0	0	0	0	0.000682799	4.51182e-05	0	0
Bacteria;Acidobacteria;Other	0	0	0	0	0	0	0	0	0	0	0.00013656	0	0	0
Bacteria;Actinobacteria;Actinobacteria	0.000997486	0.000185609	0.00587869	0.00468151	0.00105482	0.000394958	4.4825e-05	0.0273091	0.000256713	3.17884e-05	0.03231	0.029372	0.0206791	0.00319096
Bacteria;Armatimonadetes;Armatimonadetes_gp4	0	0	0	0	0	3.29131e-05	0	0	0	0	0.000436991	0	0	0
Bacteria;Armatimonadetes;Armatimonadetes_gp5	0	0	0	0	0	0	0	0	0	0	0.000163872	0	0	0
Bacteria;Armatimonadetes;Armatimonadia	0	0	0	0	0	0	0	0	0	0	0.000109248	0	0	0
Bacteria;BRC1;BRC1_genera_incertae_sedis	0	0	0	0	0	0	0	0	0	0	5.46239e-05	0	0	0
Bacteria;Bacteroidetes;Bacteroidetes_incertae_sedis	0	0	0	0	0	0	0	0	0	0	0.000546239	0	0	0
Bacteria;Bacteroidetes;Bacteroidia	0	0	0	0	6.59261e-05	0.000164566	0	0.000478344	0	3.17884e-05	0.0254547	0.00130843	0	0.000638191
Bacteria;Bacteroidetes;Cytophagia	0	6.18697e-05	0.000449547	0	0.000131852	6.58263e-05	0	0.00413115	0	0	0.01016	0.00433135	0.00774194	0.00018234
Bacteria;Bacteroidetes;Flavobacteriia	0.000199497	0	0.00370012	0	3.2963e-05	0.000197479	0	0.00134806	0	6.35768e-05	0.00499809	9.02364e-05	0.00509338	0.000319096
Bacteria;Bacteroidetes;Other	0	0	0	0	0	0	0	0	0	0	0.00256732	0.00649702	0	0
Bacteria;Bacteroidetes;Sphingobacteriia	3.98995e-05	3.09349e-05	0.000587869	0.000896459	0	0	4.4825e-05	0.000391372	0	3.17884e-05	0.00797509	0.0113247	0.00359932	0.00109404
Bacteria;Chloroflexi;Anaerolineae	0	0	0	0	0	0	0	0	0	0	0.000163872	0	0	0
Bacteria;Chloroflexi;Caldilineae	0	0	0	0	0	0	0	0	0	0	0.000163872	0	0	0
Bacteria;Chloroflexi;Chloroflexia	0	0	0	0	0	0	0	0	0	0	0.000300432	0	0	0
Bacteria;Chloroflexi;Ktedonobacteria	0	3.09349e-05	0	0	0	0	0	0.00278309	0	0	0.000409679	0.00600072	3.39559e-05	4.55851e-05
Bacteria;Chloroflexi;Other	0	0	0	0	0	0	0	0	0	0	0.000436991	0	0	0
Bacteria;Cyanobacteria/Chloroplast;Chloroplast	0	6.18697e-05	0	0.00199213	0	0	0	0	5.13426e-05	0	0.00595401	0.00126331	0	0
Bacteria;Cyanobacteria/Chloroplast;Cyanobacteria	0	0	0	0	0	0	0	0	0	0	0.000819359	0	0	0
Bacteria;Deinococcus-Thermus;Deinococci	0.00075809	3.09349e-05	6.91611e-05	4.98033e-05	3.2963e-05	9.87394e-05	0	0	0	3.17884e-05	0.0291419	0.0231456	3.39559e-05	0
Bacteria;Elusimicrobia;Endomicrobia	0	0	0	0	0	0	0	0	0	0	8.19359e-05	0	0	0
Bacteria;Firmicutes;Bacilli	0.00877788	0.000835241	0.00276644	0.00493052	0.00075815	0.000888655	0.000627549	0.000869716	0.000872824	0.446341	0.118206	0.0718733	0.0138879	0.00255276
Bacteria;Firmicutes;Clostridia	0.000199497	0	0.00121032	0	0	6.58263e-05	0	4.34858e-05	0.000154028	6.35768e-05	0.00699186	0.0265746	0.000135823	0
Bacteria;Firmicutes;Erysipelotrichia	0	3.09349e-05	0	4.98033e-05	0	9.87394e-05	0	0	0	0	0	0.00870781	0	0
Bacteria;Firmicutes;Negativicutes	0	0	0	0.000896459	0	3.29131e-05	0	0	0	0	0.00674605	4.51182e-05	0.00393888	0
Bacteria;Firmicutes;Other	0.0261341	0.00460929	0.311432	0.701529	0.00395557	0.0406806	0.0116545	0.777918	0.00872824	0.00184373	0.229065	0.453709	0.688591	0.158864
Bacteria;Fusobacteria;Fusobacteriia	0	0	0	0	0	0	0	0	0	0	0.00152947	4.51182e-05	0	0
Bacteria;Gemmatimonadetes;Gemmatimonadetes	0	0	0	0	0	0.000164566	4.4825e-05	0	0	0	0.000873983	0	3.39559e-05	0
Bacteria;Hydrogenedentes;Candidatus Hydrogenedens	0	0	0	0	0	0	0	0	0	0	5.46239e-05	0	0	0
Bacteria;Microgenomates;Microgenomates_genera_incertae_sedis	0	0	0	0	0	0	0	0	0	0	5.46239e-05	0	0	0
Bacteria;Nitrospirae;Nitrospira	0	0	0	0.00224115	0	0	0	0	0	0	0.00131097	0	0	0.000364681
Bacteria;Other;Other	0.00151618	3.09349e-05	0.00172903	0.000448229	0.000164815	0.000131653	4.4825e-05	0.000956688	5.13426e-05	0	0.0134102	0.022514	0.00916808	0.000820532
Bacteria;Parcubacteria;Parcubacteria_genera_incertae_sedis	7.97989e-05	0	0	0	0	0	0	0	0	0	0.00264926	0	0	0
Bacteria;Planctomycetes;Planctomycetia	3.98995e-05	9.28046e-05	0	0	3.2963e-05	0	0.000134475	0	0	0	0.0118807	0.0268905	0.000848896	0.00232484
Bacteria;Proteobacteria;Alphaproteobacteria	0.0106931	0.00525892	0.312954	0.125006	0.00296667	0.943389	0.977274	0.0860584	0.974791	0.495232	0.101519	0.0269356	0.0596265	0.00797739
Bacteria;Proteobacteria;Betaproteobacteria	0.00518693	0.000711502	0.15378	0.0831715	0.00131852	0.00111905	0.0005379	0.0378762	0.000770139	0.000222519	0.0788769	0.0686699	0.0152462	0.00970962
Bacteria;Proteobacteria;Deltaproteobacteria	0.000119698	3.09349e-05	0	0.00029882	0	9.87394e-05	0	4.34858e-05	5.13426e-05	0	0.00322281	0.0044667	0.0149406	0
Bacteria;Proteobacteria;Epsilonproteobacteria	0	0	0	0	0	0	0	0	0	0	0.000109248	0	0	0
Bacteria;Proteobacteria;Gammaproteobacteria	0.942585	0.200179	0.201466	0.0565267	0.00290075	0.00806372	0.00627549	0.0545312	0.0106279	0.0529595	0.12752	0.0883866	0.142716	0.807403
Bacteria;Proteobacteria;Other	0	0	0	0.0014443	0	0.00187605	0.00134475	4.34858e-05	0.00128357	0.000921864	0.00133829	0.00888829	0	9.11702e-05
Bacteria;Tenericutes;Mollicutes	0.00247377	0.787725	0.00252438	0.00712187	0.98632	0.00187605	0.00188265	0.00265264	0.0020537	0.00203446	0.103813	0.00212056	0.00166384	0.00168665
Bacteria;Verrucomicrobia;Opitutae	0	3.09349e-05	0	0	0	0	0	0	0	0	0.00166603	0	0	0
Bacteria;Verrucomicrobia;Other	3.98995e-05	0	3.45805e-05	0	0	0	0	0	0	0	0.00243076	0	0	0
Bacteria;Verrucomicrobia;Spartobacteria	0	0	3.45805e-05	0	6.59261e-05	0.000131653	4.4825e-05	0	0.000102685	6.35768e-05	0.0129186	0.0115954	0	0
Bacteria;Verrucomicrobia;Subdivision3	0	0	3.45805e-05	4.98033e-05	0	6.58263e-05	0	0	0	0	0.000819359	0.0110088	0	0
Bacteria;Verrucomicrobia;Verrucomicrobiae	0	0	0	0	3.2963e-05	0	0	8.69716e-05	0	0	0.000737423	0	0.0118846	0
Bacteria;candidate division WPS-1;WPS-1_genera_incertae_sedis	0	0	0	0	0	0	0	0	0	0	0.00117441	4.51182e-05	0	0
Bacteria;candidate division WPS-2;WPS-2_genera_incertae_sedis	0	0	0	0	0	0	0	0	0	0	0.00333206	0.0069482	0	0

## Sheet: egg-16S-Phyla
Taxon	A-1	A-2	A-3	A-4	A-5	B-1	B-2	B-3	B-4	B-5	C-1	C-2	C-3	C-4
Archaea;Crenarchaeota	0	0	0	0	0	0	0	0	0	0	8.19359e-05	0.0133099	0	0
Archaea;Euryarchaeota	0	0	0	0	0	0	0	0	0.00020537	0	0.000218496	0	0	0.000729361
Archaea;Thaumarchaeota	0	3.09349e-05	0	0	0	6.58263e-05	4.4825e-05	0	0	0	0.00213033	0.0116405	3.39559e-05	0.000364681
Bacteria;Acidobacteria	0.000159598	3.09349e-05	0.00134864	0.00866577	0.000164815	0.000296218	0	0.00247869	0	0.000127154	0.043071	0.052292	0.000101868	0.00164106
Bacteria;Actinobacteria	0.000997486	0.000185609	0.00587869	0.00468151	0.00105482	0.000394958	4.4825e-05	0.0273091	0.000256713	3.17884e-05	0.03231	0.029372	0.0206791	0.00319096
Bacteria;Armatimonadetes	0	0	0	0	0	3.29131e-05	0	0	0	0	0.000710111	0	0	0
Bacteria;BRC1	0	0	0	0	0	0	0	0	0	0	5.46239e-05	0	0	0
Bacteria;Bacteroidetes	0.000239397	9.28046e-05	0.00473753	0.000896459	0.000230741	0.000427871	4.4825e-05	0.00634893	0	0.000127154	0.0517015	0.0235517	0.0164346	0.00223367
Bacteria;Chloroflexi	0	3.09349e-05	0	0	0	0	0	0.00278309	0	0	0.00147485	0.00600072	3.39559e-05	4.55851e-05
Bacteria;Cyanobacteria/Chloroplast	0	6.18697e-05	0	0.00199213	0	0	0	0	5.13426e-05	0	0.00677337	0.00126331	0	0
Bacteria;Deinococcus-Thermus	0.00075809	3.09349e-05	6.91611e-05	4.98033e-05	3.2963e-05	9.87394e-05	0	0	0	3.17884e-05	0.0291419	0.0231456	3.39559e-05	0
Bacteria;Elusimicrobia	0	0	0	0	0	0	0	0	0	0	8.19359e-05	0	0	0
Bacteria;Firmicutes	0.0351115	0.00547547	0.315409	0.707406	0.00471372	0.0417668	0.012282	0.778831	0.0097551	0.448248	0.361009	0.56091	0.706553	0.161417
Bacteria;Fusobacteria	0	0	0	0	0	0	0	0	0	0	0.00152947	4.51182e-05	0	0
Bacteria;Gemmatimonadetes	0	0	0	0	0	0.000164566	4.4825e-05	0	0	0	0.000873983	0	3.39559e-05	0
Bacteria;Hydrogenedentes	0	0	0	0	0	0	0	0	0	0	5.46239e-05	0	0	0
Bacteria;Microgenomates	0	0	0	0	0	0	0	0	0	0	5.46239e-05	0	0	0
Bacteria;Nitrospirae	0	0	0	0.00224115	0	0	0	0	0	0	0.00131097	0	0	0.000364681
Bacteria;Other	0.00151618	3.09349e-05	0.00172903	0.000448229	0.000164815	0.000131653	4.4825e-05	0.000956688	5.13426e-05	0	0.0134102	0.022514	0.00916808	0.000820532
Bacteria;Parcubacteria	7.97989e-05	0	0	0	0	0	0	0	0	0	0.00264926	0	0	0
Bacteria;Planctomycetes	3.98995e-05	9.28046e-05	0	0	3.2963e-05	0	0.000134475	0	0	0	0.0118807	0.0268905	0.000848896	0.00232484
Bacteria;Proteobacteria	0.958584	0.206181	0.6682	0.266448	0.00718594	0.954547	0.985432	0.178553	0.987524	0.549336	0.312585	0.197347	0.23253	0.825181
Bacteria;Tenericutes	0.00247377	0.787725	0.00252438	0.00712187	0.98632	0.00187605	0.00188265	0.00265264	0.0020537	0.00203446	0.103813	0.00212056	0.00166384	0.00168665
Bacteria;Verrucomicrobia	3.98995e-05	3.09349e-05	0.000103742	4.98033e-05	9.88891e-05	0.000197479	4.4825e-05	8.69716e-05	0.000102685	6.35768e-05	0.0185721	0.0226042	0.0118846	0
Bacteria;candidate division WPS-1	0	0	0	0	0	0	0	0	0	0	0.00117441	4.51182e-05	0	0
Bacteria;candidate division WPS-2	0	0	0	0	0	0	0	0	0	0	0.00333206	0.0069482	0	0
