# Supplementary material for: Internal and External Microbial Community of the Thitarodes Moth, the Host of Ophiocordyceps sinensis
Source: Microorganisms. 2019 Oct 31;7(11):517. doi: 10.3390/microorganisms7110517 (PMC6920881; doi:10.3390/microorganisms7110517)
Supplement: Supplementary file 1 [file microorganisms-07-00517-s001.zip › Table S2-eggs ITS.xls]

## Sheet: egg-ITS-OTU Table
	A-1	A-2	A-3	A-4	A-5	B-1	B-2	B-3	B-4	B-5	C-1	C-2	C-3	C-4	Consensus Lineage
OTU_1	1126	61748	47355	33374	4153	2194	30	52	60711	1367	206	100	31137	86772	Fungi;Basidiomycota
OTU_2	112324	827	640	513	85	16409	27	59	695	73119	7776	899	518	1047	Fungi;Basidiomycota
OTU_5	19	7	11	67	1488	2	1197	438	21	25	20	6729	105	37	Fungi;Ascomycota;Dothideomycetes;Dothideales;Dothioraceae;Aureobasidium
OTU_9	5	0	4	2	3	0	0	0	8	5	19	4728	0	11	Fungi;Basidiomycota
OTU_15	4	2	25	13	0	1	17	1	13	3	2142	43	930	38	Fungi
OTU_16	9	7	78	62	940	96	23	481	122	3	443	664	64	13	Fungi
OTU_41	4	4	1	0	1466	1	0	1	5	4	0	4	1	9	Fungi;Ascomycota;Dothideomycetes;Capnodiales;Capnodiales_unidentified;Capnodiales_unidentified_1
OTU_38	4	3	118	106	48	58	4	219	22	3	590	211	86	10	Fungi;Basidiomycota;Agaricomycetes
OTU_4	14	4	10	2	0	2	1	614	7	8	9	329	7	25	Fungi
OTU_47	2	1	4	20	463	8	0	135	13	0	142	149	35	3	Fungi
OTU_62	0	6	3	61	0	48	1	77	151	3	344	2	274	4	Fungi;Ascomycota;Dothideomycetes;Capnodiales;Davidiellaceae;Davidiella
OTU_14	12	2	5	60	2	130	2	5	4	4	692	4	7	17	Fungi;Ascomycota;Dothideomycetes;Pleosporales;Incertae_sedis_13;Phoma
OTU_42	1	0	1	3	773	43	2	1	2	2	0	67	0	2	Fungi;Ascomycota;Eurotiomycetes;Chaetothyriales
OTU_55	3	0	1	0	614	41	0	4	2	0	1	2	0	5	Fungi;Ascomycota;Leotiomycetes;Helotiales;Helotiales_unidentified;Helotiales_unidentified_1
OTU_82	2	1	1	1	1	19	1	255	56	1	8	1	288	8	Fungi;Ascomycota;Dothideomycetes;Capnodiales;Davidiellaceae;Davidiella
OTU_133	0	0	0	0	1	1	616	0	2	1	0	0	0	0	Fungi;Ascomycota;Eurotiomycetes;Chaetothyriales
OTU_60	1	0	0	0	570	1	0	1	2	0	0	8	0	2	Fungi;Ascomycota;Leotiomycetes;Helotiales;Incertae_sedis_2;Tetracladium
OTU_70	0	0	0	0	0	17	546	1	1	0	2	0	1	0	Fungi;Ascomycota;Archaeorhizomycetes;Archaeorhizomycetes_unidentified;Archaeorhizomycetes_unidentified_1;Archaeorhizomycetes_unidentified_1
OTU_6	21	18	24	8	4	5	5	384	16	5	5	6	16	18	Fungi;Ascomycota;Sordariomycetes;Sordariomycetes_unidentified;Sordariomycetes_unidentified_1;Sordariomycetes_unidentified_1
OTU_109	0	1	0	0	1	0	496	1	1	0	0	0	2	0	Fungi;Ascomycota;Dothideomycetes;Hysteriales;Gloniaceae;Cenococcum
OTU_68	0	0	0	0	0	0	0	477	1	1	0	0	0	0	Fungi
OTU_161	1	1	0	0	1	62	1	152	3	0	0	244	1	0	Fungi;Ascomycota;Leotiomycetes;Incertae_sedis;Incertae_sedis_1;Leohumicola
OTU_48	3	1	1	2	0	4	1	435	0	3	0	1	2	3	Fungi
OTU_2704	0	83	64	38	3	4	0	0	71	1	0	0	46	138	Fungi
OTU_113	0	1	35	0	2	255	0	0	56	0	0	1	86	4	Fungi;Basidiomycota;Tremellomycetes;Tremellales;Incertae_sedis_12;Cryptococcus_1
OTU_100	1	2	1	2	430	0	0	0	0	0	0	0	0	3	Fungi;Ascomycota
OTU_1775	0	79	73	39	3	1	0	0	87	1	0	1	28	107	Fungi;Basidiomycota
OTU_127	2	0	1	1	1	159	1	1	0	0	241	0	1	0	Fungi;Ascomycota;Leotiomycetes;Helotiales;Helotiales_unidentified;Helotiales_unidentified_1
OTU_95	0	0	1	1	1	0	0	0	0	2	370	0	3	0	Fungi;Ascomycota;Dothideomycetes;Capnodiales;Incertae_sedis_17;Toxicocladosporium
OTU_89	1	0	0	2	0	0	354	0	1	1	0	1	0	2	Fungi;Ascomycota;Eurotiomycetes;Eurotiales;Eurotiales_unidentified;Eurotiales_unidentified_1
OTU_94	0	0	1	0	348	1	0	1	2	0	2	0	0	0	Fungi;Basidiomycota
OTU_117	0	0	7	14	17	4	0	102	5	1	122	23	47	1	Fungi;Basidiomycota
OTU_104	1	0	1	0	0	0	0	0	1	2	233	1	95	5	Fungi
OTU_86	0	0	0	0	0	1	0	328	0	0	0	0	0	0	Fungi;Ascomycota;Leotiomycetes;Helotiales;Helotiaceae;Neobulgaria
OTU_170	0	1	1	0	0	19	119	0	0	0	31	145	0	2	Fungi;Basidiomycota;Incertae_sedis_4;Malasseziales;Incertae_sedis_5;Malassezia
OTU_3368	166	3	0	2	0	35	0	0	3	96	5	2	0	2	Fungi
OTU_90	0	1	0	0	285	0	0	1	0	0	1	0	0	2	Fungi;Ascomycota;Leotiomycetes;Geoglossales;Geoglossaceae;Geoglossum
OTU_114	0	0	0	0	2	249	1	1	0	0	33	0	2	1	Fungi;Ascomycota;Dothideomycetes;Pleosporales;Leptosphaeriaceae;Acicuseptoria
OTU_123	0	1	0	0	0	285	1	0	0	1	0	0	0	0	Fungi;Basidiomycota;Agaricomycetes;Agaricales;Strophariaceae;Pholiota
OTU_152	0	0	0	0	0	0	0	280	0	0	0	0	0	0	Fungi
OTU_144	0	0	2	0	1	0	0	0	0	0	2	217	0	0	Fungi
OTU_125	0	1	1	0	0	0	0	0	1	0	0	216	0	2	Fungi;Basidiomycota;Tremellomycetes;Tremellales;Incertae_sedis_12;Bullera
OTU_154	0	0	0	0	0	0	0	214	0	1	0	0	0	0	Fungi
OTU_155	0	0	0	0	1	0	0	33	0	0	0	0	177	0	Fungi;Basidiomycota;Agaricostilbomycetes;Agaricostilbales;Agaricostilbaceae;Sterigmatomyces
OTU_153	0	3	1	0	0	5	0	0	0	0	52	147	1	1	Fungi;Basidiomycota
OTU_135	0	0	0	0	0	204	0	0	0	1	0	0	0	1	Fungi;Ascomycota;Dothideomycetes;Pleosporales;Phaeosphaeriaceae;Phaeosphaeria
OTU_115	0	0	0	0	0	0	0	195	0	0	0	0	0	0	Fungi;Ascomycota
OTU_175	1	0	0	0	0	0	0	185	0	0	0	0	0	1	Fungi;Ascomycota;Dothideomycetes;Pleosporales;Pleosporales_unidentified;Pleosporales_unidentified_1
OTU_173	0	2	8	20	0	13	0	101	0	1	18	21	0	0	Fungi
OTU_323	0	0	1	0	26	0	0	28	4	0	4	115	4	0	Fungi
OTU_278	1	47	24	17	0	0	0	0	15	2	0	0	5	68	Fungi;Basidiomycota
OTU_172	0	0	9	1	0	1	0	0	0	0	0	163	0	1	Fungi;Basidiomycota;Tremellomycetes;Tremellomycetes_unidentified;Tremellomycetes_unidentified_1;Tremellomycetes_unidentified_1
OTU_282	1	0	0	0	0	0	0	0	0	0	0	167	0	1	Fungi;Ascomycota
OTU_325	0	0	0	1	1	0	0	152	1	0	0	0	0	0	Fungi;Basidiomycota;Agaricomycetes;Agaricales;Pleurotaceae;Hohenbuehelia
OTU_180	0	0	0	0	0	0	0	152	0	0	0	0	0	0	Fungi;Ascomycota;Leotiomycetes;Helotiales;Vibrisseaceae;Phialocephala
OTU_187	0	0	1	0	0	0	0	0	0	0	0	151	0	0	Fungi
OTU_164	0	0	0	0	0	113	0	0	0	0	34	0	0	1	Fungi;Ascomycota;Eurotiomycetes;Eurotiales;Trichocomaceae;Aspergillus
OTU_140	0	0	0	0	0	0	0	146	0	0	0	0	0	0	Fungi;Ascomycota;Lecanoromycetes;Lecanorales
OTU_235	1	0	6	4	6	4	16	1	5	0	41	46	15	1	Fungi
OTU_2080	0	0	0	0	0	0	0	0	0	1	137	0	0	0	Fungi;Ascomycota;Dothideomycetes;Pleosporales;Incertae_sedis_13;Phoma
OTU_328	0	1	1	0	1	22	0	0	0	1	0	109	0	0	Fungi;Basidiomycota;Agaricomycetes;Polyporales;Ganodermataceae;Ganodermataceae_unidentified
OTU_160	0	0	0	0	2	129	0	0	0	2	0	0	0	0	Fungi;Ascomycota;Dothideomycetes;Capnodiales;Mycosphaerellaceae;Septoria
OTU_287	0	0	2	4	55	12	0	11	1	0	12	28	7	0	Fungi
OTU_245	0	0	0	1	0	0	1	0	1	1	126	0	1	1	Fungi;Ascomycota
OTU_255	0	0	0	0	0	34	0	0	1	0	0	96	0	1	Fungi;Ascomycota;Ascomycota_unidentified;Ascomycota_unidentified_1;Ascomycota_unidentified_1;Ascomycota_unidentified_1_1
OTU_257	0	0	0	0	0	130	0	0	1	0	0	0	0	0	Fungi;Basidiomycota;Agaricomycetes
OTU_322	0	0	0	0	0	128	0	0	0	1	0	0	0	0	Fungi;Basidiomycota
OTU_281	1	0	19	0	1	0	1	0	0	0	0	104	0	1	Fungi;Ascomycota;Eurotiomycetes;Chaetothyriales
OTU_230	0	0	0	0	0	0	0	124	0	0	0	0	1	0	Fungi;Ascomycota;Incertae_sedis_14;Incertae_sedis_15;Incertae_sedis_16;Chalara
OTU_264	0	0	0	0	1	1	0	0	0	0	0	122	1	0	Fungi;Ascomycota;Ascomycota_unidentified;Ascomycota_unidentified_1;Ascomycota_unidentified_1;Ascomycota_unidentified_1_1
OTU_218	0	0	0	0	0	123	0	0	0	0	0	0	0	0	Fungi;Ascomycota;Eurotiomycetes;Chaetothyriales;Herpotrichiellaceae;Herpotrichiellaceae_unidentified
OTU_19	9	5	1	2	0	64	2	0	21	3	0	1	1	13	Fungi;Ascomycota;Sordariomycetes;Sordariales;Chaetomiaceae;Chaetomiaceae_unidentified
OTU_181	0	0	0	0	1	117	0	0	0	0	0	0	0	0	Fungi;Basidiomycota;Tremellomycetes;Tremellales;Incertae_sedis_12;Cryptococcus_1
OTU_192	0	1	0	0	0	0	0	0	0	0	0	117	0	0	Fungi;Ascomycota;Eurotiomycetes;Chaetothyriales;Herpotrichiellaceae;Herpotrichiellaceae_unidentified
OTU_368	0	0	0	0	0	0	0	0	71	0	0	0	43	0	Fungi;Ascomycota;Sordariomycetes;Hypocreales;Hypocreaceae;Trichoderma
OTU_7	13	5	25	4	4	3	2	5	11	13	6	6	6	8	Fungi;Fungi_unidentified;Fungi_unidentified_1;Fungi_unidentified_1;Fungi_unidentified_1_1;Fungi_unidentified_1_1
OTU_210	0	0	2	15	0	0	0	0	0	0	17	77	0	0	Fungi
OTU_185	0	0	0	0	1	0	0	0	0	0	0	106	0	0	Fungi;Ascomycota;Leotiomycetes
OTU_310	0	0	1	0	0	1	0	0	0	0	102	0	0	0	Fungi;Ascomycota;Eurotiomycetes;Chaetothyriales;Herpotrichiellaceae;Herpotrichiellaceae_unidentified
OTU_211	0	0	0	0	0	0	0	1	0	1	0	101	0	0	Fungi;Ascomycota;Sordariomycetes;Incertae_sedis_7;Glomerellaceae;Glomerellaceae_unidentified
OTU_284	1	0	0	0	0	29	0	0	0	0	0	70	0	0	Fungi;Ascomycota;Ascomycota_unidentified;Ascomycota_unidentified_1;Ascomycota_unidentified_1;Ascomycota_unidentified_1_1
OTU_8	21	6	7	2	2	1	0	0	10	6	3	1	9	32	Fungi;Fungi_unidentified;Fungi_unidentified_1;Fungi_unidentified_1;Fungi_unidentified_1_1;Fungi_unidentified_1_1
OTU_355	0	0	0	0	0	98	0	0	0	0	0	0	0	1	Fungi;Ascomycota;Eurotiomycetes;Chaetothyriales;Herpotrichiellaceae;Capronia
OTU_178	0	0	0	0	0	15	0	0	1	1	0	81	0	0	Fungi;Ascomycota;Eurotiomycetes;Chaetothyriales;Herpotrichiellaceae;Exophiala
OTU_272	0	0	0	0	0	97	0	0	0	0	0	0	0	0	Fungi;Ascomycota
OTU_212	0	0	0	0	97	0	0	0	0	0	0	0	0	0	Fungi
OTU_347	0	0	0	0	47	4	0	6	19	0	4	14	1	0	Fungi
OTU_243	0	1	73	10	9	0	0	0	0	0	0	0	0	0	Fungi;Basidiomycota
OTU_344	0	0	0	0	0	0	0	0	0	0	0	92	0	0	Fungi
OTU_250	1	0	0	0	0	0	0	0	80	0	0	0	9	0	Fungi;Ascomycota;Dothideomycetes;Incertae_sedis_8;Myxotrichaceae;Oidiodendron
OTU_443	0	0	1	1	16	11	6	32	4	1	8	6	2	0	Fungi
OTU_258	1	0	0	1	0	0	0	0	0	1	83	0	0	0	Fungi;Basidiomycota;Tremellomycetes;Tremellales;Incertae_sedis_12;Dioszegia
OTU_13	8	6	15	6	1	5	1	2	11	10	6	2	5	7	Fungi;Fungi_unidentified;Fungi_unidentified_1;Fungi_unidentified_1;Fungi_unidentified_1_1;Fungi_unidentified_1_1
OTU_302	2	1	0	0	0	63	0	0	0	0	16	0	0	0	Fungi;Ascomycota
OTU_252	0	0	0	0	0	0	0	0	0	1	0	81	0	0	Fungi;Basidiomycota;Agaricomycetes;Agaricales;Hygrophoraceae;Hygrophoraceae_unidentified
OTU_346	0	0	0	0	0	0	0	78	0	0	1	0	0	2	Fungi;Zygomycota;Incertae_sedis_10;Mortierellales;Mortierellaceae;Mortierella
OTU_23	15	3	11	1	2	3	1	2	3	9	9	9	3	8	Fungi;Basidiomycota
OTU_2401	0	0	8	8	6	2	1	7	6	0	16	15	6	2	Fungi
OTU_10	14	7	13	1	3	5	2	4	8	4	2	2	7	5	Fungi
OTU_203	0	1	0	0	0	0	0	0	40	0	32	1	1	1	Fungi;Ascomycota;Sordariomycetes;Hypocreales;Hypocreaceae;Trichoderma
OTU_298	0	0	0	0	0	0	0	0	74	0	1	0	0	0	Fungi;Ascomycota;Leotiomycetes;Helotiales;Helotiales_unidentified;Helotiales_unidentified_1
OTU_273	0	0	3	0	0	0	0	0	1	0	6	64	0	0	Fungi
OTU_518	1	0	0	0	0	0	0	0	0	0	0	0	73	0	Fungi;Basidiomycota;Agaricomycetes;Thelephorales;Thelephoraceae;Thelephoraceae_unidentified
OTU_363	0	0	6	0	23	0	0	0	0	0	41	0	0	3	Fungi;Basidiomycota
OTU_318	0	0	0	0	0	0	0	0	72	0	0	0	0	0	Fungi;Ascomycota;Eurotiomycetes;Chaetothyriales;Herpotrichiellaceae;Herpotrichiellaceae_unidentified
OTU_303	0	0	0	0	0	0	1	0	1	1	0	0	68	0	Fungi;Ascomycota;Dothideomycetes;Pleosporales;Pleosporaceae;Alternaria
OTU_1185	0	0	0	0	0	70	0	0	0	0	0	1	0	0	Fungi;Ascomycota;Leotiomycetes;Helotiales;Helotiaceae;Articulospora
OTU_340	0	0	0	0	0	0	0	70	0	0	0	0	0	0	Fungi;Basidiomycota
OTU_1248	0	0	5	2	7	2	1	7	7	0	6	26	7	0	Fungi
OTU_329	0	0	0	0	0	0	70	0	0	0	0	0	0	0	Fungi;Basidiomycota;Agaricomycetes;Sebacinales
OTU_482	0	0	0	0	0	69	0	0	0	0	0	0	0	0	Fungi;Ascomycota;Leotiomycetes;Geoglossales;Geoglossaceae;Geoglossum
OTU_428	0	0	0	0	0	68	0	0	0	1	0	0	0	0	Fungi;Ascomycota;Leotiomycetes;Helotiales;Helotiales_unidentified;Helotiales_unidentified_1
OTU_593	0	1	8	0	0	59	0	0	0	0	0	0	0	1	Fungi;Ascomycota;Leotiomycetes;Geoglossales;Geoglossaceae;Trichoglossum
OTU_326	0	0	8	0	0	0	0	0	0	0	1	51	9	0	Fungi
OTU_467	0	0	4	2	3	4	0	10	0	1	20	20	0	3	Fungi
OTU_289	0	0	0	0	0	66	0	0	1	0	0	0	0	0	Fungi;Ascomycota;Dothideomycetes;Pleosporales;Leptosphaeriaceae;Leptosphaeria
OTU_319	0	0	7	0	0	0	0	0	0	0	0	0	59	0	Fungi;Ascomycota;Dothideomycetes;Incertae_sedis_8;Pseudeurotiaceae;Pseudogymnoascus
OTU_334	0	0	0	0	0	65	0	0	0	0	0	0	0	0	Fungi;Ascomycota
OTU_504	0	18	1	13	0	0	0	0	18	0	0	0	4	11	Fungi
OTU_339	0	0	0	0	0	0	0	48	0	0	11	3	0	0	Fungi
OTU_25	4	4	5	3	3	1	1	0	1	10	0	4	2	24	Fungi;Basidiomycota;Agaricomycetes
OTU_336	0	0	0	0	1	61	0	0	0	0	0	0	0	0	Fungi;Fungi_unidentified;Fungi_unidentified_1;Fungi_unidentified_1;Fungi_unidentified_1_1;Fungi_unidentified_1_1
OTU_314	1	0	0	0	0	58	0	1	0	0	0	0	0	1	Fungi;Ascomycota;Eurotiomycetes;Chaetothyriales;Herpotrichiellaceae;Cladophialophora
OTU_1017	0	1	0	0	0	59	0	0	0	0	0	0	0	0	Fungi;Ascomycota;Eurotiomycetes;Chaetothyriales;Herpotrichiellaceae;Exophiala
OTU_602	0	1	0	0	0	58	0	0	0	0	0	0	0	1	Fungi;Basidiomycota;Agaricomycetes;Agaricales;Marasmiaceae;Gerronema
OTU_412	0	0	0	0	0	0	0	0	0	1	0	57	0	0	Fungi;Basidiomycota
OTU_432	0	0	0	0	0	0	0	55	0	0	0	0	0	0	Fungi;Basidiomycota
OTU_18	6	6	3	3	0	2	0	1	7	11	3	4	1	8	Fungi;Basidiomycota
OTU_20	8	1	8	4	0	4	1	3	3	3	4	2	8	5	Fungi
OTU_1287	0	0	4	7	8	0	1	4	4	0	10	8	4	1	Fungi;Ascomycota
OTU_320	26	0	0	0	0	14	0	0	0	0	11	0	0	0	Fungi;Basidiomycota
OTU_468	0	0	0	0	0	0	0	0	0	0	0	10	39	2	Fungi;Ascomycota;Ascomycota_unidentified;Ascomycota_unidentified_1;Ascomycota_unidentified_1;Ascomycota_unidentified_1_1
OTU_57	1	2	1	0	0	0	1	0	3	4	1	2	33	2	Fungi;Fungi_unidentified;Fungi_unidentified_1;Fungi_unidentified_1;Fungi_unidentified_1_1;Fungi_unidentified_1_1
OTU_434	0	0	0	0	0	0	0	0	0	0	50	0	0	0	Fungi;Ascomycota;Dothideomycetes;Capnodiales;Mycosphaerellaceae;Mycosphaerellaceae_unidentified
OTU_383	0	1	0	0	2	46	0	0	0	0	0	0	0	0	Fungi;Ascomycota;Eurotiomycetes;Chaetothyriales
OTU_524	0	0	0	0	2	46	0	0	0	0	0	0	1	0	Fungi;Ascomycota;Ascomycota_unidentified;Ascomycota_unidentified_1;Ascomycota_unidentified_1;Ascomycota_unidentified_1_1
OTU_555	0	0	1	0	0	0	0	0	48	0	0	0	0	0	Fungi;Basidiomycota;Wallemiomycetes;Geminibasidiales;Geminibasidiaceae;Geminibasidium
OTU_964	0	0	2	1	8	3	0	17	3	0	11	0	2	1	Fungi
OTU_51	1	0	1	0	1	1	1	0	0	0	38	2	1	2	Fungi;Ascomycota;Eurotiomycetes;Eurotiales;Trichocomaceae;Talaromyces
OTU_625	0	0	0	0	0	48	0	0	0	0	0	0	0	0	Fungi
OTU_446	0	0	0	0	0	47	0	0	1	0	0	0	0	0	Fungi;Basidiomycota;Exobasidiomycetes;Entylomatales;Entylomataceae;Entyloma
OTU_386	0	0	0	0	0	47	0	0	0	0	0	0	0	0	Fungi;Ascomycota;Leotiomycetes;Helotiales;Helotiales_unidentified;Helotiales_unidentified_1
OTU_353	1	0	0	0	0	0	0	0	0	0	45	0	0	1	Fungi;Ascomycota;Ascomycota_unidentified;Ascomycota_unidentified_1;Ascomycota_unidentified_1;Ascomycota_unidentified_1_1
OTU_458	0	0	0	0	1	0	0	0	0	0	0	46	0	0	Fungi;Ascomycota;Eurotiomycetes;Eurotiales;Trichocomaceae;Aspergillus
OTU_389	1	0	0	1	0	0	44	0	0	0	0	0	0	0	Fungi;Ascomycota;Ascomycota_unidentified;Ascomycota_unidentified_1;Ascomycota_unidentified_1;Ascomycota_unidentified_1_1
OTU_478	0	0	0	0	0	46	0	0	0	0	0	0	0	0	Fungi;Ascomycota;Eurotiomycetes;Chaetothyriales
OTU_617	0	0	0	0	0	46	0	0	0	0	0	0	0	0	Fungi;Ascomycota;Leotiomycetes;Helotiales;Helotiales_unidentified;Helotiales_unidentified_1
OTU_775	0	0	0	0	0	46	0	0	0	0	0	0	0	0	Fungi;Ascomycota;Leotiomycetes;Helotiales;Helotiales_unidentified;Helotiales_unidentified_1
OTU_441	0	0	0	0	0	45	0	0	0	0	0	1	0	0	Fungi;Ascomycota;Leotiomycetes;Helotiales;Helotiales_unidentified;Helotiales_unidentified_1
OTU_378	0	1	0	0	0	0	0	0	1	0	43	1	0	0	Fungi
OTU_29	8	3	2	2	0	1	1	2	4	1	2	1	2	16	Fungi;Ascomycota;Saccharomycetes;Saccharomycetales;Incertae_sedis_11;Candida
OTU_377	0	0	0	1	0	0	0	0	0	1	0	43	0	0	Fungi;Ascomycota;Eurotiomycetes;Chaetothyriales;Herpotrichiellaceae;Herpotrichiellaceae_unidentified
OTU_375	1	0	0	0	0	43	0	0	0	0	0	0	0	0	Fungi;Ascomycota;Sordariomycetes;Xylariales;Diatrypaceae;Diatrypaceae_unidentified
OTU_240	0	0	0	9	0	35	0	0	0	0	0	0	0	0	Fungi;Ascomycota;Dothideomycetes;Pleosporales;Pleosporaceae;Drechslera
OTU_12	5	4	0	2	0	1	0	1	3	3	2	0	6	16	Fungi;Basidiomycota;Agaricomycetes
OTU_448	0	0	0	0	0	43	0	0	0	0	0	0	0	0	Fungi
OTU_1742	0	0	0	6	8	1	2	5	1	0	5	12	1	1	Fungi;Ascomycota
OTU_299	0	0	0	0	0	0	0	0	0	0	0	0	42	0	Fungi;Ascomycota;Ascomycota_unidentified;Ascomycota_unidentified_1;Ascomycota_unidentified_1;Ascomycota_unidentified_1_1
OTU_549	1	0	0	0	0	0	0	0	41	0	0	0	0	0	Fungi
OTU_415	0	0	0	0	0	41	0	0	0	0	0	0	0	0	Fungi;Ascomycota;Ascomycota_unidentified;Ascomycota_unidentified_1;Ascomycota_unidentified_1;Ascomycota_unidentified_1_1
OTU_452	0	0	0	0	0	0	0	0	41	0	0	0	0	0	Fungi;Basidiomycota;Agaricomycetes;Sebacinales;Sebacinaceae;Sebacinaceae_unidentified
OTU_485	0	0	0	0	0	0	0	0	0	1	40	0	0	0	Fungi;Ascomycota;Leotiomycetes;Helotiales;Helotiales_unidentified;Helotiales_unidentified_1
OTU_514	0	0	0	0	0	40	0	0	0	0	0	0	0	0	Fungi;Ascomycota;Sordariomycetes;Hypocreales;Cordycipitaceae;Cordycipitaceae_unidentified
OTU_37	3	0	3	0	0	0	1	0	0	0	0	0	32	0	Fungi;Ascomycota;Dothideomycetes;Pleosporales;Phaeosphaeriaceae;Phaeosphaeria
OTU_559	0	0	0	0	0	39	0	0	0	0	0	0	0	0	Fungi;Ascomycota;Leotiomycetes;Helotiales;Helotiales_unidentified;Helotiales_unidentified_1
OTU_502	0	0	0	1	0	0	0	0	0	0	0	38	0	0	Fungi
OTU_476	0	0	0	0	0	38	0	0	0	0	0	0	0	0	Fungi;Ascomycota;Leotiomycetes;Helotiales;Helotiales_unidentified;Helotiales_unidentified_1
OTU_33	2	3	3	3	1	3	0	0	6	5	1	0	6	5	Fungi
OTU_409	0	0	0	0	0	37	0	0	0	0	0	0	0	0	Fungi;Ascomycota;Leotiomycetes;Helotiales;Helotiales_unidentified;Helotiales_unidentified_1
OTU_510	0	0	0	0	0	35	0	0	0	1	0	0	1	0	Fungi;Ascomycota;Eurotiomycetes;Chaetothyriales;Herpotrichiellaceae;Herpotrichiellaceae_unidentified
OTU_566	0	0	0	0	0	36	0	0	0	0	0	0	0	0	Fungi;Basidiomycota;Agaricomycetes;Agaricales;Inocybaceae;Inocybe
OTU_2100	0	0	0	0	0	1	0	0	0	0	35	0	0	0	Fungi;Ascomycota;Eurotiomycetes;Chaetothyriales;Chaetothyriales_unidentified;Chaetothyriales_unidentified_1
OTU_3088	0	0	0	0	0	0	0	0	36	0	0	0	0	0	Fungi;Ascomycota;Ascomycota_unidentified;Ascomycota_unidentified_1;Ascomycota_unidentified_1;Ascomycota_unidentified_1_1
OTU_583	0	0	36	0	0	0	0	0	0	0	0	0	0	0	Fungi;Basidiomycota;Agaricomycetes;Agaricales;Amanitaceae;Amanita
OTU_582	0	0	14	8	0	0	0	1	1	0	11	0	0	0	Fungi
OTU_44	4	1	4	0	1	1	1	0	3	1	3	2	5	9	Fungi;Ascomycota;Ascomycota_unidentified;Ascomycota_unidentified_1;Ascomycota_unidentified_1;Ascomycota_unidentified_1_1
OTU_639	0	0	0	0	0	35	0	0	0	0	0	0	0	0	Fungi;Ascomycota;Leotiomycetes;Helotiales;Helotiales_unidentified;Helotiales_unidentified_1
OTU_469	0	0	0	0	0	0	0	0	0	0	35	0	0	0	Fungi;Ascomycota;Ascomycota_unidentified;Ascomycota_unidentified_1;Ascomycota_unidentified_1;Ascomycota_unidentified_1_1
OTU_601	0	0	0	0	32	0	0	0	3	0	0	0	0	0	Fungi
OTU_2941	0	0	0	4	6	5	0	7	1	0	4	3	4	0	Fungi
OTU_11	2	7	7	1	0	5	2	1	2	0	0	1	3	3	Fungi
OTU_421	0	0	0	0	1	32	1	0	0	0	0	0	0	0	Fungi;Ascomycota;Leotiomycetes;Helotiales;Helotiales_unidentified;Helotiales_unidentified_1
OTU_517	0	0	0	0	0	34	0	0	0	0	0	0	0	0	Fungi;Ascomycota;Ascomycota_unidentified;Ascomycota_unidentified_1;Ascomycota_unidentified_1;Ascomycota_unidentified_1_1
OTU_2296	0	0	0	0	34	0	0	0	0	0	0	0	0	0	Fungi;Ascomycota;Leotiomycetes;Geoglossales;Geoglossaceae;Geoglossum
OTU_32	2	4	0	1	1	2	1	3	3	1	3	3	3	5	Fungi;Basidiomycota;Tremellomycetes;Trichosporonales;Trichosporonaceae;Trichosporon
OTU_437	1	0	0	0	0	0	0	0	0	0	30	1	0	0	Fungi;Basidiomycota;Microbotryomycetes;Sporidiobolales;Incertae_sedis_25;Sporobolomyces
OTU_653	0	0	0	0	0	30	0	1	0	0	0	0	0	0	Fungi;Ascomycota;Leotiomycetes;Helotiales;Helotiales_unidentified;Helotiales_unidentified_1
OTU_3083	0	2	0	2	0	27	0	0	0	0	0	0	0	0	Fungi;Ascomycota;Ascomycota_unidentified;Ascomycota_unidentified_1;Ascomycota_unidentified_1;Ascomycota_unidentified_1_1
OTU_615	0	1	0	0	0	0	0	0	0	0	30	0	0	0	Fungi;Ascomycota;Sordariomycetes;Diaporthales;Incertae_sedis_20;Stenocarpella
OTU_669	0	0	0	1	0	28	0	1	0	0	0	0	0	0	Fungi;Basidiomycota;Agaricomycetes;Agaricales;Mycenaceae;Mycena
OTU_22	6	2	3	1	1	0	0	1	4	0	0	1	4	7	Fungi
OTU_768	0	0	0	0	0	30	0	0	0	0	0	0	0	0	Fungi;Ascomycota;Leotiomycetes;Helotiales
OTU_616	0	0	0	0	0	29	0	0	0	0	0	0	0	1	Fungi;Ascomycota;Sordariomycetes;Hypocreales;Incertae_sedis_3;Ilyonectria
OTU_479	2	0	0	0	0	0	0	0	0	0	0	28	0	0	Fungi;Basidiomycota
OTU_780	0	0	0	0	0	0	0	0	0	0	30	0	0	0	Fungi;Ascomycota;Leotiomycetes;Leotiomycetes_unidentified;Leotiomycetes_unidentified_1;Leotiomycetes_unidentified_1
OTU_490	0	0	0	0	0	29	0	0	0	0	0	0	0	0	Fungi;Ascomycota;Leotiomycetes;Helotiales;Hyaloscyphaceae;Hyaloscyphaceae_unidentified
OTU_833	0	0	0	0	0	29	0	0	0	0	0	0	0	0	Fungi;Ascomycota;Eurotiomycetes;Chaetothyriales;Herpotrichiellaceae;Herpotrichiellaceae_unidentified
OTU_668	0	1	0	0	0	28	0	0	0	0	0	0	0	0	Fungi;Ascomycota;Eurotiomycetes;Chaetothyriales;Herpotrichiellaceae;Herpotrichiellaceae_unidentified
OTU_149	1	0	1	1	0	14	0	0	0	0	0	0	10	2	Fungi;Fungi_unidentified;Fungi_unidentified_1;Fungi_unidentified_1;Fungi_unidentified_1_1;Fungi_unidentified_1_1
OTU_654	0	0	0	1	0	0	0	0	0	0	13	0	15	0	Fungi
OTU_684	0	0	0	0	0	0	0	0	0	0	0	28	1	0	Fungi;Basidiomycota;Agaricomycetes
OTU_1664	1	1	0	0	7	1	0	6	0	1	7	3	1	0	Fungi
OTU_17	3	5	2	0	0	2	2	1	4	4	1	1	0	3	Fungi;Ascomycota;Eurotiomycetes;Chaetothyriales;Herpotrichiellaceae;Herpotrichiellaceae_unidentified
OTU_31	5	2	0	1	1	0	0	1	3	1	3	4	1	6	Fungi;Ascomycota;Sordariomycetes;Hypocreales;Nectriaceae;Fusarium
OTU_1734	0	0	0	0	0	28	0	0	0	0	0	0	0	0	Fungi;Ascomycota;Eurotiomycetes;Chaetothyriales;Herpotrichiellaceae;Herpotrichiellaceae_unidentified
OTU_828	0	0	0	0	0	28	0	0	0	0	0	0	0	0	Fungi;Basidiomycota;Agaricomycetes;Agaricomycetes_unidentified;Agaricomycetes_unidentified_1;Agaricomycetes_unidentified_1
OTU_815	0	0	0	0	0	23	0	0	0	0	0	0	0	5	Fungi;Ascomycota;Ascomycota_unidentified;Ascomycota_unidentified_1;Ascomycota_unidentified_1;Ascomycota_unidentified_1_1
OTU_705	0	0	0	0	0	11	0	0	0	0	17	0	0	0	Fungi;Ascomycota;Leotiomycetes;Helotiales;Incertae_sedis_2;Oculimacula
OTU_1149	0	0	4	1	1	2	0	12	0	0	1	1	5	0	Fungi
OTU_1674	1	0	2	2	6	0	1	6	2	0	4	2	0	1	Fungi
OTU_34	1	2	4	0	2	2	1	0	3	2	2	2	3	3	Fungi;Ascomycota;Dothideomycetes;Pleosporales;Pleosporales_unidentified;Pleosporales_unidentified_1
OTU_610	0	0	0	25	0	1	0	0	0	0	0	1	0	0	Fungi;Ascomycota;Eurotiomycetes;Eurotiales;Trichocomaceae;Trichocomaceae_unidentified
OTU_873	1	0	0	0	0	0	0	0	0	0	26	0	0	0	Fungi;Ascomycota;Sordariomycetes;Xylariales;Xylariales_unidentified;Xylariales_unidentified_1
OTU_581	0	0	0	0	0	25	0	1	0	0	0	0	0	0	Fungi;Ascomycota;Leotiomycetes;Helotiales;Helotiales_unidentified;Helotiales_unidentified_1
OTU_609	0	0	0	0	0	26	0	0	0	0	0	0	0	0	Fungi;Ascomycota;Dothideomycetes;Pleosporales;Sporormiaceae;Sporormiella
OTU_624	0	0	0	0	0	26	0	0	0	0	0	0	0	0	Fungi;Ascomycota;Leotiomycetes
OTU_532	0	0	0	0	0	1	0	0	25	0	0	0	0	0	Fungi;Ascomycota;Leotiomycetes;Incertae_sedis;Incertae_sedis_1;Leohumicola
OTU_27	3	5	4	0	0	1	0	2	4	0	1	0	2	3	Fungi;Fungi_unidentified;Fungi_unidentified_1;Fungi_unidentified_1;Fungi_unidentified_1_1;Fungi_unidentified_1_1
OTU_26	5	1	2	0	1	0	0	1	0	2	2	0	4	7	Fungi
OTU_40	7	4	3	1	1	1	1	0	2	2	2	1	0	0	Fungi
OTU_168	5	0	6	0	0	1	0	0	3	3	0	1	2	4	Fungi;Basidiomycota
OTU_439	0	0	0	0	0	0	0	0	0	0	25	0	0	0	Fungi;Basidiomycota
OTU_507	0	0	0	0	0	0	0	0	0	0	0	25	0	0	Fungi
OTU_528	0	0	4	1	1	0	0	0	0	0	3	13	3	0	Fungi
OTU_741	0	0	0	0	0	0	0	0	0	0	25	0	0	0	Fungi
OTU_788	0	0	0	0	0	24	0	0	0	0	0	0	0	0	Fungi;Ascomycota;Eurotiomycetes
OTU_666	0	0	1	0	0	23	0	0	0	0	0	0	0	0	Fungi;Ascomycota;Sordariomycetes;Sordariomycetes_unidentified;Sordariomycetes_unidentified_1;Sordariomycetes_unidentified_1
OTU_592	0	1	0	22	0	0	0	0	0	0	1	0	0	0	Fungi;Ascomycota;Leotiomycetes;Helotiales;Helotiales_unidentified;Helotiales_unidentified_1
OTU_87	2	2	3	1	0	0	0	0	8	3	2	0	1	2	Fungi
OTU_676	0	0	0	0	0	0	2	0	0	0	8	13	0	0	Fungi
OTU_556	0	0	0	0	0	23	0	0	0	0	0	0	0	0	Fungi;Ascomycota;Leotiomycetes;Helotiales;Helotiales_unidentified;Helotiales_unidentified_1
OTU_792	0	0	0	0	0	23	0	0	0	0	0	0	0	0	Fungi;Ascomycota;Dothideomycetes
OTU_868	0	0	0	0	0	23	0	0	0	0	0	0	0	0	Fungi;Basidiomycota;Agaricomycetes;Cantharellales;Cantharellaceae;Craterellus
OTU_707	0	0	0	0	0	1	0	0	22	0	0	0	0	0	Fungi;Basidiomycota;Agaricomycetes;Agaricales;Inocybaceae;Inocybe
OTU_607	0	0	0	0	0	0	0	0	23	0	0	0	0	0	Fungi;Ascomycota;Eurotiomycetes;Eurotiales;Trichocomaceae;Penicillium
OTU_774	0	1	0	0	0	0	0	0	0	1	21	0	0	0	Fungi;Ascomycota;Dothideomycetes;Capnodiales;Incertae_sedis_17;Toxicocladosporium
OTU_590	0	0	0	0	0	22	0	0	0	0	0	0	0	0	Fungi;Ascomycota;Leotiomycetes;Helotiales
OTU_630	0	0	0	0	0	22	0	0	0	0	0	0	0	0	Fungi;Ascomycota;Ascomycota_unidentified;Ascomycota_unidentified_1;Ascomycota_unidentified_1;Ascomycota_unidentified_1_1
OTU_721	0	0	0	0	0	22	0	0	0	0	0	0	0	0	Fungi;Ascomycota
OTU_627	0	0	0	0	0	0	0	0	0	0	0	0	22	0	Fungi;Ascomycota;Sordariomycetes;Sordariomycetes_unidentified;Sordariomycetes_unidentified_1;Sordariomycetes_unidentified_1
OTU_759	0	0	0	22	0	0	0	0	0	0	0	0	0	0	Fungi;Basidiomycota;Agaricomycetes;Agaricales;Hygrophoraceae;Hygrocybe
OTU_46	1	4	1	0	2	3	0	1	1	3	1	1	1	2	Fungi;Ascomycota;Dothideomycetes;Pleosporales;Cucurbitariaceae;Pyrenochaetopsis
OTU_633	0	0	0	0	0	20	0	0	1	0	0	0	0	0	Fungi;Ascomycota;Dothideomycetes;Pleosporales;Pleosporales_unidentified;Pleosporales_unidentified_1
OTU_679	0	1	0	0	0	20	0	0	0	0	0	0	0	0	Fungi;Basidiomycota;Tremellomycetes;Trichosporonales;Trichosporonaceae;Trichosporon
OTU_776	0	0	0	0	0	0	0	0	0	0	0	0	21	0	Fungi;Ascomycota
OTU_1387	0	0	2	0	11	1	0	1	0	0	2	2	0	1	Fungi
OTU_2237	0	0	0	0	0	20	0	0	0	0	0	0	0	0	Fungi;Ascomycota;Sordariomycetes;Sordariomycetes_unidentified;Sordariomycetes_unidentified_1;Sordariomycetes_unidentified_1
OTU_493	0	0	1	0	9	0	0	0	0	0	9	1	0	0	Fungi
OTU_74	3	3	0	2	0	0	0	1	3	2	0	0	0	5	Fungi
OTU_21	4	4	2	1	0	0	0	0	1	3	0	0	0	4	Fungi;Basidiomycota
OTU_2165	0	1	5	1	2	0	0	0	2	0	0	0	5	3	Fungi
OTU_802	0	0	19	0	0	0	0	0	0	0	0	0	0	0	Fungi;Ascomycota
OTU_24	1	3	3	1	0	0	1	2	2	0	1	0	3	1	Fungi;Ascomycota;Eurotiomycetes;Eurotiales;Trichocomaceae;Penicillium
OTU_36	2	3	2	2	1	0	1	1	0	2	2	0	0	2	Fungi;Ascomycota;Saccharomycetes;Saccharomycetales;Incertae_sedis_11;Candida
OTU_1796	1	2	3	0	0	0	1	0	3	3	1	1	2	1	Fungi;Ascomycota;Sordariomycetes;Sordariomycetes_unidentified;Sordariomycetes_unidentified_1;Sordariomycetes_unidentified_1
OTU_789	0	0	0	0	0	18	0	0	0	0	0	0	0	0	Fungi;Ascomycota;Eurotiomycetes;Chaetothyriales;Herpotrichiellaceae;Herpotrichiellaceae_unidentified
OTU_817	0	0	0	0	0	18	0	0	0	0	0	0	0	0	Fungi;Ascomycota;Eurotiomycetes;Chaetothyriales;Herpotrichiellaceae;Herpotrichiellaceae_unidentified
OTU_604	0	0	0	0	0	17	0	0	0	0	0	1	0	0	Fungi;Ascomycota
OTU_1359	0	0	1	0	0	16	0	0	0	0	0	0	1	0	Fungi;Ascomycota;Ascomycota_unidentified;Ascomycota_unidentified_1;Ascomycota_unidentified_1;Ascomycota_unidentified_1_1
OTU_1670	0	0	0	0	0	1	0	0	0	0	0	17	0	0	Fungi;Ascomycota;Eurotiomycetes;Chaetothyriales
OTU_839	0	0	0	0	0	0	0	0	1	0	0	17	0	0	Fungi;Basidiomycota
OTU_39	4	0	0	1	1	2	0	1	0	1	1	0	0	6	Fungi;Basidiomycota;Tremellomycetes;Trichosporonales;Trichosporonaceae;Trichosporon
OTU_1199	0	0	0	0	0	17	0	0	0	0	0	0	0	0	Fungi;Ascomycota;Ascomycota_unidentified;Ascomycota_unidentified_1;Ascomycota_unidentified_1;Ascomycota_unidentified_1_1
OTU_2391	0	0	0	0	0	7	0	0	0	0	10	0	0	0	Fungi;Ascomycota;Dothideomycetes;Pleosporales;Leptosphaeriaceae;Leptosphaeria
OTU_643	0	0	17	0	0	0	0	0	0	0	0	0	0	0	Fungi;Ascomycota
OTU_77	2	1	1	2	0	1	0	1	1	2	0	0	1	4	Fungi
OTU_63	5	0	1	2	0	1	1	0	0	3	0	1	0	2	Fungi;Ascomycota;Saccharomycetes;Saccharomycetales;Incertae_sedis_11;Candida
OTU_798	0	0	0	0	0	16	0	0	0	0	0	0	0	0	Fungi;Basidiomycota;Agaricomycetes;Agaricales;Cortinariaceae;Cortinarius
OTU_932	0	0	0	0	0	16	0	0	0	0	0	0	0	0	Fungi;Ascomycota;Eurotiomycetes;Eurotiomycetes_unidentified;Eurotiomycetes_unidentified_1;Eurotiomycetes_unidentified_1
OTU_1497	0	0	0	8	1	0	0	5	0	0	0	1	0	0	Fungi;Basidiomycota
OTU_1251	0	0	0	0	0	15	0	0	0	0	0	0	0	0	Fungi;Ascomycota
OTU_1129	0	0	0	0	0	12	0	0	0	3	0	0	0	0	Fungi;Ascomycota;Ascomycota_unidentified;Ascomycota_unidentified_1;Ascomycota_unidentified_1;Ascomycota_unidentified_1_1
OTU_1283	0	0	6	1	0	0	0	0	0	0	0	8	0	0	Fungi
OTU_1308	0	0	0	0	0	0	0	0	0	0	2	13	0	0	Fungi;Basidiomycota
OTU_1812	0	0	1	2	2	1	0	2	1	0	2	2	1	0	Fungi
OTU_1699	0	0	0	0	0	0	13	1	0	0	0	0	0	0	Fungi;Ascomycota;Saccharomycetes;Saccharomycetales;Incertae_sedis_11;Candida
OTU_1499	0	0	0	0	0	14	0	0	0	0	0	0	0	0	Fungi;Basidiomycota;Tremellomycetes;Filobasidiales;Filobasidiaceae;Cryptococcus
OTU_1330	0	0	0	0	0	9	0	0	0	0	5	0	0	0	Fungi
OTU_53	2	1	0	1	0	1	0	0	2	1	0	1	1	4	Fungi
OTU_927	0	0	0	0	0	0	0	0	14	0	0	0	0	0	Fungi
OTU_461	0	0	0	0	0	0	0	13	0	0	0	0	0	0	Fungi;Ascomycota;Ascomycota_unidentified;Ascomycota_unidentified_1;Ascomycota_unidentified_1;Ascomycota_unidentified_1_1
OTU_1375	0	0	0	0	0	13	0	0	0	0	0	0	0	0	Fungi;Basidiomycota;Agaricomycetes
OTU_752	0	0	0	0	0	13	0	0	0	0	0	0	0	0	Fungi;Ascomycota;Leotiomycetes
OTU_1524	0	1	0	0	0	12	0	0	0	0	0	0	0	0	Fungi;Ascomycota;Dothideomycetes
OTU_1032	0	0	13	0	0	0	0	0	0	0	0	0	0	0	Fungi;Basidiomycota
OTU_1667	0	4	0	1	0	0	0	0	4	0	0	0	1	3	Fungi;Basidiomycota
OTU_730	0	0	0	0	1	0	0	0	0	0	0	12	0	0	Fungi
OTU_749	0	0	13	0	0	0	0	0	0	0	0	0	0	0	Fungi;Ascomycota;Archaeorhizomycetes;Archaeorhizomycetales;Archaeorhizomycetaceae;Archaeorhizomyces
OTU_766	0	0	0	13	0	0	0	0	0	0	0	0	0	0	Fungi;Ascomycota;Eurotiomycetes;Chaetothyriales;Herpotrichiellaceae;Herpotrichiellaceae_unidentified
OTU_1397	0	0	0	0	0	0	0	12	0	0	0	0	0	0	Fungi
OTU_1566	0	0	3	1	1	2	0	1	0	0	3	1	0	0	Fungi
OTU_50	0	4	2	1	0	0	1	0	1	0	0	1	1	1	Fungi;Basidiomycota;Basidiomycota_unidentified;Basidiomycota_unidentified_1;Basidiomycota_unidentified_1;Basidiomycota_unidentified_1_1
OTU_1147	0	0	0	0	0	12	0	0	0	0	0	0	0	0	Fungi;Glomeromycota;Glomeromycetes;Glomerales;Glomeraceae;Glomus
OTU_1630	0	1	0	0	0	11	0	0	0	0	0	0	0	0	Fungi
OTU_454	0	1	0	0	0	11	0	0	0	0	0	0	0	0	Fungi;Ascomycota;Sordariomycetes;Trichosphaeriales;Incertae_sedis_26;Incertae_sedis_26_unidentified
OTU_43	1	3	1	0	0	1	0	0	3	0	1	0	0	2	Fungi
OTU_1109	0	0	0	0	12	0	0	0	0	0	0	0	0	0	Fungi
OTU_1186	0	0	0	0	0	0	0	0	0	0	12	0	0	0	Fungi;Basidiomycota
OTU_1422	0	0	1	0	0	0	0	0	0	0	11	0	0	0	Fungi
OTU_872	0	0	0	0	0	0	0	0	0	0	12	0	0	0	Fungi;Ascomycota;Sordariomycetes;Hypocreales;Nectriaceae;Gibberella
OTU_987	0	0	0	12	0	0	0	0	0	0	0	0	0	0	Fungi;Ascomycota;Eurotiomycetes;Eurotiomycetes_unidentified;Eurotiomycetes_unidentified_1;Eurotiomycetes_unidentified_1
OTU_72	0	0	2	1	1	0	1	0	1	1	0	2	0	2	Fungi;Ascomycota
OTU_1013	0	0	0	0	11	0	0	0	0	0	0	0	0	0	Fungi;Basidiomycota
OTU_1215	0	0	7	0	0	0	0	0	0	0	4	0	0	0	Fungi;Basidiomycota;Agaricomycetes
OTU_52	0	2	0	0	1	0	0	0	0	0	1	0	0	7	Fungi
OTU_65	0	1	0	2	0	0	0	0	1	2	0	0	2	3	Fungi
OTU_675	0	0	0	0	0	0	0	0	0	0	0	0	11	0	Fungi
OTU_852	0	0	0	0	0	0	0	0	0	0	11	0	0	0	Fungi;Basidiomycota
OTU_893	0	0	0	11	0	0	0	0	0	0	0	0	0	0	Fungi;Glomeromycota;Glomeromycetes;Diversisporales;Acaulosporaceae;Entrophospora
OTU_928	0	0	0	0	0	0	0	0	0	0	11	0	0	0	Fungi;Fungi_unidentified;Fungi_unidentified_1;Fungi_unidentified_1;Fungi_unidentified_1_1;Fungi_unidentified_1_1
OTU_931	0	0	0	0	0	0	0	10	0	0	0	0	0	0	Fungi;Basidiomycota;Agaricomycetes
OTU_75	1	0	1	1	0	1	1	1	1	0	2	0	1	0	Fungi;Basidiomycota
OTU_58	1	1	0	1	3	0	1	0	0	0	0	1	1	1	Fungi;Basidiomycota;Agaricomycetes;Agaricales;Strophariaceae
OTU_2862	0	0	0	0	0	10	0	0	0	0	0	0	0	0	Fungi;Ascomycota;Leotiomycetes;Helotiales;Hyaloscyphaceae;Hyaloscyphaceae_unidentified
OTU_2784	0	0	0	2	4	2	0	0	0	0	0	2	0	0	Fungi
OTU_1021	0	0	0	0	0	0	0	0	0	0	0	0	10	0	Fungi;Ascomycota;Dothideomycetes;Capnodiales;Incertae_sedis_17;Toxicocladosporium
OTU_952	0	0	0	10	0	0	0	0	0	0	0	0	0	0	Fungi;Ascomycota
OTU_124	0	0	0	0	2	3	0	1	0	0	0	0	0	3	Fungi;Basidiomycota
OTU_102	1	1	4	0	0	0	0	1	1	1	0	0	0	0	Fungi
OTU_59	2	1	0	1	1	0	1	0	0	0	0	1	0	2	Fungi;Ascomycota;Dothideomycetes;Botryosphaeriales;Botryosphaeriaceae;Lasiodiplodia
OTU_1217	0	0	0	0	0	9	0	0	0	0	0	0	0	0	Fungi
OTU_2098	0	0	0	0	0	9	0	0	0	0	0	0	0	0	Fungi;Ascomycota;Eurotiomycetes;Chaetothyriales;Chaetothyriales_unidentified;Chaetothyriales_unidentified_1
OTU_2244	0	0	0	0	0	9	0	0	0	0	0	0	0	0	Fungi;Ascomycota;Leotiomycetes;Helotiales;Helotiales_unidentified;Helotiales_unidentified_1
OTU_1082	0	0	1	0	0	8	0	0	0	0	0	0	0	0	Fungi;Ascomycota;Eurotiomycetes;Chaetothyriales;Herpotrichiellaceae;Herpotrichiellaceae_unidentified
OTU_1056	0	0	0	0	0	0	0	0	0	0	0	9	0	0	Fungi
OTU_1269	0	0	0	0	9	0	0	0	0	0	0	0	0	0	Fungi;Basidiomycota
OTU_1362	0	0	0	0	0	0	0	0	0	0	0	9	0	0	Fungi;Basidiomycota
OTU_28	0	0	1	1	0	0	0	0	1	2	1	0	0	3	Fungi
OTU_35	1	1	0	0	2	0	0	0	0	2	1	0	1	1	Fungi
OTU_1739	0	0	1	1	1	0	0	2	0	0	1	2	0	0	Fungi
OTU_106	1	0	1	1	0	0	0	1	0	1	0	1	0	2	Fungi
OTU_1055	0	0	0	0	0	8	0	0	0	0	0	0	0	0	Fungi;Ascomycota;Sordariomycetes;Xylariales;Xylariales_unidentified;Xylariales_unidentified_1
OTU_30	1	1	0	0	1	2	0	0	1	0	0	0	0	2	Fungi;Fungi_unidentified;Fungi_unidentified_1;Fungi_unidentified_1;Fungi_unidentified_1_1;Fungi_unidentified_1_1
OTU_111	2	0	0	0	1	1	0	0	0	0	1	1	0	2	Fungi;Basidiomycota;Agaricomycetes
OTU_120	0	0	1	2	0	1	0	0	2	0	0	0	1	1	Fungi
OTU_176	0	3	0	0	0	1	0	0	0	1	0	1	0	2	Fungi
OTU_2303	0	0	0	0	0	1	0	0	0	0	7	0	0	0	Fungi;Ascomycota
OTU_97	1	2	0	2	0	1	0	0	0	1	0	1	0	0	Fungi;Fungi_unidentified;Fungi_unidentified_1;Fungi_unidentified_1;Fungi_unidentified_1_1;Fungi_unidentified_1_1
OTU_1038	0	0	0	0	0	0	0	0	0	0	7	0	0	1	Fungi
OTU_1040	0	0	7	0	0	0	0	0	0	0	0	0	1	0	Fungi
OTU_1077	0	0	0	0	0	0	0	0	0	0	8	0	0	0	Fungi;Ascomycota
OTU_1304	0	0	0	0	0	0	0	0	0	0	7	1	0	0	Fungi;Basidiomycota
OTU_1409	0	0	0	0	0	0	0	0	0	0	6	1	0	1	Fungi
OTU_1427	0	0	0	0	0	0	0	0	0	0	6	2	0	0	Fungi
OTU_1460	0	0	0	0	0	0	0	0	0	0	0	8	0	0	Fungi;Basidiomycota
OTU_1855	0	0	0	0	5	0	0	0	0	0	3	0	0	0	Fungi
OTU_49	2	2	1	0	0	0	0	0	0	1	0	0	1	1	Fungi;Fungi_unidentified;Fungi_unidentified_1;Fungi_unidentified_1;Fungi_unidentified_1_1;Fungi_unidentified_1_1
OTU_921	0	0	0	0	0	0	0	0	0	0	0	8	0	0	Fungi;Ascomycota;Leotiomycetes;Geoglossales;Geoglossaceae
OTU_1124	0	0	0	0	0	0	0	7	0	0	0	0	0	0	Fungi
OTU_531	0	0	1	1	0	0	0	1	0	1	1	0	1	1	Fungi
OTU_67	1	0	0	1	0	0	1	0	1	0	0	0	1	2	Fungi;Ascomycota;Dothideomycetes
OTU_1070	0	0	0	0	0	7	0	0	0	0	0	0	0	0	Fungi;Basidiomycota
OTU_1004	0	0	0	7	0	0	0	0	0	0	0	0	0	0	Fungi;Glomeromycota;Glomeromycetes;Diversisporales;Acaulosporaceae;Entrophospora
OTU_1024	0	0	0	0	0	0	0	0	0	0	7	0	0	0	Fungi
OTU_110	0	1	0	0	1	0	0	0	1	3	0	1	0	0	Fungi
OTU_1130	0	0	0	7	0	0	0	0	0	0	0	0	0	0	Fungi;Basidiomycota
OTU_1303	0	0	0	0	7	0	0	0	0	0	0	0	0	0	Fungi
OTU_1456	0	0	0	0	0	0	0	0	0	0	0	7	0	0	Fungi
OTU_1575	0	0	0	0	0	0	0	0	0	0	2	5	0	0	Fungi;Basidiomycota
OTU_1578	1	0	1	0	1	0	0	0	0	0	0	0	1	3	Fungi
OTU_1606	0	0	0	0	0	0	0	0	0	0	7	0	0	0	Fungi;Basidiomycota
OTU_2487	1	0	0	1	2	0	0	0	0	0	0	1	0	2	Fungi;Ascomycota;Eurotiomycetes;Chaetothyriales;Chaetothyriales_unidentified;Chaetothyriales_unidentified_1
OTU_76	1	0	0	0	1	0	0	0	1	2	0	1	0	1	Fungi;Ascomycota;Sordariomycetes;Hypocreales;Incertae_sedis_3;Acremonium
OTU_78	1	0	1	1	1	0	0	0	0	0	0	0	0	3	Fungi
OTU_832	0	0	0	0	0	0	0	0	0	0	1	6	0	0	Fungi
OTU_241	1	0	0	0	0	0	1	1	0	0	0	2	0	1	Fungi;Ascomycota;Dothideomycetes;Capnodiales
OTU_84	1	0	0	0	0	0	0	1	0	0	1	0	2	1	Fungi
OTU_248	1	0	2	0	0	0	1	0	0	0	0	1	0	1	Fungi
OTU_1869	0	0	0	0	0	6	0	0	0	0	0	0	0	0	Fungi;Basidiomycota;Agaricomycetes
OTU_1964	0	0	0	0	0	6	0	0	0	0	0	0	0	0	Fungi;Ascomycota;Eurotiomycetes;Chaetothyriales;Herpotrichiellaceae;Exophiala
OTU_116	2	0	2	0	0	1	0	0	0	0	1	0	0	0	Fungi;Fungi_unidentified;Fungi_unidentified_1;Fungi_unidentified_1;Fungi_unidentified_1_1;Fungi_unidentified_1_1
OTU_1788	0	0	2	0	3	1	0	0	0	0	0	0	0	0	Fungi
OTU_1942	0	0	0	0	1	1	0	0	1	0	1	1	0	1	Fungi
OTU_61	0	0	1	0	0	1	0	0	0	0	2	0	0	2	Fungi;Ascomycota;Ascomycota_unidentified;Ascomycota_unidentified_1;Ascomycota_unidentified_1;Ascomycota_unidentified_1_1
OTU_1028	0	0	0	0	0	0	0	0	0	0	6	0	0	0	Fungi;Basidiomycota;Agaricomycetes;Hymenochaetales;Schizoporaceae;Xylodon
OTU_1140	0	0	0	0	0	0	0	0	0	0	6	0	0	0	Fungi;Ascomycota;Saccharomycetes;Saccharomycetales;Saccharomycodaceae;Hanseniaspora
OTU_1182	0	0	0	6	0	0	0	0	0	0	0	0	0	0	Fungi;Ascomycota;Sordariomycetes;Hypocreales;Hypocreales_unidentified;Hypocreales_unidentified_1
OTU_1201	0	0	0	0	0	0	0	0	0	0	0	0	6	0	Fungi
OTU_1205	0	0	0	0	0	0	0	0	0	1	4	0	1	0	Fungi;Basidiomycota;Agaricomycetes
OTU_1625	0	0	0	0	6	0	0	0	0	0	0	0	0	0	Fungi
OTU_1657	0	0	0	0	0	0	0	0	0	0	6	0	0	0	Fungi;Basidiomycota
OTU_179	1	1	0	0	0	0	0	0	0	1	0	0	1	2	Fungi;Ascomycota;Sordariomycetes
OTU_2127	0	0	0	6	0	0	0	0	0	0	0	0	0	0	Fungi;Ascomycota;Eurotiomycetes;Eurotiomycetes_unidentified;Eurotiomycetes_unidentified_1;Eurotiomycetes_unidentified_1
OTU_2520	0	1	2	1	0	0	0	0	0	0	0	0	0	2	Fungi
OTU_875	0	0	0	0	0	0	0	0	0	1	0	5	0	0	Fungi;Basidiomycota;Agaricomycetes;Agaricales;Inocybaceae;Inocybe
OTU_88	0	1	0	0	2	0	0	0	2	0	0	0	0	1	Fungi;Ascomycota;Eurotiomycetes;Chaetothyriales;Chaetothyriales_unidentified;Chaetothyriales_unidentified_1
OTU_1805	0	0	0	0	0	0	1	3	1	0	0	0	0	0	Fungi;Ascomycota;Saccharomycetes;Saccharomycetales;Dipodascaceae;Dipodascaceae_unidentified
OTU_151	1	0	1	0	0	0	0	2	0	0	1	0	0	0	Fungi;Basidiomycota
OTU_143	3	0	0	0	0	0	0	1	0	0	0	0	1	0	Fungi;Basidiomycota
OTU_1713	3	0	0	0	0	0	0	1	0	0	1	0	0	0	Fungi
OTU_148	0	1	0	0	0	0	2	0	0	1	0	1	0	0	Fungi;Ascomycota;Dothideomycetes;Pleosporales;Lophiostomataceae;Lophiostoma
OTU_1683	0	0	0	0	0	0	1	0	0	0	4	0	0	0	Fungi;Basidiomycota
OTU_1786	0	0	0	0	0	5	0	0	0	0	0	0	0	0	Fungi;Ascomycota;Ascomycota_unidentified;Ascomycota_unidentified_1;Ascomycota_unidentified_1;Ascomycota_unidentified_1_1
OTU_85	0	1	0	0	0	2	0	0	0	1	0	0	0	1	Fungi
OTU_239	1	0	1	0	0	1	0	0	0	1	0	0	0	1	Fungi;Ascomycota;Eurotiomycetes;Chaetothyriales;Chaetothyriales_unidentified;Chaetothyriales_unidentified_1
OTU_1121	0	0	5	0	0	0	0	0	0	0	0	0	0	0	Fungi;Basidiomycota;Agaricomycetes;Agaricales;Hygrophoraceae;Hygrophoraceae_unidentified
OTU_145	3	0	0	0	0	0	0	0	0	0	0	0	0	2	Fungi;Ascomycota;Ascomycota_unidentified;Ascomycota_unidentified_1;Ascomycota_unidentified_1;Ascomycota_unidentified_1_1
OTU_1502	0	0	0	0	0	0	0	0	0	0	5	0	0	0	Fungi;Basidiomycota
OTU_1562	0	0	0	0	5	0	0	0	0	0	0	0	0	0	Fungi
OTU_1579	0	0	0	0	0	0	0	0	0	0	5	0	0	0	Fungi
OTU_1624	0	0	5	0	0	0	0	0	0	0	0	0	0	0	Fungi
OTU_2339	0	0	0	0	0	0	0	0	0	0	5	0	0	0	Fungi
OTU_309	1	1	0	0	0	0	0	0	1	0	0	0	1	1	Fungi;Ascomycota;Sordariomycetes;Sordariales;Lasiosphaeriaceae;Zopfiella
OTU_338	0	0	0	0	0	0	0	0	0	2	1	1	1	0	Fungi;Ascomycota;Dothideomycetes;Pleosporales;Lophiostomataceae;Lophiostoma
OTU_450	1	0	0	0	0	0	0	0	0	1	0	2	0	1	Fungi
OTU_64	0	0	0	0	0	0	0	0	2	0	0	0	1	2	Fungi;Basidiomycota;Agaricomycetes
OTU_73	1	0	0	0	0	0	0	0	0	1	2	1	0	0	Fungi;Fungi_unidentified;Fungi_unidentified_1;Fungi_unidentified_1;Fungi_unidentified_1_1;Fungi_unidentified_1_1
OTU_79	1	0	2	0	0	0	0	0	1	0	0	0	0	1	Fungi
OTU_93	2	0	1	0	0	0	0	0	2	0	0	0	0	0	Fungi
OTU_967	0	0	0	0	1	0	0	0	0	0	0	4	0	0	Fungi
OTU_999	0	0	0	0	0	0	0	0	5	0	0	0	0	0	Fungi
OTU_1309	0	0	0	0	0	0	0	4	0	0	0	0	0	0	Fungi;Ascomycota;Eurotiomycetes
OTU_1671	1	0	0	0	0	0	0	3	0	0	0	0	0	0	Fungi;Basidiomycota;Agaricomycetes
OTU_2360	0	0	0	0	0	0	0	3	0	0	1	0	0	0	Fungi;Ascomycota
OTU_1504	0	0	0	1	0	0	0	2	0	0	1	0	0	0	Fungi
OTU_202	0	0	0	0	0	0	1	1	0	0	0	1	0	1	Fungi;Ascomycota;Sordariomycetes;Sordariales;Sordariales_unidentified;Sordariales_unidentified_1
OTU_134	1	0	0	1	0	0	0	1	0	1	0	0	0	0	Fungi;Chytridiomycota
OTU_2300	0	0	0	1	0	0	0	1	0	0	2	0	0	0	Fungi
OTU_2316	0	0	0	0	2	0	0	1	0	0	0	1	0	0	Fungi
OTU_2577	1	1	0	0	1	0	0	1	0	0	0	0	0	0	Fungi;Ascomycota;Saccharomycetes;Saccharomycetales;Dipodascaceae;Dipodascaceae_unidentified
OTU_265	0	0	0	0	0	0	0	1	0	0	0	0	2	1	Fungi;Basidiomycota;Agaricomycetes
OTU_351	1	0	0	0	0	0	0	1	1	0	0	1	0	0	Fungi;Basidiomycota
OTU_1792	0	0	0	0	2	0	1	0	0	0	1	0	0	0	Fungi
OTU_324	0	0	1	0	0	2	0	0	0	0	0	0	1	0	Fungi;Ascomycota;Sordariomycetes;Incertae_sedis_7;Annulatascaceae;Conlarium
OTU_249	0	0	0	0	0	1	0	0	0	1	1	1	0	0	Fungi;Ascomycota;Saccharomycetes;Saccharomycetales;Incertae_sedis_11;Candida
OTU_45	0	1	0	0	0	1	0	0	1	0	0	1	0	0	Fungi
OTU_1079	0	0	0	0	0	0	0	0	0	1	0	0	1	2	Fungi;Basidiomycota;Agaricomycetes
OTU_119	1	0	1	0	0	0	0	0	0	0	0	0	1	1	Fungi;Ascomycota;Sordariomycetes;Sordariomycetes_unidentified;Sordariomycetes_unidentified_1;Sordariomycetes_unidentified_1
OTU_1329	0	0	0	0	0	0	0	0	0	0	4	0	0	0	Fungi
OTU_1340	0	0	0	0	0	0	0	0	0	0	0	4	0	0	Fungi
OTU_1372	0	0	0	0	0	0	0	0	0	0	4	0	0	0	Fungi;Basidiomycota
OTU_139	1	0	1	0	0	0	0	0	0	0	0	1	0	1	Fungi
OTU_1414	0	0	0	0	0	0	0	0	0	0	4	0	0	0	Fungi;Basidiomycota
OTU_1458	0	0	0	0	0	0	0	0	0	0	4	0	0	0	Fungi;Ascomycota;Dothideomycetes;Pleosporales;Pleosporales_unidentified;Pleosporales_unidentified_1
OTU_1576	0	0	0	0	4	0	0	0	0	0	0	0	0	0	Fungi;Basidiomycota
OTU_1584	0	0	4	0	0	0	0	0	0	0	0	0	0	0	Fungi;Glomeromycota;Glomeromycota_unidentified;Glomeromycota_unidentified_1;Glomeromycota_unidentified_1;Glomeromycota_unidentified_1_1
OTU_1608	0	0	0	0	0	0	0	0	0	0	4	0	0	0	Fungi
OTU_1640	0	0	0	0	0	0	0	0	0	0	0	0	4	0	Fungi;Ascomycota
OTU_1688	0	0	0	0	0	0	0	0	0	2	2	0	0	0	Fungi;Basidiomycota
OTU_189	0	0	0	0	0	0	0	0	0	0	0	0	1	3	Fungi;Ascomycota;Dothideomycetes;Pleosporales
OTU_238	0	1	0	0	0	0	0	0	0	0	1	2	0	0	Fungi;Ascomycota;Sordariomycetes;Sordariomycetes_unidentified;Sordariomycetes_unidentified_1;Sordariomycetes_unidentified_1
OTU_2484	0	0	0	0	0	0	0	0	0	0	4	0	0	0	Fungi
OTU_2573	0	0	0	0	3	0	0	0	0	0	1	0	0	0	Fungi;Ascomycota;Saccharomycetes;Saccharomycetales;Incertae_sedis_11
OTU_292	0	0	3	0	0	0	0	0	1	0	0	0	0	0	Fungi;Ascomycota;Eurotiomycetes;Chaetothyriales;Chaetothyriales_unidentified;Chaetothyriales_unidentified_1
OTU_2931	0	1	1	0	0	0	0	0	0	0	0	0	1	1	Fungi
OTU_345	1	1	1	0	0	0	0	0	0	0	0	0	0	1	Fungi
OTU_767	1	0	2	1	0	0	0	0	0	0	0	0	0	0	Fungi;Ascomycota;Sordariomycetes;Hypocreales;Hypocreales_unidentified;Hypocreales_unidentified_1
OTU_92	1	0	0	0	0	0	0	0	2	0	0	0	1	0	Fungi;Fungi_unidentified;Fungi_unidentified_1;Fungi_unidentified_1;Fungi_unidentified_1_1;Fungi_unidentified_1_1
OTU_2205	0	0	0	0	0	0	0	3	0	0	0	0	0	0	Fungi
OTU_3010	0	0	0	0	0	0	0	3	0	0	0	0	0	0	Fungi
OTU_1898	0	0	0	0	0	0	0	2	0	0	0	0	0	1	Fungi;Ascomycota;Leotiomycetes;Incertae_sedis;Incertae_sedis_1;Leohumicola
OTU_2142	0	0	1	0	0	0	0	1	0	0	0	0	1	0	Fungi
OTU_2297	0	0	0	0	2	0	0	1	0	0	0	0	0	0	Fungi
OTU_99	0	0	1	0	0	0	0	1	0	0	0	1	0	0	Fungi;Ascomycota;Eurotiomycetes;Eurotiales;Trichocomaceae;Trichocomaceae_unidentified
OTU_141	0	1	0	0	0	0	1	0	0	0	0	0	0	1	Fungi
OTU_91	0	0	0	0	0	0	1	0	0	0	0	1	0	1	Fungi;Ascomycota;Sordariomycetes;Hypocreales;Incertae_sedis_3;Myrothecium
OTU_2996	0	0	0	0	0	3	0	0	0	0	0	0	0	0	Fungi;Ascomycota;Leotiomycetes;Helotiales;Helotiales_unidentified;Helotiales_unidentified_1
OTU_2744	0	0	0	0	0	2	0	0	0	0	0	0	0	1	Fungi;Basidiomycota;Agaricomycetes
OTU_3006	0	0	0	0	0	2	0	0	0	0	1	0	0	0	Fungi;Fungi_unidentified;Fungi_unidentified_1;Fungi_unidentified_1;Fungi_unidentified_1_1;Fungi_unidentified_1_1
OTU_138	0	0	0	0	0	1	0	0	0	0	0	0	2	0	Fungi;Ascomycota;Sordariomycetes
OTU_216	0	0	2	0	0	1	0	0	0	0	0	0	0	0	Fungi;Fungi_unidentified;Fungi_unidentified_1;Fungi_unidentified_1;Fungi_unidentified_1_1;Fungi_unidentified_1_1
OTU_2187	0	0	0	0	0	1	0	0	1	0	1	0	0	0	Fungi
OTU_2575	1	0	0	0	0	1	0	0	0	0	1	0	0	0	Fungi;Basidiomycota
OTU_260	0	0	0	0	1	1	0	0	0	0	0	0	0	1	Fungi
OTU_3282	0	0	0	0	0	1	0	0	0	0	0	0	1	1	Fungi;Ascomycota
OTU_864	1	0	0	0	0	1	0	0	0	0	0	0	0	1	Fungi
OTU_108	1	0	0	0	1	0	0	0	0	1	0	0	0	0	Fungi;Ascomycota;Sordariomycetes;Sordariales;Sordariales_unidentified;Sordariales_unidentified_1
OTU_118	0	0	3	0	0	0	0	0	0	0	0	0	0	0	Fungi;Ascomycota;Eurotiomycetes;Eurotiales;Trichocomaceae;Aspergillus
OTU_126	0	0	1	0	0	0	0	0	0	2	0	0	0	0	Fungi;Ascomycota;Sordariomycetes;Sordariomycetes_unidentified;Sordariomycetes_unidentified_1;Sordariomycetes_unidentified_1
OTU_128	0	0	2	0	0	0	0	0	1	0	0	0	0	0	Fungi;Basidiomycota
OTU_136	0	0	1	0	0	0	0	0	1	0	0	1	0	0	Fungi
OTU_1384	0	0	0	0	2	0	0	0	0	0	1	0	0	0	Fungi
OTU_1534	0	0	0	0	0	0	0	0	0	0	0	3	0	0	Fungi;Ascomycota
OTU_1659	1	0	0	1	0	0	0	0	0	0	1	0	0	0	Fungi
OTU_1675	0	0	1	0	0	0	0	0	0	0	0	2	0	0	Fungi
OTU_1718	0	0	1	0	0	0	0	0	0	0	0	0	1	1	Fungi;Basidiomycota
OTU_1767	1	0	0	0	0	0	0	0	1	1	0	0	0	0	Fungi
OTU_1787	0	0	0	0	0	0	0	0	0	0	3	0	0	0	Fungi;Basidiomycota;Agaricomycetes
OTU_183	1	0	0	0	0	0	0	0	1	0	0	0	0	1	Fungi;Fungi_unidentified;Fungi_unidentified_1;Fungi_unidentified_1;Fungi_unidentified_1_1;Fungi_unidentified_1_1
OTU_194	1	1	0	0	0	0	0	0	0	0	0	0	0	1	Fungi;Ascomycota;Dothideomycetes;Pleosporales;Pleosporales_unidentified;Pleosporales_unidentified_1
OTU_1946	0	0	1	0	0	0	0	0	0	0	1	0	1	0	Fungi
OTU_1979	0	0	0	0	0	0	0	0	0	0	3	0	0	0	Fungi;Basidiomycota
OTU_2001	0	0	0	0	0	0	0	0	0	0	0	3	0	0	Fungi
OTU_2068	0	3	0	0	0	0	0	0	0	0	0	0	0	0	Fungi;Ascomycota;Pezizomycetes;Pezizales;Ascobolaceae;Ascobolus
OTU_207	2	0	1	0	0	0	0	0	0	0	0	0	0	0	Fungi;Basidiomycota
OTU_2184	1	0	0	0	0	0	0	0	0	0	1	1	0	0	Fungi
OTU_2289	0	0	0	0	0	0	0	0	0	0	3	0	0	0	Fungi
OTU_2352	0	0	3	0	0	0	0	0	0	0	0	0	0	0	Fungi
OTU_2580	1	0	0	0	1	0	0	0	0	0	0	0	1	0	Fungi;Basidiomycota
OTU_2696	0	0	0	0	0	0	0	0	0	0	3	0	0	0	Fungi;Basidiomycota
OTU_2756	1	0	0	0	0	0	0	0	0	2	0	0	0	0	Fungi;Basidiomycota
OTU_280	1	0	0	0	0	0	0	0	0	0	0	1	0	1	Fungi;Ascomycota;Sordariomycetes;Sordariales;Sordariaceae;Sordariaceae_unidentified
OTU_2826	2	0	0	0	0	0	0	0	0	1	0	0	0	0	Fungi
OTU_2997	0	0	0	0	0	0	0	0	0	0	0	3	0	0	Fungi;Basidiomycota
OTU_3135	0	0	1	0	1	0	0	0	0	0	1	0	0	0	Fungi;Ascomycota;Eurotiomycetes;Eurotiales;Trichocomaceae;Talaromyces
OTU_317	0	1	0	0	1	0	0	0	0	0	0	0	0	1	Fungi;Fungi_unidentified;Fungi_unidentified_1;Fungi_unidentified_1;Fungi_unidentified_1_1;Fungi_unidentified_1_1
OTU_3175	0	3	0	0	0	0	0	0	0	0	0	0	0	0	Fungi;Basidiomycota;Microbotryomycetes;Sporidiobolales;Incertae_sedis_25;Sporobolomyces
OTU_3242	0	3	0	0	0	0	0	0	0	0	0	0	0	0	Fungi;Basidiomycota
OTU_3482	0	0	0	0	3	0	0	0	0	0	0	0	0	0	Fungi
OTU_3490	0	0	0	0	0	0	0	0	2	0	0	0	0	1	Fungi;Basidiomycota
OTU_367	0	1	0	1	0	0	0	0	1	0	0	0	0	0	Fungi;Ascomycota;Eurotiomycetes;Eurotiales;Trichocomaceae;Penicillium
OTU_388	1	0	0	0	0	0	0	0	0	0	0	0	2	0	Fungi;Fungi_unidentified;Fungi_unidentified_1;Fungi_unidentified_1;Fungi_unidentified_1_1;Fungi_unidentified_1_1
OTU_399	2	0	0	0	0	0	0	0	1	0	0	0	0	0	Fungi;Basidiomycota;Agaricomycetes
OTU_407	0	0	0	0	0	0	0	0	0	0	1	1	1	0	Fungi
OTU_420	0	1	2	0	0	0	0	0	0	0	0	0	0	0	Fungi
OTU_56	1	0	0	0	0	0	0	0	0	1	0	0	0	1	Fungi
OTU_871	1	0	0	0	1	0	0	0	0	1	0	0	0	0	Fungi;Basidiomycota
OTU_885	0	0	0	0	0	0	0	0	0	0	0	1	0	2	Fungi;Fungi_unidentified;Fungi_unidentified_1;Fungi_unidentified_1;Fungi_unidentified_1_1;Fungi_unidentified_1_1
OTU_96	0	0	1	0	1	0	0	0	0	1	0	0	0	0	Fungi;Ascomycota;Sordariomycetes;Hypocreales;Ophiocordycipitaceae;Purpureocillium
OTU_2356	0	0	0	0	0	0	0	2	0	0	0	0	0	0	Fungi;Basidiomycota
OTU_3600	0	0	0	0	0	1	0	1	0	0	0	0	0	0	Fungi;Ascomycota;Sordariomycetes;Sordariales;Chaetomiaceae;Humicola
OTU_1724	0	0	0	0	1	0	0	1	0	0	0	0	0	0	Fungi
OTU_1728	0	0	0	0	0	0	0	1	0	0	1	0	0	0	Fungi;Ascomycota;Saccharomycetes;Saccharomycetales;Dipodascaceae;Dipodascaceae_unidentified
OTU_1813	0	0	0	0	0	0	0	1	0	0	1	0	0	0	Fungi
OTU_1885	0	1	0	0	0	0	0	1	0	0	0	0	0	0	Fungi
OTU_2015	0	0	0	0	1	0	0	1	0	0	0	0	0	0	Fungi;Basidiomycota;Agaricomycetes
OTU_2093	0	0	0	0	0	0	0	1	0	0	0	1	0	0	Fungi;Basidiomycota
OTU_2682	0	0	0	0	1	0	0	1	0	0	0	0	0	0	Fungi
OTU_359	0	1	0	0	0	0	0	1	0	0	0	0	0	0	Fungi;Basidiomycota;Agaricomycetes
OTU_3712	0	0	0	0	0	0	0	1	0	0	0	1	0	0	Fungi
OTU_406	0	0	0	0	0	0	0	1	1	0	0	0	0	0	Fungi
OTU_459	0	0	0	0	0	0	0	1	0	1	0	0	0	0	Fungi;Ascomycota;Sordariomycetes;Incertae_sedis_7;Glomerellaceae;Colletotrichum
OTU_506	0	0	0	0	0	0	0	1	0	0	0	0	0	1	Fungi;Basidiomycota
OTU_619	0	1	0	0	0	0	0	1	0	0	0	0	0	0	Fungi
OTU_1811	0	0	0	0	0	0	2	0	0	0	0	0	0	0	Fungi;Basidiomycota
OTU_1689	0	0	0	0	0	0	1	0	0	0	1	0	0	0	Fungi
OTU_1935	0	0	0	0	1	0	1	0	0	0	0	0	0	0	Fungi
OTU_3151	0	0	0	0	1	0	1	0	0	0	0	0	0	0	Fungi;Basidiomycota
OTU_1104	0	0	0	0	0	2	0	0	0	0	0	0	0	0	Fungi;Ascomycota;Sordariomycetes;Sordariales;Lasiosphaeriaceae;Zopfiella
OTU_2595	0	0	0	0	0	2	0	0	0	0	0	0	0	0	Fungi;Ascomycota
OTU_169	1	0	0	0	0	1	0	0	0	0	0	0	0	0	Fungi
OTU_276	0	0	0	0	0	1	0	0	1	0	0	0	0	0	Fungi;Ascomycota;Sordariomycetes;Hypocreales;Nectriaceae;Nectriaceae_unidentified
OTU_3247	0	0	0	0	0	1	0	0	0	0	0	1	0	0	Fungi;Ascomycota
OTU_333	0	0	0	0	1	1	0	0	0	0	0	0	0	0	Fungi;Ascomycota
OTU_3546	0	0	0	0	0	1	0	0	0	1	0	0	0	0	Fungi;Ascomycota
OTU_433	0	0	0	0	0	1	0	0	0	0	1	0	0	0	Fungi;Ascomycota;Dothideomycetes;Pleosporales;Phaeosphaeriaceae;Phaeosphaeriopsis
OTU_762	0	0	0	0	1	1	0	0	0	0	0	0	0	0	Fungi;Ascomycota;Ascomycota_unidentified;Ascomycota_unidentified_1;Ascomycota_unidentified_1;Ascomycota_unidentified_1_1
OTU_806	0	0	1	0	0	1	0	0	0	0	0	0	0	0	Fungi;Zygomycota;Incertae_sedis_10;Mucorales;Umbelopsidaceae;Umbelopsis
OTU_1067	0	0	0	0	0	0	0	0	0	0	2	0	0	0	Fungi;Basidiomycota;Incertae_sedis_4;Malasseziales;Incertae_sedis_5;Malassezia
OTU_107	0	1	0	0	0	0	0	0	0	0	0	0	0	1	Fungi
OTU_112	0	0	0	0	0	0	0	0	1	0	0	1	0	0	Fungi
OTU_1127	0	0	1	0	0	0	0	0	1	0	0	0	0	0	Fungi
OTU_1183	0	0	0	1	0	0	0	0	0	0	0	0	0	1	Fungi;Basidiomycota;Tremellomycetes;Trichosporonales;Trichosporonaceae;Trichosporon
OTU_1204	0	0	0	0	0	0	0	0	1	0	0	0	0	1	Fungi
OTU_121	0	1	1	0	0	0	0	0	0	0	0	0	0	0	Fungi;Fungi_unidentified;Fungi_unidentified_1;Fungi_unidentified_1;Fungi_unidentified_1_1;Fungi_unidentified_1_1
OTU_1233	0	0	0	0	0	0	0	0	0	0	1	0	1	0	Fungi
OTU_131	0	1	0	0	0	0	0	0	0	0	0	0	0	1	Fungi
OTU_1342	0	1	0	0	0	0	0	0	0	0	0	1	0	0	Fungi
OTU_1352	0	0	0	0	0	0	0	0	0	0	2	0	0	0	Fungi
OTU_1371	0	0	0	1	0	0	0	0	0	1	0	0	0	0	Fungi;Basidiomycota;Tremellomycetes;Trichosporonales;Trichosporonaceae;Trichosporon
OTU_1377	0	0	0	0	0	0	0	0	2	0	0	0	0	0	Fungi;Basidiomycota
OTU_142	0	0	0	0	2	0	0	0	0	0	0	0	0	0	Fungi
OTU_1474	0	1	0	0	0	0	0	0	0	0	0	0	0	1	Fungi;Chytridiomycota;Chytridiomycetes;Rhizophlyctidales;Rhizophlyctidaceae;Rhizophlyctis
OTU_150	0	0	2	0	0	0	0	0	0	0	0	0	0	0	Fungi;Ascomycota;Ascomycota_unidentified;Ascomycota_unidentified_1;Ascomycota_unidentified_1;Ascomycota_unidentified_1_1
OTU_1523	0	0	0	0	0	0	0	0	0	0	2	0	0	0	Fungi
OTU_165	0	0	0	0	1	0	0	0	0	0	0	0	1	0	Fungi;Ascomycota;Sordariomycetes;Sordariomycetes_unidentified;Sordariomycetes_unidentified_1;Sordariomycetes_unidentified_1
OTU_1705	0	0	2	0	0	0	0	0	0	0	0	0	0	0	Fungi
OTU_1741	0	0	2	0	0	0	0	0	0	0	0	0	0	0	Fungi
OTU_1770	0	0	0	0	0	0	0	0	0	0	0	0	1	1	Fungi;Fungi_unidentified;Fungi_unidentified_1;Fungi_unidentified_1;Fungi_unidentified_1_1;Fungi_unidentified_1_1
OTU_1832	0	0	0	2	0	0	0	0	0	0	0	0	0	0	Fungi;Ascomycota;Saccharomycetes;Saccharomycetales;Incertae_sedis_11;Candida
OTU_1846	1	0	0	1	0	0	0	0	0	0	0	0	0	0	Fungi;Basidiomycota
OTU_186	0	0	0	0	1	0	0	0	0	0	0	0	0	1	Fungi;Ascomycota
OTU_191	0	0	0	0	0	0	0	0	0	1	0	0	0	1	Fungi
OTU_1910	0	0	0	0	1	0	0	0	1	0	0	0	0	0	Fungi;Basidiomycota;Agaricomycetes
OTU_1955	0	0	0	0	0	0	0	0	0	0	0	2	0	0	Fungi;Ascomycota;Eurotiomycetes;Eurotiales;Trichocomaceae;Penicillium
OTU_198	1	0	0	0	0	0	0	0	1	0	0	0	0	0	Fungi;Ascomycota;Sordariomycetes;Sordariales;Chaetomiaceae;Chaetomium
OTU_199	0	1	0	0	0	0	0	0	0	1	0	0	0	0	Fungi
OTU_200	0	0	0	0	0	0	0	0	1	0	0	0	0	1	Fungi;Ascomycota;Dothideomycetes;Capnodiales;Mycosphaerellaceae;Pseudocercospora
OTU_2069	0	0	0	0	1	0	0	0	0	1	0	0	0	0	Fungi
OTU_2079	0	0	0	0	1	0	0	0	0	0	0	0	1	0	Fungi;Basidiomycota
OTU_2103	0	0	0	0	1	0	0	0	0	0	0	0	1	0	Fungi
OTU_219	0	0	0	0	0	0	0	0	1	0	0	0	1	0	Fungi
OTU_224	1	0	0	0	0	0	0	0	0	1	0	0	0	0	Fungi
OTU_2309	0	0	0	0	0	0	0	0	1	0	0	1	0	0	Fungi
OTU_2357	0	0	0	0	0	0	0	0	0	0	0	2	0	0	Fungi
OTU_2409	0	0	0	0	2	0	0	0	0	0	0	0	0	0	Fungi
OTU_246	2	0	0	0	0	0	0	0	0	0	0	0	0	0	Fungi
OTU_251	0	0	1	0	0	0	0	0	1	0	0	0	0	0	Fungi;Ascomycota;Ascomycota_unidentified;Ascomycota_unidentified_1;Ascomycota_unidentified_1;Ascomycota_unidentified_1_1
OTU_2598	0	0	0	0	2	0	0	0	0	0	0	0	0	0	Fungi
OTU_2601	0	2	0	0	0	0	0	0	0	0	0	0	0	0	Fungi;Ascomycota;Archaeorhizomycetes;Archaeorhizomycetales;Archaeorhizomycetaceae;Archaeorhizomyces
OTU_2631	0	0	0	0	0	0	0	0	0	1	0	1	0	0	Fungi;Ascomycota
OTU_2633	0	0	0	0	1	0	0	0	0	0	0	1	0	0	Fungi;Basidiomycota;Agaricomycetes
OTU_2662	1	1	0	0	0	0	0	0	0	0	0	0	0	0	Fungi
OTU_2663	1	0	0	0	0	0	0	0	0	1	0	0	0	0	Fungi;Basidiomycota
OTU_269	0	0	0	0	0	0	0	0	1	1	0	0	0	0	Fungi
OTU_2691	0	0	0	0	0	0	0	0	0	0	2	0	0	0	Fungi
OTU_270	1	0	0	0	0	0	0	0	0	1	0	0	0	0	Fungi;Ascomycota
OTU_271	0	0	0	0	0	0	0	0	1	1	0	0	0	0	Fungi;Basidiomycota;Agaricomycetes;Agaricales;Agaricaceae;Leucoagaricus
OTU_2717	0	0	0	0	0	0	0	0	0	0	0	2	0	0	Fungi;Basidiomycota
OTU_2765	1	0	0	0	0	0	0	0	0	1	0	0	0	0	Fungi
OTU_2791	0	0	0	0	1	0	0	0	0	0	1	0	0	0	Fungi;Ascomycota
OTU_2814	0	0	0	0	0	0	0	0	0	0	2	0	0	0	Fungi
OTU_2820	0	0	0	0	1	0	0	0	0	0	1	0	0	0	Fungi;Ascomycota;Saccharomycetes;Saccharomycetales;Dipodascaceae;Dipodascaceae_unidentified
OTU_2823	0	1	1	0	0	0	0	0	0	0	0	0	0	0	Fungi
OTU_2834	0	0	0	0	0	0	0	0	0	0	2	0	0	0	Fungi
OTU_286	1	0	0	0	1	0	0	0	0	0	0	0	0	0	Fungi;Basidiomycota;Agaricomycetes
OTU_2860	0	0	0	0	0	0	0	0	1	0	0	1	0	0	Fungi;Ascomycota;Sordariomycetes;Hypocreales;Hypocreaceae;Hypocreaceae_unidentified
OTU_288	1	1	0	0	0	0	0	0	0	0	0	0	0	0	Fungi;Ascomycota;Dothideomycetes;Pleosporales;Incertae_sedis_13;Massariosphaeria
OTU_2932	0	0	0	1	1	0	0	0	0	0	0	0	0	0	Fungi
OTU_297	0	0	0	0	0	0	0	0	0	0	0	1	0	1	Fungi
OTU_2972	0	0	0	0	0	0	0	0	0	0	0	0	0	2	Fungi;Basidiomycota
OTU_2980	1	0	0	0	0	0	0	0	1	0	0	0	0	0	Fungi;Basidiomycota
OTU_3046	0	0	0	0	0	0	0	0	0	0	2	0	0	0	Fungi
OTU_3080	0	0	0	0	0	0	0	0	0	0	2	0	0	0	Fungi
OTU_312	1	0	0	0	0	0	0	0	0	0	0	0	0	1	Fungi;Basidiomycota
OTU_3131	0	1	0	0	0	0	0	0	0	0	0	0	0	1	Fungi;Basidiomycota
OTU_3166	0	0	0	0	2	0	0	0	0	0	0	0	0	0	Fungi
OTU_3203	0	0	0	0	2	0	0	0	0	0	0	0	0	0	Fungi
OTU_3323	1	0	1	0	0	0	0	0	0	0	0	0	0	0	Fungi
OTU_342	1	0	0	0	0	0	0	0	1	0	0	0	0	0	Fungi
OTU_3436	0	0	0	0	0	0	0	0	1	0	1	0	0	0	Fungi
OTU_3441	0	1	1	0	0	0	0	0	0	0	0	0	0	0	Fungi
OTU_3455	0	0	0	0	0	0	0	0	0	0	2	0	0	0	Fungi;Basidiomycota
OTU_3510	0	0	1	0	0	0	0	0	0	0	0	1	0	0	Fungi
OTU_362	0	0	0	0	1	0	0	0	0	0	0	1	0	0	Fungi;Ascomycota;Sordariomycetes;Sordariales;Sordariales_unidentified;Sordariales_unidentified_1
OTU_365	1	0	0	0	0	0	0	0	0	0	0	0	0	1	Fungi;Ascomycota;Sordariomycetes;Sordariomycetes_unidentified;Sordariomycetes_unidentified_1;Sordariomycetes_unidentified_1
OTU_3660	0	0	0	0	0	0	0	0	0	0	0	0	2	0	Fungi;Basidiomycota;Incertae_sedis_4;Malasseziales;Incertae_sedis_5;Malassezia
OTU_395	0	1	0	0	0	0	0	0	1	0	0	0	0	0	Fungi;Fungi_unidentified;Fungi_unidentified_1;Fungi_unidentified_1;Fungi_unidentified_1_1;Fungi_unidentified_1_1
OTU_403	0	0	0	1	0	0	0	0	0	0	0	0	0	1	Fungi;Fungi_unidentified;Fungi_unidentified_1;Fungi_unidentified_1;Fungi_unidentified_1_1;Fungi_unidentified_1_1
OTU_408	0	0	0	2	0	0	0	0	0	0	0	0	0	0	Fungi;Basidiomycota;Agaricomycetes
OTU_422	0	0	1	0	0	0	0	0	1	0	0	0	0	0	Fungi
OTU_424	0	1	0	0	0	0	0	0	0	0	0	0	0	1	Fungi;Fungi_unidentified;Fungi_unidentified_1;Fungi_unidentified_1;Fungi_unidentified_1_1;Fungi_unidentified_1_1
OTU_425	0	0	1	0	0	0	0	0	0	0	0	0	0	1	Fungi;Ascomycota;Sordariomycetes;Hypocreales;Hypocreales_unidentified;Hypocreales_unidentified_1
OTU_429	0	0	1	0	0	0	0	0	0	0	0	1	0	0	Fungi
OTU_435	1	1	0	0	0	0	0	0	0	0	0	0	0	0	Fungi;Basidiomycota;Agaricomycetes
OTU_475	1	0	0	0	1	0	0	0	0	0	0	0	0	0	Fungi;Ascomycota
OTU_484	0	0	0	1	1	0	0	0	0	0	0	0	0	0	Fungi
OTU_492	1	0	0	0	0	0	0	0	1	0	0	0	0	0	Fungi;Basidiomycota
OTU_537	1	0	0	0	0	0	0	0	0	1	0	0	0	0	Fungi
OTU_576	0	0	2	0	0	0	0	0	0	0	0	0	0	0	Fungi;Ascomycota;Eurotiomycetes;Onygenales;Onygenales_unidentified;Onygenales_unidentified_1
OTU_577	0	1	0	0	0	0	0	0	0	0	0	0	0	1	Fungi;Basidiomycota
OTU_580	0	0	0	0	0	0	0	0	0	0	0	0	0	2	Fungi;Fungi_unidentified;Fungi_unidentified_1;Fungi_unidentified_1;Fungi_unidentified_1_1;Fungi_unidentified_1_1
OTU_584	0	0	0	0	0	0	0	0	0	1	0	0	0	1	Fungi;Basidiomycota
OTU_605	0	0	0	0	0	0	0	0	0	1	0	0	0	1	Fungi;Ascomycota;Saccharomycetes;Saccharomycetales;Saccharomycetales_unidentified;Saccharomycetales_unidentified_1
OTU_612	0	0	0	0	0	0	0	0	0	0	0	1	0	1	Fungi
OTU_660	0	0	0	0	0	0	0	0	0	0	0	0	0	2	Fungi
OTU_682	0	0	0	0	0	0	0	0	0	0	1	1	0	0	Fungi;Ascomycota
OTU_688	1	0	0	0	0	0	0	0	0	0	0	0	0	1	Fungi;Ascomycota
OTU_701	0	0	2	0	0	0	0	0	0	0	0	0	0	0	Fungi
OTU_726	0	0	0	0	0	0	0	0	1	0	0	0	1	0	Fungi;Chytridiomycota;Chytridiomycetes;Spizellomycetales;Spizellomycetaceae
OTU_755	0	0	0	1	0	0	0	0	0	0	0	0	0	1	Fungi
OTU_763	0	0	0	0	1	0	0	0	0	0	0	1	0	0	Fungi;Ascomycota;Sordariomycetes;Diaporthales;Diaporthaceae;Diaporthe
OTU_764	0	0	0	0	0	0	0	0	0	1	1	0	0	0	Fungi
OTU_786	0	0	0	0	0	0	0	0	0	0	1	1	0	0	Fungi
OTU_797	0	0	0	0	1	0	0	0	1	0	0	0	0	0	Fungi;Ascomycota;Dothideomycetes;Pleosporales
OTU_83	1	0	1	0	0	0	0	0	0	0	0	0	0	0	Fungi
OTU_908	1	1	0	0	0	0	0	0	0	0	0	0	0	0	Fungi
OTU_915	1	0	0	0	0	0	0	0	0	1	0	0	0	0	Fungi
OTU_98	2	0	0	0	0	0	0	0	0	0	0	0	0	0	Fungi;Fungi_unidentified;Fungi_unidentified_1;Fungi_unidentified_1;Fungi_unidentified_1_1;Fungi_unidentified_1_1
OTU_103	0	0	0	0	0	0	0	1	0	0	0	0	0	0	Fungi
OTU_1861	0	0	0	0	0	0	0	1	0	0	0	0	0	0	Fungi;Fungi_unidentified;Fungi_unidentified_1;Fungi_unidentified_1;Fungi_unidentified_1_1;Fungi_unidentified_1_1
OTU_195	0	0	0	0	0	0	0	1	0	0	0	0	0	0	Fungi
OTU_2028	0	0	0	0	0	0	0	1	0	0	0	0	0	0	Fungi
OTU_208	0	0	0	0	0	0	0	1	0	0	0	0	0	0	Fungi;Basidiomycota
OTU_2224	0	0	0	0	0	0	0	1	0	0	0	0	0	0	Fungi
OTU_2769	0	0	0	0	0	0	0	1	0	0	0	0	0	0	Fungi
OTU_2802	0	0	0	0	0	0	0	1	0	0	0	0	0	0	Fungi;Basidiomycota;Agaricomycetes
OTU_293	0	0	0	0	0	0	0	1	0	0	0	0	0	0	Fungi;Basidiomycota;Basidiomycota_unidentified;Basidiomycota_unidentified_1;Basidiomycota_unidentified_1;Basidiomycota_unidentified_1_1
OTU_301	0	0	0	0	0	0	0	1	0	0	0	0	0	0	Fungi
OTU_3358	0	0	0	0	0	0	0	1	0	0	0	0	0	0	Fungi;Basidiomycota
OTU_366	0	0	0	0	0	0	0	1	0	0	0	0	0	0	Fungi
OTU_3780	0	0	0	0	0	0	0	1	0	0	0	0	0	0	Fungi;Ascomycota;Saccharomycetes;Saccharomycetales;Dipodascaceae;Dipodascaceae_unidentified
OTU_419	0	0	0	0	0	0	0	1	0	0	0	0	0	0	Fungi;Ascomycota;Sordariomycetes;Hypocreales;Nectriaceae;Nectriaceae_unidentified
OTU_845	0	0	0	0	0	0	0	1	0	0	0	0	0	0	Fungi
OTU_973	0	0	0	0	0	0	0	1	0	0	0	0	0	0	Fungi
OTU_1207	0	0	0	0	0	0	1	0	0	0	0	0	0	0	Fungi
OTU_1211	0	0	0	0	0	0	1	0	0	0	0	0	0	0	Fungi;Ascomycota
OTU_2006	0	0	0	0	0	0	1	0	0	0	0	0	0	0	Fungi
OTU_2062	0	0	0	0	0	0	1	0	0	0	0	0	0	0	Fungi;Basidiomycota
OTU_2123	0	0	0	0	0	0	1	0	0	0	0	0	0	0	Fungi;Ascomycota;Sordariomycetes;Sordariomycetes_unidentified;Sordariomycetes_unidentified_1;Sordariomycetes_unidentified_1
OTU_2451	0	0	0	0	0	0	1	0	0	0	0	0	0	0	Fungi
OTU_2841	0	0	0	0	0	0	1	0	0	0	0	0	0	0	Fungi
OTU_550	0	0	0	0	0	0	1	0	0	0	0	0	0	0	Fungi;Ascomycota;Ascomycota_unidentified;Ascomycota_unidentified_1;Ascomycota_unidentified_1;Ascomycota_unidentified_1_1
OTU_614	0	0	0	0	0	0	1	0	0	0	0	0	0	0	Fungi;Ascomycota;Dothideomycetes;Pleosporales
OTU_814	0	0	0	0	0	0	1	0	0	0	0	0	0	0	Fungi
OTU_1388	0	0	0	0	0	1	0	0	0	0	0	0	0	0	Fungi
OTU_1473	0	0	0	0	0	1	0	0	0	0	0	0	0	0	Fungi;Ascomycota;Dothideomycetes;Pleosporales;Incertae_sedis_13;Phoma
OTU_1642	0	0	0	0	0	1	0	0	0	0	0	0	0	0	Fungi;Ascomycota;Orbiliomycetes;Orbiliales;Orbiliaceae;Orbiliaceae_unidentified
OTU_2359	0	0	0	0	0	1	0	0	0	0	0	0	0	0	Fungi;Basidiomycota
OTU_2748	0	0	0	0	0	1	0	0	0	0	0	0	0	0	Fungi
OTU_3240	0	0	0	0	0	1	0	0	0	0	0	0	0	0	Fungi;Ascomycota;Eurotiomycetes;Chaetothyriales;Chaetothyriales_unidentified;Chaetothyriales_unidentified_1
OTU_364	0	0	0	0	0	1	0	0	0	0	0	0	0	0	Fungi
OTU_530	0	0	0	0	0	1	0	0	0	0	0	0	0	0	Fungi;Ascomycota
OTU_783	0	0	0	0	0	1	0	0	0	0	0	0	0	0	Fungi
OTU_877	0	0	0	0	0	1	0	0	0	0	0	0	0	0	Fungi
OTU_892	0	0	0	0	0	1	0	0	0	0	0	0	0	0	Fungi
OTU_1001	1	0	0	0	0	0	0	0	0	0	0	0	0	0	Fungi;Ascomycota;Ascomycota_unidentified;Ascomycota_unidentified_1;Ascomycota_unidentified_1;Ascomycota_unidentified_1_1
OTU_1002	0	1	0	0	0	0	0	0	0	0	0	0	0	0	Fungi
OTU_101	0	0	0	0	0	0	0	0	0	0	0	0	0	1	Fungi;Ascomycota;Sordariomycetes;Sordariomycetes_unidentified;Sordariomycetes_unidentified_1;Sordariomycetes_unidentified_1
OTU_1018	0	0	0	0	1	0	0	0	0	0	0	0	0	0	Fungi;Ascomycota;Sordariomycetes;Chaetosphaeriales;Chaetosphaeriaceae;Chaetosphaeriaceae_unidentified
OTU_1019	0	1	0	0	0	0	0	0	0	0	0	0	0	0	Fungi
OTU_1026	0	0	0	0	1	0	0	0	0	0	0	0	0	0	Fungi;Ascomycota;Eurotiomycetes;Chaetothyriales
OTU_1047	0	0	0	0	1	0	0	0	0	0	0	0	0	0	Fungi;Fungi_unidentified;Fungi_unidentified_1;Fungi_unidentified_1;Fungi_unidentified_1_1;Fungi_unidentified_1_1
OTU_1090	0	0	0	0	0	0	0	0	0	0	0	0	0	1	Fungi
OTU_1113	0	0	0	0	0	0	0	0	0	0	1	0	0	0	Fungi
OTU_1120	1	0	0	0	0	0	0	0	0	0	0	0	0	0	Fungi;Ascomycota;Dothideomycetes;Patellariales;Patellariaceae;Rhytidhysteron
OTU_1132	1	0	0	0	0	0	0	0	0	0	0	0	0	0	Fungi
OTU_1137	0	0	0	0	0	0	0	0	0	0	0	0	0	1	Fungi;Ascomycota
OTU_1155	0	0	0	0	0	0	0	0	0	0	0	0	0	1	Fungi;Ascomycota;Ascomycota_unidentified;Ascomycota_unidentified_1;Ascomycota_unidentified_1;Ascomycota_unidentified_1_1
OTU_1162	1	0	0	0	0	0	0	0	0	0	0	0	0	0	Fungi
OTU_1166	0	0	1	0	0	0	0	0	0	0	0	0	0	0	Fungi
OTU_1176	0	0	1	0	0	0	0	0	0	0	0	0	0	0	Fungi
OTU_1194	0	0	0	0	0	0	0	0	1	0	0	0	0	0	Fungi;Ascomycota;Sordariomycetes;Hypocreales;Hypocreaceae;Trichoderma
OTU_1212	0	0	0	0	0	0	0	0	0	1	0	0	0	0	Fungi
OTU_1229	0	0	0	0	0	0	0	0	0	0	0	0	0	1	Fungi;Ascomycota;Orbiliomycetes;Orbiliales;Orbiliaceae;Arthrobotrys
OTU_1275	0	0	0	0	0	0	0	0	0	0	0	0	0	1	Fungi;Basidiomycota
OTU_1284	1	0	0	0	0	0	0	0	0	0	0	0	0	0	Fungi;Fungi_unidentified;Fungi_unidentified_1;Fungi_unidentified_1;Fungi_unidentified_1_1;Fungi_unidentified_1_1
OTU_1286	0	0	0	0	1	0	0	0	0	0	0	0	0	0	Fungi
OTU_1297	1	0	0	0	0	0	0	0	0	0	0	0	0	0	Fungi;Basidiomycota
OTU_1314	0	0	0	0	0	0	0	0	0	1	0	0	0	0	Fungi
OTU_132	0	0	1	0	0	0	0	0	0	0	0	0	0	0	Fungi;Ascomycota;Sordariomycetes;Sordariales;Cephalothecaceae;Cephalotheca
OTU_1327	0	0	0	0	0	0	0	0	0	0	1	0	0	0	Fungi
OTU_1338	0	0	0	1	0	0	0	0	0	0	0	0	0	0	Fungi
OTU_1350	0	0	0	0	0	0	0	0	1	0	0	0	0	0	Fungi;Ascomycota
OTU_1373	0	0	0	0	0	0	0	0	0	1	0	0	0	0	Fungi
OTU_1380	0	0	0	0	0	0	0	0	0	0	0	0	0	1	Fungi;Zygomycota;Incertae_sedis_10;Mortierellales;Mortierellaceae;Mortierellaceae_unidentified
OTU_1407	0	0	0	0	0	0	0	0	1	0	0	0	0	0	Fungi;Ascomycota;Ascomycota_unidentified;Ascomycota_unidentified_1;Ascomycota_unidentified_1;Ascomycota_unidentified_1_1
OTU_1408	0	0	0	0	0	0	0	0	1	0	0	0	0	0	Fungi;Fungi_unidentified;Fungi_unidentified_1;Fungi_unidentified_1;Fungi_unidentified_1_1;Fungi_unidentified_1_1
OTU_1424	0	0	0	0	0	0	0	0	0	0	0	1	0	0	Fungi;Ascomycota;Saccharomycetes;Saccharomycetales;Incertae_sedis_11;Sporopachydermia
OTU_1438	0	0	0	0	0	0	0	0	0	0	0	0	1	0	Fungi;Ascomycota
OTU_1448	0	0	0	0	0	0	0	0	0	0	0	0	0	1	Fungi;Basidiomycota;Microbotryomycetes;Sporidiobolales;Incertae_sedis_25;Rhodotorula
OTU_146	0	1	0	0	0	0	0	0	0	0	0	0	0	0	Fungi
OTU_1466	0	0	0	0	0	0	0	0	0	0	1	0	0	0	Fungi;Ascomycota;Dothideomycetes;Pleosporales;Pleosporaceae;Pleosporaceae_unidentified
OTU_1485	0	0	0	0	0	0	0	0	0	0	0	0	0	1	Fungi
OTU_1533	0	0	0	0	0	0	0	0	1	0	0	0	0	0	Fungi;Ascomycota;Dothideomycetes;Pleosporales;Leptosphaeriaceae;Leptosphaeria
OTU_1535	1	0	0	0	0	0	0	0	0	0	0	0	0	0	Fungi;Ascomycota;Sordariomycetes;Hypocreales;Nectriaceae
OTU_1540	0	0	0	0	1	0	0	0	0	0	0	0	0	0	Fungi;Chytridiomycota;Chytridiomycetes;Rhizophydiales;Rhizophydiaceae;Rhizophydium
OTU_1554	0	0	0	0	0	0	0	0	0	0	0	1	0	0	Fungi;Fungi_unidentified;Fungi_unidentified_1;Fungi_unidentified_1;Fungi_unidentified_1_1;Fungi_unidentified_1_1
OTU_1558	0	0	0	0	0	0	0	0	0	0	0	0	1	0	Fungi;Basidiomycota
OTU_1637	1	0	0	0	0	0	0	0	0	0	0	0	0	0	Fungi
OTU_1685	1	0	0	0	0	0	0	0	0	0	0	0	0	0	Fungi
OTU_1707	0	0	0	0	0	0	0	0	0	0	0	0	1	0	Fungi
OTU_1714	0	0	0	0	0	0	0	0	0	0	0	0	1	0	Fungi
OTU_1735	0	0	0	0	0	0	0	0	1	0	0	0	0	0	Fungi
OTU_174	0	0	0	0	0	0	0	0	0	0	0	0	0	1	Fungi;Ascomycota;Dothideomycetes;Pleosporales;Sporormiaceae;Westerdykella
OTU_1746	0	0	0	0	0	0	0	0	0	1	0	0	0	0	Fungi
OTU_1799	1	0	0	0	0	0	0	0	0	0	0	0	0	0	Fungi;Basidiomycota;Agaricomycetes;Agaricales;Agaricaceae;Leucoagaricus
OTU_1800	0	0	0	0	0	0	0	0	0	1	0	0	0	0	Fungi
OTU_182	0	0	0	0	0	0	0	0	0	0	0	0	1	0	Fungi;Ascomycota;Sordariomycetes;Incertae_sedis_7;Annulatascaceae;Conlarium
OTU_1831	0	0	1	0	0	0	0	0	0	0	0	0	0	0	Fungi;Basidiomycota
OTU_1845	0	0	1	0	0	0	0	0	0	0	0	0	0	0	Fungi;Ascomycota;Leotiomycetes;Geoglossales;Geoglossales_unidentified;Geoglossales_unidentified_1
OTU_188	0	0	0	0	0	0	0	0	1	0	0	0	0	0	Fungi
OTU_1891	0	0	0	0	0	0	0	0	0	0	0	0	1	0	Fungi
OTU_1913	1	0	0	0	0	0	0	0	0	0	0	0	0	0	Fungi
OTU_1934	0	0	0	0	0	0	0	0	0	0	0	0	1	0	Fungi;Ascomycota;Saccharomycetes;Saccharomycetales;Incertae_sedis_11;Candida
OTU_196	0	0	0	0	0	0	0	0	0	1	0	0	0	0	Fungi
OTU_1983	0	0	0	0	0	0	0	0	0	0	0	0	0	1	Fungi
OTU_2003	0	0	0	0	0	0	0	0	0	0	1	0	0	0	Fungi
OTU_2026	0	0	0	0	0	0	0	0	0	0	0	1	0	0	Fungi;Ascomycota
OTU_2038	0	0	0	0	0	0	0	0	0	0	0	1	0	0	Fungi
OTU_204	0	0	1	0	0	0	0	0	0	0	0	0	0	0	Fungi;Ascomycota;Dothideomycetes;Capnodiales
OTU_2047	0	0	0	0	0	0	0	0	0	0	0	0	0	1	Fungi
OTU_205	0	0	0	0	0	0	0	0	0	0	1	0	0	0	Fungi;Ascomycota;Sordariomycetes;Microascales;Microascaceae;Parascedosporium
OTU_206	0	1	0	0	0	0	0	0	0	0	0	0	0	0	Fungi;Basidiomycota
OTU_2071	1	0	0	0	0	0	0	0	0	0	0	0	0	0	Fungi
OTU_214	0	0	0	0	0	0	0	0	0	0	0	1	0	0	Fungi
OTU_215	0	0	0	0	0	0	0	0	0	0	0	0	0	1	Fungi;Ascomycota;Eurotiomycetes;Eurotiales;Trichocomaceae;Aspergillus
OTU_2162	0	0	0	0	0	0	0	0	0	0	0	0	1	0	Fungi
OTU_2173	0	0	0	0	0	0	0	0	0	0	1	0	0	0	Fungi;Basidiomycota
OTU_2192	0	0	0	0	0	0	0	0	0	0	0	0	0	1	Fungi;Zygomycota;Incertae_sedis_10;Mortierellales;Mortierellaceae;Mortierellaceae_unidentified
OTU_223	0	0	0	0	0	0	0	0	0	1	0	0	0	0	Fungi;Ascomycota;Sordariomycetes;Sordariomycetes_unidentified;Sordariomycetes_unidentified_1;Sordariomycetes_unidentified_1
OTU_2234	0	0	0	0	0	0	0	0	0	0	0	1	0	0	Fungi
OTU_225	0	1	0	0	0	0	0	0	0	0	0	0	0	0	Fungi
OTU_228	1	0	0	0	0	0	0	0	0	0	0	0	0	0	Fungi
OTU_2318	0	0	0	0	0	0	0	0	0	1	0	0	0	0	Fungi;Ascomycota;Pezizomycetes;Pezizales
OTU_232	0	0	0	0	0	0	0	0	0	0	0	0	1	0	Fungi
OTU_2328	0	0	0	0	0	0	0	0	0	1	0	0	0	0	Fungi
OTU_233	0	0	0	0	0	0	0	0	0	0	0	0	0	1	Fungi
OTU_2343	0	0	0	0	0	0	0	0	1	0	0	0	0	0	Fungi
OTU_237	0	0	0	0	0	0	0	0	0	0	0	0	0	1	Fungi;Ascomycota;Dothideomycetes;Dothideomycetes_unidentified;Dothideomycetes_unidentified_1;Dothideomycetes_unidentified_1
OTU_242	0	0	0	0	0	0	0	0	1	0	0	0	0	0	Fungi
OTU_244	0	0	0	0	0	0	0	0	0	0	0	1	0	0	Fungi;Ascomycota;Sordariomycetes;Hypocreales;Nectriaceae;Nectriaceae_unidentified
OTU_2464	0	0	0	0	0	0	0	0	0	0	1	0	0	0	Fungi;Basidiomycota
OTU_2468	0	0	0	0	0	0	0	0	0	0	1	0	0	0	Fungi;Basidiomycota
OTU_2495	0	0	0	0	0	0	0	0	0	0	0	0	0	1	Fungi
OTU_253	0	1	0	0	0	0	0	0	0	0	0	0	0	0	Fungi
OTU_254	0	0	0	0	0	0	0	0	0	0	0	0	1	0	Fungi
OTU_256	0	0	0	0	0	0	0	0	1	0	0	0	0	0	Fungi;Ascomycota;Eurotiomycetes;Eurotiales;Trichocomaceae;Penicillium
OTU_2612	0	0	0	0	0	0	0	0	0	0	0	0	0	1	Fungi
OTU_263	0	0	0	0	0	0	0	0	0	0	0	0	0	1	Fungi
OTU_2645	0	0	0	0	0	0	0	0	0	0	0	0	0	1	Fungi
OTU_2652	0	0	0	0	0	0	0	0	0	0	1	0	0	0	Fungi
OTU_2657	0	0	0	0	0	0	0	0	0	0	1	0	0	0	Fungi
OTU_267	0	0	0	0	0	0	0	0	0	0	0	0	1	0	Fungi;Chytridiomycota;Chytridiomycetes;Rhizophydiales;Terramycetaceae;Boothiomyces
OTU_2705	0	0	0	0	0	0	0	0	0	0	0	0	0	1	Fungi;Basidiomycota;Agaricomycetes
OTU_274	0	0	1	0	0	0	0	0	0	0	0	0	0	0	Fungi;Ascomycota;Ascomycota_unidentified;Ascomycota_unidentified_1;Ascomycota_unidentified_1;Ascomycota_unidentified_1_1
OTU_2768	0	0	0	0	0	0	0	0	0	0	0	0	1	0	Fungi;Ascomycota;Eurotiomycetes;Chaetothyriales;Herpotrichiellaceae;Herpotrichiellaceae_unidentified
OTU_2813	0	0	0	0	0	0	0	0	0	0	1	0	0	0	Fungi;Basidiomycota
OTU_2815	0	0	0	0	0	0	0	0	0	0	0	0	0	1	Fungi;Glomeromycota;Glomeromycetes;Glomerales;Glomeraceae;Glomeraceae_unidentified
OTU_2819	0	0	0	0	0	0	0	0	0	0	0	0	0	1	Fungi;Basidiomycota
OTU_285	0	0	1	0	0	0	0	0	0	0	0	0	0	0	Fungi
OTU_2858	0	0	0	0	0	0	0	0	0	0	0	0	1	0	Fungi
OTU_295	0	1	0	0	0	0	0	0	0	0	0	0	0	0	Fungi;Ascomycota;Dothideomycetes;Incertae_sedis_8;Pseudeurotiaceae;Pseudeurotium
OTU_2995	0	0	0	0	0	0	0	0	0	0	0	0	0	1	Fungi
OTU_304	0	0	0	0	0	0	0	0	1	0	0	0	0	0	Fungi;Basidiomycota;Agaricomycetes
OTU_308	0	0	1	0	0	0	0	0	0	0	0	0	0	0	Fungi;Basidiomycota
OTU_3119	1	0	0	0	0	0	0	0	0	0	0	0	0	0	Fungi
OTU_3264	0	0	1	0	0	0	0	0	0	0	0	0	0	0	Fungi;Ascomycota;Eurotiomycetes;Chaetothyriales
OTU_330	0	0	0	0	0	0	0	0	0	0	0	0	0	1	Fungi;Basidiomycota
OTU_331	0	0	0	0	0	0	0	0	0	0	0	0	1	0	Fungi
OTU_332	0	0	0	0	0	0	0	0	0	0	0	0	0	1	Fungi;Ascomycota;Sordariomycetes;Sordariales;Sordariales_unidentified;Sordariales_unidentified_1
OTU_3326	0	0	0	0	0	0	0	0	0	0	1	0	0	0	Fungi;Basidiomycota;Agaricomycetes
OTU_341	1	0	0	0	0	0	0	0	0	0	0	0	0	0	Fungi
OTU_3411	1	0	0	0	0	0	0	0	0	0	0	0	0	0	Fungi
OTU_3426	0	0	0	0	0	0	0	0	0	0	0	0	0	1	Fungi
OTU_348	0	1	0	0	0	0	0	0	0	0	0	0	0	0	Fungi
OTU_3551	0	0	0	0	0	0	0	0	0	0	1	0	0	0	Fungi;Ascomycota;Eurotiomycetes;Eurotiales;Trichocomaceae
OTU_357	1	0	0	0	0	0	0	0	0	0	0	0	0	0	Fungi;Ascomycota;Lecanoromycetes
OTU_360	0	0	0	0	0	0	0	0	1	0	0	0	0	0	Fungi
OTU_3644	0	0	0	0	0	0	0	0	0	0	0	0	0	1	Fungi;Basidiomycota
OTU_369	1	0	0	0	0	0	0	0	0	0	0	0	0	0	Fungi;Ascomycota;Sordariomycetes
OTU_3753	0	0	0	0	1	0	0	0	0	0	0	0	0	0	Fungi;Basidiomycota;Agaricomycetes
OTU_3787	0	0	1	0	0	0	0	0	0	0	0	0	0	0	Fungi
OTU_382	0	0	0	0	0	0	0	0	0	0	0	1	0	0	Fungi;Ascomycota;Eurotiomycetes;Eurotiales;Trichocomaceae;Talaromyces
OTU_384	0	1	0	0	0	0	0	0	0	0	0	0	0	0	Fungi;Fungi_unidentified;Fungi_unidentified_1;Fungi_unidentified_1;Fungi_unidentified_1_1;Fungi_unidentified_1_1
OTU_393	1	0	0	0	0	0	0	0	0	0	0	0	0	0	Fungi
OTU_397	0	0	0	0	0	0	0	0	0	1	0	0	0	0	Fungi
OTU_401	1	0	0	0	0	0	0	0	0	0	0	0	0	0	Fungi;Fungi_unidentified;Fungi_unidentified_1;Fungi_unidentified_1;Fungi_unidentified_1_1;Fungi_unidentified_1_1
OTU_413	0	0	0	0	0	0	0	0	0	0	0	0	0	1	Fungi;Ascomycota;Sordariomycetes;Sordariales;Lasiosphaeriaceae
OTU_414	1	0	0	0	0	0	0	0	0	0	0	0	0	0	Fungi
OTU_431	0	0	0	0	0	0	0	0	0	0	0	1	0	0	Fungi
OTU_436	0	0	0	0	0	0	0	0	0	1	0	0	0	0	Fungi;Basidiomycota;Microbotryomycetes;Sporidiobolales;Incertae_sedis_25;Incertae_sedis_25_unidentified
OTU_438	0	0	0	0	0	0	0	0	1	0	0	0	0	0	Fungi;Fungi_unidentified;Fungi_unidentified_1;Fungi_unidentified_1;Fungi_unidentified_1_1;Fungi_unidentified_1_1
OTU_447	0	0	0	0	0	0	0	0	0	1	0	0	0	0	Fungi
OTU_449	0	0	0	0	0	0	0	0	0	0	0	0	0	1	Fungi
OTU_451	0	0	0	0	0	0	0	0	0	0	1	0	0	0	Fungi;Basidiomycota;Tremellomycetes;Tremellales;Incertae_sedis_12;Cryptococcus_1
OTU_456	0	0	0	0	0	0	0	0	0	0	0	1	0	0	Fungi;Basidiomycota
OTU_462	0	0	0	0	1	0	0	0	0	0	0	0	0	0	Fungi;Fungi_unidentified;Fungi_unidentified_1;Fungi_unidentified_1;Fungi_unidentified_1_1;Fungi_unidentified_1_1
OTU_464	0	0	1	0	0	0	0	0	0	0	0	0	0	0	Fungi
OTU_465	0	0	0	0	0	0	0	0	0	0	0	0	0	1	Fungi;Ascomycota;Eurotiomycetes;Onygenales;Onygenaceae;Onygenaceae_unidentified
OTU_466	1	0	0	0	0	0	0	0	0	0	0	0	0	0	Fungi;Fungi_unidentified;Fungi_unidentified_1;Fungi_unidentified_1;Fungi_unidentified_1_1;Fungi_unidentified_1_1
OTU_474	0	0	1	0	0	0	0	0	0	0	0	0	0	0	Fungi;Ascomycota
OTU_489	1	0	0	0	0	0	0	0	0	0	0	0	0	0	Fungi;Ascomycota;Sordariomycetes;Xylariales;Xylariales_unidentified;Xylariales_unidentified_1
OTU_491	1	0	0	0	0	0	0	0	0	0	0	0	0	0	Fungi;Basidiomycota;Ustilaginomycetes;Ustilaginales;Incertae_sedis_21;Farysizyma
OTU_498	0	0	0	0	1	0	0	0	0	0	0	0	0	0	Fungi;Fungi_unidentified;Fungi_unidentified_1;Fungi_unidentified_1;Fungi_unidentified_1_1;Fungi_unidentified_1_1
OTU_500	0	0	0	0	0	0	0	0	1	0	0	0	0	0	Fungi
OTU_505	0	0	0	0	0	0	0	0	0	1	0	0	0	0	Fungi;Basidiomycota
OTU_508	0	0	0	0	0	0	0	0	0	1	0	0	0	0	Fungi;Ascomycota;Sordariomycetes;Sordariales;Lasiosphaeriaceae;Lasiosphaeriaceae_unidentified
OTU_511	0	0	0	0	0	0	0	0	0	0	0	1	0	0	Fungi
OTU_512	1	0	0	0	0	0	0	0	0	0	0	0	0	0	Fungi
OTU_515	0	0	0	0	0	0	0	0	0	0	0	0	0	1	Fungi
OTU_523	0	0	0	0	0	0	0	0	0	0	0	1	0	0	Fungi
OTU_527	1	0	0	0	0	0	0	0	0	0	0	0	0	0	Fungi;Ascomycota;Dothideomycetes;Pleosporales;Pleosporaceae;Pleosporaceae_unidentified
OTU_529	0	0	0	0	0	0	0	0	0	1	0	0	0	0	Fungi
OTU_538	0	0	0	0	0	0	0	0	0	1	0	0	0	0	Fungi
OTU_539	0	1	0	0	0	0	0	0	0	0	0	0	0	0	Fungi;Basidiomycota
OTU_541	0	0	0	0	0	0	0	0	0	1	0	0	0	0	Fungi;Basidiomycota
OTU_544	0	0	1	0	0	0	0	0	0	0	0	0	0	0	Fungi
OTU_545	0	0	1	0	0	0	0	0	0	0	0	0	0	0	Fungi;Ascomycota;Eurotiomycetes;Eurotiales;Trichocomaceae;Penicillium
OTU_561	0	0	0	0	0	0	0	0	0	0	0	0	0	1	Fungi
OTU_563	0	0	0	0	0	0	0	0	0	0	0	1	0	0	Fungi;Ascomycota;Sordariomycetes;Sordariomycetes_unidentified;Sordariomycetes_unidentified_1;Sordariomycetes_unidentified_1
OTU_564	0	0	0	0	0	0	0	0	1	0	0	0	0	0	Fungi;Basidiomycota
OTU_567	0	0	0	0	0	0	0	0	1	0	0	0	0	0	Fungi;Ascomycota;Eurotiomycetes;Eurotiales;Trichocomaceae;Penicillium
OTU_574	0	0	0	0	0	0	0	0	0	0	0	0	0	1	Fungi
OTU_575	0	0	0	0	0	0	0	0	0	0	0	1	0	0	Fungi;Basidiomycota;Exobasidiomycetes;Incertae_sedis_44;Incertae_sedis_45;Tilletiopsis
OTU_579	0	0	0	0	0	0	0	0	1	0	0	0	0	0	Fungi
OTU_595	0	1	0	0	0	0	0	0	0	0	0	0	0	0	Fungi;Basidiomycota;Microbotryomycetes;Sporidiobolales;Incertae_sedis_25;Rhodotorula
OTU_599	0	0	0	0	0	0	0	0	1	0	0	0	0	0	Fungi
OTU_603	0	0	0	0	0	0	0	0	0	0	0	0	0	1	Fungi;Basidiomycota
OTU_620	0	0	0	0	0	0	0	0	0	0	0	1	0	0	Fungi
OTU_623	0	0	0	0	1	0	0	0	0	0	0	0	0	0	Fungi;Basidiomycota;Agaricomycetes;Thelephorales;Thelephoraceae;Thelephoraceae_unidentified
OTU_638	0	0	1	0	0	0	0	0	0	0	0	0	0	0	Fungi
OTU_641	0	0	0	0	0	0	0	0	0	1	0	0	0	0	Fungi;Zygomycota;Incertae_sedis_10;Mortierellales;Mortierellaceae;Mortierella
OTU_650	0	0	0	0	0	0	0	0	0	0	0	0	0	1	Fungi;Ascomycota;Ascomycota_unidentified;Ascomycota_unidentified_1;Ascomycota_unidentified_1;Ascomycota_unidentified_1_1
OTU_662	1	0	0	0	0	0	0	0	0	0	0	0	0	0	Fungi
OTU_664	0	0	0	0	0	0	0	0	0	1	0	0	0	0	Fungi
OTU_665	0	0	0	0	0	0	0	0	0	0	1	0	0	0	Fungi
OTU_670	0	0	0	0	1	0	0	0	0	0	0	0	0	0	Fungi
OTU_673	0	0	0	0	0	0	0	0	0	0	1	0	0	0	Fungi
OTU_677	0	0	0	1	0	0	0	0	0	0	0	0	0	0	Fungi;Ascomycota;Sordariomycetes;Sordariomycetes_unidentified;Sordariomycetes_unidentified_1;Sordariomycetes_unidentified_1
OTU_695	0	0	0	0	1	0	0	0	0	0	0	0	0	0	Fungi;Ascomycota;Saccharomycetes;Saccharomycetales;Incertae_sedis_11;Candida
OTU_696	0	0	0	0	0	0	0	0	1	0	0	0	0	0	Fungi
OTU_698	1	0	0	0	0	0	0	0	0	0	0	0	0	0	Fungi
OTU_713	0	1	0	0	0	0	0	0	0	0	0	0	0	0	Fungi;Ascomycota;Sordariomycetes;Hypocreales;Incertae_sedis_3;Incertae_sedis_3_unidentified
OTU_717	0	0	0	0	0	0	0	0	1	0	0	0	0	0	Fungi
OTU_718	1	0	0	0	0	0	0	0	0	0	0	0	0	0	Fungi;Basidiomycota;Agaricomycetes
OTU_723	0	0	0	1	0	0	0	0	0	0	0	0	0	0	Fungi
OTU_727	1	0	0	0	0	0	0	0	0	0	0	0	0	0	Fungi
OTU_728	0	0	0	0	0	0	0	0	0	0	0	0	0	1	Fungi;Ascomycota;Dothideomycetes;Pleosporales;Pleosporaceae;Pleosporaceae_unidentified
OTU_731	1	0	0	0	0	0	0	0	0	0	0	0	0	0	Fungi;Basidiomycota
OTU_742	0	0	0	0	0	0	0	0	0	0	0	1	0	0	Fungi
OTU_743	0	0	0	0	0	0	0	0	0	0	0	0	1	0	Fungi;Ascomycota
OTU_744	0	0	0	0	0	0	0	0	1	0	0	0	0	0	Fungi
OTU_746	1	0	0	0	0	0	0	0	0	0	0	0	0	0	Fungi;Ascomycota;Sordariomycetes;Sordariales;Lasiosphaeriaceae;Lasiosphaeriaceae_unidentified
OTU_754	0	0	0	0	0	0	0	0	0	0	0	0	0	1	Fungi;Fungi_unidentified;Fungi_unidentified_1;Fungi_unidentified_1;Fungi_unidentified_1_1;Fungi_unidentified_1_1
OTU_756	1	0	0	0	0	0	0	0	0	0	0	0	0	0	Fungi;Zygomycota;Incertae_sedis_10;Mortierellales;Mortierellaceae;Mortierella
OTU_758	0	0	0	0	1	0	0	0	0	0	0	0	0	0	Fungi;Ascomycota;Eurotiomycetes;Chaetothyriales;Herpotrichiellaceae;Exophiala
OTU_765	0	0	1	0	0	0	0	0	0	0	0	0	0	0	Fungi;Basidiomycota;Wallemiomycetes;Wallemiales;Wallemiaceae;Wallemia
OTU_787	0	0	0	0	0	0	0	0	0	0	0	0	0	1	Fungi
OTU_809	0	0	0	0	1	0	0	0	0	0	0	0	0	0	Fungi;Ascomycota;Dothideomycetes;Pleosporales;Lophiostomataceae;Lophiostoma
OTU_816	0	1	0	0	0	0	0	0	0	0	0	0	0	0	Fungi;Fungi_unidentified;Fungi_unidentified_1;Fungi_unidentified_1;Fungi_unidentified_1_1;Fungi_unidentified_1_1
OTU_841	0	0	0	0	0	0	0	0	0	0	0	0	0	1	Fungi
OTU_856	0	0	0	0	0	0	0	0	1	0	0	0	0	0	Fungi
OTU_863	0	0	0	0	0	0	0	0	0	0	0	1	0	0	Fungi;Zygomycota;Incertae_sedis_10;Mortierellales;Mortierellaceae;Mortierella
OTU_866	0	0	0	1	0	0	0	0	0	0	0	0	0	0	Fungi
OTU_884	1	0	0	0	0	0	0	0	0	0	0	0	0	0	Fungi;Basidiomycota;Agaricomycetes
OTU_886	0	0	0	0	0	0	0	0	0	1	0	0	0	0	Fungi
OTU_888	0	0	0	0	0	0	0	0	0	0	0	0	1	0	Fungi
OTU_891	0	0	0	0	0	0	0	0	1	0	0	0	0	0	Fungi;Basidiomycota
OTU_904	0	1	0	0	0	0	0	0	0	0	0	0	0	0	Fungi;Basidiomycota;Agaricomycetes
OTU_907	1	0	0	0	0	0	0	0	0	0	0	0	0	0	Fungi;Ascomycota
OTU_912	0	0	0	0	0	0	0	0	0	1	0	0	0	0	Fungi
OTU_920	0	0	0	0	0	0	0	0	0	0	1	0	0	0	Fungi;Basidiomycota;Agaricomycetes
OTU_936	0	0	0	0	0	0	0	0	0	1	0	0	0	0	Fungi;Basidiomycota
OTU_945	0	0	0	0	0	0	0	0	0	0	1	0	0	0	Fungi;Ascomycota;Dothideomycetes;Dothideomycetes_unidentified;Dothideomycetes_unidentified_1;Dothideomycetes_unidentified_1
OTU_979	0	0	0	0	0	0	0	0	0	0	0	1	0	0	Fungi;Ascomycota;Sordariomycetes;Sordariales;Chaetomiaceae;Chaetomium
OTU_982	0	0	1	0	0	0	0	0	0	0	0	0	0	0	Fungi;Ascomycota;Sordariomycetes;Microascales;Microascaceae;Pseudallescheria
	A-1	A-2	A-3	A-4	A-5	B-1	B-2	B-3	B-4	B-5	C-1	C-2	C-3	C-4	Consensus Lineage
OTU_1	0.00986888	0.978651	0.964421	0.959354	0.336521	0.0904854	0.00818777	0.00813517	0.963376	0.0182525	0.0135633	0.00567569	0.897113	0.976964	Fungi;Basidiomycota
OTU_2	0.984469	0.0131072	0.0130341	0.0147465	0.00688761	0.676744	0.007369	0.00923029	0.0110284	0.9763	0.511983	0.0510245	0.0149245	0.0117882	Fungi;Basidiomycota
OTU_5	0.000166526	0.000110944	0.000224023	0.00192595	0.120574	8.24844e-05	0.326692	0.0685232	0.000333233	0.000333805	0.00131683	0.381917	0.00302524	0.000416582	Fungi;Ascomycota;Dothideomycetes;Dothideales;Dothioraceae;Aureobasidium
OTU_9	4.38227e-05	0	8.14631e-05	5.74911e-05	0.000243092	0	0	0	0.000126946	6.6761e-05	0.00125099	0.268347	0	0.000123849	Fungi;Basidiomycota
OTU_15	3.50582e-05	3.16982e-05	0.000509144	0.000373692	0	4.12422e-05	0.00463974	0.000156446	0.000206287	4.00566e-05	0.141032	0.00244055	0.026795	0.000427841	Fungi
OTU_16	7.88809e-05	0.000110944	0.00158853	0.00178222	0.0761689	0.00395925	0.00627729	0.0752503	0.00193592	4.00566e-05	0.0291678	0.0376866	0.00184396	0.000146367	Fungi
OTU_41	3.50582e-05	6.33965e-05	2.03658e-05	0	0.118791	4.12422e-05	0	0.000156446	7.93412e-05	5.34088e-05	0	0.000227028	2.88118e-05	0.000101331	Fungi;Ascomycota;Dothideomycetes;Capnodiales;Capnodiales_unidentified;Capnodiales_unidentified_1
OTU_38	3.50582e-05	4.75473e-05	0.00240316	0.00304703	0.00388947	0.00239205	0.0010917	0.0342616	0.000349101	4.00566e-05	0.0388465	0.0119757	0.00247781	0.00011259	Fungi;Basidiomycota;Agaricomycetes
OTU_4	0.000122704	6.33965e-05	0.000203658	5.74911e-05	0	8.24844e-05	0.000272926	0.0960576	0.000111078	0.000106818	0.000592573	0.018673	0.000201683	0.000281474	Fungi
OTU_47	1.75291e-05	1.58491e-05	8.14631e-05	0.000574911	0.0375172	0.000329938	0	0.0211202	0.000206287	0	0.00934949	0.00845678	0.00100841	3.37769e-05	Fungi
OTU_62	0	9.50947e-05	6.10973e-05	0.00175348	0	0.00197963	0.000272926	0.0120463	0.0023961	4.00566e-05	0.0226495	0.000113514	0.00789443	4.50359e-05	Fungi;Ascomycota;Dothideomycetes;Capnodiales;Davidiellaceae;Davidiella
OTU_14	0.000105175	3.16982e-05	0.000101829	0.00172473	0.000162061	0.00536149	0.000545852	0.000782228	6.34729e-05	5.34088e-05	0.0455623	0.000227028	0.000201683	0.000191403	Fungi;Ascomycota;Dothideomycetes;Pleosporales;Incertae_sedis_13;Phoma
OTU_42	8.76455e-06	0	2.03658e-05	8.62366e-05	0.0626367	0.00177342	0.000545852	0.000156446	3.17365e-05	2.67044e-05	0	0.00380271	0	2.2518e-05	Fungi;Ascomycota;Eurotiomycetes;Chaetothyriales
OTU_55	2.62936e-05	0	2.03658e-05	0	0.0497529	0.00169093	0	0.000625782	3.17365e-05	0	6.58415e-05	0.000113514	0	5.62949e-05	Fungi;Ascomycota;Leotiomycetes;Helotiales;Helotiales_unidentified;Helotiales_unidentified_1
OTU_82	1.75291e-05	1.58491e-05	2.03658e-05	2.87455e-05	8.10307e-05	0.000783602	0.000272926	0.0398936	0.000888621	1.33522e-05	0.000526732	5.67569e-05	0.0082978	9.00718e-05	Fungi;Ascomycota;Dothideomycetes;Capnodiales;Davidiellaceae;Davidiella
OTU_133	0	0	0	0	8.10307e-05	4.12422e-05	0.168122	0	3.17365e-05	1.33522e-05	0	0	0	0	Fungi;Ascomycota;Eurotiomycetes;Chaetothyriales
OTU_60	8.76455e-06	0	0	0	0.0461875	4.12422e-05	0	0.000156446	3.17365e-05	0	0	0.000454055	0	2.2518e-05	Fungi;Ascomycota;Leotiomycetes;Helotiales;Incertae_sedis_2;Tetracladium
OTU_70	0	0	0	0	0	0.000701118	0.149017	0.000156446	1.58682e-05	0	0.000131683	0	2.88118e-05	0	Fungi;Ascomycota;Archaeorhizomycetes;Archaeorhizomycetes_unidentified;Archaeorhizomycetes_unidentified_1;Archaeorhizomycetes_unidentified_1
OTU_6	0.000184056	0.000285284	0.000488778	0.000229964	0.000324123	0.000206211	0.00136463	0.0600751	0.000253892	6.6761e-05	0.000329207	0.000340541	0.000460989	0.000202662	Fungi;Ascomycota;Sordariomycetes;Sordariomycetes_unidentified;Sordariomycetes_unidentified_1;Sordariomycetes_unidentified_1
OTU_109	0	1.58491e-05	0	0	8.10307e-05	0	0.135371	0.000156446	1.58682e-05	0	0	0	5.76236e-05	0	Fungi;Ascomycota;Dothideomycetes;Hysteriales;Gloniaceae;Cenococcum
OTU_68	0	0	0	0	0	0	0	0.0746245	1.58682e-05	1.33522e-05	0	0	0	0	Fungi
OTU_161	8.76455e-06	1.58491e-05	0	0	8.10307e-05	0.00255702	0.000272926	0.0237797	4.76047e-05	0	0	0.0138487	2.88118e-05	0	Fungi;Ascomycota;Leotiomycetes;Incertae_sedis;Incertae_sedis_1;Leohumicola
OTU_48	2.62936e-05	1.58491e-05	2.03658e-05	5.74911e-05	0	0.000164969	0.000272926	0.0680538	0	4.00566e-05	0	5.67569e-05	5.76236e-05	3.37769e-05	Fungi
OTU_2704	0	0.00131548	0.00130341	0.00109233	0.000243092	0.000164969	0	0	0.00112664	1.33522e-05	0	0	0.00132534	0.00155374	Fungi
OTU_113	0	1.58491e-05	0.000712802	0	0.000162061	0.0105168	0	0	0.000888621	0	0	5.67569e-05	0.00247781	4.50359e-05	Fungi;Basidiomycota;Tremellomycetes;Tremellales;Incertae_sedis_12;Cryptococcus_1
OTU_100	8.76455e-06	3.16982e-05	2.03658e-05	5.74911e-05	0.0348432	0	0	0	0	0	0	0	0	3.37769e-05	Fungi;Ascomycota
OTU_1775	0	0.00125208	0.0014867	0.00112108	0.000243092	4.12422e-05	0	0	0.00138054	1.33522e-05	0	5.67569e-05	0.00080673	0.00120471	Fungi;Basidiomycota
OTU_127	1.75291e-05	0	2.03658e-05	2.87455e-05	8.10307e-05	0.00655751	0.000272926	0.000156446	0	0	0.0158678	0	2.88118e-05	0	Fungi;Ascomycota;Leotiomycetes;Helotiales;Helotiales_unidentified;Helotiales_unidentified_1
OTU_95	0	0	2.03658e-05	2.87455e-05	8.10307e-05	0	0	0	0	2.67044e-05	0.0243613	0	8.64354e-05	0	Fungi;Ascomycota;Dothideomycetes;Capnodiales;Incertae_sedis_17;Toxicocladosporium
OTU_89	8.76455e-06	0	0	5.74911e-05	0	0	0.0966157	0	1.58682e-05	1.33522e-05	0	5.67569e-05	0	2.2518e-05	Fungi;Ascomycota;Eurotiomycetes;Eurotiales;Eurotiales_unidentified;Eurotiales_unidentified_1
OTU_94	0	0	2.03658e-05	0	0.0281987	4.12422e-05	0	0.000156446	3.17365e-05	0	0.000131683	0	0	0	Fungi;Basidiomycota
OTU_117	0	0	0.00014256	0.000402438	0.00137752	0.000164969	0	0.0159574	7.93412e-05	1.33522e-05	0.00803266	0.00130541	0.00135415	1.1259e-05	Fungi;Basidiomycota
OTU_104	8.76455e-06	0	2.03658e-05	0	0	0	0	0	1.58682e-05	2.67044e-05	0.0153411	5.67569e-05	0.00273712	5.62949e-05	Fungi
OTU_86	0	0	0	0	0	4.12422e-05	0	0.0513141	0	0	0	0	0	0	Fungi;Ascomycota;Leotiomycetes;Helotiales;Helotiaceae;Neobulgaria
OTU_170	0	1.58491e-05	2.03658e-05	0	0	0.000783602	0.0324782	0	0	0	0.00204109	0.00822975	0	2.2518e-05	Fungi;Basidiomycota;Incertae_sedis_4;Malasseziales;Incertae_sedis_5;Malassezia
OTU_3368	0.00145492	4.75473e-05	0	5.74911e-05	0	0.00144348	0	0	4.76047e-05	0.00128181	0.000329207	0.000113514	0	2.2518e-05	Fungi
OTU_90	0	1.58491e-05	0	0	0.0230938	0	0	0.000156446	0	0	6.58415e-05	0	0	2.2518e-05	Fungi;Ascomycota;Leotiomycetes;Geoglossales;Geoglossaceae;Geoglossum
OTU_114	0	0	0	0	0.000162061	0.0102693	0.000272926	0.000156446	0	0	0.00217277	0	5.76236e-05	1.1259e-05	Fungi;Ascomycota;Dothideomycetes;Pleosporales;Leptosphaeriaceae;Acicuseptoria
OTU_123	0	1.58491e-05	0	0	0	0.011754	0.000272926	0	0	1.33522e-05	0	0	0	0	Fungi;Basidiomycota;Agaricomycetes;Agaricales;Strophariaceae;Pholiota
OTU_152	0	0	0	0	0	0	0	0.0438048	0	0	0	0	0	0	Fungi
OTU_144	0	0	4.07315e-05	0	8.10307e-05	0	0	0	0	0	0.000131683	0.0123162	0	0	Fungi
OTU_125	0	1.58491e-05	2.03658e-05	0	0	0	0	0	1.58682e-05	0	0	0.0122595	0	2.2518e-05	Fungi;Basidiomycota;Tremellomycetes;Tremellales;Incertae_sedis_12;Bullera
OTU_154	0	0	0	0	0	0	0	0.0334793	0	1.33522e-05	0	0	0	0	Fungi
OTU_155	0	0	0	0	8.10307e-05	0	0	0.0051627	0	0	0	0	0.00509969	0	Fungi;Basidiomycota;Agaricostilbomycetes;Agaricostilbales;Agaricostilbaceae;Sterigmatomyces
OTU_153	0	4.75473e-05	2.03658e-05	0	0	0.000206211	0	0	0	0	0.00342376	0.00834327	2.88118e-05	1.1259e-05	Fungi;Basidiomycota
OTU_135	0	0	0	0	0	0.00841341	0	0	0	1.33522e-05	0	0	0	1.1259e-05	Fungi;Ascomycota;Dothideomycetes;Pleosporales;Phaeosphaeriaceae;Phaeosphaeria
OTU_115	0	0	0	0	0	0	0	0.0305069	0	0	0	0	0	0	Fungi;Ascomycota
OTU_175	8.76455e-06	0	0	0	0	0	0	0.0289424	0	0	0	0	0	1.1259e-05	Fungi;Ascomycota;Dothideomycetes;Pleosporales;Pleosporales_unidentified;Pleosporales_unidentified_1
OTU_173	0	3.16982e-05	0.000162926	0.000574911	0	0.000536149	0	0.015801	0	1.33522e-05	0.00118515	0.0011919	0	0	Fungi
OTU_323	0	0	2.03658e-05	0	0.0021068	0	0	0.00438048	6.34729e-05	0	0.000263366	0.00652704	0.000115247	0	Fungi
OTU_278	8.76455e-06	0.000744908	0.000488778	0.000488674	0	0	0	0	0.000238023	2.67044e-05	0	0	0.000144059	0.000765611	Fungi;Basidiomycota
OTU_172	0	0	0.000183292	2.87455e-05	0	4.12422e-05	0	0	0	0	0	0.00925138	0	1.1259e-05	Fungi;Basidiomycota;Tremellomycetes;Tremellomycetes_unidentified;Tremellomycetes_unidentified_1;Tremellomycetes_unidentified_1
OTU_282	8.76455e-06	0	0	0	0	0	0	0	0	0	0	0.0094784	0	1.1259e-05	Fungi;Ascomycota
OTU_325	0	0	0	2.87455e-05	8.10307e-05	0	0	0.0237797	1.58682e-05	0	0	0	0	0	Fungi;Basidiomycota;Agaricomycetes;Agaricales;Pleurotaceae;Hohenbuehelia
OTU_180	0	0	0	0	0	0	0	0.0237797	0	0	0	0	0	0	Fungi;Ascomycota;Leotiomycetes;Helotiales;Vibrisseaceae;Phialocephala
OTU_187	0	0	2.03658e-05	0	0	0	0	0	0	0	0	0.00857029	0	0	Fungi
OTU_164	0	0	0	0	0	0.00466037	0	0	0	0	0.00223861	0	0	1.1259e-05	Fungi;Ascomycota;Eurotiomycetes;Eurotiales;Trichocomaceae;Aspergillus
OTU_140	0	0	0	0	0	0	0	0.0228411	0	0	0	0	0	0	Fungi;Ascomycota;Lecanoromycetes;Lecanorales
OTU_235	8.76455e-06	0	0.000122195	0.000114982	0.000486184	0.000164969	0.00436681	0.000156446	7.93412e-05	0	0.0026995	0.00261082	0.000432177	1.1259e-05	Fungi
OTU_2080	0	0	0	0	0	0	0	0	0	1.33522e-05	0.00902028	0	0	0	Fungi;Ascomycota;Dothideomycetes;Pleosporales;Incertae_sedis_13;Phoma
OTU_328	0	1.58491e-05	2.03658e-05	0	8.10307e-05	0.000907329	0	0	0	1.33522e-05	0	0.0061865	0	0	Fungi;Basidiomycota;Agaricomycetes;Polyporales;Ganodermataceae;Ganodermataceae_unidentified
OTU_160	0	0	0	0	0.000162061	0.00532025	0	0	0	2.67044e-05	0	0	0	0	Fungi;Ascomycota;Dothideomycetes;Capnodiales;Mycosphaerellaceae;Septoria
OTU_287	0	0	4.07315e-05	0.000114982	0.00445669	0.000494907	0	0.0017209	1.58682e-05	0	0.000790097	0.00158919	0.000201683	0	Fungi
OTU_245	0	0	0	2.87455e-05	0	0	0.000272926	0	1.58682e-05	1.33522e-05	0.00829602	0	2.88118e-05	1.1259e-05	Fungi;Ascomycota
OTU_255	0	0	0	0	0	0.00140224	0	0	1.58682e-05	0	0	0.00544866	0	1.1259e-05	Fungi;Ascomycota;Ascomycota_unidentified;Ascomycota_unidentified_1;Ascomycota_unidentified_1;Ascomycota_unidentified_1_1
OTU_257	0	0	0	0	0	0.00536149	0	0	1.58682e-05	0	0	0	0	0	Fungi;Basidiomycota;Agaricomycetes
OTU_322	0	0	0	0	0	0.005279	0	0	0	1.33522e-05	0	0	0	0	Fungi;Basidiomycota
OTU_281	8.76455e-06	0	0.00038695	0	8.10307e-05	0	0.000272926	0	0	0	0	0.00590272	0	1.1259e-05	Fungi;Ascomycota;Eurotiomycetes;Chaetothyriales
OTU_230	0	0	0	0	0	0	0	0.0193992	0	0	0	0	2.88118e-05	0	Fungi;Ascomycota;Incertae_sedis_14;Incertae_sedis_15;Incertae_sedis_16;Chalara
OTU_264	0	0	0	0	8.10307e-05	4.12422e-05	0	0	0	0	0	0.00692434	2.88118e-05	0	Fungi;Ascomycota;Ascomycota_unidentified;Ascomycota_unidentified_1;Ascomycota_unidentified_1;Ascomycota_unidentified_1_1
OTU_218	0	0	0	0	0	0.00507279	0	0	0	0	0	0	0	0	Fungi;Ascomycota;Eurotiomycetes;Chaetothyriales;Herpotrichiellaceae;Herpotrichiellaceae_unidentified
OTU_19	7.88809e-05	7.92456e-05	2.03658e-05	5.74911e-05	0	0.0026395	0.000545852	0	0.000333233	4.00566e-05	0	5.67569e-05	2.88118e-05	0.000146367	Fungi;Ascomycota;Sordariomycetes;Sordariales;Chaetomiaceae;Chaetomiaceae_unidentified
OTU_181	0	0	0	0	8.10307e-05	0.00482534	0	0	0	0	0	0	0	0	Fungi;Basidiomycota;Tremellomycetes;Tremellales;Incertae_sedis_12;Cryptococcus_1
OTU_192	0	1.58491e-05	0	0	0	0	0	0	0	0	0	0.00664056	0	0	Fungi;Ascomycota;Eurotiomycetes;Chaetothyriales;Herpotrichiellaceae;Herpotrichiellaceae_unidentified
OTU_368	0	0	0	0	0	0	0	0	0.00112664	0	0	0	0.00123891	0	Fungi;Ascomycota;Sordariomycetes;Hypocreales;Hypocreaceae;Trichoderma
OTU_7	0.000113939	7.92456e-05	0.000509144	0.000114982	0.000324123	0.000123727	0.000545852	0.000782228	0.000174551	0.000173579	0.000395049	0.000340541	0.000172871	9.00718e-05	Fungi;Fungi_unidentified;Fungi_unidentified_1;Fungi_unidentified_1;Fungi_unidentified_1_1;Fungi_unidentified_1_1
OTU_210	0	0	4.07315e-05	0.000431183	0	0	0	0	0	0	0.0011193	0.00437028	0	0	Fungi
OTU_185	0	0	0	0	8.10307e-05	0	0	0	0	0	0	0.00601623	0	0	Fungi;Ascomycota;Leotiomycetes
OTU_310	0	0	2.03658e-05	0	0	4.12422e-05	0	0	0	0	0.00671583	0	0	0	Fungi;Ascomycota;Eurotiomycetes;Chaetothyriales;Herpotrichiellaceae;Herpotrichiellaceae_unidentified
OTU_211	0	0	0	0	0	0	0	0.000156446	0	1.33522e-05	0	0.00573245	0	0	Fungi;Ascomycota;Sordariomycetes;Incertae_sedis_7;Glomerellaceae;Glomerellaceae_unidentified
OTU_284	8.76455e-06	0	0	0	0	0.00119602	0	0	0	0	0	0.00397298	0	0	Fungi;Ascomycota;Ascomycota_unidentified;Ascomycota_unidentified_1;Ascomycota_unidentified_1;Ascomycota_unidentified_1_1
OTU_8	0.000184056	9.50947e-05	0.00014256	5.74911e-05	0.000162061	4.12422e-05	0	0	0.000158682	8.01132e-05	0.000197524	5.67569e-05	0.000259306	0.000360287	Fungi;Fungi_unidentified;Fungi_unidentified_1;Fungi_unidentified_1;Fungi_unidentified_1_1;Fungi_unidentified_1_1
OTU_355	0	0	0	0	0	0.00404174	0	0	0	0	0	0	0	1.1259e-05	Fungi;Ascomycota;Eurotiomycetes;Chaetothyriales;Herpotrichiellaceae;Capronia
OTU_178	0	0	0	0	0	0.000618633	0	0	1.58682e-05	1.33522e-05	0	0.00459731	0	0	Fungi;Ascomycota;Eurotiomycetes;Chaetothyriales;Herpotrichiellaceae;Exophiala
OTU_272	0	0	0	0	0	0.00400049	0	0	0	0	0	0	0	0	Fungi;Ascomycota
OTU_212	0	0	0	0	0.00785998	0	0	0	0	0	0	0	0	0	Fungi
OTU_347	0	0	0	0	0.00380844	0.000164969	0	0.000938673	0.000301496	0	0.000263366	0.000794597	2.88118e-05	0	Fungi
OTU_243	0	1.58491e-05	0.0014867	0.000287455	0.000729276	0	0	0	0	0	0	0	0	0	Fungi;Basidiomycota
OTU_344	0	0	0	0	0	0	0	0	0	0	0	0.00522164	0	0	Fungi
OTU_250	8.76455e-06	0	0	0	0	0	0	0	0.00126946	0	0	0	0.000259306	0	Fungi;Ascomycota;Dothideomycetes;Incertae_sedis_8;Myxotrichaceae;Oidiodendron
OTU_443	0	0	2.03658e-05	2.87455e-05	0.00129649	0.000453664	0.00163755	0.00500626	6.34729e-05	1.33522e-05	0.000526732	0.000340541	5.76236e-05	0	Fungi
OTU_258	8.76455e-06	0	0	2.87455e-05	0	0	0	0	0	1.33522e-05	0.00546484	0	0	0	Fungi;Basidiomycota;Tremellomycetes;Tremellales;Incertae_sedis_12;Dioszegia
OTU_13	7.01164e-05	9.50947e-05	0.000305487	0.000172473	8.10307e-05	0.000206211	0.000272926	0.000312891	0.000174551	0.000133522	0.000395049	0.000113514	0.000144059	7.88129e-05	Fungi;Fungi_unidentified;Fungi_unidentified_1;Fungi_unidentified_1;Fungi_unidentified_1_1;Fungi_unidentified_1_1
OTU_302	1.75291e-05	1.58491e-05	0	0	0	0.00259826	0	0	0	0	0.00105346	0	0	0	Fungi;Ascomycota
OTU_252	0	0	0	0	0	0	0	0	0	1.33522e-05	0	0.00459731	0	0	Fungi;Basidiomycota;Agaricomycetes;Agaricales;Hygrophoraceae;Hygrophoraceae_unidentified
OTU_346	0	0	0	0	0	0	0	0.0122028	0	0	6.58415e-05	0	0	2.2518e-05	Fungi;Zygomycota;Incertae_sedis_10;Mortierellales;Mortierellaceae;Mortierella
OTU_23	0.000131468	4.75473e-05	0.000224023	2.87455e-05	0.000162061	0.000123727	0.000272926	0.000312891	4.76047e-05	0.00012017	0.000592573	0.000510812	8.64354e-05	9.00718e-05	Fungi;Basidiomycota
OTU_2401	0	0	0.000162926	0.000229964	0.000486184	8.24844e-05	0.000272926	0.00109512	9.52094e-05	0	0.00105346	0.000851354	0.000172871	2.2518e-05	Fungi
OTU_10	0.000122704	0.000110944	0.000264755	2.87455e-05	0.000243092	0.000206211	0.000545852	0.000625782	0.000126946	5.34088e-05	0.000131683	0.000113514	0.000201683	5.62949e-05	Fungi
OTU_203	0	1.58491e-05	0	0	0	0	0	0	0.000634729	0	0.00210693	5.67569e-05	2.88118e-05	1.1259e-05	Fungi;Ascomycota;Sordariomycetes;Hypocreales;Hypocreaceae;Trichoderma
OTU_298	0	0	0	0	0	0	0	0	0.00117425	0	6.58415e-05	0	0	0	Fungi;Ascomycota;Leotiomycetes;Helotiales;Helotiales_unidentified;Helotiales_unidentified_1
OTU_273	0	0	6.10973e-05	0	0	0	0	0	1.58682e-05	0	0.000395049	0.00363244	0	0	Fungi
OTU_518	8.76455e-06	0	0	0	0	0	0	0	0	0	0	0	0.00210326	0	Fungi;Basidiomycota;Agaricomycetes;Thelephorales;Thelephoraceae;Thelephoraceae_unidentified
OTU_363	0	0	0.000122195	0	0.00186371	0	0	0	0	0	0.0026995	0	0	3.37769e-05	Fungi;Basidiomycota
OTU_318	0	0	0	0	0	0	0	0	0.00114251	0	0	0	0	0	Fungi;Ascomycota;Eurotiomycetes;Chaetothyriales;Herpotrichiellaceae;Herpotrichiellaceae_unidentified
OTU_303	0	0	0	0	0	0	0.000272926	0	1.58682e-05	1.33522e-05	0	0	0.0019592	0	Fungi;Ascomycota;Dothideomycetes;Pleosporales;Pleosporaceae;Alternaria
OTU_1185	0	0	0	0	0	0.00288696	0	0	0	0	0	5.67569e-05	0	0	Fungi;Ascomycota;Leotiomycetes;Helotiales;Helotiaceae;Articulospora
OTU_340	0	0	0	0	0	0	0	0.0109512	0	0	0	0	0	0	Fungi;Basidiomycota
OTU_1248	0	0	0.000101829	5.74911e-05	0.000567215	8.24844e-05	0.000272926	0.00109512	0.000111078	0	0.000395049	0.00147568	0.000201683	0	Fungi
OTU_329	0	0	0	0	0	0	0.0191048	0	0	0	0	0	0	0	Fungi;Basidiomycota;Agaricomycetes;Sebacinales
OTU_482	0	0	0	0	0	0.00284571	0	0	0	0	0	0	0	0	Fungi;Ascomycota;Leotiomycetes;Geoglossales;Geoglossaceae;Geoglossum
OTU_428	0	0	0	0	0	0.00280447	0	0	0	1.33522e-05	0	0	0	0	Fungi;Ascomycota;Leotiomycetes;Helotiales;Helotiales_unidentified;Helotiales_unidentified_1
OTU_593	0	1.58491e-05	0.000162926	0	0	0.00243329	0	0	0	0	0	0	0	1.1259e-05	Fungi;Ascomycota;Leotiomycetes;Geoglossales;Geoglossaceae;Trichoglossum
OTU_326	0	0	0.000162926	0	0	0	0	0	0	0	6.58415e-05	0.0028946	0.000259306	0	Fungi
OTU_467	0	0	8.14631e-05	5.74911e-05	0.000243092	0.000164969	0	0.00156446	0	1.33522e-05	0.00131683	0.00113514	0	3.37769e-05	Fungi
OTU_289	0	0	0	0	0	0.00272199	0	0	1.58682e-05	0	0	0	0	0	Fungi;Ascomycota;Dothideomycetes;Pleosporales;Leptosphaeriaceae;Leptosphaeria
OTU_319	0	0	0.00014256	0	0	0	0	0	0	0	0	0	0.0016999	0	Fungi;Ascomycota;Dothideomycetes;Incertae_sedis_8;Pseudeurotiaceae;Pseudogymnoascus
OTU_334	0	0	0	0	0	0.00268074	0	0	0	0	0	0	0	0	Fungi;Ascomycota
OTU_504	0	0.000285284	2.03658e-05	0.000373692	0	0	0	0	0.000285628	0	0	0	0.000115247	0.000123849	Fungi
OTU_339	0	0	0	0	0	0	0	0.00750939	0	0	0.000724256	0.000170271	0	0	Fungi
OTU_25	3.50582e-05	6.33965e-05	0.000101829	8.62366e-05	0.000243092	4.12422e-05	0.000272926	0	1.58682e-05	0.000133522	0	0.000227028	5.76236e-05	0.000270215	Fungi;Basidiomycota;Agaricomycetes
OTU_336	0	0	0	0	8.10307e-05	0.00251578	0	0	0	0	0	0	0	0	Fungi;Fungi_unidentified;Fungi_unidentified_1;Fungi_unidentified_1;Fungi_unidentified_1_1;Fungi_unidentified_1_1
OTU_314	8.76455e-06	0	0	0	0	0.00239205	0	0.000156446	0	0	0	0	0	1.1259e-05	Fungi;Ascomycota;Eurotiomycetes;Chaetothyriales;Herpotrichiellaceae;Cladophialophora
OTU_1017	0	1.58491e-05	0	0	0	0.00243329	0	0	0	0	0	0	0	0	Fungi;Ascomycota;Eurotiomycetes;Chaetothyriales;Herpotrichiellaceae;Exophiala
OTU_602	0	1.58491e-05	0	0	0	0.00239205	0	0	0	0	0	0	0	1.1259e-05	Fungi;Basidiomycota;Agaricomycetes;Agaricales;Marasmiaceae;Gerronema
OTU_412	0	0	0	0	0	0	0	0	0	1.33522e-05	0	0.00323514	0	0	Fungi;Basidiomycota
OTU_432	0	0	0	0	0	0	0	0.00860451	0	0	0	0	0	0	Fungi;Basidiomycota
OTU_18	5.25873e-05	9.50947e-05	6.10973e-05	8.62366e-05	0	8.24844e-05	0	0.000156446	0.000111078	0.000146874	0.000197524	0.000227028	2.88118e-05	9.00718e-05	Fungi;Basidiomycota
OTU_20	7.01164e-05	1.58491e-05	0.000162926	0.000114982	0	0.000164969	0.000272926	0.000469337	4.76047e-05	4.00566e-05	0.000263366	0.000113514	0.000230494	5.62949e-05	Fungi
OTU_1287	0	0	8.14631e-05	0.000201219	0.000648246	0	0.000272926	0.000625782	6.34729e-05	0	0.000658415	0.000454055	0.000115247	1.1259e-05	Fungi;Ascomycota
OTU_320	0.000227878	0	0	0	0	0.000577391	0	0	0	0	0.000724256	0	0	0	Fungi;Basidiomycota
OTU_468	0	0	0	0	0	0	0	0	0	0	0	0.000567569	0.00112366	2.2518e-05	Fungi;Ascomycota;Ascomycota_unidentified;Ascomycota_unidentified_1;Ascomycota_unidentified_1;Ascomycota_unidentified_1_1
OTU_57	8.76455e-06	3.16982e-05	2.03658e-05	0	0	0	0.000272926	0	4.76047e-05	5.34088e-05	6.58415e-05	0.000113514	0.000950789	2.2518e-05	Fungi;Fungi_unidentified;Fungi_unidentified_1;Fungi_unidentified_1;Fungi_unidentified_1_1;Fungi_unidentified_1_1
OTU_434	0	0	0	0	0	0	0	0	0	0	0.00329207	0	0	0	Fungi;Ascomycota;Dothideomycetes;Capnodiales;Mycosphaerellaceae;Mycosphaerellaceae_unidentified
OTU_383	0	1.58491e-05	0	0	0.000162061	0.00189714	0	0	0	0	0	0	0	0	Fungi;Ascomycota;Eurotiomycetes;Chaetothyriales
OTU_524	0	0	0	0	0.000162061	0.00189714	0	0	0	0	0	0	2.88118e-05	0	Fungi;Ascomycota;Ascomycota_unidentified;Ascomycota_unidentified_1;Ascomycota_unidentified_1;Ascomycota_unidentified_1_1
OTU_555	0	0	2.03658e-05	0	0	0	0	0	0.000761675	0	0	0	0	0	Fungi;Basidiomycota;Wallemiomycetes;Geminibasidiales;Geminibasidiaceae;Geminibasidium
OTU_964	0	0	4.07315e-05	2.87455e-05	0.000648246	0.000123727	0	0.00265957	4.76047e-05	0	0.000724256	0	5.76236e-05	1.1259e-05	Fungi
OTU_51	8.76455e-06	0	2.03658e-05	0	8.10307e-05	4.12422e-05	0.000272926	0	0	0	0.00250198	0.000113514	2.88118e-05	2.2518e-05	Fungi;Ascomycota;Eurotiomycetes;Eurotiales;Trichocomaceae;Talaromyces
OTU_625	0	0	0	0	0	0.00197963	0	0	0	0	0	0	0	0	Fungi
OTU_446	0	0	0	0	0	0.00193838	0	0	1.58682e-05	0	0	0	0	0	Fungi;Basidiomycota;Exobasidiomycetes;Entylomatales;Entylomataceae;Entyloma
OTU_386	0	0	0	0	0	0.00193838	0	0	0	0	0	0	0	0	Fungi;Ascomycota;Leotiomycetes;Helotiales;Helotiales_unidentified;Helotiales_unidentified_1
OTU_353	8.76455e-06	0	0	0	0	0	0	0	0	0	0.00296287	0	0	1.1259e-05	Fungi;Ascomycota;Ascomycota_unidentified;Ascomycota_unidentified_1;Ascomycota_unidentified_1;Ascomycota_unidentified_1_1
OTU_458	0	0	0	0	8.10307e-05	0	0	0	0	0	0	0.00261082	0	0	Fungi;Ascomycota;Eurotiomycetes;Eurotiales;Trichocomaceae;Aspergillus
OTU_389	8.76455e-06	0	0	2.87455e-05	0	0	0.0120087	0	0	0	0	0	0	0	Fungi;Ascomycota;Ascomycota_unidentified;Ascomycota_unidentified_1;Ascomycota_unidentified_1;Ascomycota_unidentified_1_1
OTU_478	0	0	0	0	0	0.00189714	0	0	0	0	0	0	0	0	Fungi;Ascomycota;Eurotiomycetes;Chaetothyriales
OTU_617	0	0	0	0	0	0.00189714	0	0	0	0	0	0	0	0	Fungi;Ascomycota;Leotiomycetes;Helotiales;Helotiales_unidentified;Helotiales_unidentified_1
OTU_775	0	0	0	0	0	0.00189714	0	0	0	0	0	0	0	0	Fungi;Ascomycota;Leotiomycetes;Helotiales;Helotiales_unidentified;Helotiales_unidentified_1
OTU_441	0	0	0	0	0	0.0018559	0	0	0	0	0	5.67569e-05	0	0	Fungi;Ascomycota;Leotiomycetes;Helotiales;Helotiales_unidentified;Helotiales_unidentified_1
OTU_378	0	1.58491e-05	0	0	0	0	0	0	1.58682e-05	0	0.00283118	5.67569e-05	0	0	Fungi
OTU_29	7.01164e-05	4.75473e-05	4.07315e-05	5.74911e-05	0	4.12422e-05	0.000272926	0.000312891	6.34729e-05	1.33522e-05	0.000131683	5.67569e-05	5.76236e-05	0.000180144	Fungi;Ascomycota;Saccharomycetes;Saccharomycetales;Incertae_sedis_11;Candida
OTU_377	0	0	0	2.87455e-05	0	0	0	0	0	1.33522e-05	0	0.00244055	0	0	Fungi;Ascomycota;Eurotiomycetes;Chaetothyriales;Herpotrichiellaceae;Herpotrichiellaceae_unidentified
OTU_375	8.76455e-06	0	0	0	0	0.00177342	0	0	0	0	0	0	0	0	Fungi;Ascomycota;Sordariomycetes;Xylariales;Diatrypaceae;Diatrypaceae_unidentified
OTU_240	0	0	0	0.00025871	0	0.00144348	0	0	0	0	0	0	0	0	Fungi;Ascomycota;Dothideomycetes;Pleosporales;Pleosporaceae;Drechslera
OTU_12	4.38227e-05	6.33965e-05	0	5.74911e-05	0	4.12422e-05	0	0.000156446	4.76047e-05	4.00566e-05	0.000131683	0	0.000172871	0.000180144	Fungi;Basidiomycota;Agaricomycetes
OTU_448	0	0	0	0	0	0.00177342	0	0	0	0	0	0	0	0	Fungi
OTU_1742	0	0	0	0.000172473	0.000648246	4.12422e-05	0.000545852	0.000782228	1.58682e-05	0	0.000329207	0.000681083	2.88118e-05	1.1259e-05	Fungi;Ascomycota
OTU_299	0	0	0	0	0	0	0	0	0	0	0	0	0.0012101	0	Fungi;Ascomycota;Ascomycota_unidentified;Ascomycota_unidentified_1;Ascomycota_unidentified_1;Ascomycota_unidentified_1_1
OTU_549	8.76455e-06	0	0	0	0	0	0	0	0.000650597	0	0	0	0	0	Fungi
OTU_415	0	0	0	0	0	0.00169093	0	0	0	0	0	0	0	0	Fungi;Ascomycota;Ascomycota_unidentified;Ascomycota_unidentified_1;Ascomycota_unidentified_1;Ascomycota_unidentified_1_1
OTU_452	0	0	0	0	0	0	0	0	0.000650597	0	0	0	0	0	Fungi;Basidiomycota;Agaricomycetes;Sebacinales;Sebacinaceae;Sebacinaceae_unidentified
OTU_485	0	0	0	0	0	0	0	0	0	1.33522e-05	0.00263366	0	0	0	Fungi;Ascomycota;Leotiomycetes;Helotiales;Helotiales_unidentified;Helotiales_unidentified_1
OTU_514	0	0	0	0	0	0.00164969	0	0	0	0	0	0	0	0	Fungi;Ascomycota;Sordariomycetes;Hypocreales;Cordycipitaceae;Cordycipitaceae_unidentified
OTU_37	2.62936e-05	0	6.10973e-05	0	0	0	0.000272926	0	0	0	0	0	0.000921978	0	Fungi;Ascomycota;Dothideomycetes;Pleosporales;Phaeosphaeriaceae;Phaeosphaeria
OTU_559	0	0	0	0	0	0.00160845	0	0	0	0	0	0	0	0	Fungi;Ascomycota;Leotiomycetes;Helotiales;Helotiales_unidentified;Helotiales_unidentified_1
OTU_502	0	0	0	2.87455e-05	0	0	0	0	0	0	0	0.00215676	0	0	Fungi
OTU_476	0	0	0	0	0	0.0015672	0	0	0	0	0	0	0	0	Fungi;Ascomycota;Leotiomycetes;Helotiales;Helotiales_unidentified;Helotiales_unidentified_1
OTU_33	1.75291e-05	4.75473e-05	6.10973e-05	8.62366e-05	8.10307e-05	0.000123727	0	0	9.52094e-05	6.6761e-05	6.58415e-05	0	0.000172871	5.62949e-05	Fungi
OTU_409	0	0	0	0	0	0.00152596	0	0	0	0	0	0	0	0	Fungi;Ascomycota;Leotiomycetes;Helotiales;Helotiales_unidentified;Helotiales_unidentified_1
OTU_510	0	0	0	0	0	0.00144348	0	0	0	1.33522e-05	0	0	2.88118e-05	0	Fungi;Ascomycota;Eurotiomycetes;Chaetothyriales;Herpotrichiellaceae;Herpotrichiellaceae_unidentified
OTU_566	0	0	0	0	0	0.00148472	0	0	0	0	0	0	0	0	Fungi;Basidiomycota;Agaricomycetes;Agaricales;Inocybaceae;Inocybe
OTU_2100	0	0	0	0	0	4.12422e-05	0	0	0	0	0.00230445	0	0	0	Fungi;Ascomycota;Eurotiomycetes;Chaetothyriales;Chaetothyriales_unidentified;Chaetothyriales_unidentified_1
OTU_3088	0	0	0	0	0	0	0	0	0.000571256	0	0	0	0	0	Fungi;Ascomycota;Ascomycota_unidentified;Ascomycota_unidentified_1;Ascomycota_unidentified_1;Ascomycota_unidentified_1_1
OTU_583	0	0	0.000733168	0	0	0	0	0	0	0	0	0	0	0	Fungi;Basidiomycota;Agaricomycetes;Agaricales;Amanitaceae;Amanita
OTU_582	0	0	0.000285121	0.000229964	0	0	0	0.000156446	1.58682e-05	0	0.000724256	0	0	0	Fungi
OTU_44	3.50582e-05	1.58491e-05	8.14631e-05	0	8.10307e-05	4.12422e-05	0.000272926	0	4.76047e-05	1.33522e-05	0.000197524	0.000113514	0.000144059	0.000101331	Fungi;Ascomycota;Ascomycota_unidentified;Ascomycota_unidentified_1;Ascomycota_unidentified_1;Ascomycota_unidentified_1_1
OTU_639	0	0	0	0	0	0.00144348	0	0	0	0	0	0	0	0	Fungi;Ascomycota;Leotiomycetes;Helotiales;Helotiales_unidentified;Helotiales_unidentified_1
OTU_469	0	0	0	0	0	0	0	0	0	0	0.00230445	0	0	0	Fungi;Ascomycota;Ascomycota_unidentified;Ascomycota_unidentified_1;Ascomycota_unidentified_1;Ascomycota_unidentified_1_1
OTU_601	0	0	0	0	0.00259298	0	0	0	4.76047e-05	0	0	0	0	0	Fungi
OTU_2941	0	0	0	0.000114982	0.000486184	0.000206211	0	0.00109512	1.58682e-05	0	0.000263366	0.000170271	0.000115247	0	Fungi
OTU_11	1.75291e-05	0.000110944	0.00014256	2.87455e-05	0	0.000206211	0.000545852	0.000156446	3.17365e-05	0	0	5.67569e-05	8.64354e-05	3.37769e-05	Fungi
OTU_421	0	0	0	0	8.10307e-05	0.00131975	0.000272926	0	0	0	0	0	0	0	Fungi;Ascomycota;Leotiomycetes;Helotiales;Helotiales_unidentified;Helotiales_unidentified_1
OTU_517	0	0	0	0	0	0.00140224	0	0	0	0	0	0	0	0	Fungi;Ascomycota;Ascomycota_unidentified;Ascomycota_unidentified_1;Ascomycota_unidentified_1;Ascomycota_unidentified_1_1
OTU_2296	0	0	0	0	0.00275504	0	0	0	0	0	0	0	0	0	Fungi;Ascomycota;Leotiomycetes;Geoglossales;Geoglossaceae;Geoglossum
OTU_32	1.75291e-05	6.33965e-05	0	2.87455e-05	8.10307e-05	8.24844e-05	0.000272926	0.000469337	4.76047e-05	1.33522e-05	0.000197524	0.000170271	8.64354e-05	5.62949e-05	Fungi;Basidiomycota;Tremellomycetes;Trichosporonales;Trichosporonaceae;Trichosporon
OTU_437	8.76455e-06	0	0	0	0	0	0	0	0	0	0.00197524	5.67569e-05	0	0	Fungi;Basidiomycota;Microbotryomycetes;Sporidiobolales;Incertae_sedis_25;Sporobolomyces
OTU_653	0	0	0	0	0	0.00123727	0	0.000156446	0	0	0	0	0	0	Fungi;Ascomycota;Leotiomycetes;Helotiales;Helotiales_unidentified;Helotiales_unidentified_1
OTU_3083	0	3.16982e-05	0	5.74911e-05	0	0.00111354	0	0	0	0	0	0	0	0	Fungi;Ascomycota;Ascomycota_unidentified;Ascomycota_unidentified_1;Ascomycota_unidentified_1;Ascomycota_unidentified_1_1
OTU_615	0	1.58491e-05	0	0	0	0	0	0	0	0	0.00197524	0	0	0	Fungi;Ascomycota;Sordariomycetes;Diaporthales;Incertae_sedis_20;Stenocarpella
OTU_669	0	0	0	2.87455e-05	0	0.00115478	0	0.000156446	0	0	0	0	0	0	Fungi;Basidiomycota;Agaricomycetes;Agaricales;Mycenaceae;Mycena
OTU_22	5.25873e-05	3.16982e-05	6.10973e-05	2.87455e-05	8.10307e-05	0	0	0.000156446	6.34729e-05	0	0	5.67569e-05	0.000115247	7.88129e-05	Fungi
OTU_768	0	0	0	0	0	0.00123727	0	0	0	0	0	0	0	0	Fungi;Ascomycota;Leotiomycetes;Helotiales
OTU_616	0	0	0	0	0	0.00119602	0	0	0	0	0	0	0	1.1259e-05	Fungi;Ascomycota;Sordariomycetes;Hypocreales;Incertae_sedis_3;Ilyonectria
OTU_479	1.75291e-05	0	0	0	0	0	0	0	0	0	0	0.00158919	0	0	Fungi;Basidiomycota
OTU_780	0	0	0	0	0	0	0	0	0	0	0.00197524	0	0	0	Fungi;Ascomycota;Leotiomycetes;Leotiomycetes_unidentified;Leotiomycetes_unidentified_1;Leotiomycetes_unidentified_1
OTU_490	0	0	0	0	0	0.00119602	0	0	0	0	0	0	0	0	Fungi;Ascomycota;Leotiomycetes;Helotiales;Hyaloscyphaceae;Hyaloscyphaceae_unidentified
OTU_833	0	0	0	0	0	0.00119602	0	0	0	0	0	0	0	0	Fungi;Ascomycota;Eurotiomycetes;Chaetothyriales;Herpotrichiellaceae;Herpotrichiellaceae_unidentified
OTU_668	0	1.58491e-05	0	0	0	0.00115478	0	0	0	0	0	0	0	0	Fungi;Ascomycota;Eurotiomycetes;Chaetothyriales;Herpotrichiellaceae;Herpotrichiellaceae_unidentified
OTU_149	8.76455e-06	0	2.03658e-05	2.87455e-05	0	0.000577391	0	0	0	0	0	0	0.000288118	2.2518e-05	Fungi;Fungi_unidentified;Fungi_unidentified_1;Fungi_unidentified_1;Fungi_unidentified_1_1;Fungi_unidentified_1_1
OTU_654	0	0	0	2.87455e-05	0	0	0	0	0	0	0.000855939	0	0.000432177	0	Fungi
OTU_684	0	0	0	0	0	0	0	0	0	0	0	0.00158919	2.88118e-05	0	Fungi;Basidiomycota;Agaricomycetes
OTU_1664	8.76455e-06	1.58491e-05	0	0	0.000567215	4.12422e-05	0	0.000938673	0	1.33522e-05	0.00046089	0.000170271	2.88118e-05	0	Fungi
OTU_17	2.62936e-05	7.92456e-05	4.07315e-05	0	0	8.24844e-05	0.000545852	0.000156446	6.34729e-05	5.34088e-05	6.58415e-05	5.67569e-05	0	3.37769e-05	Fungi;Ascomycota;Eurotiomycetes;Chaetothyriales;Herpotrichiellaceae;Herpotrichiellaceae_unidentified
OTU_31	4.38227e-05	3.16982e-05	0	2.87455e-05	8.10307e-05	0	0	0.000156446	4.76047e-05	1.33522e-05	0.000197524	0.000227028	2.88118e-05	6.75539e-05	Fungi;Ascomycota;Sordariomycetes;Hypocreales;Nectriaceae;Fusarium
OTU_1734	0	0	0	0	0	0.00115478	0	0	0	0	0	0	0	0	Fungi;Ascomycota;Eurotiomycetes;Chaetothyriales;Herpotrichiellaceae;Herpotrichiellaceae_unidentified
OTU_828	0	0	0	0	0	0.00115478	0	0	0	0	0	0	0	0	Fungi;Basidiomycota;Agaricomycetes;Agaricomycetes_unidentified;Agaricomycetes_unidentified_1;Agaricomycetes_unidentified_1
OTU_815	0	0	0	0	0	0.000948571	0	0	0	0	0	0	0	5.62949e-05	Fungi;Ascomycota;Ascomycota_unidentified;Ascomycota_unidentified_1;Ascomycota_unidentified_1;Ascomycota_unidentified_1_1
OTU_705	0	0	0	0	0	0.000453664	0	0	0	0	0.0011193	0	0	0	Fungi;Ascomycota;Leotiomycetes;Helotiales;Incertae_sedis_2;Oculimacula
OTU_1149	0	0	8.14631e-05	2.87455e-05	8.10307e-05	8.24844e-05	0	0.00187735	0	0	6.58415e-05	5.67569e-05	0.000144059	0	Fungi
OTU_1674	8.76455e-06	0	4.07315e-05	5.74911e-05	0.000486184	0	0.000272926	0.000938673	3.17365e-05	0	0.000263366	0.000113514	0	1.1259e-05	Fungi
OTU_34	8.76455e-06	3.16982e-05	8.14631e-05	0	0.000162061	8.24844e-05	0.000272926	0	4.76047e-05	2.67044e-05	0.000131683	0.000113514	8.64354e-05	3.37769e-05	Fungi;Ascomycota;Dothideomycetes;Pleosporales;Pleosporales_unidentified;Pleosporales_unidentified_1
OTU_610	0	0	0	0.000718639	0	4.12422e-05	0	0	0	0	0	5.67569e-05	0	0	Fungi;Ascomycota;Eurotiomycetes;Eurotiales;Trichocomaceae;Trichocomaceae_unidentified
OTU_873	8.76455e-06	0	0	0	0	0	0	0	0	0	0.00171188	0	0	0	Fungi;Ascomycota;Sordariomycetes;Xylariales;Xylariales_unidentified;Xylariales_unidentified_1
OTU_581	0	0	0	0	0	0.00103106	0	0.000156446	0	0	0	0	0	0	Fungi;Ascomycota;Leotiomycetes;Helotiales;Helotiales_unidentified;Helotiales_unidentified_1
OTU_609	0	0	0	0	0	0.0010723	0	0	0	0	0	0	0	0	Fungi;Ascomycota;Dothideomycetes;Pleosporales;Sporormiaceae;Sporormiella
OTU_624	0	0	0	0	0	0.0010723	0	0	0	0	0	0	0	0	Fungi;Ascomycota;Leotiomycetes
OTU_532	0	0	0	0	0	4.12422e-05	0	0	0.000396706	0	0	0	0	0	Fungi;Ascomycota;Leotiomycetes;Incertae_sedis;Incertae_sedis_1;Leohumicola
OTU_27	2.62936e-05	7.92456e-05	8.14631e-05	0	0	4.12422e-05	0	0.000312891	6.34729e-05	0	6.58415e-05	0	5.76236e-05	3.37769e-05	Fungi;Fungi_unidentified;Fungi_unidentified_1;Fungi_unidentified_1;Fungi_unidentified_1_1;Fungi_unidentified_1_1
OTU_26	4.38227e-05	1.58491e-05	4.07315e-05	0	8.10307e-05	0	0	0.000156446	0	2.67044e-05	0.000131683	0	0.000115247	7.88129e-05	Fungi
OTU_40	6.13518e-05	6.33965e-05	6.10973e-05	2.87455e-05	8.10307e-05	4.12422e-05	0.000272926	0	3.17365e-05	2.67044e-05	0.000131683	5.67569e-05	0	0	Fungi
OTU_168	4.38227e-05	0	0.000122195	0	0	4.12422e-05	0	0	4.76047e-05	4.00566e-05	0	5.67569e-05	5.76236e-05	4.50359e-05	Fungi;Basidiomycota
OTU_439	0	0	0	0	0	0	0	0	0	0	0.00164604	0	0	0	Fungi;Basidiomycota
OTU_507	0	0	0	0	0	0	0	0	0	0	0	0.00141892	0	0	Fungi
OTU_528	0	0	8.14631e-05	2.87455e-05	8.10307e-05	0	0	0	0	0	0.000197524	0.00073784	8.64354e-05	0	Fungi
OTU_741	0	0	0	0	0	0	0	0	0	0	0.00164604	0	0	0	Fungi
OTU_788	0	0	0	0	0	0.000989813	0	0	0	0	0	0	0	0	Fungi;Ascomycota;Eurotiomycetes
OTU_666	0	0	2.03658e-05	0	0	0.000948571	0	0	0	0	0	0	0	0	Fungi;Ascomycota;Sordariomycetes;Sordariomycetes_unidentified;Sordariomycetes_unidentified_1;Sordariomycetes_unidentified_1
OTU_592	0	1.58491e-05	0	0.000632402	0	0	0	0	0	0	6.58415e-05	0	0	0	Fungi;Ascomycota;Leotiomycetes;Helotiales;Helotiales_unidentified;Helotiales_unidentified_1
OTU_87	1.75291e-05	3.16982e-05	6.10973e-05	2.87455e-05	0	0	0	0	0.000126946	4.00566e-05	0.000131683	0	2.88118e-05	2.2518e-05	Fungi
OTU_676	0	0	0	0	0	0	0.000545852	0	0	0	0.000526732	0.00073784	0	0	Fungi
OTU_556	0	0	0	0	0	0.000948571	0	0	0	0	0	0	0	0	Fungi;Ascomycota;Leotiomycetes;Helotiales;Helotiales_unidentified;Helotiales_unidentified_1
OTU_792	0	0	0	0	0	0.000948571	0	0	0	0	0	0	0	0	Fungi;Ascomycota;Dothideomycetes
OTU_868	0	0	0	0	0	0.000948571	0	0	0	0	0	0	0	0	Fungi;Basidiomycota;Agaricomycetes;Cantharellales;Cantharellaceae;Craterellus
OTU_707	0	0	0	0	0	4.12422e-05	0	0	0.000349101	0	0	0	0	0	Fungi;Basidiomycota;Agaricomycetes;Agaricales;Inocybaceae;Inocybe
OTU_607	0	0	0	0	0	0	0	0	0.000364969	0	0	0	0	0	Fungi;Ascomycota;Eurotiomycetes;Eurotiales;Trichocomaceae;Penicillium
OTU_774	0	1.58491e-05	0	0	0	0	0	0	0	1.33522e-05	0.00138267	0	0	0	Fungi;Ascomycota;Dothideomycetes;Capnodiales;Incertae_sedis_17;Toxicocladosporium
OTU_590	0	0	0	0	0	0.000907329	0	0	0	0	0	0	0	0	Fungi;Ascomycota;Leotiomycetes;Helotiales
OTU_630	0	0	0	0	0	0.000907329	0	0	0	0	0	0	0	0	Fungi;Ascomycota;Ascomycota_unidentified;Ascomycota_unidentified_1;Ascomycota_unidentified_1;Ascomycota_unidentified_1_1
OTU_721	0	0	0	0	0	0.000907329	0	0	0	0	0	0	0	0	Fungi;Ascomycota
OTU_627	0	0	0	0	0	0	0	0	0	0	0	0	0.00063386	0	Fungi;Ascomycota;Sordariomycetes;Sordariomycetes_unidentified;Sordariomycetes_unidentified_1;Sordariomycetes_unidentified_1
OTU_759	0	0	0	0.000632402	0	0	0	0	0	0	0	0	0	0	Fungi;Basidiomycota;Agaricomycetes;Agaricales;Hygrophoraceae;Hygrocybe
OTU_46	8.76455e-06	6.33965e-05	2.03658e-05	0	0.000162061	0.000123727	0	0.000156446	1.58682e-05	4.00566e-05	6.58415e-05	5.67569e-05	2.88118e-05	2.2518e-05	Fungi;Ascomycota;Dothideomycetes;Pleosporales;Cucurbitariaceae;Pyrenochaetopsis
OTU_633	0	0	0	0	0	0.000824844	0	0	1.58682e-05	0	0	0	0	0	Fungi;Ascomycota;Dothideomycetes;Pleosporales;Pleosporales_unidentified;Pleosporales_unidentified_1
OTU_679	0	1.58491e-05	0	0	0	0.000824844	0	0	0	0	0	0	0	0	Fungi;Basidiomycota;Tremellomycetes;Trichosporonales;Trichosporonaceae;Trichosporon
OTU_776	0	0	0	0	0	0	0	0	0	0	0	0	0.000605048	0	Fungi;Ascomycota
OTU_1387	0	0	4.07315e-05	0	0.000891338	4.12422e-05	0	0.000156446	0	0	0.000131683	0.000113514	0	1.1259e-05	Fungi
OTU_2237	0	0	0	0	0	0.000824844	0	0	0	0	0	0	0	0	Fungi;Ascomycota;Sordariomycetes;Sordariomycetes_unidentified;Sordariomycetes_unidentified_1;Sordariomycetes_unidentified_1
OTU_493	0	0	2.03658e-05	0	0.000729276	0	0	0	0	0	0.000592573	5.67569e-05	0	0	Fungi
OTU_74	2.62936e-05	4.75473e-05	0	5.74911e-05	0	0	0	0.000156446	4.76047e-05	2.67044e-05	0	0	0	5.62949e-05	Fungi
OTU_21	3.50582e-05	6.33965e-05	4.07315e-05	2.87455e-05	0	0	0	0	1.58682e-05	4.00566e-05	0	0	0	4.50359e-05	Fungi;Basidiomycota
OTU_2165	0	1.58491e-05	0.000101829	2.87455e-05	0.000162061	0	0	0	3.17365e-05	0	0	0	0.000144059	3.37769e-05	Fungi
OTU_802	0	0	0.00038695	0	0	0	0	0	0	0	0	0	0	0	Fungi;Ascomycota
OTU_24	8.76455e-06	4.75473e-05	6.10973e-05	2.87455e-05	0	0	0.000272926	0.000312891	3.17365e-05	0	6.58415e-05	0	8.64354e-05	1.1259e-05	Fungi;Ascomycota;Eurotiomycetes;Eurotiales;Trichocomaceae;Penicillium
OTU_36	1.75291e-05	4.75473e-05	4.07315e-05	5.74911e-05	8.10307e-05	0	0.000272926	0.000156446	0	2.67044e-05	0.000131683	0	0	2.2518e-05	Fungi;Ascomycota;Saccharomycetes;Saccharomycetales;Incertae_sedis_11;Candida
OTU_1796	8.76455e-06	3.16982e-05	6.10973e-05	0	0	0	0.000272926	0	4.76047e-05	4.00566e-05	6.58415e-05	5.67569e-05	5.76236e-05	1.1259e-05	Fungi;Ascomycota;Sordariomycetes;Sordariomycetes_unidentified;Sordariomycetes_unidentified_1;Sordariomycetes_unidentified_1
OTU_789	0	0	0	0	0	0.00074236	0	0	0	0	0	0	0	0	Fungi;Ascomycota;Eurotiomycetes;Chaetothyriales;Herpotrichiellaceae;Herpotrichiellaceae_unidentified
OTU_817	0	0	0	0	0	0.00074236	0	0	0	0	0	0	0	0	Fungi;Ascomycota;Eurotiomycetes;Chaetothyriales;Herpotrichiellaceae;Herpotrichiellaceae_unidentified
OTU_604	0	0	0	0	0	0.000701118	0	0	0	0	0	5.67569e-05	0	0	Fungi;Ascomycota
OTU_1359	0	0	2.03658e-05	0	0	0.000659875	0	0	0	0	0	0	2.88118e-05	0	Fungi;Ascomycota;Ascomycota_unidentified;Ascomycota_unidentified_1;Ascomycota_unidentified_1;Ascomycota_unidentified_1_1
OTU_1670	0	0	0	0	0	4.12422e-05	0	0	0	0	0	0.000964867	0	0	Fungi;Ascomycota;Eurotiomycetes;Chaetothyriales
OTU_839	0	0	0	0	0	0	0	0	1.58682e-05	0	0	0.000964867	0	0	Fungi;Basidiomycota
OTU_39	3.50582e-05	0	0	2.87455e-05	8.10307e-05	8.24844e-05	0	0.000156446	0	1.33522e-05	6.58415e-05	0	0	6.75539e-05	Fungi;Basidiomycota;Tremellomycetes;Trichosporonales;Trichosporonaceae;Trichosporon
OTU_1199	0	0	0	0	0	0.000701118	0	0	0	0	0	0	0	0	Fungi;Ascomycota;Ascomycota_unidentified;Ascomycota_unidentified_1;Ascomycota_unidentified_1;Ascomycota_unidentified_1_1
OTU_2391	0	0	0	0	0	0.000288696	0	0	0	0	0.000658415	0	0	0	Fungi;Ascomycota;Dothideomycetes;Pleosporales;Leptosphaeriaceae;Leptosphaeria
OTU_643	0	0	0.000346218	0	0	0	0	0	0	0	0	0	0	0	Fungi;Ascomycota
OTU_77	1.75291e-05	1.58491e-05	2.03658e-05	5.74911e-05	0	4.12422e-05	0	0.000156446	1.58682e-05	2.67044e-05	0	0	2.88118e-05	4.50359e-05	Fungi
OTU_63	4.38227e-05	0	2.03658e-05	5.74911e-05	0	4.12422e-05	0.000272926	0	0	4.00566e-05	0	5.67569e-05	0	2.2518e-05	Fungi;Ascomycota;Saccharomycetes;Saccharomycetales;Incertae_sedis_11;Candida
OTU_798	0	0	0	0	0	0.000659875	0	0	0	0	0	0	0	0	Fungi;Basidiomycota;Agaricomycetes;Agaricales;Cortinariaceae;Cortinarius
OTU_932	0	0	0	0	0	0.000659875	0	0	0	0	0	0	0	0	Fungi;Ascomycota;Eurotiomycetes;Eurotiomycetes_unidentified;Eurotiomycetes_unidentified_1;Eurotiomycetes_unidentified_1
OTU_1497	0	0	0	0.000229964	8.10307e-05	0	0	0.000782228	0	0	0	5.67569e-05	0	0	Fungi;Basidiomycota
OTU_1251	0	0	0	0	0	0.000618633	0	0	0	0	0	0	0	0	Fungi;Ascomycota
OTU_1129	0	0	0	0	0	0.000494907	0	0	0	4.00566e-05	0	0	0	0	Fungi;Ascomycota;Ascomycota_unidentified;Ascomycota_unidentified_1;Ascomycota_unidentified_1;Ascomycota_unidentified_1_1
OTU_1283	0	0	0.000122195	2.87455e-05	0	0	0	0	0	0	0	0.000454055	0	0	Fungi
OTU_1308	0	0	0	0	0	0	0	0	0	0	0.000131683	0.00073784	0	0	Fungi;Basidiomycota
OTU_1812	0	0	2.03658e-05	5.74911e-05	0.000162061	4.12422e-05	0	0.000312891	1.58682e-05	0	0.000131683	0.000113514	2.88118e-05	0	Fungi
OTU_1699	0	0	0	0	0	0	0.00354803	0.000156446	0	0	0	0	0	0	Fungi;Ascomycota;Saccharomycetes;Saccharomycetales;Incertae_sedis_11;Candida
OTU_1499	0	0	0	0	0	0.000577391	0	0	0	0	0	0	0	0	Fungi;Basidiomycota;Tremellomycetes;Filobasidiales;Filobasidiaceae;Cryptococcus
OTU_1330	0	0	0	0	0	0.00037118	0	0	0	0	0.000329207	0	0	0	Fungi
OTU_53	1.75291e-05	1.58491e-05	0	2.87455e-05	0	4.12422e-05	0	0	3.17365e-05	1.33522e-05	0	5.67569e-05	2.88118e-05	4.50359e-05	Fungi
OTU_927	0	0	0	0	0	0	0	0	0.000222155	0	0	0	0	0	Fungi
OTU_461	0	0	0	0	0	0	0	0.00203379	0	0	0	0	0	0	Fungi;Ascomycota;Ascomycota_unidentified;Ascomycota_unidentified_1;Ascomycota_unidentified_1;Ascomycota_unidentified_1_1
OTU_1375	0	0	0	0	0	0.000536149	0	0	0	0	0	0	0	0	Fungi;Basidiomycota;Agaricomycetes
OTU_752	0	0	0	0	0	0.000536149	0	0	0	0	0	0	0	0	Fungi;Ascomycota;Leotiomycetes
OTU_1524	0	1.58491e-05	0	0	0	0.000494907	0	0	0	0	0	0	0	0	Fungi;Ascomycota;Dothideomycetes
OTU_1032	0	0	0.000264755	0	0	0	0	0	0	0	0	0	0	0	Fungi;Basidiomycota
OTU_1667	0	6.33965e-05	0	2.87455e-05	0	0	0	0	6.34729e-05	0	0	0	2.88118e-05	3.37769e-05	Fungi;Basidiomycota
OTU_730	0	0	0	0	8.10307e-05	0	0	0	0	0	0	0.000681083	0	0	Fungi
OTU_749	0	0	0.000264755	0	0	0	0	0	0	0	0	0	0	0	Fungi;Ascomycota;Archaeorhizomycetes;Archaeorhizomycetales;Archaeorhizomycetaceae;Archaeorhizomyces
OTU_766	0	0	0	0.000373692	0	0	0	0	0	0	0	0	0	0	Fungi;Ascomycota;Eurotiomycetes;Chaetothyriales;Herpotrichiellaceae;Herpotrichiellaceae_unidentified
OTU_1397	0	0	0	0	0	0	0	0.00187735	0	0	0	0	0	0	Fungi
OTU_1566	0	0	6.10973e-05	2.87455e-05	8.10307e-05	8.24844e-05	0	0.000156446	0	0	0.000197524	5.67569e-05	0	0	Fungi
OTU_50	0	6.33965e-05	4.07315e-05	2.87455e-05	0	0	0.000272926	0	1.58682e-05	0	0	5.67569e-05	2.88118e-05	1.1259e-05	Fungi;Basidiomycota;Basidiomycota_unidentified;Basidiomycota_unidentified_1;Basidiomycota_unidentified_1;Basidiomycota_unidentified_1_1
OTU_1147	0	0	0	0	0	0.000494907	0	0	0	0	0	0	0	0	Fungi;Glomeromycota;Glomeromycetes;Glomerales;Glomeraceae;Glomus
OTU_1630	0	1.58491e-05	0	0	0	0.000453664	0	0	0	0	0	0	0	0	Fungi
OTU_454	0	1.58491e-05	0	0	0	0.000453664	0	0	0	0	0	0	0	0	Fungi;Ascomycota;Sordariomycetes;Trichosphaeriales;Incertae_sedis_26;Incertae_sedis_26_unidentified
OTU_43	8.76455e-06	4.75473e-05	2.03658e-05	0	0	4.12422e-05	0	0	4.76047e-05	0	6.58415e-05	0	0	2.2518e-05	Fungi
OTU_1109	0	0	0	0	0.000972369	0	0	0	0	0	0	0	0	0	Fungi
OTU_1186	0	0	0	0	0	0	0	0	0	0	0.000790097	0	0	0	Fungi;Basidiomycota
OTU_1422	0	0	2.03658e-05	0	0	0	0	0	0	0	0.000724256	0	0	0	Fungi
OTU_872	0	0	0	0	0	0	0	0	0	0	0.000790097	0	0	0	Fungi;Ascomycota;Sordariomycetes;Hypocreales;Nectriaceae;Gibberella
OTU_987	0	0	0	0.000344947	0	0	0	0	0	0	0	0	0	0	Fungi;Ascomycota;Eurotiomycetes;Eurotiomycetes_unidentified;Eurotiomycetes_unidentified_1;Eurotiomycetes_unidentified_1
OTU_72	0	0	4.07315e-05	2.87455e-05	8.10307e-05	0	0.000272926	0	1.58682e-05	1.33522e-05	0	0.000113514	0	2.2518e-05	Fungi;Ascomycota
OTU_1013	0	0	0	0	0.000891338	0	0	0	0	0	0	0	0	0	Fungi;Basidiomycota
OTU_1215	0	0	0.00014256	0	0	0	0	0	0	0	0.000263366	0	0	0	Fungi;Basidiomycota;Agaricomycetes
OTU_52	0	3.16982e-05	0	0	8.10307e-05	0	0	0	0	0	6.58415e-05	0	0	7.88129e-05	Fungi
OTU_65	0	1.58491e-05	0	5.74911e-05	0	0	0	0	1.58682e-05	2.67044e-05	0	0	5.76236e-05	3.37769e-05	Fungi
OTU_675	0	0	0	0	0	0	0	0	0	0	0	0	0.00031693	0	Fungi
OTU_852	0	0	0	0	0	0	0	0	0	0	0.000724256	0	0	0	Fungi;Basidiomycota
OTU_893	0	0	0	0.000316201	0	0	0	0	0	0	0	0	0	0	Fungi;Glomeromycota;Glomeromycetes;Diversisporales;Acaulosporaceae;Entrophospora
OTU_928	0	0	0	0	0	0	0	0	0	0	0.000724256	0	0	0	Fungi;Fungi_unidentified;Fungi_unidentified_1;Fungi_unidentified_1;Fungi_unidentified_1_1;Fungi_unidentified_1_1
OTU_931	0	0	0	0	0	0	0	0.00156446	0	0	0	0	0	0	Fungi;Basidiomycota;Agaricomycetes
OTU_75	8.76455e-06	0	2.03658e-05	2.87455e-05	0	4.12422e-05	0.000272926	0.000156446	1.58682e-05	0	0.000131683	0	2.88118e-05	0	Fungi;Basidiomycota
OTU_58	8.76455e-06	1.58491e-05	0	2.87455e-05	0.000243092	0	0.000272926	0	0	0	0	5.67569e-05	2.88118e-05	1.1259e-05	Fungi;Basidiomycota;Agaricomycetes;Agaricales;Strophariaceae
OTU_2862	0	0	0	0	0	0.000412422	0	0	0	0	0	0	0	0	Fungi;Ascomycota;Leotiomycetes;Helotiales;Hyaloscyphaceae;Hyaloscyphaceae_unidentified
OTU_2784	0	0	0	5.74911e-05	0.000324123	8.24844e-05	0	0	0	0	0	0.000113514	0	0	Fungi
OTU_1021	0	0	0	0	0	0	0	0	0	0	0	0	0.000288118	0	Fungi;Ascomycota;Dothideomycetes;Capnodiales;Incertae_sedis_17;Toxicocladosporium
OTU_952	0	0	0	0.000287455	0	0	0	0	0	0	0	0	0	0	Fungi;Ascomycota
OTU_124	0	0	0	0	0.000162061	0.000123727	0	0.000156446	0	0	0	0	0	3.37769e-05	Fungi;Basidiomycota
OTU_102	8.76455e-06	1.58491e-05	8.14631e-05	0	0	0	0	0.000156446	1.58682e-05	1.33522e-05	0	0	0	0	Fungi
OTU_59	1.75291e-05	1.58491e-05	0	2.87455e-05	8.10307e-05	0	0.000272926	0	0	0	0	5.67569e-05	0	2.2518e-05	Fungi;Ascomycota;Dothideomycetes;Botryosphaeriales;Botryosphaeriaceae;Lasiodiplodia
OTU_1217	0	0	0	0	0	0.00037118	0	0	0	0	0	0	0	0	Fungi
OTU_2098	0	0	0	0	0	0.00037118	0	0	0	0	0	0	0	0	Fungi;Ascomycota;Eurotiomycetes;Chaetothyriales;Chaetothyriales_unidentified;Chaetothyriales_unidentified_1
OTU_2244	0	0	0	0	0	0.00037118	0	0	0	0	0	0	0	0	Fungi;Ascomycota;Leotiomycetes;Helotiales;Helotiales_unidentified;Helotiales_unidentified_1
OTU_1082	0	0	2.03658e-05	0	0	0.000329938	0	0	0	0	0	0	0	0	Fungi;Ascomycota;Eurotiomycetes;Chaetothyriales;Herpotrichiellaceae;Herpotrichiellaceae_unidentified
OTU_1056	0	0	0	0	0	0	0	0	0	0	0	0.000510812	0	0	Fungi
OTU_1269	0	0	0	0	0.000729276	0	0	0	0	0	0	0	0	0	Fungi;Basidiomycota
OTU_1362	0	0	0	0	0	0	0	0	0	0	0	0.000510812	0	0	Fungi;Basidiomycota
OTU_28	0	0	2.03658e-05	2.87455e-05	0	0	0	0	1.58682e-05	2.67044e-05	6.58415e-05	0	0	3.37769e-05	Fungi
OTU_35	8.76455e-06	1.58491e-05	0	0	0.000162061	0	0	0	0	2.67044e-05	6.58415e-05	0	2.88118e-05	1.1259e-05	Fungi
OTU_1739	0	0	2.03658e-05	2.87455e-05	8.10307e-05	0	0	0.000312891	0	0	6.58415e-05	0.000113514	0	0	Fungi
OTU_106	8.76455e-06	0	2.03658e-05	2.87455e-05	0	0	0	0.000156446	0	1.33522e-05	0	5.67569e-05	0	2.2518e-05	Fungi
OTU_1055	0	0	0	0	0	0.000329938	0	0	0	0	0	0	0	0	Fungi;Ascomycota;Sordariomycetes;Xylariales;Xylariales_unidentified;Xylariales_unidentified_1
OTU_30	8.76455e-06	1.58491e-05	0	0	8.10307e-05	8.24844e-05	0	0	1.58682e-05	0	0	0	0	2.2518e-05	Fungi;Fungi_unidentified;Fungi_unidentified_1;Fungi_unidentified_1;Fungi_unidentified_1_1;Fungi_unidentified_1_1
OTU_111	1.75291e-05	0	0	0	8.10307e-05	4.12422e-05	0	0	0	0	6.58415e-05	5.67569e-05	0	2.2518e-05	Fungi;Basidiomycota;Agaricomycetes
OTU_120	0	0	2.03658e-05	5.74911e-05	0	4.12422e-05	0	0	3.17365e-05	0	0	0	2.88118e-05	1.1259e-05	Fungi
OTU_176	0	4.75473e-05	0	0	0	4.12422e-05	0	0	0	1.33522e-05	0	5.67569e-05	0	2.2518e-05	Fungi
OTU_2303	0	0	0	0	0	4.12422e-05	0	0	0	0	0.00046089	0	0	0	Fungi;Ascomycota
OTU_97	8.76455e-06	3.16982e-05	0	5.74911e-05	0	4.12422e-05	0	0	0	1.33522e-05	0	5.67569e-05	0	0	Fungi;Fungi_unidentified;Fungi_unidentified_1;Fungi_unidentified_1;Fungi_unidentified_1_1;Fungi_unidentified_1_1
OTU_1038	0	0	0	0	0	0	0	0	0	0	0.00046089	0	0	1.1259e-05	Fungi
OTU_1040	0	0	0.00014256	0	0	0	0	0	0	0	0	0	2.88118e-05	0	Fungi
OTU_1077	0	0	0	0	0	0	0	0	0	0	0.000526732	0	0	0	Fungi;Ascomycota
OTU_1304	0	0	0	0	0	0	0	0	0	0	0.00046089	5.67569e-05	0	0	Fungi;Basidiomycota
OTU_1409	0	0	0	0	0	0	0	0	0	0	0.000395049	5.67569e-05	0	1.1259e-05	Fungi
OTU_1427	0	0	0	0	0	0	0	0	0	0	0.000395049	0.000113514	0	0	Fungi
OTU_1460	0	0	0	0	0	0	0	0	0	0	0	0.000454055	0	0	Fungi;Basidiomycota
OTU_1855	0	0	0	0	0.000405154	0	0	0	0	0	0.000197524	0	0	0	Fungi
OTU_49	1.75291e-05	3.16982e-05	2.03658e-05	0	0	0	0	0	0	1.33522e-05	0	0	2.88118e-05	1.1259e-05	Fungi;Fungi_unidentified;Fungi_unidentified_1;Fungi_unidentified_1;Fungi_unidentified_1_1;Fungi_unidentified_1_1
OTU_921	0	0	0	0	0	0	0	0	0	0	0	0.000454055	0	0	Fungi;Ascomycota;Leotiomycetes;Geoglossales;Geoglossaceae
OTU_1124	0	0	0	0	0	0	0	0.00109512	0	0	0	0	0	0	Fungi
OTU_531	0	0	2.03658e-05	2.87455e-05	0	0	0	0.000156446	0	1.33522e-05	6.58415e-05	0	2.88118e-05	1.1259e-05	Fungi
OTU_67	8.76455e-06	0	0	2.87455e-05	0	0	0.000272926	0	1.58682e-05	0	0	0	2.88118e-05	2.2518e-05	Fungi;Ascomycota;Dothideomycetes
OTU_1070	0	0	0	0	0	0.000288696	0	0	0	0	0	0	0	0	Fungi;Basidiomycota
OTU_1004	0	0	0	0.000201219	0	0	0	0	0	0	0	0	0	0	Fungi;Glomeromycota;Glomeromycetes;Diversisporales;Acaulosporaceae;Entrophospora
OTU_1024	0	0	0	0	0	0	0	0	0	0	0.00046089	0	0	0	Fungi
OTU_110	0	1.58491e-05	0	0	8.10307e-05	0	0	0	1.58682e-05	4.00566e-05	0	5.67569e-05	0	0	Fungi
OTU_1130	0	0	0	0.000201219	0	0	0	0	0	0	0	0	0	0	Fungi;Basidiomycota
OTU_1303	0	0	0	0	0.000567215	0	0	0	0	0	0	0	0	0	Fungi
OTU_1456	0	0	0	0	0	0	0	0	0	0	0	0.000397298	0	0	Fungi
OTU_1575	0	0	0	0	0	0	0	0	0	0	0.000131683	0.000283785	0	0	Fungi;Basidiomycota
OTU_1578	8.76455e-06	0	2.03658e-05	0	8.10307e-05	0	0	0	0	0	0	0	2.88118e-05	3.37769e-05	Fungi
OTU_1606	0	0	0	0	0	0	0	0	0	0	0.00046089	0	0	0	Fungi;Basidiomycota
OTU_2487	8.76455e-06	0	0	2.87455e-05	0.000162061	0	0	0	0	0	0	5.67569e-05	0	2.2518e-05	Fungi;Ascomycota;Eurotiomycetes;Chaetothyriales;Chaetothyriales_unidentified;Chaetothyriales_unidentified_1
OTU_76	8.76455e-06	0	0	0	8.10307e-05	0	0	0	1.58682e-05	2.67044e-05	0	5.67569e-05	0	1.1259e-05	Fungi;Ascomycota;Sordariomycetes;Hypocreales;Incertae_sedis_3;Acremonium
OTU_78	8.76455e-06	0	2.03658e-05	2.87455e-05	8.10307e-05	0	0	0	0	0	0	0	0	3.37769e-05	Fungi
OTU_832	0	0	0	0	0	0	0	0	0	0	6.58415e-05	0.000340541	0	0	Fungi
OTU_241	8.76455e-06	0	0	0	0	0	0.000272926	0.000156446	0	0	0	0.000113514	0	1.1259e-05	Fungi;Ascomycota;Dothideomycetes;Capnodiales
OTU_84	8.76455e-06	0	0	0	0	0	0	0.000156446	0	0	6.58415e-05	0	5.76236e-05	1.1259e-05	Fungi
OTU_248	8.76455e-06	0	4.07315e-05	0	0	0	0.000272926	0	0	0	0	5.67569e-05	0	1.1259e-05	Fungi
OTU_1869	0	0	0	0	0	0.000247453	0	0	0	0	0	0	0	0	Fungi;Basidiomycota;Agaricomycetes
OTU_1964	0	0	0	0	0	0.000247453	0	0	0	0	0	0	0	0	Fungi;Ascomycota;Eurotiomycetes;Chaetothyriales;Herpotrichiellaceae;Exophiala
OTU_116	1.75291e-05	0	4.07315e-05	0	0	4.12422e-05	0	0	0	0	6.58415e-05	0	0	0	Fungi;Fungi_unidentified;Fungi_unidentified_1;Fungi_unidentified_1;Fungi_unidentified_1_1;Fungi_unidentified_1_1
OTU_1788	0	0	4.07315e-05	0	0.000243092	4.12422e-05	0	0	0	0	0	0	0	0	Fungi
OTU_1942	0	0	0	0	8.10307e-05	4.12422e-05	0	0	1.58682e-05	0	6.58415e-05	5.67569e-05	0	1.1259e-05	Fungi
OTU_61	0	0	2.03658e-05	0	0	4.12422e-05	0	0	0	0	0.000131683	0	0	2.2518e-05	Fungi;Ascomycota;Ascomycota_unidentified;Ascomycota_unidentified_1;Ascomycota_unidentified_1;Ascomycota_unidentified_1_1
OTU_1028	0	0	0	0	0	0	0	0	0	0	0.000395049	0	0	0	Fungi;Basidiomycota;Agaricomycetes;Hymenochaetales;Schizoporaceae;Xylodon
OTU_1140	0	0	0	0	0	0	0	0	0	0	0.000395049	0	0	0	Fungi;Ascomycota;Saccharomycetes;Saccharomycetales;Saccharomycodaceae;Hanseniaspora
OTU_1182	0	0	0	0.000172473	0	0	0	0	0	0	0	0	0	0	Fungi;Ascomycota;Sordariomycetes;Hypocreales;Hypocreales_unidentified;Hypocreales_unidentified_1
OTU_1201	0	0	0	0	0	0	0	0	0	0	0	0	0.000172871	0	Fungi
OTU_1205	0	0	0	0	0	0	0	0	0	1.33522e-05	0.000263366	0	2.88118e-05	0	Fungi;Basidiomycota;Agaricomycetes
OTU_1625	0	0	0	0	0.000486184	0	0	0	0	0	0	0	0	0	Fungi
OTU_1657	0	0	0	0	0	0	0	0	0	0	0.000395049	0	0	0	Fungi;Basidiomycota
OTU_179	8.76455e-06	1.58491e-05	0	0	0	0	0	0	0	1.33522e-05	0	0	2.88118e-05	2.2518e-05	Fungi;Ascomycota;Sordariomycetes
OTU_2127	0	0	0	0.000172473	0	0	0	0	0	0	0	0	0	0	Fungi;Ascomycota;Eurotiomycetes;Eurotiomycetes_unidentified;Eurotiomycetes_unidentified_1;Eurotiomycetes_unidentified_1
OTU_2520	0	1.58491e-05	4.07315e-05	2.87455e-05	0	0	0	0	0	0	0	0	0	2.2518e-05	Fungi
OTU_875	0	0	0	0	0	0	0	0	0	1.33522e-05	0	0.000283785	0	0	Fungi;Basidiomycota;Agaricomycetes;Agaricales;Inocybaceae;Inocybe
OTU_88	0	1.58491e-05	0	0	0.000162061	0	0	0	3.17365e-05	0	0	0	0	1.1259e-05	Fungi;Ascomycota;Eurotiomycetes;Chaetothyriales;Chaetothyriales_unidentified;Chaetothyriales_unidentified_1
OTU_1805	0	0	0	0	0	0	0.000272926	0.000469337	1.58682e-05	0	0	0	0	0	Fungi;Ascomycota;Saccharomycetes;Saccharomycetales;Dipodascaceae;Dipodascaceae_unidentified
OTU_151	8.76455e-06	0	2.03658e-05	0	0	0	0	0.000312891	0	0	6.58415e-05	0	0	0	Fungi;Basidiomycota
OTU_143	2.62936e-05	0	0	0	0	0	0	0.000156446	0	0	0	0	2.88118e-05	0	Fungi;Basidiomycota
OTU_1713	2.62936e-05	0	0	0	0	0	0	0.000156446	0	0	6.58415e-05	0	0	0	Fungi
OTU_148	0	1.58491e-05	0	0	0	0	0.000545852	0	0	1.33522e-05	0	5.67569e-05	0	0	Fungi;Ascomycota;Dothideomycetes;Pleosporales;Lophiostomataceae;Lophiostoma
OTU_1683	0	0	0	0	0	0	0.000272926	0	0	0	0.000263366	0	0	0	Fungi;Basidiomycota
OTU_1786	0	0	0	0	0	0.000206211	0	0	0	0	0	0	0	0	Fungi;Ascomycota;Ascomycota_unidentified;Ascomycota_unidentified_1;Ascomycota_unidentified_1;Ascomycota_unidentified_1_1
OTU_85	0	1.58491e-05	0	0	0	8.24844e-05	0	0	0	1.33522e-05	0	0	0	1.1259e-05	Fungi
OTU_239	8.76455e-06	0	2.03658e-05	0	0	4.12422e-05	0	0	0	1.33522e-05	0	0	0	1.1259e-05	Fungi;Ascomycota;Eurotiomycetes;Chaetothyriales;Chaetothyriales_unidentified;Chaetothyriales_unidentified_1
OTU_1121	0	0	0.000101829	0	0	0	0	0	0	0	0	0	0	0	Fungi;Basidiomycota;Agaricomycetes;Agaricales;Hygrophoraceae;Hygrophoraceae_unidentified
OTU_145	2.62936e-05	0	0	0	0	0	0	0	0	0	0	0	0	2.2518e-05	Fungi;Ascomycota;Ascomycota_unidentified;Ascomycota_unidentified_1;Ascomycota_unidentified_1;Ascomycota_unidentified_1_1
OTU_1502	0	0	0	0	0	0	0	0	0	0	0.000329207	0	0	0	Fungi;Basidiomycota
OTU_1562	0	0	0	0	0.000405154	0	0	0	0	0	0	0	0	0	Fungi
OTU_1579	0	0	0	0	0	0	0	0	0	0	0.000329207	0	0	0	Fungi
OTU_1624	0	0	0.000101829	0	0	0	0	0	0	0	0	0	0	0	Fungi
OTU_2339	0	0	0	0	0	0	0	0	0	0	0.000329207	0	0	0	Fungi
OTU_309	8.76455e-06	1.58491e-05	0	0	0	0	0	0	1.58682e-05	0	0	0	2.88118e-05	1.1259e-05	Fungi;Ascomycota;Sordariomycetes;Sordariales;Lasiosphaeriaceae;Zopfiella
OTU_338	0	0	0	0	0	0	0	0	0	2.67044e-05	6.58415e-05	5.67569e-05	2.88118e-05	0	Fungi;Ascomycota;Dothideomycetes;Pleosporales;Lophiostomataceae;Lophiostoma
OTU_450	8.76455e-06	0	0	0	0	0	0	0	0	1.33522e-05	0	0.000113514	0	1.1259e-05	Fungi
OTU_64	0	0	0	0	0	0	0	0	3.17365e-05	0	0	0	2.88118e-05	2.2518e-05	Fungi;Basidiomycota;Agaricomycetes
OTU_73	8.76455e-06	0	0	0	0	0	0	0	0	1.33522e-05	0.000131683	5.67569e-05	0	0	Fungi;Fungi_unidentified;Fungi_unidentified_1;Fungi_unidentified_1;Fungi_unidentified_1_1;Fungi_unidentified_1_1
OTU_79	8.76455e-06	0	4.07315e-05	0	0	0	0	0	1.58682e-05	0	0	0	0	1.1259e-05	Fungi
OTU_93	1.75291e-05	0	2.03658e-05	0	0	0	0	0	3.17365e-05	0	0	0	0	0	Fungi
OTU_967	0	0	0	0	8.10307e-05	0	0	0	0	0	0	0.000227028	0	0	Fungi
OTU_999	0	0	0	0	0	0	0	0	7.93412e-05	0	0	0	0	0	Fungi
OTU_1309	0	0	0	0	0	0	0	0.000625782	0	0	0	0	0	0	Fungi;Ascomycota;Eurotiomycetes
OTU_1671	8.76455e-06	0	0	0	0	0	0	0.000469337	0	0	0	0	0	0	Fungi;Basidiomycota;Agaricomycetes
OTU_2360	0	0	0	0	0	0	0	0.000469337	0	0	6.58415e-05	0	0	0	Fungi;Ascomycota
OTU_1504	0	0	0	2.87455e-05	0	0	0	0.000312891	0	0	6.58415e-05	0	0	0	Fungi
OTU_202	0	0	0	0	0	0	0.000272926	0.000156446	0	0	0	5.67569e-05	0	1.1259e-05	Fungi;Ascomycota;Sordariomycetes;Sordariales;Sordariales_unidentified;Sordariales_unidentified_1
OTU_134	8.76455e-06	0	0	2.87455e-05	0	0	0	0.000156446	0	1.33522e-05	0	0	0	0	Fungi;Chytridiomycota
OTU_2300	0	0	0	2.87455e-05	0	0	0	0.000156446	0	0	0.000131683	0	0	0	Fungi
OTU_2316	0	0	0	0	0.000162061	0	0	0.000156446	0	0	0	5.67569e-05	0	0	Fungi
OTU_2577	8.76455e-06	1.58491e-05	0	0	8.10307e-05	0	0	0.000156446	0	0	0	0	0	0	Fungi;Ascomycota;Saccharomycetes;Saccharomycetales;Dipodascaceae;Dipodascaceae_unidentified
OTU_265	0	0	0	0	0	0	0	0.000156446	0	0	0	0	5.76236e-05	1.1259e-05	Fungi;Basidiomycota;Agaricomycetes
OTU_351	8.76455e-06	0	0	0	0	0	0	0.000156446	1.58682e-05	0	0	5.67569e-05	0	0	Fungi;Basidiomycota
OTU_1792	0	0	0	0	0.000162061	0	0.000272926	0	0	0	6.58415e-05	0	0	0	Fungi
OTU_324	0	0	2.03658e-05	0	0	8.24844e-05	0	0	0	0	0	0	2.88118e-05	0	Fungi;Ascomycota;Sordariomycetes;Incertae_sedis_7;Annulatascaceae;Conlarium
OTU_249	0	0	0	0	0	4.12422e-05	0	0	0	1.33522e-05	6.58415e-05	5.67569e-05	0	0	Fungi;Ascomycota;Saccharomycetes;Saccharomycetales;Incertae_sedis_11;Candida
OTU_45	0	1.58491e-05	0	0	0	4.12422e-05	0	0	1.58682e-05	0	0	5.67569e-05	0	0	Fungi
OTU_1079	0	0	0	0	0	0	0	0	0	1.33522e-05	0	0	2.88118e-05	2.2518e-05	Fungi;Basidiomycota;Agaricomycetes
OTU_119	8.76455e-06	0	2.03658e-05	0	0	0	0	0	0	0	0	0	2.88118e-05	1.1259e-05	Fungi;Ascomycota;Sordariomycetes;Sordariomycetes_unidentified;Sordariomycetes_unidentified_1;Sordariomycetes_unidentified_1
OTU_1329	0	0	0	0	0	0	0	0	0	0	0.000263366	0	0	0	Fungi
OTU_1340	0	0	0	0	0	0	0	0	0	0	0	0.000227028	0	0	Fungi
OTU_1372	0	0	0	0	0	0	0	0	0	0	0.000263366	0	0	0	Fungi;Basidiomycota
OTU_139	8.76455e-06	0	2.03658e-05	0	0	0	0	0	0	0	0	5.67569e-05	0	1.1259e-05	Fungi
OTU_1414	0	0	0	0	0	0	0	0	0	0	0.000263366	0	0	0	Fungi;Basidiomycota
OTU_1458	0	0	0	0	0	0	0	0	0	0	0.000263366	0	0	0	Fungi;Ascomycota;Dothideomycetes;Pleosporales;Pleosporales_unidentified;Pleosporales_unidentified_1
OTU_1576	0	0	0	0	0.000324123	0	0	0	0	0	0	0	0	0	Fungi;Basidiomycota
OTU_1584	0	0	8.14631e-05	0	0	0	0	0	0	0	0	0	0	0	Fungi;Glomeromycota;Glomeromycota_unidentified;Glomeromycota_unidentified_1;Glomeromycota_unidentified_1;Glomeromycota_unidentified_1_1
OTU_1608	0	0	0	0	0	0	0	0	0	0	0.000263366	0	0	0	Fungi
OTU_1640	0	0	0	0	0	0	0	0	0	0	0	0	0.000115247	0	Fungi;Ascomycota
OTU_1688	0	0	0	0	0	0	0	0	0	2.67044e-05	0.000131683	0	0	0	Fungi;Basidiomycota
OTU_189	0	0	0	0	0	0	0	0	0	0	0	0	2.88118e-05	3.37769e-05	Fungi;Ascomycota;Dothideomycetes;Pleosporales
OTU_238	0	1.58491e-05	0	0	0	0	0	0	0	0	6.58415e-05	0.000113514	0	0	Fungi;Ascomycota;Sordariomycetes;Sordariomycetes_unidentified;Sordariomycetes_unidentified_1;Sordariomycetes_unidentified_1
OTU_2484	0	0	0	0	0	0	0	0	0	0	0.000263366	0	0	0	Fungi
OTU_2573	0	0	0	0	0.000243092	0	0	0	0	0	6.58415e-05	0	0	0	Fungi;Ascomycota;Saccharomycetes;Saccharomycetales;Incertae_sedis_11
OTU_292	0	0	6.10973e-05	0	0	0	0	0	1.58682e-05	0	0	0	0	0	Fungi;Ascomycota;Eurotiomycetes;Chaetothyriales;Chaetothyriales_unidentified;Chaetothyriales_unidentified_1
OTU_2931	0	1.58491e-05	2.03658e-05	0	0	0	0	0	0	0	0	0	2.88118e-05	1.1259e-05	Fungi
OTU_345	8.76455e-06	1.58491e-05	2.03658e-05	0	0	0	0	0	0	0	0	0	0	1.1259e-05	Fungi
OTU_767	8.76455e-06	0	4.07315e-05	2.87455e-05	0	0	0	0	0	0	0	0	0	0	Fungi;Ascomycota;Sordariomycetes;Hypocreales;Hypocreales_unidentified;Hypocreales_unidentified_1
OTU_92	8.76455e-06	0	0	0	0	0	0	0	3.17365e-05	0	0	0	2.88118e-05	0	Fungi;Fungi_unidentified;Fungi_unidentified_1;Fungi_unidentified_1;Fungi_unidentified_1_1;Fungi_unidentified_1_1
OTU_2205	0	0	0	0	0	0	0	0.000469337	0	0	0	0	0	0	Fungi
OTU_3010	0	0	0	0	0	0	0	0.000469337	0	0	0	0	0	0	Fungi
OTU_1898	0	0	0	0	0	0	0	0.000312891	0	0	0	0	0	1.1259e-05	Fungi;Ascomycota;Leotiomycetes;Incertae_sedis;Incertae_sedis_1;Leohumicola
OTU_2142	0	0	2.03658e-05	0	0	0	0	0.000156446	0	0	0	0	2.88118e-05	0	Fungi
OTU_2297	0	0	0	0	0.000162061	0	0	0.000156446	0	0	0	0	0	0	Fungi
OTU_99	0	0	2.03658e-05	0	0	0	0	0.000156446	0	0	0	5.67569e-05	0	0	Fungi;Ascomycota;Eurotiomycetes;Eurotiales;Trichocomaceae;Trichocomaceae_unidentified
OTU_141	0	1.58491e-05	0	0	0	0	0.000272926	0	0	0	0	0	0	1.1259e-05	Fungi
OTU_91	0	0	0	0	0	0	0.000272926	0	0	0	0	5.67569e-05	0	1.1259e-05	Fungi;Ascomycota;Sordariomycetes;Hypocreales;Incertae_sedis_3;Myrothecium
OTU_2996	0	0	0	0	0	0.000123727	0	0	0	0	0	0	0	0	Fungi;Ascomycota;Leotiomycetes;Helotiales;Helotiales_unidentified;Helotiales_unidentified_1
OTU_2744	0	0	0	0	0	8.24844e-05	0	0	0	0	0	0	0	1.1259e-05	Fungi;Basidiomycota;Agaricomycetes
OTU_3006	0	0	0	0	0	8.24844e-05	0	0	0	0	6.58415e-05	0	0	0	Fungi;Fungi_unidentified;Fungi_unidentified_1;Fungi_unidentified_1;Fungi_unidentified_1_1;Fungi_unidentified_1_1
OTU_138	0	0	0	0	0	4.12422e-05	0	0	0	0	0	0	5.76236e-05	0	Fungi;Ascomycota;Sordariomycetes
OTU_216	0	0	4.07315e-05	0	0	4.12422e-05	0	0	0	0	0	0	0	0	Fungi;Fungi_unidentified;Fungi_unidentified_1;Fungi_unidentified_1;Fungi_unidentified_1_1;Fungi_unidentified_1_1
OTU_2187	0	0	0	0	0	4.12422e-05	0	0	1.58682e-05	0	6.58415e-05	0	0	0	Fungi
OTU_2575	8.76455e-06	0	0	0	0	4.12422e-05	0	0	0	0	6.58415e-05	0	0	0	Fungi;Basidiomycota
OTU_260	0	0	0	0	8.10307e-05	4.12422e-05	0	0	0	0	0	0	0	1.1259e-05	Fungi
OTU_3282	0	0	0	0	0	4.12422e-05	0	0	0	0	0	0	2.88118e-05	1.1259e-05	Fungi;Ascomycota
OTU_864	8.76455e-06	0	0	0	0	4.12422e-05	0	0	0	0	0	0	0	1.1259e-05	Fungi
OTU_108	8.76455e-06	0	0	0	8.10307e-05	0	0	0	0	1.33522e-05	0	0	0	0	Fungi;Ascomycota;Sordariomycetes;Sordariales;Sordariales_unidentified;Sordariales_unidentified_1
OTU_118	0	0	6.10973e-05	0	0	0	0	0	0	0	0	0	0	0	Fungi;Ascomycota;Eurotiomycetes;Eurotiales;Trichocomaceae;Aspergillus
OTU_126	0	0	2.03658e-05	0	0	0	0	0	0	2.67044e-05	0	0	0	0	Fungi;Ascomycota;Sordariomycetes;Sordariomycetes_unidentified;Sordariomycetes_unidentified_1;Sordariomycetes_unidentified_1
OTU_128	0	0	4.07315e-05	0	0	0	0	0	1.58682e-05	0	0	0	0	0	Fungi;Basidiomycota
OTU_136	0	0	2.03658e-05	0	0	0	0	0	1.58682e-05	0	0	5.67569e-05	0	0	Fungi
OTU_1384	0	0	0	0	0.000162061	0	0	0	0	0	6.58415e-05	0	0	0	Fungi
OTU_1534	0	0	0	0	0	0	0	0	0	0	0	0.000170271	0	0	Fungi;Ascomycota
OTU_1659	8.76455e-06	0	0	2.87455e-05	0	0	0	0	0	0	6.58415e-05	0	0	0	Fungi
OTU_1675	0	0	2.03658e-05	0	0	0	0	0	0	0	0	0.000113514	0	0	Fungi
OTU_1718	0	0	2.03658e-05	0	0	0	0	0	0	0	0	0	2.88118e-05	1.1259e-05	Fungi;Basidiomycota
OTU_1767	8.76455e-06	0	0	0	0	0	0	0	1.58682e-05	1.33522e-05	0	0	0	0	Fungi
OTU_1787	0	0	0	0	0	0	0	0	0	0	0.000197524	0	0	0	Fungi;Basidiomycota;Agaricomycetes
OTU_183	8.76455e-06	0	0	0	0	0	0	0	1.58682e-05	0	0	0	0	1.1259e-05	Fungi;Fungi_unidentified;Fungi_unidentified_1;Fungi_unidentified_1;Fungi_unidentified_1_1;Fungi_unidentified_1_1
OTU_194	8.76455e-06	1.58491e-05	0	0	0	0	0	0	0	0	0	0	0	1.1259e-05	Fungi;Ascomycota;Dothideomycetes;Pleosporales;Pleosporales_unidentified;Pleosporales_unidentified_1
OTU_1946	0	0	2.03658e-05	0	0	0	0	0	0	0	6.58415e-05	0	2.88118e-05	0	Fungi
OTU_1979	0	0	0	0	0	0	0	0	0	0	0.000197524	0	0	0	Fungi;Basidiomycota
OTU_2001	0	0	0	0	0	0	0	0	0	0	0	0.000170271	0	0	Fungi
OTU_2068	0	4.75473e-05	0	0	0	0	0	0	0	0	0	0	0	0	Fungi;Ascomycota;Pezizomycetes;Pezizales;Ascobolaceae;Ascobolus
OTU_207	1.75291e-05	0	2.03658e-05	0	0	0	0	0	0	0	0	0	0	0	Fungi;Basidiomycota
OTU_2184	8.76455e-06	0	0	0	0	0	0	0	0	0	6.58415e-05	5.67569e-05	0	0	Fungi
OTU_2289	0	0	0	0	0	0	0	0	0	0	0.000197524	0	0	0	Fungi
OTU_2352	0	0	6.10973e-05	0	0	0	0	0	0	0	0	0	0	0	Fungi
OTU_2580	8.76455e-06	0	0	0	8.10307e-05	0	0	0	0	0	0	0	2.88118e-05	0	Fungi;Basidiomycota
OTU_2696	0	0	0	0	0	0	0	0	0	0	0.000197524	0	0	0	Fungi;Basidiomycota
OTU_2756	8.76455e-06	0	0	0	0	0	0	0	0	2.67044e-05	0	0	0	0	Fungi;Basidiomycota
OTU_280	8.76455e-06	0	0	0	0	0	0	0	0	0	0	5.67569e-05	0	1.1259e-05	Fungi;Ascomycota;Sordariomycetes;Sordariales;Sordariaceae;Sordariaceae_unidentified
OTU_2826	1.75291e-05	0	0	0	0	0	0	0	0	1.33522e-05	0	0	0	0	Fungi
OTU_2997	0	0	0	0	0	0	0	0	0	0	0	0.000170271	0	0	Fungi;Basidiomycota
OTU_3135	0	0	2.03658e-05	0	8.10307e-05	0	0	0	0	0	6.58415e-05	0	0	0	Fungi;Ascomycota;Eurotiomycetes;Eurotiales;Trichocomaceae;Talaromyces
OTU_317	0	1.58491e-05	0	0	8.10307e-05	0	0	0	0	0	0	0	0	1.1259e-05	Fungi;Fungi_unidentified;Fungi_unidentified_1;Fungi_unidentified_1;Fungi_unidentified_1_1;Fungi_unidentified_1_1
OTU_3175	0	4.75473e-05	0	0	0	0	0	0	0	0	0	0	0	0	Fungi;Basidiomycota;Microbotryomycetes;Sporidiobolales;Incertae_sedis_25;Sporobolomyces
OTU_3242	0	4.75473e-05	0	0	0	0	0	0	0	0	0	0	0	0	Fungi;Basidiomycota
OTU_3482	0	0	0	0	0.000243092	0	0	0	0	0	0	0	0	0	Fungi
OTU_3490	0	0	0	0	0	0	0	0	3.17365e-05	0	0	0	0	1.1259e-05	Fungi;Basidiomycota
OTU_367	0	1.58491e-05	0	2.87455e-05	0	0	0	0	1.58682e-05	0	0	0	0	0	Fungi;Ascomycota;Eurotiomycetes;Eurotiales;Trichocomaceae;Penicillium
OTU_388	8.76455e-06	0	0	0	0	0	0	0	0	0	0	0	5.76236e-05	0	Fungi;Fungi_unidentified;Fungi_unidentified_1;Fungi_unidentified_1;Fungi_unidentified_1_1;Fungi_unidentified_1_1
OTU_399	1.75291e-05	0	0	0	0	0	0	0	1.58682e-05	0	0	0	0	0	Fungi;Basidiomycota;Agaricomycetes
OTU_407	0	0	0	0	0	0	0	0	0	0	6.58415e-05	5.67569e-05	2.88118e-05	0	Fungi
OTU_420	0	1.58491e-05	4.07315e-05	0	0	0	0	0	0	0	0	0	0	0	Fungi
OTU_56	8.76455e-06	0	0	0	0	0	0	0	0	1.33522e-05	0	0	0	1.1259e-05	Fungi
OTU_871	8.76455e-06	0	0	0	8.10307e-05	0	0	0	0	1.33522e-05	0	0	0	0	Fungi;Basidiomycota
OTU_885	0	0	0	0	0	0	0	0	0	0	0	5.67569e-05	0	2.2518e-05	Fungi;Fungi_unidentified;Fungi_unidentified_1;Fungi_unidentified_1;Fungi_unidentified_1_1;Fungi_unidentified_1_1
OTU_96	0	0	2.03658e-05	0	8.10307e-05	0	0	0	0	1.33522e-05	0	0	0	0	Fungi;Ascomycota;Sordariomycetes;Hypocreales;Ophiocordycipitaceae;Purpureocillium
OTU_2356	0	0	0	0	0	0	0	0.000312891	0	0	0	0	0	0	Fungi;Basidiomycota
OTU_3600	0	0	0	0	0	4.12422e-05	0	0.000156446	0	0	0	0	0	0	Fungi;Ascomycota;Sordariomycetes;Sordariales;Chaetomiaceae;Humicola
OTU_1724	0	0	0	0	8.10307e-05	0	0	0.000156446	0	0	0	0	0	0	Fungi
OTU_1728	0	0	0	0	0	0	0	0.000156446	0	0	6.58415e-05	0	0	0	Fungi;Ascomycota;Saccharomycetes;Saccharomycetales;Dipodascaceae;Dipodascaceae_unidentified
OTU_1813	0	0	0	0	0	0	0	0.000156446	0	0	6.58415e-05	0	0	0	Fungi
OTU_1885	0	1.58491e-05	0	0	0	0	0	0.000156446	0	0	0	0	0	0	Fungi
OTU_2015	0	0	0	0	8.10307e-05	0	0	0.000156446	0	0	0	0	0	0	Fungi;Basidiomycota;Agaricomycetes
OTU_2093	0	0	0	0	0	0	0	0.000156446	0	0	0	5.67569e-05	0	0	Fungi;Basidiomycota
OTU_2682	0	0	0	0	8.10307e-05	0	0	0.000156446	0	0	0	0	0	0	Fungi
OTU_359	0	1.58491e-05	0	0	0	0	0	0.000156446	0	0	0	0	0	0	Fungi;Basidiomycota;Agaricomycetes
OTU_3712	0	0	0	0	0	0	0	0.000156446	0	0	0	5.67569e-05	0	0	Fungi
OTU_406	0	0	0	0	0	0	0	0.000156446	1.58682e-05	0	0	0	0	0	Fungi
OTU_459	0	0	0	0	0	0	0	0.000156446	0	1.33522e-05	0	0	0	0	Fungi;Ascomycota;Sordariomycetes;Incertae_sedis_7;Glomerellaceae;Colletotrichum
OTU_506	0	0	0	0	0	0	0	0.000156446	0	0	0	0	0	1.1259e-05	Fungi;Basidiomycota
OTU_619	0	1.58491e-05	0	0	0	0	0	0.000156446	0	0	0	0	0	0	Fungi
OTU_1811	0	0	0	0	0	0	0.000545852	0	0	0	0	0	0	0	Fungi;Basidiomycota
OTU_1689	0	0	0	0	0	0	0.000272926	0	0	0	6.58415e-05	0	0	0	Fungi
OTU_1935	0	0	0	0	8.10307e-05	0	0.000272926	0	0	0	0	0	0	0	Fungi
OTU_3151	0	0	0	0	8.10307e-05	0	0.000272926	0	0	0	0	0	0	0	Fungi;Basidiomycota
OTU_1104	0	0	0	0	0	8.24844e-05	0	0	0	0	0	0	0	0	Fungi;Ascomycota;Sordariomycetes;Sordariales;Lasiosphaeriaceae;Zopfiella
OTU_2595	0	0	0	0	0	8.24844e-05	0	0	0	0	0	0	0	0	Fungi;Ascomycota
OTU_169	8.76455e-06	0	0	0	0	4.12422e-05	0	0	0	0	0	0	0	0	Fungi
OTU_276	0	0	0	0	0	4.12422e-05	0	0	1.58682e-05	0	0	0	0	0	Fungi;Ascomycota;Sordariomycetes;Hypocreales;Nectriaceae;Nectriaceae_unidentified
OTU_3247	0	0	0	0	0	4.12422e-05	0	0	0	0	0	5.67569e-05	0	0	Fungi;Ascomycota
OTU_333	0	0	0	0	8.10307e-05	4.12422e-05	0	0	0	0	0	0	0	0	Fungi;Ascomycota
OTU_3546	0	0	0	0	0	4.12422e-05	0	0	0	1.33522e-05	0	0	0	0	Fungi;Ascomycota
OTU_433	0	0	0	0	0	4.12422e-05	0	0	0	0	6.58415e-05	0	0	0	Fungi;Ascomycota;Dothideomycetes;Pleosporales;Phaeosphaeriaceae;Phaeosphaeriopsis
OTU_762	0	0	0	0	8.10307e-05	4.12422e-05	0	0	0	0	0	0	0	0	Fungi;Ascomycota;Ascomycota_unidentified;Ascomycota_unidentified_1;Ascomycota_unidentified_1;Ascomycota_unidentified_1_1
OTU_806	0	0	2.03658e-05	0	0	4.12422e-05	0	0	0	0	0	0	0	0	Fungi;Zygomycota;Incertae_sedis_10;Mucorales;Umbelopsidaceae;Umbelopsis
OTU_1067	0	0	0	0	0	0	0	0	0	0	0.000131683	0	0	0	Fungi;Basidiomycota;Incertae_sedis_4;Malasseziales;Incertae_sedis_5;Malassezia
OTU_107	0	1.58491e-05	0	0	0	0	0	0	0	0	0	0	0	1.1259e-05	Fungi
OTU_112	0	0	0	0	0	0	0	0	1.58682e-05	0	0	5.67569e-05	0	0	Fungi
OTU_1127	0	0	2.03658e-05	0	0	0	0	0	1.58682e-05	0	0	0	0	0	Fungi
OTU_1183	0	0	0	2.87455e-05	0	0	0	0	0	0	0	0	0	1.1259e-05	Fungi;Basidiomycota;Tremellomycetes;Trichosporonales;Trichosporonaceae;Trichosporon
OTU_1204	0	0	0	0	0	0	0	0	1.58682e-05	0	0	0	0	1.1259e-05	Fungi
OTU_121	0	1.58491e-05	2.03658e-05	0	0	0	0	0	0	0	0	0	0	0	Fungi;Fungi_unidentified;Fungi_unidentified_1;Fungi_unidentified_1;Fungi_unidentified_1_1;Fungi_unidentified_1_1
OTU_1233	0	0	0	0	0	0	0	0	0	0	6.58415e-05	0	2.88118e-05	0	Fungi
OTU_131	0	1.58491e-05	0	0	0	0	0	0	0	0	0	0	0	1.1259e-05	Fungi
OTU_1342	0	1.58491e-05	0	0	0	0	0	0	0	0	0	5.67569e-05	0	0	Fungi
OTU_1352	0	0	0	0	0	0	0	0	0	0	0.000131683	0	0	0	Fungi
OTU_1371	0	0	0	2.87455e-05	0	0	0	0	0	1.33522e-05	0	0	0	0	Fungi;Basidiomycota;Tremellomycetes;Trichosporonales;Trichosporonaceae;Trichosporon
OTU_1377	0	0	0	0	0	0	0	0	3.17365e-05	0	0	0	0	0	Fungi;Basidiomycota
OTU_142	0	0	0	0	0.000162061	0	0	0	0	0	0	0	0	0	Fungi
OTU_1474	0	1.58491e-05	0	0	0	0	0	0	0	0	0	0	0	1.1259e-05	Fungi;Chytridiomycota;Chytridiomycetes;Rhizophlyctidales;Rhizophlyctidaceae;Rhizophlyctis
OTU_150	0	0	4.07315e-05	0	0	0	0	0	0	0	0	0	0	0	Fungi;Ascomycota;Ascomycota_unidentified;Ascomycota_unidentified_1;Ascomycota_unidentified_1;Ascomycota_unidentified_1_1
OTU_1523	0	0	0	0	0	0	0	0	0	0	0.000131683	0	0	0	Fungi
OTU_165	0	0	0	0	8.10307e-05	0	0	0	0	0	0	0	2.88118e-05	0	Fungi;Ascomycota;Sordariomycetes;Sordariomycetes_unidentified;Sordariomycetes_unidentified_1;Sordariomycetes_unidentified_1
OTU_1705	0	0	4.07315e-05	0	0	0	0	0	0	0	0	0	0	0	Fungi
OTU_1741	0	0	4.07315e-05	0	0	0	0	0	0	0	0	0	0	0	Fungi
OTU_1770	0	0	0	0	0	0	0	0	0	0	0	0	2.88118e-05	1.1259e-05	Fungi;Fungi_unidentified;Fungi_unidentified_1;Fungi_unidentified_1;Fungi_unidentified_1_1;Fungi_unidentified_1_1
OTU_1832	0	0	0	5.74911e-05	0	0	0	0	0	0	0	0	0	0	Fungi;Ascomycota;Saccharomycetes;Saccharomycetales;Incertae_sedis_11;Candida
OTU_1846	8.76455e-06	0	0	2.87455e-05	0	0	0	0	0	0	0	0	0	0	Fungi;Basidiomycota
OTU_186	0	0	0	0	8.10307e-05	0	0	0	0	0	0	0	0	1.1259e-05	Fungi;Ascomycota
OTU_191	0	0	0	0	0	0	0	0	0	1.33522e-05	0	0	0	1.1259e-05	Fungi
OTU_1910	0	0	0	0	8.10307e-05	0	0	0	1.58682e-05	0	0	0	0	0	Fungi;Basidiomycota;Agaricomycetes
OTU_1955	0	0	0	0	0	0	0	0	0	0	0	0.000113514	0	0	Fungi;Ascomycota;Eurotiomycetes;Eurotiales;Trichocomaceae;Penicillium
OTU_198	8.76455e-06	0	0	0	0	0	0	0	1.58682e-05	0	0	0	0	0	Fungi;Ascomycota;Sordariomycetes;Sordariales;Chaetomiaceae;Chaetomium
OTU_199	0	1.58491e-05	0	0	0	0	0	0	0	1.33522e-05	0	0	0	0	Fungi
OTU_200	0	0	0	0	0	0	0	0	1.58682e-05	0	0	0	0	1.1259e-05	Fungi;Ascomycota;Dothideomycetes;Capnodiales;Mycosphaerellaceae;Pseudocercospora
OTU_2069	0	0	0	0	8.10307e-05	0	0	0	0	1.33522e-05	0	0	0	0	Fungi
OTU_2079	0	0	0	0	8.10307e-05	0	0	0	0	0	0	0	2.88118e-05	0	Fungi;Basidiomycota
OTU_2103	0	0	0	0	8.10307e-05	0	0	0	0	0	0	0	2.88118e-05	0	Fungi
OTU_219	0	0	0	0	0	0	0	0	1.58682e-05	0	0	0	2.88118e-05	0	Fungi
OTU_224	8.76455e-06	0	0	0	0	0	0	0	0	1.33522e-05	0	0	0	0	Fungi
OTU_2309	0	0	0	0	0	0	0	0	1.58682e-05	0	0	5.67569e-05	0	0	Fungi
OTU_2357	0	0	0	0	0	0	0	0	0	0	0	0.000113514	0	0	Fungi
OTU_2409	0	0	0	0	0.000162061	0	0	0	0	0	0	0	0	0	Fungi
OTU_246	1.75291e-05	0	0	0	0	0	0	0	0	0	0	0	0	0	Fungi
OTU_251	0	0	2.03658e-05	0	0	0	0	0	1.58682e-05	0	0	0	0	0	Fungi;Ascomycota;Ascomycota_unidentified;Ascomycota_unidentified_1;Ascomycota_unidentified_1;Ascomycota_unidentified_1_1
OTU_2598	0	0	0	0	0.000162061	0	0	0	0	0	0	0	0	0	Fungi
OTU_2601	0	3.16982e-05	0	0	0	0	0	0	0	0	0	0	0	0	Fungi;Ascomycota;Archaeorhizomycetes;Archaeorhizomycetales;Archaeorhizomycetaceae;Archaeorhizomyces
OTU_2631	0	0	0	0	0	0	0	0	0	1.33522e-05	0	5.67569e-05	0	0	Fungi;Ascomycota
OTU_2633	0	0	0	0	8.10307e-05	0	0	0	0	0	0	5.67569e-05	0	0	Fungi;Basidiomycota;Agaricomycetes
OTU_2662	8.76455e-06	1.58491e-05	0	0	0	0	0	0	0	0	0	0	0	0	Fungi
OTU_2663	8.76455e-06	0	0	0	0	0	0	0	0	1.33522e-05	0	0	0	0	Fungi;Basidiomycota
OTU_269	0	0	0	0	0	0	0	0	1.58682e-05	1.33522e-05	0	0	0	0	Fungi
OTU_2691	0	0	0	0	0	0	0	0	0	0	0.000131683	0	0	0	Fungi
OTU_270	8.76455e-06	0	0	0	0	0	0	0	0	1.33522e-05	0	0	0	0	Fungi;Ascomycota
OTU_271	0	0	0	0	0	0	0	0	1.58682e-05	1.33522e-05	0	0	0	0	Fungi;Basidiomycota;Agaricomycetes;Agaricales;Agaricaceae;Leucoagaricus
OTU_2717	0	0	0	0	0	0	0	0	0	0	0	0.000113514	0	0	Fungi;Basidiomycota
OTU_2765	8.76455e-06	0	0	0	0	0	0	0	0	1.33522e-05	0	0	0	0	Fungi
OTU_2791	0	0	0	0	8.10307e-05	0	0	0	0	0	6.58415e-05	0	0	0	Fungi;Ascomycota
OTU_2814	0	0	0	0	0	0	0	0	0	0	0.000131683	0	0	0	Fungi
OTU_2820	0	0	0	0	8.10307e-05	0	0	0	0	0	6.58415e-05	0	0	0	Fungi;Ascomycota;Saccharomycetes;Saccharomycetales;Dipodascaceae;Dipodascaceae_unidentified
OTU_2823	0	1.58491e-05	2.03658e-05	0	0	0	0	0	0	0	0	0	0	0	Fungi
OTU_2834	0	0	0	0	0	0	0	0	0	0	0.000131683	0	0	0	Fungi
OTU_286	8.76455e-06	0	0	0	8.10307e-05	0	0	0	0	0	0	0	0	0	Fungi;Basidiomycota;Agaricomycetes
OTU_2860	0	0	0	0	0	0	0	0	1.58682e-05	0	0	5.67569e-05	0	0	Fungi;Ascomycota;Sordariomycetes;Hypocreales;Hypocreaceae;Hypocreaceae_unidentified
OTU_288	8.76455e-06	1.58491e-05	0	0	0	0	0	0	0	0	0	0	0	0	Fungi;Ascomycota;Dothideomycetes;Pleosporales;Incertae_sedis_13;Massariosphaeria
OTU_2932	0	0	0	2.87455e-05	8.10307e-05	0	0	0	0	0	0	0	0	0	Fungi
OTU_297	0	0	0	0	0	0	0	0	0	0	0	5.67569e-05	0	1.1259e-05	Fungi
OTU_2972	0	0	0	0	0	0	0	0	0	0	0	0	0	2.2518e-05	Fungi;Basidiomycota
OTU_2980	8.76455e-06	0	0	0	0	0	0	0	1.58682e-05	0	0	0	0	0	Fungi;Basidiomycota
OTU_3046	0	0	0	0	0	0	0	0	0	0	0.000131683	0	0	0	Fungi
OTU_3080	0	0	0	0	0	0	0	0	0	0	0.000131683	0	0	0	Fungi
OTU_312	8.76455e-06	0	0	0	0	0	0	0	0	0	0	0	0	1.1259e-05	Fungi;Basidiomycota
OTU_3131	0	1.58491e-05	0	0	0	0	0	0	0	0	0	0	0	1.1259e-05	Fungi;Basidiomycota
OTU_3166	0	0	0	0	0.000162061	0	0	0	0	0	0	0	0	0	Fungi
OTU_3203	0	0	0	0	0.000162061	0	0	0	0	0	0	0	0	0	Fungi
OTU_3323	8.76455e-06	0	2.03658e-05	0	0	0	0	0	0	0	0	0	0	0	Fungi
OTU_342	8.76455e-06	0	0	0	0	0	0	0	1.58682e-05	0	0	0	0	0	Fungi
OTU_3436	0	0	0	0	0	0	0	0	1.58682e-05	0	6.58415e-05	0	0	0	Fungi
OTU_3441	0	1.58491e-05	2.03658e-05	0	0	0	0	0	0	0	0	0	0	0	Fungi
OTU_3455	0	0	0	0	0	0	0	0	0	0	0.000131683	0	0	0	Fungi;Basidiomycota
OTU_3510	0	0	2.03658e-05	0	0	0	0	0	0	0	0	5.67569e-05	0	0	Fungi
OTU_362	0	0	0	0	8.10307e-05	0	0	0	0	0	0	5.67569e-05	0	0	Fungi;Ascomycota;Sordariomycetes;Sordariales;Sordariales_unidentified;Sordariales_unidentified_1
OTU_365	8.76455e-06	0	0	0	0	0	0	0	0	0	0	0	0	1.1259e-05	Fungi;Ascomycota;Sordariomycetes;Sordariomycetes_unidentified;Sordariomycetes_unidentified_1;Sordariomycetes_unidentified_1
OTU_3660	0	0	0	0	0	0	0	0	0	0	0	0	5.76236e-05	0	Fungi;Basidiomycota;Incertae_sedis_4;Malasseziales;Incertae_sedis_5;Malassezia
OTU_395	0	1.58491e-05	0	0	0	0	0	0	1.58682e-05	0	0	0	0	0	Fungi;Fungi_unidentified;Fungi_unidentified_1;Fungi_unidentified_1;Fungi_unidentified_1_1;Fungi_unidentified_1_1
OTU_403	0	0	0	2.87455e-05	0	0	0	0	0	0	0	0	0	1.1259e-05	Fungi;Fungi_unidentified;Fungi_unidentified_1;Fungi_unidentified_1;Fungi_unidentified_1_1;Fungi_unidentified_1_1
OTU_408	0	0	0	5.74911e-05	0	0	0	0	0	0	0	0	0	0	Fungi;Basidiomycota;Agaricomycetes
OTU_422	0	0	2.03658e-05	0	0	0	0	0	1.58682e-05	0	0	0	0	0	Fungi
OTU_424	0	1.58491e-05	0	0	0	0	0	0	0	0	0	0	0	1.1259e-05	Fungi;Fungi_unidentified;Fungi_unidentified_1;Fungi_unidentified_1;Fungi_unidentified_1_1;Fungi_unidentified_1_1
OTU_425	0	0	2.03658e-05	0	0	0	0	0	0	0	0	0	0	1.1259e-05	Fungi;Ascomycota;Sordariomycetes;Hypocreales;Hypocreales_unidentified;Hypocreales_unidentified_1
OTU_429	0	0	2.03658e-05	0	0	0	0	0	0	0	0	5.67569e-05	0	0	Fungi
OTU_435	8.76455e-06	1.58491e-05	0	0	0	0	0	0	0	0	0	0	0	0	Fungi;Basidiomycota;Agaricomycetes
OTU_475	8.76455e-06	0	0	0	8.10307e-05	0	0	0	0	0	0	0	0	0	Fungi;Ascomycota
OTU_484	0	0	0	2.87455e-05	8.10307e-05	0	0	0	0	0	0	0	0	0	Fungi
OTU_492	8.76455e-06	0	0	0	0	0	0	0	1.58682e-05	0	0	0	0	0	Fungi;Basidiomycota
OTU_537	8.76455e-06	0	0	0	0	0	0	0	0	1.33522e-05	0	0	0	0	Fungi
OTU_576	0	0	4.07315e-05	0	0	0	0	0	0	0	0	0	0	0	Fungi;Ascomycota;Eurotiomycetes;Onygenales;Onygenales_unidentified;Onygenales_unidentified_1
OTU_577	0	1.58491e-05	0	0	0	0	0	0	0	0	0	0	0	1.1259e-05	Fungi;Basidiomycota
OTU_580	0	0	0	0	0	0	0	0	0	0	0	0	0	2.2518e-05	Fungi;Fungi_unidentified;Fungi_unidentified_1;Fungi_unidentified_1;Fungi_unidentified_1_1;Fungi_unidentified_1_1
OTU_584	0	0	0	0	0	0	0	0	0	1.33522e-05	0	0	0	1.1259e-05	Fungi;Basidiomycota
OTU_605	0	0	0	0	0	0	0	0	0	1.33522e-05	0	0	0	1.1259e-05	Fungi;Ascomycota;Saccharomycetes;Saccharomycetales;Saccharomycetales_unidentified;Saccharomycetales_unidentified_1
OTU_612	0	0	0	0	0	0	0	0	0	0	0	5.67569e-05	0	1.1259e-05	Fungi
OTU_660	0	0	0	0	0	0	0	0	0	0	0	0	0	2.2518e-05	Fungi
OTU_682	0	0	0	0	0	0	0	0	0	0	6.58415e-05	5.67569e-05	0	0	Fungi;Ascomycota
OTU_688	8.76455e-06	0	0	0	0	0	0	0	0	0	0	0	0	1.1259e-05	Fungi;Ascomycota
OTU_701	0	0	4.07315e-05	0	0	0	0	0	0	0	0	0	0	0	Fungi
OTU_726	0	0	0	0	0	0	0	0	1.58682e-05	0	0	0	2.88118e-05	0	Fungi;Chytridiomycota;Chytridiomycetes;Spizellomycetales;Spizellomycetaceae
OTU_755	0	0	0	2.87455e-05	0	0	0	0	0	0	0	0	0	1.1259e-05	Fungi
OTU_763	0	0	0	0	8.10307e-05	0	0	0	0	0	0	5.67569e-05	0	0	Fungi;Ascomycota;Sordariomycetes;Diaporthales;Diaporthaceae;Diaporthe
OTU_764	0	0	0	0	0	0	0	0	0	1.33522e-05	6.58415e-05	0	0	0	Fungi
OTU_786	0	0	0	0	0	0	0	0	0	0	6.58415e-05	5.67569e-05	0	0	Fungi
OTU_797	0	0	0	0	8.10307e-05	0	0	0	1.58682e-05	0	0	0	0	0	Fungi;Ascomycota;Dothideomycetes;Pleosporales
OTU_83	8.76455e-06	0	2.03658e-05	0	0	0	0	0	0	0	0	0	0	0	Fungi
OTU_908	8.76455e-06	1.58491e-05	0	0	0	0	0	0	0	0	0	0	0	0	Fungi
OTU_915	8.76455e-06	0	0	0	0	0	0	0	0	1.33522e-05	0	0	0	0	Fungi
OTU_98	1.75291e-05	0	0	0	0	0	0	0	0	0	0	0	0	0	Fungi;Fungi_unidentified;Fungi_unidentified_1;Fungi_unidentified_1;Fungi_unidentified_1_1;Fungi_unidentified_1_1
OTU_103	0	0	0	0	0	0	0	0.000156446	0	0	0	0	0	0	Fungi
OTU_1861	0	0	0	0	0	0	0	0.000156446	0	0	0	0	0	0	Fungi;Fungi_unidentified;Fungi_unidentified_1;Fungi_unidentified_1;Fungi_unidentified_1_1;Fungi_unidentified_1_1
OTU_195	0	0	0	0	0	0	0	0.000156446	0	0	0	0	0	0	Fungi
OTU_2028	0	0	0	0	0	0	0	0.000156446	0	0	0	0	0	0	Fungi
OTU_208	0	0	0	0	0	0	0	0.000156446	0	0	0	0	0	0	Fungi;Basidiomycota
OTU_2224	0	0	0	0	0	0	0	0.000156446	0	0	0	0	0	0	Fungi
OTU_2769	0	0	0	0	0	0	0	0.000156446	0	0	0	0	0	0	Fungi
OTU_2802	0	0	0	0	0	0	0	0.000156446	0	0	0	0	0	0	Fungi;Basidiomycota;Agaricomycetes
OTU_293	0	0	0	0	0	0	0	0.000156446	0	0	0	0	0	0	Fungi;Basidiomycota;Basidiomycota_unidentified;Basidiomycota_unidentified_1;Basidiomycota_unidentified_1;Basidiomycota_unidentified_1_1
OTU_301	0	0	0	0	0	0	0	0.000156446	0	0	0	0	0	0	Fungi
OTU_3358	0	0	0	0	0	0	0	0.000156446	0	0	0	0	0	0	Fungi;Basidiomycota
OTU_366	0	0	0	0	0	0	0	0.000156446	0	0	0	0	0	0	Fungi
OTU_3780	0	0	0	0	0	0	0	0.000156446	0	0	0	0	0	0	Fungi;Ascomycota;Saccharomycetes;Saccharomycetales;Dipodascaceae;Dipodascaceae_unidentified
OTU_419	0	0	0	0	0	0	0	0.000156446	0	0	0	0	0	0	Fungi;Ascomycota;Sordariomycetes;Hypocreales;Nectriaceae;Nectriaceae_unidentified
OTU_845	0	0	0	0	0	0	0	0.000156446	0	0	0	0	0	0	Fungi
OTU_973	0	0	0	0	0	0	0	0.000156446	0	0	0	0	0	0	Fungi
OTU_1207	0	0	0	0	0	0	0.000272926	0	0	0	0	0	0	0	Fungi
OTU_1211	0	0	0	0	0	0	0.000272926	0	0	0	0	0	0	0	Fungi;Ascomycota
OTU_2006	0	0	0	0	0	0	0.000272926	0	0	0	0	0	0	0	Fungi
OTU_2062	0	0	0	0	0	0	0.000272926	0	0	0	0	0	0	0	Fungi;Basidiomycota
OTU_2123	0	0	0	0	0	0	0.000272926	0	0	0	0	0	0	0	Fungi;Ascomycota;Sordariomycetes;Sordariomycetes_unidentified;Sordariomycetes_unidentified_1;Sordariomycetes_unidentified_1
OTU_2451	0	0	0	0	0	0	0.000272926	0	0	0	0	0	0	0	Fungi
OTU_2841	0	0	0	0	0	0	0.000272926	0	0	0	0	0	0	0	Fungi
OTU_550	0	0	0	0	0	0	0.000272926	0	0	0	0	0	0	0	Fungi;Ascomycota;Ascomycota_unidentified;Ascomycota_unidentified_1;Ascomycota_unidentified_1;Ascomycota_unidentified_1_1
OTU_614	0	0	0	0	0	0	0.000272926	0	0	0	0	0	0	0	Fungi;Ascomycota;Dothideomycetes;Pleosporales
OTU_814	0	0	0	0	0	0	0.000272926	0	0	0	0	0	0	0	Fungi
OTU_1388	0	0	0	0	0	4.12422e-05	0	0	0	0	0	0	0	0	Fungi
OTU_1473	0	0	0	0	0	4.12422e-05	0	0	0	0	0	0	0	0	Fungi;Ascomycota;Dothideomycetes;Pleosporales;Incertae_sedis_13;Phoma
OTU_1642	0	0	0	0	0	4.12422e-05	0	0	0	0	0	0	0	0	Fungi;Ascomycota;Orbiliomycetes;Orbiliales;Orbiliaceae;Orbiliaceae_unidentified
OTU_2359	0	0	0	0	0	4.12422e-05	0	0	0	0	0	0	0	0	Fungi;Basidiomycota
OTU_2748	0	0	0	0	0	4.12422e-05	0	0	0	0	0	0	0	0	Fungi
OTU_3240	0	0	0	0	0	4.12422e-05	0	0	0	0	0	0	0	0	Fungi;Ascomycota;Eurotiomycetes;Chaetothyriales;Chaetothyriales_unidentified;Chaetothyriales_unidentified_1
OTU_364	0	0	0	0	0	4.12422e-05	0	0	0	0	0	0	0	0	Fungi
OTU_530	0	0	0	0	0	4.12422e-05	0	0	0	0	0	0	0	0	Fungi;Ascomycota
OTU_783	0	0	0	0	0	4.12422e-05	0	0	0	0	0	0	0	0	Fungi
OTU_877	0	0	0	0	0	4.12422e-05	0	0	0	0	0	0	0	0	Fungi
OTU_892	0	0	0	0	0	4.12422e-05	0	0	0	0	0	0	0	0	Fungi
OTU_1001	8.76455e-06	0	0	0	0	0	0	0	0	0	0	0	0	0	Fungi;Ascomycota;Ascomycota_unidentified;Ascomycota_unidentified_1;Ascomycota_unidentified_1;Ascomycota_unidentified_1_1
OTU_1002	0	1.58491e-05	0	0	0	0	0	0	0	0	0	0	0	0	Fungi
OTU_101	0	0	0	0	0	0	0	0	0	0	0	0	0	1.1259e-05	Fungi;Ascomycota;Sordariomycetes;Sordariomycetes_unidentified;Sordariomycetes_unidentified_1;Sordariomycetes_unidentified_1
OTU_1018	0	0	0	0	8.10307e-05	0	0	0	0	0	0	0	0	0	Fungi;Ascomycota;Sordariomycetes;Chaetosphaeriales;Chaetosphaeriaceae;Chaetosphaeriaceae_unidentified
OTU_1019	0	1.58491e-05	0	0	0	0	0	0	0	0	0	0	0	0	Fungi
OTU_1026	0	0	0	0	8.10307e-05	0	0	0	0	0	0	0	0	0	Fungi;Ascomycota;Eurotiomycetes;Chaetothyriales
OTU_1047	0	0	0	0	8.10307e-05	0	0	0	0	0	0	0	0	0	Fungi;Fungi_unidentified;Fungi_unidentified_1;Fungi_unidentified_1;Fungi_unidentified_1_1;Fungi_unidentified_1_1
OTU_1090	0	0	0	0	0	0	0	0	0	0	0	0	0	1.1259e-05	Fungi
OTU_1113	0	0	0	0	0	0	0	0	0	0	6.58415e-05	0	0	0	Fungi
OTU_1120	8.76455e-06	0	0	0	0	0	0	0	0	0	0	0	0	0	Fungi;Ascomycota;Dothideomycetes;Patellariales;Patellariaceae;Rhytidhysteron
OTU_1132	8.76455e-06	0	0	0	0	0	0	0	0	0	0	0	0	0	Fungi
OTU_1137	0	0	0	0	0	0	0	0	0	0	0	0	0	1.1259e-05	Fungi;Ascomycota
OTU_1155	0	0	0	0	0	0	0	0	0	0	0	0	0	1.1259e-05	Fungi;Ascomycota;Ascomycota_unidentified;Ascomycota_unidentified_1;Ascomycota_unidentified_1;Ascomycota_unidentified_1_1
OTU_1162	8.76455e-06	0	0	0	0	0	0	0	0	0	0	0	0	0	Fungi
OTU_1166	0	0	2.03658e-05	0	0	0	0	0	0	0	0	0	0	0	Fungi
OTU_1176	0	0	2.03658e-05	0	0	0	0	0	0	0	0	0	0	0	Fungi
OTU_1194	0	0	0	0	0	0	0	0	1.58682e-05	0	0	0	0	0	Fungi;Ascomycota;Sordariomycetes;Hypocreales;Hypocreaceae;Trichoderma
OTU_1212	0	0	0	0	0	0	0	0	0	1.33522e-05	0	0	0	0	Fungi
OTU_1229	0	0	0	0	0	0	0	0	0	0	0	0	0	1.1259e-05	Fungi;Ascomycota;Orbiliomycetes;Orbiliales;Orbiliaceae;Arthrobotrys
OTU_1275	0	0	0	0	0	0	0	0	0	0	0	0	0	1.1259e-05	Fungi;Basidiomycota
OTU_1284	8.76455e-06	0	0	0	0	0	0	0	0	0	0	0	0	0	Fungi;Fungi_unidentified;Fungi_unidentified_1;Fungi_unidentified_1;Fungi_unidentified_1_1;Fungi_unidentified_1_1
OTU_1286	0	0	0	0	8.10307e-05	0	0	0	0	0	0	0	0	0	Fungi
OTU_1297	8.76455e-06	0	0	0	0	0	0	0	0	0	0	0	0	0	Fungi;Basidiomycota
OTU_1314	0	0	0	0	0	0	0	0	0	1.33522e-05	0	0	0	0	Fungi
OTU_132	0	0	2.03658e-05	0	0	0	0	0	0	0	0	0	0	0	Fungi;Ascomycota;Sordariomycetes;Sordariales;Cephalothecaceae;Cephalotheca
OTU_1327	0	0	0	0	0	0	0	0	0	0	6.58415e-05	0	0	0	Fungi
OTU_1338	0	0	0	2.87455e-05	0	0	0	0	0	0	0	0	0	0	Fungi
OTU_1350	0	0	0	0	0	0	0	0	1.58682e-05	0	0	0	0	0	Fungi;Ascomycota
OTU_1373	0	0	0	0	0	0	0	0	0	1.33522e-05	0	0	0	0	Fungi
OTU_1380	0	0	0	0	0	0	0	0	0	0	0	0	0	1.1259e-05	Fungi;Zygomycota;Incertae_sedis_10;Mortierellales;Mortierellaceae;Mortierellaceae_unidentified
OTU_1407	0	0	0	0	0	0	0	0	1.58682e-05	0	0	0	0	0	Fungi;Ascomycota;Ascomycota_unidentified;Ascomycota_unidentified_1;Ascomycota_unidentified_1;Ascomycota_unidentified_1_1
OTU_1408	0	0	0	0	0	0	0	0	1.58682e-05	0	0	0	0	0	Fungi;Fungi_unidentified;Fungi_unidentified_1;Fungi_unidentified_1;Fungi_unidentified_1_1;Fungi_unidentified_1_1
OTU_1424	0	0	0	0	0	0	0	0	0	0	0	5.67569e-05	0	0	Fungi;Ascomycota;Saccharomycetes;Saccharomycetales;Incertae_sedis_11;Sporopachydermia
OTU_1438	0	0	0	0	0	0	0	0	0	0	0	0	2.88118e-05	0	Fungi;Ascomycota
OTU_1448	0	0	0	0	0	0	0	0	0	0	0	0	0	1.1259e-05	Fungi;Basidiomycota;Microbotryomycetes;Sporidiobolales;Incertae_sedis_25;Rhodotorula
OTU_146	0	1.58491e-05	0	0	0	0	0	0	0	0	0	0	0	0	Fungi
OTU_1466	0	0	0	0	0	0	0	0	0	0	6.58415e-05	0	0	0	Fungi;Ascomycota;Dothideomycetes;Pleosporales;Pleosporaceae;Pleosporaceae_unidentified
OTU_1485	0	0	0	0	0	0	0	0	0	0	0	0	0	1.1259e-05	Fungi
OTU_1533	0	0	0	0	0	0	0	0	1.58682e-05	0	0	0	0	0	Fungi;Ascomycota;Dothideomycetes;Pleosporales;Leptosphaeriaceae;Leptosphaeria
OTU_1535	8.76455e-06	0	0	0	0	0	0	0	0	0	0	0	0	0	Fungi;Ascomycota;Sordariomycetes;Hypocreales;Nectriaceae
OTU_1540	0	0	0	0	8.10307e-05	0	0	0	0	0	0	0	0	0	Fungi;Chytridiomycota;Chytridiomycetes;Rhizophydiales;Rhizophydiaceae;Rhizophydium
OTU_1554	0	0	0	0	0	0	0	0	0	0	0	5.67569e-05	0	0	Fungi;Fungi_unidentified;Fungi_unidentified_1;Fungi_unidentified_1;Fungi_unidentified_1_1;Fungi_unidentified_1_1
OTU_1558	0	0	0	0	0	0	0	0	0	0	0	0	2.88118e-05	0	Fungi;Basidiomycota
OTU_1637	8.76455e-06	0	0	0	0	0	0	0	0	0	0	0	0	0	Fungi
OTU_1685	8.76455e-06	0	0	0	0	0	0	0	0	0	0	0	0	0	Fungi
OTU_1707	0	0	0	0	0	0	0	0	0	0	0	0	2.88118e-05	0	Fungi
OTU_1714	0	0	0	0	0	0	0	0	0	0	0	0	2.88118e-05	0	Fungi
OTU_1735	0	0	0	0	0	0	0	0	1.58682e-05	0	0	0	0	0	Fungi
OTU_174	0	0	0	0	0	0	0	0	0	0	0	0	0	1.1259e-05	Fungi;Ascomycota;Dothideomycetes;Pleosporales;Sporormiaceae;Westerdykella
OTU_1746	0	0	0	0	0	0	0	0	0	1.33522e-05	0	0	0	0	Fungi
OTU_1799	8.76455e-06	0	0	0	0	0	0	0	0	0	0	0	0	0	Fungi;Basidiomycota;Agaricomycetes;Agaricales;Agaricaceae;Leucoagaricus
OTU_1800	0	0	0	0	0	0	0	0	0	1.33522e-05	0	0	0	0	Fungi
OTU_182	0	0	0	0	0	0	0	0	0	0	0	0	2.88118e-05	0	Fungi;Ascomycota;Sordariomycetes;Incertae_sedis_7;Annulatascaceae;Conlarium
OTU_1831	0	0	2.03658e-05	0	0	0	0	0	0	0	0	0	0	0	Fungi;Basidiomycota
OTU_1845	0	0	2.03658e-05	0	0	0	0	0	0	0	0	0	0	0	Fungi;Ascomycota;Leotiomycetes;Geoglossales;Geoglossales_unidentified;Geoglossales_unidentified_1
OTU_188	0	0	0	0	0	0	0	0	1.58682e-05	0	0	0	0	0	Fungi
OTU_1891	0	0	0	0	0	0	0	0	0	0	0	0	2.88118e-05	0	Fungi
OTU_1913	8.76455e-06	0	0	0	0	0	0	0	0	0	0	0	0	0	Fungi
OTU_1934	0	0	0	0	0	0	0	0	0	0	0	0	2.88118e-05	0	Fungi;Ascomycota;Saccharomycetes;Saccharomycetales;Incertae_sedis_11;Candida
OTU_196	0	0	0	0	0	0	0	0	0	1.33522e-05	0	0	0	0	Fungi
OTU_1983	0	0	0	0	0	0	0	0	0	0	0	0	0	1.1259e-05	Fungi
OTU_2003	0	0	0	0	0	0	0	0	0	0	6.58415e-05	0	0	0	Fungi
OTU_2026	0	0	0	0	0	0	0	0	0	0	0	5.67569e-05	0	0	Fungi;Ascomycota
OTU_2038	0	0	0	0	0	0	0	0	0	0	0	5.67569e-05	0	0	Fungi
OTU_204	0	0	2.03658e-05	0	0	0	0	0	0	0	0	0	0	0	Fungi;Ascomycota;Dothideomycetes;Capnodiales
OTU_2047	0	0	0	0	0	0	0	0	0	0	0	0	0	1.1259e-05	Fungi
OTU_205	0	0	0	0	0	0	0	0	0	0	6.58415e-05	0	0	0	Fungi;Ascomycota;Sordariomycetes;Microascales;Microascaceae;Parascedosporium
OTU_206	0	1.58491e-05	0	0	0	0	0	0	0	0	0	0	0	0	Fungi;Basidiomycota
OTU_2071	8.76455e-06	0	0	0	0	0	0	0	0	0	0	0	0	0	Fungi
OTU_214	0	0	0	0	0	0	0	0	0	0	0	5.67569e-05	0	0	Fungi
OTU_215	0	0	0	0	0	0	0	0	0	0	0	0	0	1.1259e-05	Fungi;Ascomycota;Eurotiomycetes;Eurotiales;Trichocomaceae;Aspergillus
OTU_2162	0	0	0	0	0	0	0	0	0	0	0	0	2.88118e-05	0	Fungi
OTU_2173	0	0	0	0	0	0	0	0	0	0	6.58415e-05	0	0	0	Fungi;Basidiomycota
OTU_2192	0	0	0	0	0	0	0	0	0	0	0	0	0	1.1259e-05	Fungi;Zygomycota;Incertae_sedis_10;Mortierellales;Mortierellaceae;Mortierellaceae_unidentified
OTU_223	0	0	0	0	0	0	0	0	0	1.33522e-05	0	0	0	0	Fungi;Ascomycota;Sordariomycetes;Sordariomycetes_unidentified;Sordariomycetes_unidentified_1;Sordariomycetes_unidentified_1
OTU_2234	0	0	0	0	0	0	0	0	0	0	0	5.67569e-05	0	0	Fungi
OTU_225	0	1.58491e-05	0	0	0	0	0	0	0	0	0	0	0	0	Fungi
OTU_228	8.76455e-06	0	0	0	0	0	0	0	0	0	0	0	0	0	Fungi
OTU_2318	0	0	0	0	0	0	0	0	0	1.33522e-05	0	0	0	0	Fungi;Ascomycota;Pezizomycetes;Pezizales
OTU_232	0	0	0	0	0	0	0	0	0	0	0	0	2.88118e-05	0	Fungi
OTU_2328	0	0	0	0	0	0	0	0	0	1.33522e-05	0	0	0	0	Fungi
OTU_233	0	0	0	0	0	0	0	0	0	0	0	0	0	1.1259e-05	Fungi
OTU_2343	0	0	0	0	0	0	0	0	1.58682e-05	0	0	0	0	0	Fungi
OTU_237	0	0	0	0	0	0	0	0	0	0	0	0	0	1.1259e-05	Fungi;Ascomycota;Dothideomycetes;Dothideomycetes_unidentified;Dothideomycetes_unidentified_1;Dothideomycetes_unidentified_1
OTU_242	0	0	0	0	0	0	0	0	1.58682e-05	0	0	0	0	0	Fungi
OTU_244	0	0	0	0	0	0	0	0	0	0	0	5.67569e-05	0	0	Fungi;Ascomycota;Sordariomycetes;Hypocreales;Nectriaceae;Nectriaceae_unidentified
OTU_2464	0	0	0	0	0	0	0	0	0	0	6.58415e-05	0	0	0	Fungi;Basidiomycota
OTU_2468	0	0	0	0	0	0	0	0	0	0	6.58415e-05	0	0	0	Fungi;Basidiomycota
OTU_2495	0	0	0	0	0	0	0	0	0	0	0	0	0	1.1259e-05	Fungi
OTU_253	0	1.58491e-05	0	0	0	0	0	0	0	0	0	0	0	0	Fungi
OTU_254	0	0	0	0	0	0	0	0	0	0	0	0	2.88118e-05	0	Fungi
OTU_256	0	0	0	0	0	0	0	0	1.58682e-05	0	0	0	0	0	Fungi;Ascomycota;Eurotiomycetes;Eurotiales;Trichocomaceae;Penicillium
OTU_2612	0	0	0	0	0	0	0	0	0	0	0	0	0	1.1259e-05	Fungi
OTU_263	0	0	0	0	0	0	0	0	0	0	0	0	0	1.1259e-05	Fungi
OTU_2645	0	0	0	0	0	0	0	0	0	0	0	0	0	1.1259e-05	Fungi
OTU_2652	0	0	0	0	0	0	0	0	0	0	6.58415e-05	0	0	0	Fungi
OTU_2657	0	0	0	0	0	0	0	0	0	0	6.58415e-05	0	0	0	Fungi
OTU_267	0	0	0	0	0	0	0	0	0	0	0	0	2.88118e-05	0	Fungi;Chytridiomycota;Chytridiomycetes;Rhizophydiales;Terramycetaceae;Boothiomyces
OTU_2705	0	0	0	0	0	0	0	0	0	0	0	0	0	1.1259e-05	Fungi;Basidiomycota;Agaricomycetes
OTU_274	0	0	2.03658e-05	0	0	0	0	0	0	0	0	0	0	0	Fungi;Ascomycota;Ascomycota_unidentified;Ascomycota_unidentified_1;Ascomycota_unidentified_1;Ascomycota_unidentified_1_1
OTU_2768	0	0	0	0	0	0	0	0	0	0	0	0	2.88118e-05	0	Fungi;Ascomycota;Eurotiomycetes;Chaetothyriales;Herpotrichiellaceae;Herpotrichiellaceae_unidentified
OTU_2813	0	0	0	0	0	0	0	0	0	0	6.58415e-05	0	0	0	Fungi;Basidiomycota
OTU_2815	0	0	0	0	0	0	0	0	0	0	0	0	0	1.1259e-05	Fungi;Glomeromycota;Glomeromycetes;Glomerales;Glomeraceae;Glomeraceae_unidentified
OTU_2819	0	0	0	0	0	0	0	0	0	0	0	0	0	1.1259e-05	Fungi;Basidiomycota
OTU_285	0	0	2.03658e-05	0	0	0	0	0	0	0	0	0	0	0	Fungi
OTU_2858	0	0	0	0	0	0	0	0	0	0	0	0	2.88118e-05	0	Fungi
OTU_295	0	1.58491e-05	0	0	0	0	0	0	0	0	0	0	0	0	Fungi;Ascomycota;Dothideomycetes;Incertae_sedis_8;Pseudeurotiaceae;Pseudeurotium
OTU_2995	0	0	0	0	0	0	0	0	0	0	0	0	0	1.1259e-05	Fungi
OTU_304	0	0	0	0	0	0	0	0	1.58682e-05	0	0	0	0	0	Fungi;Basidiomycota;Agaricomycetes
OTU_308	0	0	2.03658e-05	0	0	0	0	0	0	0	0	0	0	0	Fungi;Basidiomycota
OTU_3119	8.76455e-06	0	0	0	0	0	0	0	0	0	0	0	0	0	Fungi
OTU_3264	0	0	2.03658e-05	0	0	0	0	0	0	0	0	0	0	0	Fungi;Ascomycota;Eurotiomycetes;Chaetothyriales
OTU_330	0	0	0	0	0	0	0	0	0	0	0	0	0	1.1259e-05	Fungi;Basidiomycota
OTU_331	0	0	0	0	0	0	0	0	0	0	0	0	2.88118e-05	0	Fungi
OTU_332	0	0	0	0	0	0	0	0	0	0	0	0	0	1.1259e-05	Fungi;Ascomycota;Sordariomycetes;Sordariales;Sordariales_unidentified;Sordariales_unidentified_1
OTU_3326	0	0	0	0	0	0	0	0	0	0	6.58415e-05	0	0	0	Fungi;Basidiomycota;Agaricomycetes
OTU_341	8.76455e-06	0	0	0	0	0	0	0	0	0	0	0	0	0	Fungi
OTU_3411	8.76455e-06	0	0	0	0	0	0	0	0	0	0	0	0	0	Fungi
OTU_3426	0	0	0	0	0	0	0	0	0	0	0	0	0	1.1259e-05	Fungi
OTU_348	0	1.58491e-05	0	0	0	0	0	0	0	0	0	0	0	0	Fungi
OTU_3551	0	0	0	0	0	0	0	0	0	0	6.58415e-05	0	0	0	Fungi;Ascomycota;Eurotiomycetes;Eurotiales;Trichocomaceae
OTU_357	8.76455e-06	0	0	0	0	0	0	0	0	0	0	0	0	0	Fungi;Ascomycota;Lecanoromycetes
OTU_360	0	0	0	0	0	0	0	0	1.58682e-05	0	0	0	0	0	Fungi
OTU_3644	0	0	0	0	0	0	0	0	0	0	0	0	0	1.1259e-05	Fungi;Basidiomycota
OTU_369	8.76455e-06	0	0	0	0	0	0	0	0	0	0	0	0	0	Fungi;Ascomycota;Sordariomycetes
OTU_3753	0	0	0	0	8.10307e-05	0	0	0	0	0	0	0	0	0	Fungi;Basidiomycota;Agaricomycetes
OTU_3787	0	0	2.03658e-05	0	0	0	0	0	0	0	0	0	0	0	Fungi
OTU_382	0	0	0	0	0	0	0	0	0	0	0	5.67569e-05	0	0	Fungi;Ascomycota;Eurotiomycetes;Eurotiales;Trichocomaceae;Talaromyces
OTU_384	0	1.58491e-05	0	0	0	0	0	0	0	0	0	0	0	0	Fungi;Fungi_unidentified;Fungi_unidentified_1;Fungi_unidentified_1;Fungi_unidentified_1_1;Fungi_unidentified_1_1
OTU_393	8.76455e-06	0	0	0	0	0	0	0	0	0	0	0	0	0	Fungi
OTU_397	0	0	0	0	0	0	0	0	0	1.33522e-05	0	0	0	0	Fungi
OTU_401	8.76455e-06	0	0	0	0	0	0	0	0	0	0	0	0	0	Fungi;Fungi_unidentified;Fungi_unidentified_1;Fungi_unidentified_1;Fungi_unidentified_1_1;Fungi_unidentified_1_1
OTU_413	0	0	0	0	0	0	0	0	0	0	0	0	0	1.1259e-05	Fungi;Ascomycota;Sordariomycetes;Sordariales;Lasiosphaeriaceae
OTU_414	8.76455e-06	0	0	0	0	0	0	0	0	0	0	0	0	0	Fungi
OTU_431	0	0	0	0	0	0	0	0	0	0	0	5.67569e-05	0	0	Fungi
OTU_436	0	0	0	0	0	0	0	0	0	1.33522e-05	0	0	0	0	Fungi;Basidiomycota;Microbotryomycetes;Sporidiobolales;Incertae_sedis_25;Incertae_sedis_25_unidentified
OTU_438	0	0	0	0	0	0	0	0	1.58682e-05	0	0	0	0	0	Fungi;Fungi_unidentified;Fungi_unidentified_1;Fungi_unidentified_1;Fungi_unidentified_1_1;Fungi_unidentified_1_1
OTU_447	0	0	0	0	0	0	0	0	0	1.33522e-05	0	0	0	0	Fungi
OTU_449	0	0	0	0	0	0	0	0	0	0	0	0	0	1.1259e-05	Fungi
OTU_451	0	0	0	0	0	0	0	0	0	0	6.58415e-05	0	0	0	Fungi;Basidiomycota;Tremellomycetes;Tremellales;Incertae_sedis_12;Cryptococcus_1
OTU_456	0	0	0	0	0	0	0	0	0	0	0	5.67569e-05	0	0	Fungi;Basidiomycota
OTU_462	0	0	0	0	8.10307e-05	0	0	0	0	0	0	0	0	0	Fungi;Fungi_unidentified;Fungi_unidentified_1;Fungi_unidentified_1;Fungi_unidentified_1_1;Fungi_unidentified_1_1
OTU_464	0	0	2.03658e-05	0	0	0	0	0	0	0	0	0	0	0	Fungi
OTU_465	0	0	0	0	0	0	0	0	0	0	0	0	0	1.1259e-05	Fungi;Ascomycota;Eurotiomycetes;Onygenales;Onygenaceae;Onygenaceae_unidentified
OTU_466	8.76455e-06	0	0	0	0	0	0	0	0	0	0	0	0	0	Fungi;Fungi_unidentified;Fungi_unidentified_1;Fungi_unidentified_1;Fungi_unidentified_1_1;Fungi_unidentified_1_1
OTU_474	0	0	2.03658e-05	0	0	0	0	0	0	0	0	0	0	0	Fungi;Ascomycota
OTU_489	8.76455e-06	0	0	0	0	0	0	0	0	0	0	0	0	0	Fungi;Ascomycota;Sordariomycetes;Xylariales;Xylariales_unidentified;Xylariales_unidentified_1
OTU_491	8.76455e-06	0	0	0	0	0	0	0	0	0	0	0	0	0	Fungi;Basidiomycota;Ustilaginomycetes;Ustilaginales;Incertae_sedis_21;Farysizyma
OTU_498	0	0	0	0	8.10307e-05	0	0	0	0	0	0	0	0	0	Fungi;Fungi_unidentified;Fungi_unidentified_1;Fungi_unidentified_1;Fungi_unidentified_1_1;Fungi_unidentified_1_1
OTU_500	0	0	0	0	0	0	0	0	1.58682e-05	0	0	0	0	0	Fungi
OTU_505	0	0	0	0	0	0	0	0	0	1.33522e-05	0	0	0	0	Fungi;Basidiomycota
OTU_508	0	0	0	0	0	0	0	0	0	1.33522e-05	0	0	0	0	Fungi;Ascomycota;Sordariomycetes;Sordariales;Lasiosphaeriaceae;Lasiosphaeriaceae_unidentified
OTU_511	0	0	0	0	0	0	0	0	0	0	0	5.67569e-05	0	0	Fungi
OTU_512	8.76455e-06	0	0	0	0	0	0	0	0	0	0	0	0	0	Fungi
OTU_515	0	0	0	0	0	0	0	0	0	0	0	0	0	1.1259e-05	Fungi
OTU_523	0	0	0	0	0	0	0	0	0	0	0	5.67569e-05	0	0	Fungi
OTU_527	8.76455e-06	0	0	0	0	0	0	0	0	0	0	0	0	0	Fungi;Ascomycota;Dothideomycetes;Pleosporales;Pleosporaceae;Pleosporaceae_unidentified
OTU_529	0	0	0	0	0	0	0	0	0	1.33522e-05	0	0	0	0	Fungi
OTU_538	0	0	0	0	0	0	0	0	0	1.33522e-05	0	0	0	0	Fungi
OTU_539	0	1.58491e-05	0	0	0	0	0	0	0	0	0	0	0	0	Fungi;Basidiomycota
OTU_541	0	0	0	0	0	0	0	0	0	1.33522e-05	0	0	0	0	Fungi;Basidiomycota
OTU_544	0	0	2.03658e-05	0	0	0	0	0	0	0	0	0	0	0	Fungi
OTU_545	0	0	2.03658e-05	0	0	0	0	0	0	0	0	0	0	0	Fungi;Ascomycota;Eurotiomycetes;Eurotiales;Trichocomaceae;Penicillium
OTU_561	0	0	0	0	0	0	0	0	0	0	0	0	0	1.1259e-05	Fungi
OTU_563	0	0	0	0	0	0	0	0	0	0	0	5.67569e-05	0	0	Fungi;Ascomycota;Sordariomycetes;Sordariomycetes_unidentified;Sordariomycetes_unidentified_1;Sordariomycetes_unidentified_1
OTU_564	0	0	0	0	0	0	0	0	1.58682e-05	0	0	0	0	0	Fungi;Basidiomycota
OTU_567	0	0	0	0	0	0	0	0	1.58682e-05	0	0	0	0	0	Fungi;Ascomycota;Eurotiomycetes;Eurotiales;Trichocomaceae;Penicillium
OTU_574	0	0	0	0	0	0	0	0	0	0	0	0	0	1.1259e-05	Fungi
OTU_575	0	0	0	0	0	0	0	0	0	0	0	5.67569e-05	0	0	Fungi;Basidiomycota;Exobasidiomycetes;Incertae_sedis_44;Incertae_sedis_45;Tilletiopsis
OTU_579	0	0	0	0	0	0	0	0	1.58682e-05	0	0	0	0	0	Fungi
OTU_595	0	1.58491e-05	0	0	0	0	0	0	0	0	0	0	0	0	Fungi;Basidiomycota;Microbotryomycetes;Sporidiobolales;Incertae_sedis_25;Rhodotorula
OTU_599	0	0	0	0	0	0	0	0	1.58682e-05	0	0	0	0	0	Fungi
OTU_603	0	0	0	0	0	0	0	0	0	0	0	0	0	1.1259e-05	Fungi;Basidiomycota
OTU_620	0	0	0	0	0	0	0	0	0	0	0	5.67569e-05	0	0	Fungi
OTU_623	0	0	0	0	8.10307e-05	0	0	0	0	0	0	0	0	0	Fungi;Basidiomycota;Agaricomycetes;Thelephorales;Thelephoraceae;Thelephoraceae_unidentified
OTU_638	0	0	2.03658e-05	0	0	0	0	0	0	0	0	0	0	0	Fungi
OTU_641	0	0	0	0	0	0	0	0	0	1.33522e-05	0	0	0	0	Fungi;Zygomycota;Incertae_sedis_10;Mortierellales;Mortierellaceae;Mortierella
OTU_650	0	0	0	0	0	0	0	0	0	0	0	0	0	1.1259e-05	Fungi;Ascomycota;Ascomycota_unidentified;Ascomycota_unidentified_1;Ascomycota_unidentified_1;Ascomycota_unidentified_1_1
OTU_662	8.76455e-06	0	0	0	0	0	0	0	0	0	0	0	0	0	Fungi
OTU_664	0	0	0	0	0	0	0	0	0	1.33522e-05	0	0	0	0	Fungi
OTU_665	0	0	0	0	0	0	0	0	0	0	6.58415e-05	0	0	0	Fungi
OTU_670	0	0	0	0	8.10307e-05	0	0	0	0	0	0	0	0	0	Fungi
OTU_673	0	0	0	0	0	0	0	0	0	0	6.58415e-05	0	0	0	Fungi
OTU_677	0	0	0	2.87455e-05	0	0	0	0	0	0	0	0	0	0	Fungi;Ascomycota;Sordariomycetes;Sordariomycetes_unidentified;Sordariomycetes_unidentified_1;Sordariomycetes_unidentified_1
OTU_695	0	0	0	0	8.10307e-05	0	0	0	0	0	0	0	0	0	Fungi;Ascomycota;Saccharomycetes;Saccharomycetales;Incertae_sedis_11;Candida
OTU_696	0	0	0	0	0	0	0	0	1.58682e-05	0	0	0	0	0	Fungi
OTU_698	8.76455e-06	0	0	0	0	0	0	0	0	0	0	0	0	0	Fungi
OTU_713	0	1.58491e-05	0	0	0	0	0	0	0	0	0	0	0	0	Fungi;Ascomycota;Sordariomycetes;Hypocreales;Incertae_sedis_3;Incertae_sedis_3_unidentified
OTU_717	0	0	0	0	0	0	0	0	1.58682e-05	0	0	0	0	0	Fungi
OTU_718	8.76455e-06	0	0	0	0	0	0	0	0	0	0	0	0	0	Fungi;Basidiomycota;Agaricomycetes
OTU_723	0	0	0	2.87455e-05	0	0	0	0	0	0	0	0	0	0	Fungi
OTU_727	8.76455e-06	0	0	0	0	0	0	0	0	0	0	0	0	0	Fungi
OTU_728	0	0	0	0	0	0	0	0	0	0	0	0	0	1.1259e-05	Fungi;Ascomycota;Dothideomycetes;Pleosporales;Pleosporaceae;Pleosporaceae_unidentified
OTU_731	8.76455e-06	0	0	0	0	0	0	0	0	0	0	0	0	0	Fungi;Basidiomycota
OTU_742	0	0	0	0	0	0	0	0	0	0	0	5.67569e-05	0	0	Fungi
OTU_743	0	0	0	0	0	0	0	0	0	0	0	0	2.88118e-05	0	Fungi;Ascomycota
OTU_744	0	0	0	0	0	0	0	0	1.58682e-05	0	0	0	0	0	Fungi
OTU_746	8.76455e-06	0	0	0	0	0	0	0	0	0	0	0	0	0	Fungi;Ascomycota;Sordariomycetes;Sordariales;Lasiosphaeriaceae;Lasiosphaeriaceae_unidentified
OTU_754	0	0	0	0	0	0	0	0	0	0	0	0	0	1.1259e-05	Fungi;Fungi_unidentified;Fungi_unidentified_1;Fungi_unidentified_1;Fungi_unidentified_1_1;Fungi_unidentified_1_1
OTU_756	8.76455e-06	0	0	0	0	0	0	0	0	0	0	0	0	0	Fungi;Zygomycota;Incertae_sedis_10;Mortierellales;Mortierellaceae;Mortierella
OTU_758	0	0	0	0	8.10307e-05	0	0	0	0	0	0	0	0	0	Fungi;Ascomycota;Eurotiomycetes;Chaetothyriales;Herpotrichiellaceae;Exophiala
OTU_765	0	0	2.03658e-05	0	0	0	0	0	0	0	0	0	0	0	Fungi;Basidiomycota;Wallemiomycetes;Wallemiales;Wallemiaceae;Wallemia
OTU_787	0	0	0	0	0	0	0	0	0	0	0	0	0	1.1259e-05	Fungi
OTU_809	0	0	0	0	8.10307e-05	0	0	0	0	0	0	0	0	0	Fungi;Ascomycota;Dothideomycetes;Pleosporales;Lophiostomataceae;Lophiostoma
OTU_816	0	1.58491e-05	0	0	0	0	0	0	0	0	0	0	0	0	Fungi;Fungi_unidentified;Fungi_unidentified_1;Fungi_unidentified_1;Fungi_unidentified_1_1;Fungi_unidentified_1_1
OTU_841	0	0	0	0	0	0	0	0	0	0	0	0	0	1.1259e-05	Fungi
OTU_856	0	0	0	0	0	0	0	0	1.58682e-05	0	0	0	0	0	Fungi
OTU_863	0	0	0	0	0	0	0	0	0	0	0	5.67569e-05	0	0	Fungi;Zygomycota;Incertae_sedis_10;Mortierellales;Mortierellaceae;Mortierella
OTU_866	0	0	0	2.87455e-05	0	0	0	0	0	0	0	0	0	0	Fungi
OTU_884	8.76455e-06	0	0	0	0	0	0	0	0	0	0	0	0	0	Fungi;Basidiomycota;Agaricomycetes
OTU_886	0	0	0	0	0	0	0	0	0	1.33522e-05	0	0	0	0	Fungi
OTU_888	0	0	0	0	0	0	0	0	0	0	0	0	2.88118e-05	0	Fungi
OTU_891	0	0	0	0	0	0	0	0	1.58682e-05	0	0	0	0	0	Fungi;Basidiomycota
OTU_904	0	1.58491e-05	0	0	0	0	0	0	0	0	0	0	0	0	Fungi;Basidiomycota;Agaricomycetes
OTU_907	8.76455e-06	0	0	0	0	0	0	0	0	0	0	0	0	0	Fungi;Ascomycota
OTU_912	0	0	0	0	0	0	0	0	0	1.33522e-05	0	0	0	0	Fungi
OTU_920	0	0	0	0	0	0	0	0	0	0	6.58415e-05	0	0	0	Fungi;Basidiomycota;Agaricomycetes
OTU_936	0	0	0	0	0	0	0	0	0	1.33522e-05	0	0	0	0	Fungi;Basidiomycota
OTU_945	0	0	0	0	0	0	0	0	0	0	6.58415e-05	0	0	0	Fungi;Ascomycota;Dothideomycetes;Dothideomycetes_unidentified;Dothideomycetes_unidentified_1;Dothideomycetes_unidentified_1
OTU_979	0	0	0	0	0	0	0	0	0	0	0	5.67569e-05	0	0	Fungi;Ascomycota;Sordariomycetes;Sordariales;Chaetomiaceae;Chaetomium
OTU_982	0	0	2.03658e-05	0	0	0	0	0	0	0	0	0	0	0	Fungi;Ascomycota;Sordariomycetes;Microascales;Microascaceae;Pseudallescheria

## Sheet: egg-ITS-genera
Taxon	A-1	A-2	A-3	A-4	A-5	B-1	B-2	B-3	B-4	B-5	C-1	C-2	C-3	C-4
Fungi;Ascomycota;Archaeorhizomycetes;Archaeorhizomycetales;Archaeorhizomycetaceae;Archaeorhizomyces	0	3.16982e-05	0.000264755	0	0	0	0	0	0	0	0	0	0	0
Fungi;Ascomycota;Archaeorhizomycetes;Other;Other;Other	0	0	0	0	0	0.000701118	0.149017	0.000156446	1.58682e-05	0	0.000131683	0	2.88118e-05	0
Fungi;Ascomycota;Dothideomycetes;Botryosphaeriales;Botryosphaeriaceae;Lasiodiplodia	1.75291e-05	1.58491e-05	0	2.87455e-05	8.10307e-05	0	0.000272926	0	0	0	0	5.67569e-05	0	2.2518e-05
Fungi;Ascomycota;Dothideomycetes;Capnodiales;Davidiellaceae;Davidiella	1.75291e-05	0.000110944	8.14631e-05	0.00178222	8.10307e-05	0.00276323	0.000545852	0.0519399	0.00328472	5.34088e-05	0.0231762	0.000170271	0.0161922	0.000135108
Fungi;Ascomycota;Dothideomycetes;Capnodiales;Incertae_sedis_17;Toxicocladosporium	0	1.58491e-05	2.03658e-05	2.87455e-05	8.10307e-05	0	0	0	0	4.00566e-05	0.025744	0	0.000374553	0
Fungi;Ascomycota;Dothideomycetes;Capnodiales;Mycosphaerellaceae;Other	0	0	0	0	0	0	0	0	0	0	0.00329207	0	0	0
Fungi;Ascomycota;Dothideomycetes;Capnodiales;Mycosphaerellaceae;Pseudocercospora	0	0	0	0	0	0	0	0	1.58682e-05	0	0	0	0	1.1259e-05
Fungi;Ascomycota;Dothideomycetes;Capnodiales;Mycosphaerellaceae;Septoria	0	0	0	0	0.000162061	0.00532025	0	0	0	2.67044e-05	0	0	0	0
Fungi;Ascomycota;Dothideomycetes;Capnodiales;Other;Other	4.38227e-05	6.33965e-05	4.07315e-05	0	0.118791	4.12422e-05	0.000272926	0.000312891	7.93412e-05	5.34088e-05	0	0.000340541	2.88118e-05	0.00011259
Fungi;Ascomycota;Dothideomycetes;Dothideales;Dothioraceae;Aureobasidium	0.000166526	0.000110944	0.000224023	0.00192595	0.120574	8.24844e-05	0.326692	0.0685232	0.000333233	0.000333805	0.00131683	0.381917	0.00302524	0.000416582
Fungi;Ascomycota;Dothideomycetes;Hysteriales;Gloniaceae;Cenococcum	0	1.58491e-05	0	0	8.10307e-05	0	0.135371	0.000156446	1.58682e-05	0	0	0	5.76236e-05	0
Fungi;Ascomycota;Dothideomycetes;Incertae_sedis_8;Myxotrichaceae;Oidiodendron	8.76455e-06	0	0	0	0	0	0	0	0.00126946	0	0	0	0.000259306	0
Fungi;Ascomycota;Dothideomycetes;Incertae_sedis_8;Pseudeurotiaceae;Pseudeurotium	0	1.58491e-05	0	0	0	0	0	0	0	0	0	0	0	0
Fungi;Ascomycota;Dothideomycetes;Incertae_sedis_8;Pseudeurotiaceae;Pseudogymnoascus	0	0	0.00014256	0	0	0	0	0	0	0	0	0	0.0016999	0
Fungi;Ascomycota;Dothideomycetes;Other;Other;Other	8.76455e-06	1.58491e-05	0	2.87455e-05	0	0.00144348	0.000272926	0	1.58682e-05	0	6.58415e-05	0	2.88118e-05	3.37769e-05
Fungi;Ascomycota;Dothideomycetes;Patellariales;Patellariaceae;Rhytidhysteron	8.76455e-06	0	0	0	0	0	0	0	0	0	0	0	0	0
Fungi;Ascomycota;Dothideomycetes;Pleosporales;Cucurbitariaceae;Pyrenochaetopsis	8.76455e-06	6.33965e-05	2.03658e-05	0	0.000162061	0.000123727	0	0.000156446	1.58682e-05	4.00566e-05	6.58415e-05	5.67569e-05	2.88118e-05	2.2518e-05
Fungi;Ascomycota;Dothideomycetes;Pleosporales;Incertae_sedis_13;Massariosphaeria	8.76455e-06	1.58491e-05	0	0	0	0	0	0	0	0	0	0	0	0
Fungi;Ascomycota;Dothideomycetes;Pleosporales;Incertae_sedis_13;Phoma	0.000105175	3.16982e-05	0.000101829	0.00172473	0.000162061	0.00540273	0.000545852	0.000782228	6.34729e-05	6.6761e-05	0.0545826	0.000227028	0.000201683	0.000191403
Fungi;Ascomycota;Dothideomycetes;Pleosporales;Leptosphaeriaceae;Acicuseptoria	0	0	0	0	0.000162061	0.0102693	0.000272926	0.000156446	0	0	0.00217277	0	5.76236e-05	1.1259e-05
Fungi;Ascomycota;Dothideomycetes;Pleosporales;Leptosphaeriaceae;Leptosphaeria	0	0	0	0	0	0.00301068	0	0	3.17365e-05	0	0.000658415	0	0	0
Fungi;Ascomycota;Dothideomycetes;Pleosporales;Lophiostomataceae;Lophiostoma	0	1.58491e-05	0	0	8.10307e-05	0	0.000545852	0	0	4.00566e-05	6.58415e-05	0.000113514	2.88118e-05	0
Fungi;Ascomycota;Dothideomycetes;Pleosporales;Other;Other	2.62936e-05	4.75473e-05	8.14631e-05	0	0.000243092	0.000907329	0.000545852	0.0289424	7.93412e-05	2.67044e-05	0.000395049	0.000113514	0.000115247	9.00718e-05
Fungi;Ascomycota;Dothideomycetes;Pleosporales;Phaeosphaeriaceae;Phaeosphaeria	2.62936e-05	0	6.10973e-05	0	0	0.00841341	0.000272926	0	0	1.33522e-05	0	0	0.000921978	1.1259e-05
Fungi;Ascomycota;Dothideomycetes;Pleosporales;Phaeosphaeriaceae;Phaeosphaeriopsis	0	0	0	0	0	4.12422e-05	0	0	0	0	6.58415e-05	0	0	0
Fungi;Ascomycota;Dothideomycetes;Pleosporales;Pleosporaceae;Alternaria	0	0	0	0	0	0	0.000272926	0	1.58682e-05	1.33522e-05	0	0	0.0019592	0
Fungi;Ascomycota;Dothideomycetes;Pleosporales;Pleosporaceae;Drechslera	0	0	0	0.00025871	0	0.00144348	0	0	0	0	0	0	0	0
Fungi;Ascomycota;Dothideomycetes;Pleosporales;Pleosporaceae;Other	8.76455e-06	0	0	0	0	0	0	0	0	0	6.58415e-05	0	0	1.1259e-05
Fungi;Ascomycota;Dothideomycetes;Pleosporales;Sporormiaceae;Sporormiella	0	0	0	0	0	0.0010723	0	0	0	0	0	0	0	0
Fungi;Ascomycota;Dothideomycetes;Pleosporales;Sporormiaceae;Westerdykella	0	0	0	0	0	0	0	0	0	0	0	0	0	1.1259e-05
Fungi;Ascomycota;Eurotiomycetes;Chaetothyriales;Herpotrichiellaceae;Capronia	0	0	0	0	0	0.00404174	0	0	0	0	0	0	0	1.1259e-05
Fungi;Ascomycota;Eurotiomycetes;Chaetothyriales;Herpotrichiellaceae;Cladophialophora	8.76455e-06	0	0	0	0	0.00239205	0	0.000156446	0	0	0	0	0	1.1259e-05
Fungi;Ascomycota;Eurotiomycetes;Chaetothyriales;Herpotrichiellaceae;Exophiala	0	1.58491e-05	0	0	8.10307e-05	0.00329938	0	0	1.58682e-05	1.33522e-05	0	0.00459731	0	0
Fungi;Ascomycota;Eurotiomycetes;Chaetothyriales;Herpotrichiellaceae;Other	2.62936e-05	0.000110944	8.14631e-05	0.000402438	0	0.0119602	0.000545852	0.000156446	0.00120599	8.01132e-05	0.00678167	0.00913786	5.76236e-05	3.37769e-05
Fungi;Ascomycota;Eurotiomycetes;Chaetothyriales;Other;Other	3.50582e-05	3.16982e-05	0.000509144	0.000114982	0.063366	0.00614509	0.168941	0.000156446	0.000111078	5.34088e-05	0.00230445	0.0107271	0	7.88129e-05
Fungi;Ascomycota;Eurotiomycetes;Eurotiales;Other;Other	8.76455e-06	0	0	5.74911e-05	0	0	0.0966157	0	1.58682e-05	1.33522e-05	0	5.67569e-05	0	2.2518e-05
Fungi;Ascomycota;Eurotiomycetes;Eurotiales;Trichocomaceae;Aspergillus	0	0	6.10973e-05	0	8.10307e-05	0.00466037	0	0	0	0	0.00223861	0.00261082	0	2.2518e-05
Fungi;Ascomycota;Eurotiomycetes;Eurotiales;Trichocomaceae;Other	0	0	2.03658e-05	0.000718639	0	4.12422e-05	0	0.000156446	0	0	6.58415e-05	0.000113514	0	0
Fungi;Ascomycota;Eurotiomycetes;Eurotiales;Trichocomaceae;Penicillium	8.76455e-06	6.33965e-05	8.14631e-05	5.74911e-05	0	0	0.000272926	0.000312891	0.00044431	0	6.58415e-05	0.000113514	8.64354e-05	1.1259e-05
Fungi;Ascomycota;Eurotiomycetes;Eurotiales;Trichocomaceae;Talaromyces	8.76455e-06	0	4.07315e-05	0	0.000162061	4.12422e-05	0.000272926	0	0	0	0.00256782	0.000170271	2.88118e-05	2.2518e-05
Fungi;Ascomycota;Eurotiomycetes;Onygenales;Onygenaceae;Other	0	0	0	0	0	0	0	0	0	0	0	0	0	1.1259e-05
Fungi;Ascomycota;Eurotiomycetes;Onygenales;Other;Other	0	0	4.07315e-05	0	0	0	0	0	0	0	0	0	0	0
Fungi;Ascomycota;Eurotiomycetes;Other;Other;Other	0	0	0	0.00051742	0	0.00164969	0	0.000625782	0	0	0	0	0	0
Fungi;Ascomycota;Incertae_sedis_14;Incertae_sedis_15;Incertae_sedis_16;Chalara	0	0	0	0	0	0	0	0.0193992	0	0	0	0	2.88118e-05	0
Fungi;Ascomycota;Lecanoromycetes;Lecanorales;Other;Other	0	0	0	0	0	0	0	0.0228411	0	0	0	0	0	0
Fungi;Ascomycota;Lecanoromycetes;Other;Other;Other	8.76455e-06	0	0	0	0	0	0	0	0	0	0	0	0	0
Fungi;Ascomycota;Leotiomycetes;Geoglossales;Geoglossaceae;Geoglossum	0	1.58491e-05	0	0	0.0258488	0.00284571	0	0.000156446	0	0	6.58415e-05	0	0	2.2518e-05
Fungi;Ascomycota;Leotiomycetes;Geoglossales;Geoglossaceae;Other	0	0	0	0	0	0	0	0	0	0	0	0.000454055	0	0
Fungi;Ascomycota;Leotiomycetes;Geoglossales;Geoglossaceae;Trichoglossum	0	1.58491e-05	0.000162926	0	0	0.00243329	0	0	0	0	0	0	0	1.1259e-05
Fungi;Ascomycota;Leotiomycetes;Geoglossales;Other;Other	0	0	2.03658e-05	0	0	0	0	0	0	0	0	0	0	0
Fungi;Ascomycota;Leotiomycetes;Helotiales;Helotiaceae;Articulospora	0	0	0	0	0	0.00288696	0	0	0	0	0	5.67569e-05	0	0
Fungi;Ascomycota;Leotiomycetes;Helotiales;Helotiaceae;Neobulgaria	0	0	0	0	0	4.12422e-05	0	0.0513141	0	0	0	0	0	0
Fungi;Ascomycota;Leotiomycetes;Helotiales;Hyaloscyphaceae;Other	0	0	0	0	0	0.00160845	0	0	0	0	0	0	0	0
Fungi;Ascomycota;Leotiomycetes;Helotiales;Incertae_sedis_2;Oculimacula	0	0	0	0	0	0.000453664	0	0	0	0	0.0011193	0	0	0
Fungi;Ascomycota;Leotiomycetes;Helotiales;Incertae_sedis_2;Tetracladium	8.76455e-06	0	0	0	0.0461875	4.12422e-05	0	0.000156446	3.17365e-05	0	0	0.000454055	0	2.2518e-05
Fungi;Ascomycota;Leotiomycetes;Helotiales;Other;Other	4.38227e-05	1.58491e-05	4.07315e-05	0.000661148	0.0499149	0.0319627	0.000545852	0.00109512	0.00120599	2.67044e-05	0.018699	0.000170271	2.88118e-05	5.62949e-05
Fungi;Ascomycota;Leotiomycetes;Helotiales;Vibrisseaceae;Phialocephala	0	0	0	0	0	0	0	0.0237797	0	0	0	0	0	0
Fungi;Ascomycota;Leotiomycetes;Incertae_sedis;Incertae_sedis_1;Leohumicola	8.76455e-06	1.58491e-05	0	0	8.10307e-05	0.00259826	0.000272926	0.0240926	0.00044431	0	0	0.0138487	2.88118e-05	1.1259e-05
Fungi;Ascomycota;Leotiomycetes;Other;Other;Other	0	0	0	0	8.10307e-05	0.00160845	0	0	0	0	0.00197524	0.00601623	0	0
Fungi;Ascomycota;Orbiliomycetes;Orbiliales;Orbiliaceae;Arthrobotrys	0	0	0	0	0	0	0	0	0	0	0	0	0	1.1259e-05
Fungi;Ascomycota;Orbiliomycetes;Orbiliales;Orbiliaceae;Other	0	0	0	0	0	4.12422e-05	0	0	0	0	0	0	0	0
Fungi;Ascomycota;Other;Other;Other;Other	0.000166526	9.50947e-05	0.00109975	0.000862366	0.03695	0.0246628	0.0141921	0.034418	0.000793412	0.00012017	0.0171188	0.0282082	0.00354385	0.000416582
Fungi;Ascomycota;Pezizomycetes;Pezizales;Ascobolaceae;Ascobolus	0	4.75473e-05	0	0	0	0	0	0	0	0	0	0	0	0
Fungi;Ascomycota;Pezizomycetes;Pezizales;Other;Other	0	0	0	0	0	0	0	0	0	1.33522e-05	0	0	0	0
Fungi;Ascomycota;Saccharomycetes;Saccharomycetales;Dipodascaceae;Other	8.76455e-06	1.58491e-05	0	0	0.000162061	0	0.000272926	0.000938673	1.58682e-05	0	0.000131683	0	0	0
Fungi;Ascomycota;Saccharomycetes;Saccharomycetales;Incertae_sedis_11;Candida	0.000131468	9.50947e-05	0.000101829	0.000229964	0.000162061	0.000123727	0.00436681	0.000625782	6.34729e-05	9.34654e-05	0.000329207	0.000170271	8.64354e-05	0.00022518
Fungi;Ascomycota;Saccharomycetes;Saccharomycetales;Incertae_sedis_11;Other	0	0	0	0	0.000243092	0	0	0	0	0	6.58415e-05	0	0	0
Fungi;Ascomycota;Saccharomycetes;Saccharomycetales;Incertae_sedis_11;Sporopachydermia	0	0	0	0	0	0	0	0	0	0	0	5.67569e-05	0	0
Fungi;Ascomycota;Saccharomycetes;Saccharomycetales;Other;Other	0	0	0	0	0	0	0	0	0	1.33522e-05	0	0	0	1.1259e-05
Fungi;Ascomycota;Saccharomycetes;Saccharomycetales;Saccharomycodaceae;Hanseniaspora	0	0	0	0	0	0	0	0	0	0	0.000395049	0	0	0
Fungi;Ascomycota;Sordariomycetes;Chaetosphaeriales;Chaetosphaeriaceae;Other	0	0	0	0	8.10307e-05	0	0	0	0	0	0	0	0	0
Fungi;Ascomycota;Sordariomycetes;Diaporthales;Diaporthaceae;Diaporthe	0	0	0	0	8.10307e-05	0	0	0	0	0	0	5.67569e-05	0	0
Fungi;Ascomycota;Sordariomycetes;Diaporthales;Incertae_sedis_20;Stenocarpella	0	1.58491e-05	0	0	0	0	0	0	0	0	0.00197524	0	0	0
Fungi;Ascomycota;Sordariomycetes;Hypocreales;Cordycipitaceae;Other	0	0	0	0	0	0.00164969	0	0	0	0	0	0	0	0
Fungi;Ascomycota;Sordariomycetes;Hypocreales;Hypocreaceae;Hypocreaceae_unidentified	0	0	0	0	0	0	0	0	1.58682e-05	0	0	5.67569e-05	0	0
Fungi;Ascomycota;Sordariomycetes;Hypocreales;Hypocreaceae;Trichoderma	0	1.58491e-05	0	0	0	0	0	0	0.00177724	0	0.00210693	5.67569e-05	0.00126772	1.1259e-05
Fungi;Ascomycota;Sordariomycetes;Hypocreales;Incertae_sedis_3;Acremonium	8.76455e-06	0	0	0	8.10307e-05	0	0	0	1.58682e-05	2.67044e-05	0	5.67569e-05	0	1.1259e-05
Fungi;Ascomycota;Sordariomycetes;Hypocreales;Incertae_sedis_3;Ilyonectria	0	0	0	0	0	0.00119602	0	0	0	0	0	0	0	1.1259e-05
Fungi;Ascomycota;Sordariomycetes;Hypocreales;Incertae_sedis_3;Myrothecium	0	0	0	0	0	0	0.000272926	0	0	0	0	5.67569e-05	0	1.1259e-05
Fungi;Ascomycota;Sordariomycetes;Hypocreales;Incertae_sedis_3;Other	0	1.58491e-05	0	0	0	0	0	0	0	0	0	0	0	0
Fungi;Ascomycota;Sordariomycetes;Hypocreales;Nectriaceae;Fusarium	4.38227e-05	3.16982e-05	0	2.87455e-05	8.10307e-05	0	0	0.000156446	4.76047e-05	1.33522e-05	0.000197524	0.000227028	2.88118e-05	6.75539e-05
Fungi;Ascomycota;Sordariomycetes;Hypocreales;Nectriaceae;Gibberella	0	0	0	0	0	0	0	0	0	0	0.000790097	0	0	0
Fungi;Ascomycota;Sordariomycetes;Hypocreales;Nectriaceae;Other	8.76455e-06	0	0	0	0	4.12422e-05	0	0.000156446	1.58682e-05	0	0	5.67569e-05	0	0
Fungi;Ascomycota;Sordariomycetes;Hypocreales;Ophiocordycipitaceae;Purpureocillium	0	0	2.03658e-05	0	8.10307e-05	0	0	0	0	1.33522e-05	0	0	0	0
Fungi;Ascomycota;Sordariomycetes;Hypocreales;Other;Other	8.76455e-06	0	6.10973e-05	0.000201219	0	0	0	0	0	0	0	0	0	1.1259e-05
Fungi;Ascomycota;Sordariomycetes;Incertae_sedis_7;Annulatascaceae;Conlarium	0	0	2.03658e-05	0	0	8.24844e-05	0	0	0	0	0	0	5.76236e-05	0
Fungi;Ascomycota;Sordariomycetes;Incertae_sedis_7;Glomerellaceae;Colletotrichum	0	0	0	0	0	0	0	0.000156446	0	1.33522e-05	0	0	0	0
Fungi;Ascomycota;Sordariomycetes;Incertae_sedis_7;Glomerellaceae;Other	0	0	0	0	0	0	0	0.000156446	0	1.33522e-05	0	0.00573245	0	0
Fungi;Ascomycota;Sordariomycetes;Microascales;Microascaceae;Parascedosporium	0	0	0	0	0	0	0	0	0	0	6.58415e-05	0	0	0
Fungi;Ascomycota;Sordariomycetes;Microascales;Microascaceae;Pseudallescheria	0	0	2.03658e-05	0	0	0	0	0	0	0	0	0	0	0
Fungi;Ascomycota;Sordariomycetes;Other;Other;Other	0.000227878	0.000348681	0.000610973	0.00025871	0.000405154	0.00202087	0.00191048	0.0600751	0.000301496	0.000160226	0.00046089	0.000567569	0.00129653	0.000270215
Fungi;Ascomycota;Sordariomycetes;Sordariales;Cephalothecaceae;Cephalotheca	0	0	2.03658e-05	0	0	0	0	0	0	0	0	0	0	0
Fungi;Ascomycota;Sordariomycetes;Sordariales;Chaetomiaceae;Chaetomium	8.76455e-06	0	0	0	0	0	0	0	1.58682e-05	0	0	5.67569e-05	0	0
Fungi;Ascomycota;Sordariomycetes;Sordariales;Chaetomiaceae;Humicola	0	0	0	0	0	4.12422e-05	0	0.000156446	0	0	0	0	0	0
Fungi;Ascomycota;Sordariomycetes;Sordariales;Chaetomiaceae;Other	7.88809e-05	7.92456e-05	2.03658e-05	5.74911e-05	0	0.0026395	0.000545852	0	0.000333233	4.00566e-05	0	5.67569e-05	2.88118e-05	0.000146367
Fungi;Ascomycota;Sordariomycetes;Sordariales;Lasiosphaeriaceae;Other	8.76455e-06	0	0	0	0	0	0	0	0	1.33522e-05	0	0	0	1.1259e-05
Fungi;Ascomycota;Sordariomycetes;Sordariales;Lasiosphaeriaceae;Zopfiella	8.76455e-06	1.58491e-05	0	0	0	8.24844e-05	0	0	1.58682e-05	0	0	0	2.88118e-05	1.1259e-05
Fungi;Ascomycota;Sordariomycetes;Sordariales;Other;Other	8.76455e-06	0	0	0	0.000162061	0	0.000272926	0.000156446	0	1.33522e-05	0	0.000113514	0	2.2518e-05
Fungi;Ascomycota;Sordariomycetes;Sordariales;Sordariaceae;Other	8.76455e-06	0	0	0	0	0	0	0	0	0	0	5.67569e-05	0	1.1259e-05
Fungi;Ascomycota;Sordariomycetes;Trichosphaeriales;Incertae_sedis_26;Other	0	1.58491e-05	0	0	0	0.000453664	0	0	0	0	0	0	0	0
Fungi;Ascomycota;Sordariomycetes;Xylariales;Diatrypaceae;Diatrypaceae_unidentified	8.76455e-06	0	0	0	0	0.00177342	0	0	0	0	0	0	0	0
Fungi;Ascomycota;Sordariomycetes;Xylariales;Other;Other	1.75291e-05	0	0	0	0	0.000329938	0	0	0	0	0.00171188	0	0	0
Fungi;Basidiomycota;Agaricomycetes;Agaricales;Agaricaceae;Leucoagaricus	8.76455e-06	0	0	0	0	0	0	0	1.58682e-05	1.33522e-05	0	0	0	0
Fungi;Basidiomycota;Agaricomycetes;Agaricales;Amanitaceae;Amanita	0	0	0.000733168	0	0	0	0	0	0	0	0	0	0	0
Fungi;Basidiomycota;Agaricomycetes;Agaricales;Cortinariaceae;Cortinarius	0	0	0	0	0	0.000659875	0	0	0	0	0	0	0	0
Fungi;Basidiomycota;Agaricomycetes;Agaricales;Hygrophoraceae;Hygrocybe	0	0	0	0.000632402	0	0	0	0	0	0	0	0	0	0
Fungi;Basidiomycota;Agaricomycetes;Agaricales;Hygrophoraceae;Other	0	0	0.000101829	0	0	0	0	0	0	1.33522e-05	0	0.00459731	0	0
Fungi;Basidiomycota;Agaricomycetes;Agaricales;Inocybaceae;Inocybe	0	0	0	0	0	0.00152596	0	0	0.000349101	1.33522e-05	0	0.000283785	0	0
Fungi;Basidiomycota;Agaricomycetes;Agaricales;Marasmiaceae;Gerronema	0	1.58491e-05	0	0	0	0.00239205	0	0	0	0	0	0	0	1.1259e-05
Fungi;Basidiomycota;Agaricomycetes;Agaricales;Mycenaceae;Mycena	0	0	0	2.87455e-05	0	0.00115478	0	0.000156446	0	0	0	0	0	0
Fungi;Basidiomycota;Agaricomycetes;Agaricales;Pleurotaceae;Hohenbuehelia	0	0	0	2.87455e-05	8.10307e-05	0	0	0.0237797	1.58682e-05	0	0	0	0	0
Fungi;Basidiomycota;Agaricomycetes;Agaricales;Strophariaceae;Other	8.76455e-06	1.58491e-05	0	2.87455e-05	0.000243092	0	0.000272926	0	0	0	0	5.67569e-05	2.88118e-05	1.1259e-05
Fungi;Basidiomycota;Agaricomycetes;Agaricales;Strophariaceae;Pholiota	0	1.58491e-05	0	0	0	0.011754	0.000272926	0	0	1.33522e-05	0	0	0	0
Fungi;Basidiomycota;Agaricomycetes;Cantharellales;Cantharellaceae;Craterellus	0	0	0	0	0	0.000948571	0	0	0	0	0	0	0	0
Fungi;Basidiomycota;Agaricomycetes;Hymenochaetales;Schizoporaceae;Xylodon	0	0	0	0	0	0	0	0	0	0	0.000395049	0	0	0
Fungi;Basidiomycota;Agaricomycetes;Other;Other;Other	0.00019282	0.000221888	0.00264755	0.00324825	0.00461875	0.00989813	0.00136463	0.0370776	0.000507783	0.00024034	0.0398999	0.0139054	0.00288118	0.00066428
Fungi;Basidiomycota;Agaricomycetes;Polyporales;Ganodermataceae;Other	0	1.58491e-05	2.03658e-05	0	8.10307e-05	0.000907329	0	0	0	1.33522e-05	0	0.0061865	0	0
Fungi;Basidiomycota;Agaricomycetes;Sebacinales;Other;Other	0	0	0	0	0	0	0.0191048	0	0	0	0	0	0	0
Fungi;Basidiomycota;Agaricomycetes;Sebacinales;Sebacinaceae;Other	0	0	0	0	0	0	0	0	0.000650597	0	0	0	0	0
Fungi;Basidiomycota;Agaricomycetes;Thelephorales;Thelephoraceae;Other	8.76455e-06	0	0	0	8.10307e-05	0	0	0	0	0	0	0	0.00210326	0
Fungi;Basidiomycota;Agaricostilbomycetes;Agaricostilbales;Agaricostilbaceae;Sterigmatomyces	0	0	0	0	8.10307e-05	0	0	0.0051627	0	0	0	0	0.00509969	0
Fungi;Basidiomycota;Exobasidiomycetes;Entylomatales;Entylomataceae;Entyloma	0	0	0	0	0	0.00193838	0	0	1.58682e-05	0	0	0	0	0
Fungi;Basidiomycota;Exobasidiomycetes;Incertae_sedis_44;Incertae_sedis_45;Tilletiopsis	0	0	0	0	0	0	0	0	0	0	0	5.67569e-05	0	0
Fungi;Basidiomycota;Incertae_sedis_4;Malasseziales;Incertae_sedis_5;Malassezia	0	1.58491e-05	2.03658e-05	0	0	0.000783602	0.0324782	0	0	0	0.00217277	0.00822975	5.76236e-05	2.2518e-05
Fungi;Basidiomycota;Microbotryomycetes;Sporidiobolales;Incertae_sedis_25;Other	0	0	0	0	0	0	0	0	0	1.33522e-05	0	0	0	0
Fungi;Basidiomycota;Microbotryomycetes;Sporidiobolales;Incertae_sedis_25;Rhodotorula	0	1.58491e-05	0	0	0	0	0	0	0	0	0	0	0	1.1259e-05
Fungi;Basidiomycota;Microbotryomycetes;Sporidiobolales;Incertae_sedis_25;Sporobolomyces	8.76455e-06	4.75473e-05	0	0	0	0	0	0	0	0	0.00197524	5.67569e-05	0	0
Fungi;Basidiomycota;Other;Other;Other;Other	0.995066	0.994263	0.982221	0.977147	0.378738	0.774323	0.0177402	0.0563204	0.976753	0.99518	0.549644	0.343947	0.914775	0.991409
Fungi;Basidiomycota;Tremellomycetes;Filobasidiales;Filobasidiaceae;Cryptococcus	0	0	0	0	0	0.000577391	0	0	0	0	0	0	0	0
Fungi;Basidiomycota;Tremellomycetes;Other;Other;Other	0	0	0.000183292	2.87455e-05	0	4.12422e-05	0	0	0	0	0	0.00925138	0	1.1259e-05
Fungi;Basidiomycota;Tremellomycetes;Tremellales;Incertae_sedis_12;Bullera	0	1.58491e-05	2.03658e-05	0	0	0	0	0	1.58682e-05	0	0	0.0122595	0	2.2518e-05
Fungi;Basidiomycota;Tremellomycetes;Tremellales;Incertae_sedis_12;Cryptococcus_1	0	1.58491e-05	0.000712802	0	0.000243092	0.0153421	0	0	0.000888621	0	6.58415e-05	5.67569e-05	0.00247781	4.50359e-05
Fungi;Basidiomycota;Tremellomycetes;Tremellales;Incertae_sedis_12;Dioszegia	8.76455e-06	0	0	2.87455e-05	0	0	0	0	0	1.33522e-05	0.00546484	0	0	0
Fungi;Basidiomycota;Tremellomycetes;Trichosporonales;Trichosporonaceae;Trichosporon	5.25873e-05	7.92456e-05	0	0.000114982	0.000162061	0.000989813	0.000272926	0.000625782	4.76047e-05	4.00566e-05	0.000263366	0.000170271	8.64354e-05	0.000135108
Fungi;Basidiomycota;Ustilaginomycetes;Ustilaginales;Incertae_sedis_21;Farysizyma	8.76455e-06	0	0	0	0	0	0	0	0	0	0	0	0	0
Fungi;Basidiomycota;Wallemiomycetes;Geminibasidiales;Geminibasidiaceae;Geminibasidium	0	0	2.03658e-05	0	0	0	0	0	0.000761675	0	0	0	0	0
Fungi;Basidiomycota;Wallemiomycetes;Wallemiales;Wallemiaceae;Wallemia	0	0	2.03658e-05	0	0	0	0	0	0	0	0	0	0	0
Fungi;Chytridiomycota;Chytridiomycetes;Rhizophlyctidales;Rhizophlyctidaceae;Rhizophlyctis	0	1.58491e-05	0	0	0	0	0	0	0	0	0	0	0	1.1259e-05
Fungi;Chytridiomycota;Chytridiomycetes;Rhizophydiales;Rhizophydiaceae;Rhizophydium	0	0	0	0	8.10307e-05	0	0	0	0	0	0	0	0	0
Fungi;Chytridiomycota;Chytridiomycetes;Rhizophydiales;Terramycetaceae;Boothiomyces	0	0	0	0	0	0	0	0	0	0	0	0	2.88118e-05	0
Fungi;Chytridiomycota;Chytridiomycetes;Spizellomycetales;Spizellomycetaceae;Other	0	0	0	0	0	0	0	0	1.58682e-05	0	0	0	2.88118e-05	0
Fungi;Chytridiomycota;Other;Other;Other;Other	8.76455e-06	0	0	2.87455e-05	0	0	0	0.000156446	0	1.33522e-05	0	0	0	0
Fungi;Glomeromycota;Glomeromycetes;Diversisporales;Acaulosporaceae;Entrophospora	0	0	0	0.00051742	0	0	0	0	0	0	0	0	0	0
Fungi;Glomeromycota;Glomeromycetes;Glomerales;Glomeraceae;Glomus	0	0	0	0	0	0.000494907	0	0	0	0	0	0	0	0
Fungi;Glomeromycota;Glomeromycetes;Glomerales;Glomeraceae;Other	0	0	0	0	0	0	0	0	0	0	0	0	0	1.1259e-05
Fungi;Glomeromycota;Other;Other;Other;Other	0	0	8.14631e-05	0	0	0	0	0	0	0	0	0	0	0
Fungi;Other;Other;Other;Other;Other	0.00324288	0.00359775	0.00912386	0.00822123	0.150636	0.0193426	0.0242904	0.471996	0.00783891	0.00297754	0.227021	0.133776	0.0408263	0.00489766
Fungi;Zygomycota;Incertae_sedis_10;Mortierellales;Mortierellaceae;Mortierella	8.76455e-06	0	0	0	0	0	0	0.0122028	0	1.33522e-05	6.58415e-05	5.67569e-05	0	2.2518e-05
Fungi;Zygomycota;Incertae_sedis_10;Mortierellales;Mortierellaceae;Other	0	0	0	0	0	0	0	0	0	0	0	0	0	1.1259e-05
Fungi;Zygomycota;Incertae_sedis_10;Mucorales;Umbelopsidaceae;Umbelopsis	0	0	2.03658e-05	0	0	4.12422e-05	0	0	0	0	0	0	0	0
Fungi;Zygomycota;Incertae_sedis_11;Mortierellales;Mortierellaceae;Other	0	0	0	0	0	0	0	0	0	0	0	0	0	1.1259e-05

## Sheet: egg-ITS-families
Taxon	A-1	A-2	A-3	A-4	A-5	B-1	B-2	B-3	B-4	B-5	C-1	C-2	C-3	C-4
Fungi;Ascomycota;Archaeorhizomycetes;Archaeorhizomycetales;Archaeorhizomycetaceae	0	3.16982e-05	0.000264755	0	0	0	0	0	0	0	0	0	0	0
Fungi;Ascomycota;Archaeorhizomycetes;Other;Other	0	0	0	0	0	0.000701118	0.149017	0.000156446	1.58682e-05	0	0.000131683	0	2.88118e-05	0
Fungi;Ascomycota;Dothideomycetes;Botryosphaeriales;Botryosphaeriaceae	1.75291e-05	1.58491e-05	0	2.87455e-05	8.10307e-05	0	0.000272926	0	0	0	0	5.67569e-05	0	2.2518e-05
Fungi;Ascomycota;Dothideomycetes;Capnodiales;Davidiellaceae	1.75291e-05	0.000110944	8.14631e-05	0.00178222	8.10307e-05	0.00276323	0.000545852	0.0519399	0.00328472	5.34088e-05	0.0231762	0.000170271	0.0161922	0.000135108
Fungi;Ascomycota;Dothideomycetes;Capnodiales;Incertae_sedis_17	0	1.58491e-05	2.03658e-05	2.87455e-05	8.10307e-05	0	0	0	0	4.00566e-05	0.025744	0	0.000374553	0
Fungi;Ascomycota;Dothideomycetes;Capnodiales;Mycosphaerellaceae	0	0	0	0	0.000162061	0.00532025	0	0	1.58682e-05	2.67044e-05	0.00329207	0	0	1.1259e-05
Fungi;Ascomycota;Dothideomycetes;Capnodiales;Other	4.38227e-05	6.33965e-05	4.07315e-05	0	0.118791	4.12422e-05	0.000272926	0.000312891	7.93412e-05	5.34088e-05	0	0.000340541	2.88118e-05	0.00011259
Fungi;Ascomycota;Dothideomycetes;Dothideales;Dothioraceae	0.000166526	0.000110944	0.000224023	0.00192595	0.120574	8.24844e-05	0.326692	0.0685232	0.000333233	0.000333805	0.00131683	0.381917	0.00302524	0.000416582
Fungi;Ascomycota;Dothideomycetes;Hysteriales;Gloniaceae	0	1.58491e-05	0	0	8.10307e-05	0	0.135371	0.000156446	1.58682e-05	0	0	0	5.76236e-05	0
Fungi;Ascomycota;Dothideomycetes;Incertae_sedis_8;Myxotrichaceae	8.76455e-06	0	0	0	0	0	0	0	0.00126946	0	0	0	0.000259306	0
Fungi;Ascomycota;Dothideomycetes;Incertae_sedis_8;Pseudeurotiaceae	0	1.58491e-05	0.00014256	0	0	0	0	0	0	0	0	0	0.0016999	0
Fungi;Ascomycota;Dothideomycetes;Other;Other	8.76455e-06	1.58491e-05	0	2.87455e-05	0	0.00144348	0.000272926	0	1.58682e-05	0	6.58415e-05	0	2.88118e-05	3.37769e-05
Fungi;Ascomycota;Dothideomycetes;Patellariales;Patellariaceae	8.76455e-06	0	0	0	0	0	0	0	0	0	0	0	0	0
Fungi;Ascomycota;Dothideomycetes;Pleosporales;Cucurbitariaceae	8.76455e-06	6.33965e-05	2.03658e-05	0	0.000162061	0.000123727	0	0.000156446	1.58682e-05	4.00566e-05	6.58415e-05	5.67569e-05	2.88118e-05	2.2518e-05
Fungi;Ascomycota;Dothideomycetes;Pleosporales;Incertae_sedis_13	0.000113939	4.75473e-05	0.000101829	0.00172473	0.000162061	0.00540273	0.000545852	0.000782228	6.34729e-05	6.6761e-05	0.0545826	0.000227028	0.000201683	0.000191403
Fungi;Ascomycota;Dothideomycetes;Pleosporales;Leptosphaeriaceae	0	0	0	0	0.000162061	0.01328	0.000272926	0.000156446	3.17365e-05	0	0.00283118	0	5.76236e-05	1.1259e-05
Fungi;Ascomycota;Dothideomycetes;Pleosporales;Lophiostomataceae	0	1.58491e-05	0	0	8.10307e-05	0	0.000545852	0	0	4.00566e-05	6.58415e-05	0.000113514	2.88118e-05	0
Fungi;Ascomycota;Dothideomycetes;Pleosporales;Other	2.62936e-05	4.75473e-05	8.14631e-05	0	0.000243092	0.000907329	0.000545852	0.0289424	7.93412e-05	2.67044e-05	0.000395049	0.000113514	0.000115247	9.00718e-05
Fungi;Ascomycota;Dothideomycetes;Pleosporales;Phaeosphaeriaceae	2.62936e-05	0	6.10973e-05	0	0	0.00845465	0.000272926	0	0	1.33522e-05	6.58415e-05	0	0.000921978	1.1259e-05
Fungi;Ascomycota;Dothideomycetes;Pleosporales;Pleosporaceae	8.76455e-06	0	0	0.00025871	0	0.00144348	0.000272926	0	1.58682e-05	1.33522e-05	6.58415e-05	0	0.0019592	1.1259e-05
Fungi;Ascomycota;Dothideomycetes;Pleosporales;Sporormiaceae	0	0	0	0	0	0.0010723	0	0	0	0	0	0	0	1.1259e-05
Fungi;Ascomycota;Eurotiomycetes;Chaetothyriales;Herpotrichiellaceae	3.50582e-05	0.000126793	8.14631e-05	0.000402438	8.10307e-05	0.0216934	0.000545852	0.000312891	0.00122185	9.34654e-05	0.00678167	0.0137352	5.76236e-05	5.62949e-05
Fungi;Ascomycota;Eurotiomycetes;Chaetothyriales;Other	3.50582e-05	3.16982e-05	0.000509144	0.000114982	0.063366	0.00614509	0.168941	0.000156446	0.000111078	5.34088e-05	0.00230445	0.0107271	0	7.88129e-05
Fungi;Ascomycota;Eurotiomycetes;Eurotiales;Other	8.76455e-06	0	0	5.74911e-05	0	0	0.0966157	0	1.58682e-05	1.33522e-05	0	5.67569e-05	0	2.2518e-05
Fungi;Ascomycota;Eurotiomycetes;Eurotiales;Trichocomaceae	1.75291e-05	6.33965e-05	0.000203658	0.00077613	0.000243092	0.00474285	0.000545852	0.000469337	0.00044431	0	0.00493811	0.00300812	0.000115247	5.62949e-05
Fungi;Ascomycota;Eurotiomycetes;Onygenales;Onygenaceae	0	0	0	0	0	0	0	0	0	0	0	0	0	1.1259e-05
Fungi;Ascomycota;Eurotiomycetes;Onygenales;Other	0	0	4.07315e-05	0	0	0	0	0	0	0	0	0	0	0
Fungi;Ascomycota;Eurotiomycetes;Other;Other	0	0	0	0.00051742	0	0.00164969	0	0.000625782	0	0	0	0	0	0
Fungi;Ascomycota;Incertae_sedis_14;Incertae_sedis_15;Incertae_sedis_16	0	0	0	0	0	0	0	0.0193992	0	0	0	0	2.88118e-05	0
Fungi;Ascomycota;Lecanoromycetes;Lecanorales;Other	0	0	0	0	0	0	0	0.0228411	0	0	0	0	0	0
Fungi;Ascomycota;Lecanoromycetes;Other;Other	8.76455e-06	0	0	0	0	0	0	0	0	0	0	0	0	0
Fungi;Ascomycota;Leotiomycetes;Geoglossales;Geoglossaceae	0	3.16982e-05	0.000162926	0	0.0258488	0.005279	0	0.000156446	0	0	6.58415e-05	0.000454055	0	3.37769e-05
Fungi;Ascomycota;Leotiomycetes;Geoglossales;Other	0	0	2.03658e-05	0	0	0	0	0	0	0	0	0	0	0
Fungi;Ascomycota;Leotiomycetes;Helotiales;Helotiaceae	0	0	0	0	0	0.0029282	0	0.0513141	0	0	0	5.67569e-05	0	0
Fungi;Ascomycota;Leotiomycetes;Helotiales;Hyaloscyphaceae	0	0	0	0	0	0.00160845	0	0	0	0	0	0	0	0
Fungi;Ascomycota;Leotiomycetes;Helotiales;Incertae_sedis_2	8.76455e-06	0	0	0	0.0461875	0.000494907	0	0.000156446	3.17365e-05	0	0.0011193	0.000454055	0	2.2518e-05
Fungi;Ascomycota;Leotiomycetes;Helotiales;Other	4.38227e-05	1.58491e-05	4.07315e-05	0.000661148	0.0499149	0.0319627	0.000545852	0.00109512	0.00120599	2.67044e-05	0.018699	0.000170271	2.88118e-05	5.62949e-05
Fungi;Ascomycota;Leotiomycetes;Helotiales;Vibrisseaceae	0	0	0	0	0	0	0	0.0237797	0	0	0	0	0	0
Fungi;Ascomycota;Leotiomycetes;Incertae_sedis;Incertae_sedis_1	8.76455e-06	1.58491e-05	0	0	8.10307e-05	0.00259826	0.000272926	0.0240926	0.00044431	0	0	0.0138487	2.88118e-05	1.1259e-05
Fungi;Ascomycota;Leotiomycetes;Other;Other	0	0	0	0	8.10307e-05	0.00160845	0	0	0	0	0.00197524	0.00601623	0	0
Fungi;Ascomycota;Orbiliomycetes;Orbiliales;Orbiliaceae	0	0	0	0	0	4.12422e-05	0	0	0	0	0	0	0	1.1259e-05
Fungi;Ascomycota;Other;Other;Other	0.000166526	9.50947e-05	0.00109975	0.000862366	0.03695	0.0246628	0.0141921	0.034418	0.000793412	0.00012017	0.0171188	0.0282082	0.00354385	0.000416582
Fungi;Ascomycota;Pezizomycetes;Pezizales;Ascobolaceae	0	4.75473e-05	0	0	0	0	0	0	0	0	0	0	0	0
Fungi;Ascomycota;Pezizomycetes;Pezizales;Other	0	0	0	0	0	0	0	0	0	1.33522e-05	0	0	0	0
Fungi;Ascomycota;Saccharomycetes;Saccharomycetales;Dipodascaceae	8.76455e-06	1.58491e-05	0	0	0.000162061	0	0.000272926	0.000938673	1.58682e-05	0	0.000131683	0	0	0
Fungi;Ascomycota;Saccharomycetes;Saccharomycetales;Incertae_sedis_11	0.000131468	9.50947e-05	0.000101829	0.000229964	0.000405154	0.000123727	0.00436681	0.000625782	6.34729e-05	9.34654e-05	0.000395049	0.000227028	8.64354e-05	0.00022518
Fungi;Ascomycota;Saccharomycetes;Saccharomycetales;Other	0	0	0	0	0	0	0	0	0	1.33522e-05	0	0	0	1.1259e-05
Fungi;Ascomycota;Saccharomycetes;Saccharomycetales;Saccharomycodaceae	0	0	0	0	0	0	0	0	0	0	0.000395049	0	0	0
Fungi;Ascomycota;Sordariomycetes;Chaetosphaeriales;Chaetosphaeriaceae	0	0	0	0	8.10307e-05	0	0	0	0	0	0	0	0	0
Fungi;Ascomycota;Sordariomycetes;Diaporthales;Diaporthaceae	0	0	0	0	8.10307e-05	0	0	0	0	0	0	5.67569e-05	0	0
Fungi;Ascomycota;Sordariomycetes;Diaporthales;Incertae_sedis_20	0	1.58491e-05	0	0	0	0	0	0	0	0	0.00197524	0	0	0
Fungi;Ascomycota;Sordariomycetes;Hypocreales;Cordycipitaceae	0	0	0	0	0	0.00164969	0	0	0	0	0	0	0	0
Fungi;Ascomycota;Sordariomycetes;Hypocreales;Hypocreaceae	0	1.58491e-05	0	0	0	0	0	0	0.00179311	0	0.00210693	0.000113514	0.00126772	1.1259e-05
Fungi;Ascomycota;Sordariomycetes;Hypocreales;Incertae_sedis_3	8.76455e-06	1.58491e-05	0	0	8.10307e-05	0.00119602	0.000272926	0	1.58682e-05	2.67044e-05	0	0.000113514	0	3.37769e-05
Fungi;Ascomycota;Sordariomycetes;Hypocreales;Nectriaceae	5.25873e-05	3.16982e-05	0	2.87455e-05	8.10307e-05	4.12422e-05	0	0.000312891	6.34729e-05	1.33522e-05	0.000987622	0.000283785	2.88118e-05	6.75539e-05
Fungi;Ascomycota;Sordariomycetes;Hypocreales;Ophiocordycipitaceae	0	0	2.03658e-05	0	8.10307e-05	0	0	0	0	1.33522e-05	0	0	0	0
Fungi;Ascomycota;Sordariomycetes;Hypocreales;Other	8.76455e-06	0	6.10973e-05	0.000201219	0	0	0	0	0	0	0	0	0	1.1259e-05
Fungi;Ascomycota;Sordariomycetes;Incertae_sedis_7;Annulatascaceae	0	0	2.03658e-05	0	0	8.24844e-05	0	0	0	0	0	0	5.76236e-05	0
Fungi;Ascomycota;Sordariomycetes;Incertae_sedis_7;Glomerellaceae	0	0	0	0	0	0	0	0.000312891	0	2.67044e-05	0	0.00573245	0	0
Fungi;Ascomycota;Sordariomycetes;Microascales;Microascaceae	0	0	2.03658e-05	0	0	0	0	0	0	0	6.58415e-05	0	0	0
Fungi;Ascomycota;Sordariomycetes;Other;Other	0.000227878	0.000348681	0.000610973	0.00025871	0.000405154	0.00202087	0.00191048	0.0600751	0.000301496	0.000160226	0.00046089	0.000567569	0.00129653	0.000270215
Fungi;Ascomycota;Sordariomycetes;Sordariales;Cephalothecaceae	0	0	2.03658e-05	0	0	0	0	0	0	0	0	0	0	0
Fungi;Ascomycota;Sordariomycetes;Sordariales;Chaetomiaceae	8.76455e-05	7.92456e-05	2.03658e-05	5.74911e-05	0	0.00268074	0.000545852	0.000156446	0.000349101	4.00566e-05	0	0.000113514	2.88118e-05	0.000146367
Fungi;Ascomycota;Sordariomycetes;Sordariales;Lasiosphaeriaceae	1.75291e-05	1.58491e-05	0	0	0	8.24844e-05	0	0	1.58682e-05	1.33522e-05	0	0	2.88118e-05	2.2518e-05
Fungi;Ascomycota;Sordariomycetes;Sordariales;Other	8.76455e-06	0	0	0	0.000162061	0	0.000272926	0.000156446	0	1.33522e-05	0	0.000113514	0	2.2518e-05
Fungi;Ascomycota;Sordariomycetes;Sordariales;Sordariaceae	8.76455e-06	0	0	0	0	0	0	0	0	0	0	5.67569e-05	0	1.1259e-05
Fungi;Ascomycota;Sordariomycetes;Trichosphaeriales;Incertae_sedis_26	0	1.58491e-05	0	0	0	0.000453664	0	0	0	0	0	0	0	0
Fungi;Ascomycota;Sordariomycetes;Xylariales;Diatrypaceae	8.76455e-06	0	0	0	0	0.00177342	0	0	0	0	0	0	0	0
Fungi;Ascomycota;Sordariomycetes;Xylariales;Other	1.75291e-05	0	0	0	0	0.000329938	0	0	0	0	0.00171188	0	0	0
Fungi;Basidiomycota;Agaricomycetes;Agaricales;Agaricaceae	8.76455e-06	0	0	0	0	0	0	0	1.58682e-05	1.33522e-05	0	0	0	0
Fungi;Basidiomycota;Agaricomycetes;Agaricales;Amanitaceae	0	0	0.000733168	0	0	0	0	0	0	0	0	0	0	0
Fungi;Basidiomycota;Agaricomycetes;Agaricales;Cortinariaceae	0	0	0	0	0	0.000659875	0	0	0	0	0	0	0	0
Fungi;Basidiomycota;Agaricomycetes;Agaricales;Hygrophoraceae	0	0	0.000101829	0.000632402	0	0	0	0	0	1.33522e-05	0	0.00459731	0	0
Fungi;Basidiomycota;Agaricomycetes;Agaricales;Inocybaceae	0	0	0	0	0	0.00152596	0	0	0.000349101	1.33522e-05	0	0.000283785	0	0
Fungi;Basidiomycota;Agaricomycetes;Agaricales;Marasmiaceae	0	1.58491e-05	0	0	0	0.00239205	0	0	0	0	0	0	0	1.1259e-05
Fungi;Basidiomycota;Agaricomycetes;Agaricales;Mycenaceae	0	0	0	2.87455e-05	0	0.00115478	0	0.000156446	0	0	0	0	0	0
Fungi;Basidiomycota;Agaricomycetes;Agaricales;Pleurotaceae	0	0	0	2.87455e-05	8.10307e-05	0	0	0.0237797	1.58682e-05	0	0	0	0	0
Fungi;Basidiomycota;Agaricomycetes;Agaricales;Strophariaceae	8.76455e-06	3.16982e-05	0	2.87455e-05	0.000243092	0.011754	0.000545852	0	0	1.33522e-05	0	5.67569e-05	2.88118e-05	1.1259e-05
Fungi;Basidiomycota;Agaricomycetes;Cantharellales;Cantharellaceae	0	0	0	0	0	0.000948571	0	0	0	0	0	0	0	0
Fungi;Basidiomycota;Agaricomycetes;Hymenochaetales;Schizoporaceae	0	0	0	0	0	0	0	0	0	0	0.000395049	0	0	0
Fungi;Basidiomycota;Agaricomycetes;Other;Other	0.00019282	0.000221888	0.00264755	0.00324825	0.00461875	0.00989813	0.00136463	0.0370776	0.000507783	0.00024034	0.0398999	0.0139054	0.00288118	0.00066428
Fungi;Basidiomycota;Agaricomycetes;Polyporales;Ganodermataceae	0	1.58491e-05	2.03658e-05	0	8.10307e-05	0.000907329	0	0	0	1.33522e-05	0	0.0061865	0	0
Fungi;Basidiomycota;Agaricomycetes;Sebacinales;Other	0	0	0	0	0	0	0.0191048	0	0	0	0	0	0	0
Fungi;Basidiomycota;Agaricomycetes;Sebacinales;Sebacinaceae	0	0	0	0	0	0	0	0	0.000650597	0	0	0	0	0
Fungi;Basidiomycota;Agaricomycetes;Thelephorales;Thelephoraceae	8.76455e-06	0	0	0	8.10307e-05	0	0	0	0	0	0	0	0.00210326	0
Fungi;Basidiomycota;Agaricostilbomycetes;Agaricostilbales;Agaricostilbaceae	0	0	0	0	8.10307e-05	0	0	0.0051627	0	0	0	0	0.00509969	0
Fungi;Basidiomycota;Exobasidiomycetes;Entylomatales;Entylomataceae	0	0	0	0	0	0.00193838	0	0	1.58682e-05	0	0	0	0	0
Fungi;Basidiomycota;Exobasidiomycetes;Incertae_sedis_44;Incertae_sedis_45	0	0	0	0	0	0	0	0	0	0	0	5.67569e-05	0	0
Fungi;Basidiomycota;Incertae_sedis_4;Malasseziales;Incertae_sedis_5	0	1.58491e-05	2.03658e-05	0	0	0.000783602	0.0324782	0	0	0	0.00217277	0.00822975	5.76236e-05	2.2518e-05
Fungi;Basidiomycota;Microbotryomycetes;Sporidiobolales;Incertae_sedis_25	8.76455e-06	6.33965e-05	0	0	0	0	0	0	0	1.33522e-05	0.00197524	5.67569e-05	0	1.1259e-05
Fungi;Basidiomycota;Other;Other;Other	0.995066	0.994263	0.982221	0.977147	0.378738	0.774323	0.0177402	0.0563204	0.976753	0.99518	0.549644	0.343947	0.914775	0.991409
Fungi;Basidiomycota;Tremellomycetes;Filobasidiales;Filobasidiaceae	0	0	0	0	0	0.000577391	0	0	0	0	0	0	0	0
Fungi;Basidiomycota;Tremellomycetes;Other;Other	0	0	0.000183292	2.87455e-05	0	4.12422e-05	0	0	0	0	0	0.00925138	0	1.1259e-05
Fungi;Basidiomycota;Tremellomycetes;Tremellales;Incertae_sedis_12	8.76455e-06	3.16982e-05	0.000733168	2.87455e-05	0.000243092	0.0153421	0	0	0.000904489	1.33522e-05	0.00553068	0.0123162	0.00247781	6.75539e-05
Fungi;Basidiomycota;Tremellomycetes;Trichosporonales;Trichosporonaceae	5.25873e-05	7.92456e-05	0	0.000114982	0.000162061	0.000989813	0.000272926	0.000625782	4.76047e-05	4.00566e-05	0.000263366	0.000170271	8.64354e-05	0.000135108
Fungi;Basidiomycota;Ustilaginomycetes;Ustilaginales;Incertae_sedis_21	8.76455e-06	0	0	0	0	0	0	0	0	0	0	0	0	0
Fungi;Basidiomycota;Wallemiomycetes;Geminibasidiales;Geminibasidiaceae	0	0	2.03658e-05	0	0	0	0	0	0.000761675	0	0	0	0	0
Fungi;Basidiomycota;Wallemiomycetes;Wallemiales;Wallemiaceae	0	0	2.03658e-05	0	0	0	0	0	0	0	0	0	0	0
Fungi;Chytridiomycota;Chytridiomycetes;Rhizophlyctidales;Rhizophlyctidaceae	0	1.58491e-05	0	0	0	0	0	0	0	0	0	0	0	1.1259e-05
Fungi;Chytridiomycota;Chytridiomycetes;Rhizophydiales;Rhizophydiaceae	0	0	0	0	8.10307e-05	0	0	0	0	0	0	0	0	0
Fungi;Chytridiomycota;Chytridiomycetes;Rhizophydiales;Terramycetaceae	0	0	0	0	0	0	0	0	0	0	0	0	2.88118e-05	0
Fungi;Chytridiomycota;Chytridiomycetes;Spizellomycetales;Spizellomycetaceae	0	0	0	0	0	0	0	0	1.58682e-05	0	0	0	2.88118e-05	0
Fungi;Chytridiomycota;Other;Other;Other	8.76455e-06	0	0	2.87455e-05	0	0	0	0.000156446	0	1.33522e-05	0	0	0	0
Fungi;Glomeromycota;Glomeromycetes;Diversisporales;Acaulosporaceae	0	0	0	0.00051742	0	0	0	0	0	0	0	0	0	0
Fungi;Glomeromycota;Glomeromycetes;Glomerales;Glomeraceae	0	0	0	0	0	0.000494907	0	0	0	0	0	0	0	1.1259e-05
Fungi;Glomeromycota;Other;Other;Other	0	0	8.14631e-05	0	0	0	0	0	0	0	0	0	0	0
Fungi;Other;Other;Other;Other	0.00324288	0.00359775	0.00912386	0.00822123	0.150636	0.0193426	0.0242904	0.471996	0.00783891	0.00297754	0.227021	0.133776	0.0408263	0.00489766
Fungi;Zygomycota;Incertae_sedis_10;Mortierellales;Mortierellaceae	8.76455e-06	0	0	0	0	0	0	0.0122028	0	1.33522e-05	6.58415e-05	5.67569e-05	0	3.37769e-05
Fungi;Zygomycota;Incertae_sedis_10;Mucorales;Umbelopsidaceae	0	0	2.03658e-05	0	0	4.12422e-05	0	0	0	0	0	0	0	0
Fungi;Zygomycota;Incertae_sedis_11;Mortierellales;Mortierellaceae	0	0	0	0	0	0	0	0	0	0	0	0	0	1.1259e-05

## Sheet: egg-ITS-orders
Taxon	A-1	A-2	A-3	A-4	A-5	B-1	B-2	B-3	B-4	B-5	C-1	C-2	C-3	C-4
Fungi;Ascomycota;Archaeorhizomycetes;Archaeorhizomycetales	0	3.16982e-05	0.000264755	0	0	0	0	0	0	0	0	0	0	0
Fungi;Ascomycota;Archaeorhizomycetes;Other	0	0	0	0	0	0.000701118	0.149017	0.000156446	1.58682e-05	0	0.000131683	0	2.88118e-05	0
Fungi;Ascomycota;Dothideomycetes;Botryosphaeriales	1.75291e-05	1.58491e-05	0	2.87455e-05	8.10307e-05	0	0.000272926	0	0	0	0	5.67569e-05	0	2.2518e-05
Fungi;Ascomycota;Dothideomycetes;Capnodiales	6.13518e-05	0.000190189	0.00014256	0.00181097	0.119115	0.00812472	0.000818777	0.0522528	0.00337993	0.000173579	0.0522123	0.000510812	0.0165956	0.000258957
Fungi;Ascomycota;Dothideomycetes;Dothideales	0.000166526	0.000110944	0.000224023	0.00192595	0.120574	8.24844e-05	0.326692	0.0685232	0.000333233	0.000333805	0.00131683	0.381917	0.00302524	0.000416582
Fungi;Ascomycota;Dothideomycetes;Hysteriales	0	1.58491e-05	0	0	8.10307e-05	0	0.135371	0.000156446	1.58682e-05	0	0	0	5.76236e-05	0
Fungi;Ascomycota;Dothideomycetes;Incertae_sedis_8	8.76455e-06	1.58491e-05	0.00014256	0	0	0	0	0	0.00126946	0	0	0	0.0019592	0
Fungi;Ascomycota;Dothideomycetes;Other	8.76455e-06	1.58491e-05	0	2.87455e-05	0	0.00144348	0.000272926	0	1.58682e-05	0	6.58415e-05	0	2.88118e-05	3.37769e-05
Fungi;Ascomycota;Dothideomycetes;Patellariales	8.76455e-06	0	0	0	0	0	0	0	0	0	0	0	0	0
Fungi;Ascomycota;Dothideomycetes;Pleosporales	0.000184056	0.00017434	0.000264755	0.00198344	0.000810307	0.0306842	0.00245633	0.0300375	0.000206287	0.000200283	0.0580722	0.000510812	0.00331336	0.000349028
Fungi;Ascomycota;Eurotiomycetes;Chaetothyriales	7.01164e-05	0.000158491	0.000590607	0.00051742	0.063447	0.0278385	0.169487	0.000469337	0.00133293	0.000146874	0.00908612	0.0244622	5.76236e-05	0.000135108
Fungi;Ascomycota;Eurotiomycetes;Eurotiales	2.62936e-05	6.33965e-05	0.000203658	0.000833621	0.000243092	0.00474285	0.0971616	0.000469337	0.000460179	1.33522e-05	0.00493811	0.00306487	0.000115247	7.88129e-05
Fungi;Ascomycota;Eurotiomycetes;Onygenales	0	0	4.07315e-05	0	0	0	0	0	0	0	0	0	0	1.1259e-05
Fungi;Ascomycota;Eurotiomycetes;Other	0	0	0	0.00051742	0	0.00164969	0	0.000625782	0	0	0	0	0	0
Fungi;Ascomycota;Incertae_sedis_14;Incertae_sedis_15	0	0	0	0	0	0	0	0.0193992	0	0	0	0	2.88118e-05	0
Fungi;Ascomycota;Lecanoromycetes;Lecanorales	0	0	0	0	0	0	0	0.0228411	0	0	0	0	0	0
Fungi;Ascomycota;Lecanoromycetes;Other	8.76455e-06	0	0	0	0	0	0	0	0	0	0	0	0	0
Fungi;Ascomycota;Leotiomycetes;Geoglossales	0	3.16982e-05	0.000183292	0	0.0258488	0.005279	0	0.000156446	0	0	6.58415e-05	0.000454055	0	3.37769e-05
Fungi;Ascomycota;Leotiomycetes;Helotiales	5.25873e-05	1.58491e-05	4.07315e-05	0.000661148	0.0961024	0.0369943	0.000545852	0.0763454	0.00123772	2.67044e-05	0.0198183	0.000681083	2.88118e-05	7.88129e-05
Fungi;Ascomycota;Leotiomycetes;Incertae_sedis	8.76455e-06	1.58491e-05	0	0	8.10307e-05	0.00259826	0.000272926	0.0240926	0.00044431	0	0	0.0138487	2.88118e-05	1.1259e-05
Fungi;Ascomycota;Leotiomycetes;Other	0	0	0	0	8.10307e-05	0.00160845	0	0	0	0	0.00197524	0.00601623	0	0
Fungi;Ascomycota;Orbiliomycetes;Orbiliales	0	0	0	0	0	4.12422e-05	0	0	0	0	0	0	0	1.1259e-05
Fungi;Ascomycota;Other;Other	0.000166526	9.50947e-05	0.00109975	0.000862366	0.03695	0.0246628	0.0141921	0.034418	0.000793412	0.00012017	0.0171188	0.0282082	0.00354385	0.000416582
Fungi;Ascomycota;Pezizomycetes;Pezizales	0	4.75473e-05	0	0	0	0	0	0	0	1.33522e-05	0	0	0	0
Fungi;Ascomycota;Saccharomycetes;Saccharomycetales	0.000140233	0.000110944	0.000101829	0.000229964	0.000567215	0.000123727	0.00463974	0.00156446	7.93412e-05	0.000106818	0.00092178	0.000227028	8.64354e-05	0.000236439
Fungi;Ascomycota;Sordariomycetes;Chaetosphaeriales	0	0	0	0	8.10307e-05	0	0	0	0	0	0	0	0	0
Fungi;Ascomycota;Sordariomycetes;Diaporthales	0	1.58491e-05	0	0	8.10307e-05	0	0	0	0	0	0.00197524	5.67569e-05	0	0
Fungi;Ascomycota;Sordariomycetes;Hypocreales	7.01164e-05	6.33965e-05	8.14631e-05	0.000229964	0.000243092	0.00288696	0.000272926	0.000312891	0.00187245	5.34088e-05	0.00309455	0.000510812	0.00129653	0.000123849
Fungi;Ascomycota;Sordariomycetes;Incertae_sedis_7	0	0	2.03658e-05	0	0	8.24844e-05	0	0.000312891	0	2.67044e-05	0	0.00573245	5.76236e-05	0
Fungi;Ascomycota;Sordariomycetes;Microascales	0	0	2.03658e-05	0	0	0	0	0	0	0	6.58415e-05	0	0	0
Fungi;Ascomycota;Sordariomycetes;Other	0.000227878	0.000348681	0.000610973	0.00025871	0.000405154	0.00202087	0.00191048	0.0600751	0.000301496	0.000160226	0.00046089	0.000567569	0.00129653	0.000270215
Fungi;Ascomycota;Sordariomycetes;Sordariales	0.000122704	9.50947e-05	4.07315e-05	5.74911e-05	0.000162061	0.00276323	0.000818777	0.000312891	0.000364969	6.6761e-05	0	0.000283785	5.76236e-05	0.000202662
Fungi;Ascomycota;Sordariomycetes;Trichosphaeriales	0	1.58491e-05	0	0	0	0.000453664	0	0	0	0	0	0	0	0
Fungi;Ascomycota;Sordariomycetes;Xylariales	2.62936e-05	0	0	0	0	0.00210335	0	0	0	0	0.00171188	0	0	0
Fungi;Basidiomycota;Agaricomycetes;Agaricales	1.75291e-05	4.75473e-05	0.000834997	0.000718639	0.000324123	0.0174867	0.000545852	0.0239362	0.000380838	5.34088e-05	0	0.00493785	2.88118e-05	2.2518e-05
Fungi;Basidiomycota;Agaricomycetes;Cantharellales	0	0	0	0	0	0.000948571	0	0	0	0	0	0	0	0
Fungi;Basidiomycota;Agaricomycetes;Hymenochaetales	0	0	0	0	0	0	0	0	0	0	0.000395049	0	0	0
Fungi;Basidiomycota;Agaricomycetes;Other	0.00019282	0.000221888	0.00264755	0.00324825	0.00461875	0.00989813	0.00136463	0.0370776	0.000507783	0.00024034	0.0398999	0.0139054	0.00288118	0.00066428
Fungi;Basidiomycota;Agaricomycetes;Polyporales	0	1.58491e-05	2.03658e-05	0	8.10307e-05	0.000907329	0	0	0	1.33522e-05	0	0.0061865	0	0
Fungi;Basidiomycota;Agaricomycetes;Sebacinales	0	0	0	0	0	0	0.0191048	0	0.000650597	0	0	0	0	0
Fungi;Basidiomycota;Agaricomycetes;Thelephorales	8.76455e-06	0	0	0	8.10307e-05	0	0	0	0	0	0	0	0.00210326	0
Fungi;Basidiomycota;Agaricostilbomycetes;Agaricostilbales	0	0	0	0	8.10307e-05	0	0	0.0051627	0	0	0	0	0.00509969	0
Fungi;Basidiomycota;Exobasidiomycetes;Entylomatales	0	0	0	0	0	0.00193838	0	0	1.58682e-05	0	0	0	0	0
Fungi;Basidiomycota;Exobasidiomycetes;Incertae_sedis_44	0	0	0	0	0	0	0	0	0	0	0	5.67569e-05	0	0
Fungi;Basidiomycota;Incertae_sedis_4;Malasseziales	0	1.58491e-05	2.03658e-05	0	0	0.000783602	0.0324782	0	0	0	0.00217277	0.00822975	5.76236e-05	2.2518e-05
Fungi;Basidiomycota;Microbotryomycetes;Sporidiobolales	8.76455e-06	6.33965e-05	0	0	0	0	0	0	0	1.33522e-05	0.00197524	5.67569e-05	0	1.1259e-05
Fungi;Basidiomycota;Other;Other	0.995066	0.994263	0.982221	0.977147	0.378738	0.774323	0.0177402	0.0563204	0.976753	0.99518	0.549644	0.343947	0.914775	0.991409
Fungi;Basidiomycota;Tremellomycetes;Filobasidiales	0	0	0	0	0	0.000577391	0	0	0	0	0	0	0	0
Fungi;Basidiomycota;Tremellomycetes;Other	0	0	0.000183292	2.87455e-05	0	4.12422e-05	0	0	0	0	0	0.00925138	0	1.1259e-05
Fungi;Basidiomycota;Tremellomycetes;Tremellales	8.76455e-06	3.16982e-05	0.000733168	2.87455e-05	0.000243092	0.0153421	0	0	0.000904489	1.33522e-05	0.00553068	0.0123162	0.00247781	6.75539e-05
Fungi;Basidiomycota;Tremellomycetes;Trichosporonales	5.25873e-05	7.92456e-05	0	0.000114982	0.000162061	0.000989813	0.000272926	0.000625782	4.76047e-05	4.00566e-05	0.000263366	0.000170271	8.64354e-05	0.000135108
Fungi;Basidiomycota;Ustilaginomycetes;Ustilaginales	8.76455e-06	0	0	0	0	0	0	0	0	0	0	0	0	0
Fungi;Basidiomycota;Wallemiomycetes;Geminibasidiales	0	0	2.03658e-05	0	0	0	0	0	0.000761675	0	0	0	0	0
Fungi;Basidiomycota;Wallemiomycetes;Wallemiales	0	0	2.03658e-05	0	0	0	0	0	0	0	0	0	0	0
Fungi;Chytridiomycota;Chytridiomycetes;Rhizophlyctidales	0	1.58491e-05	0	0	0	0	0	0	0	0	0	0	0	1.1259e-05
Fungi;Chytridiomycota;Chytridiomycetes;Rhizophydiales	0	0	0	0	8.10307e-05	0	0	0	0	0	0	0	2.88118e-05	0
Fungi;Chytridiomycota;Chytridiomycetes;Spizellomycetales	0	0	0	0	0	0	0	0	1.58682e-05	0	0	0	2.88118e-05	0
Fungi;Chytridiomycota;Other;Other	8.76455e-06	0	0	2.87455e-05	0	0	0	0.000156446	0	1.33522e-05	0	0	0	0
Fungi;Glomeromycota;Glomeromycetes;Diversisporales	0	0	0	0.00051742	0	0	0	0	0	0	0	0	0	0
Fungi;Glomeromycota;Glomeromycetes;Glomerales	0	0	0	0	0	0.000494907	0	0	0	0	0	0	0	1.1259e-05
Fungi;Glomeromycota;Other;Other	0	0	8.14631e-05	0	0	0	0	0	0	0	0	0	0	0
Fungi;Other;Other;Other	0.00324288	0.00359775	0.00912386	0.00822123	0.150636	0.0193426	0.0242904	0.471996	0.00783891	0.00297754	0.227021	0.133776	0.0408263	0.00489766
Fungi;Zygomycota;Incertae_sedis_10;Mortierellales	8.76455e-06	0	0	0	0	0	0	0.0122028	0	1.33522e-05	6.58415e-05	5.67569e-05	0	3.37769e-05
Fungi;Zygomycota;Incertae_sedis_10;Mucorales	0	0	2.03658e-05	0	0	4.12422e-05	0	0	0	0	0	0	0	0
Fungi;Zygomycota;Incertae_sedis_11;Mortierellales	0	0	0	0	0	0	0	0	0	0	0	0	0	1.1259e-05

## Sheet: egg-ITS-classes
Taxon	A-1	A-2	A-3	A-4	A-5	B-1	B-2	B-3	B-4	B-5	C-1	C-2	C-3	C-4
Fungi;Ascomycota;Archaeorhizomycetes	0	3.16982e-05	0.000264755	0	0	0.000701118	0.149017	0.000156446	1.58682e-05	0	0.000131683	0	2.88118e-05	0
Fungi;Ascomycota;Dothideomycetes	0.000455757	0.00053887	0.000773899	0.00577785	0.240661	0.0403349	0.465884	0.15097	0.00522065	0.000707667	0.111667	0.382996	0.0249798	0.00108086
Fungi;Ascomycota;Eurotiomycetes	9.641e-05	0.000221888	0.000834997	0.00186846	0.0636901	0.034231	0.266648	0.00156446	0.00179311	0.000160226	0.0140242	0.0275271	0.000172871	0.00022518
Fungi;Ascomycota;Incertae_sedis_14	0	0	0	0	0	0	0	0.0193992	0	0	0	0	2.88118e-05	0
Fungi;Ascomycota;Lecanoromycetes	8.76455e-06	0	0	0	0	0	0	0.0228411	0	0	0	0	0	0
Fungi;Ascomycota;Leotiomycetes	6.13518e-05	6.33965e-05	0.000224023	0.000661148	0.122113	0.04648	0.000818777	0.100594	0.00168203	2.67044e-05	0.0218594	0.0210001	5.76236e-05	0.000123849
Fungi;Ascomycota;Orbiliomycetes	0	0	0	0	0	4.12422e-05	0	0	0	0	0	0	0	1.1259e-05
Fungi;Ascomycota;Other	0.000166526	9.50947e-05	0.00109975	0.000862366	0.03695	0.0246628	0.0141921	0.034418	0.000793412	0.00012017	0.0171188	0.0282082	0.00354385	0.000416582
Fungi;Ascomycota;Pezizomycetes	0	4.75473e-05	0	0	0	0	0	0	0	1.33522e-05	0	0	0	0
Fungi;Ascomycota;Saccharomycetes	0.000140233	0.000110944	0.000101829	0.000229964	0.000567215	0.000123727	0.00463974	0.00156446	7.93412e-05	0.000106818	0.00092178	0.000227028	8.64354e-05	0.000236439
Fungi;Ascomycota;Sordariomycetes	0.000446992	0.00053887	0.000773899	0.000546165	0.000972369	0.0103106	0.00300218	0.0610138	0.00253892	0.000307101	0.0073084	0.00715137	0.00270831	0.000596726
Fungi;Basidiomycota;Agaricomycetes	0.000219114	0.000285284	0.00350291	0.00396689	0.00510493	0.0292407	0.0210153	0.0610138	0.00153922	0.000307101	0.040295	0.0250298	0.00501325	0.000686798
Fungi;Basidiomycota;Agaricostilbomycetes	0	0	0	0	8.10307e-05	0	0	0.0051627	0	0	0	0	0.00509969	0
Fungi;Basidiomycota;Exobasidiomycetes	0	0	0	0	0	0.00193838	0	0	1.58682e-05	0	0	5.67569e-05	0	0
Fungi;Basidiomycota;Incertae_sedis_4	0	1.58491e-05	2.03658e-05	0	0	0.000783602	0.0324782	0	0	0	0.00217277	0.00822975	5.76236e-05	2.2518e-05
Fungi;Basidiomycota;Microbotryomycetes	8.76455e-06	6.33965e-05	0	0	0	0	0	0	0	1.33522e-05	0.00197524	5.67569e-05	0	1.1259e-05
Fungi;Basidiomycota;Other	0.995066	0.994263	0.982221	0.977147	0.378738	0.774323	0.0177402	0.0563204	0.976753	0.99518	0.549644	0.343947	0.914775	0.991409
Fungi;Basidiomycota;Tremellomycetes	6.13518e-05	0.000110944	0.00091646	0.000172473	0.000405154	0.0169506	0.000272926	0.000625782	0.000952094	5.34088e-05	0.00579405	0.0217379	0.00256425	0.000213921
Fungi;Basidiomycota;Ustilaginomycetes	8.76455e-06	0	0	0	0	0	0	0	0	0	0	0	0	0
Fungi;Basidiomycota;Wallemiomycetes	0	0	4.07315e-05	0	0	0	0	0	0.000761675	0	0	0	0	0
Fungi;Chytridiomycota;Chytridiomycetes	0	1.58491e-05	0	0	8.10307e-05	0	0	0	1.58682e-05	0	0	0	5.76236e-05	1.1259e-05
Fungi;Chytridiomycota;Other	8.76455e-06	0	0	2.87455e-05	0	0	0	0.000156446	0	1.33522e-05	0	0	0	0
Fungi;Glomeromycota;Glomeromycetes	0	0	0	0.00051742	0	0.000494907	0	0	0	0	0	0	0	1.1259e-05
Fungi;Glomeromycota;Other	0	0	8.14631e-05	0	0	0	0	0	0	0	0	0	0	0
Fungi;Other;Other	0.00324288	0.00359775	0.00912386	0.00822123	0.150636	0.0193426	0.0242904	0.471996	0.00783891	0.00297754	0.227021	0.133776	0.0408263	0.00489766
Fungi;Zygomycota;Incertae_sedis_10	8.76455e-06	0	2.03658e-05	0	0	4.12422e-05	0	0.0122028	0	1.33522e-05	6.58415e-05	5.67569e-05	0	3.37769e-05
Fungi;Zygomycota;Incertae_sedis_11	0	0	0	0	0	0	0	0	0	0	0	0	0	1.1259e-05

## Sheet: egg-ITS-phyla 
Taxon	A-1	A-2	A-3	A-4	A-5	B-1	B-2	B-3	B-4	B-5	C-1	C-2	C-3	C-4
Fungi;Ascomycota	0.00137603	0.00164831	0.00407315	0.00994596	0.464954	0.156885	0.904203	0.392522	0.0121233	0.00144204	0.173031	0.467109	0.0316065	0.0026909
Fungi;Basidiomycota	0.995364	0.994738	0.986701	0.981287	0.384329	0.823236	0.0715066	0.123123	0.980022	0.995554	0.599881	0.399058	0.92751	0.992344
Fungi;Chytridiomycota	8.76455e-06	1.58491e-05	0	2.87455e-05	8.10307e-05	0	0	0.000156446	1.58682e-05	1.33522e-05	0	0	5.76236e-05	1.1259e-05
Fungi;Glomeromycota	0	0	8.14631e-05	0.00051742	0	0.000494907	0	0	0	0	0	0	0	1.1259e-05
Fungi;Other	0.00324288	0.00359775	0.00912386	0.00822123	0.150636	0.0193426	0.0242904	0.471996	0.00783891	0.00297754	0.227021	0.133776	0.0408263	0.00489766
Fungi;Zygomycota	8.76455e-06	0	2.03658e-05	0	0	4.12422e-05	0	0.0122028	0	1.33522e-05	6.58415e-05	5.67569e-05	0	4.50359e-05
