# Supplementary material for: Internal and External Microbial Community of the Thitarodes Moth, the Host of Ophiocordyceps sinensis
Source: Microorganisms. 2019 Oct 31;7(11):517. doi: 10.3390/microorganisms7110517 (PMC6920881; doi:10.3390/microorganisms7110517)
Supplement: Supplementary file 1 [file microorganisms-07-00517-s001.zip › Table S3-Soil-16S.xls]

## Sheet: Soil-16S-OTU Table
#OTU ID	A.1	A.2	A.3	B.1	B.2	B.3	C.1	C.2	C.3	taxonomy
OTU_1	3190	2670	2771	4953	5540	3518	275	244	245	k__Bacteria; p__Verrucomicrobia; c__[Spartobacteria]; o__[Chthoniobacterales]; f__[Chthoniobacteraceae]; g__DA101; s__
OTU_8	2930	2242	2581	1439	1232	784	161	115	140	k__Bacteria; p__Verrucomicrobia; c__[Spartobacteria]; o__[Chthoniobacterales]; f__[Chthoniobacteraceae]; g__DA101; s__
OTU_134	953	986	946	2526	1484	1152	506	474	321	k__Bacteria; p__Acidobacteria; c__Acidobacteria-6; o__iii1-15; f__; g__; s__
OTU_6	938	916	814	1297	869	595	934	1127	910	k__Bacteria; p__Chloroflexi; c__Ellin6529; o__; f__; g__; s__
OTU_12	1163	1137	1095	1715	1038	839	272	198	157	k__Bacteria; p__Acidobacteria; c__Acidobacteria-6; o__iii1-15; f__; g__; s__
OTU_2	430	548	567	636	722	437	708	665	786	k__Bacteria; p__Proteobacteria; c__Gammaproteobacteria; o__Pseudomonadales; f__Moraxellaceae; g__; s__
OTU_31	1248	1031	1086	682	809	525	33	24	31	k__Bacteria; p__Verrucomicrobia; c__[Spartobacteria]; o__[Chthoniobacterales]; f__[Chthoniobacteraceae]; g__DA101; s__
OTU_10	543	695	448	1666	1033	667	15	17	12	k__Bacteria; p__Chloroflexi; c__TK10; o__B07_WMSP1; f__FFCH4570; g__; s__
OTU_16	82	102	123	2339	1311	724	42	170	106	k__Bacteria; p__Chloroflexi; c__Chloroflexi; o__[Roseiflexales]; f__[Kouleothrixaceae]; g__; s__
OTU_9	1610	1308	1590	39	31	20	19	23	17	k__Bacteria; p__Chloroflexi; c__Ktedonobacteria; o__Thermogemmatisporales; f__Thermogemmatisporaceae; g__; s__
OTU_3	354	379	486	466	534	276	500	449	538	k__Bacteria; p__Bacteroidetes; c__Flavobacteriia; o__Flavobacteriales; f__Flavobacteriaceae; g__Salegentibacter; s__
OTU_11	40	47	36	327	312	242	1036	1054	744	k__Bacteria; p__Acidobacteria; c__[Chloracidobacteria]; o__RB41; f__Ellin6075; g__; s__
OTU_22	472	388	780	648	626	318	109	148	157	k__Bacteria; p__Proteobacteria; c__Alphaproteobacteria; o__Rhizobiales; f__Bradyrhizobiaceae; g__Bradyrhizobium; s__
OTU_4	358	366	437	452	431	263	428	434	469	k__Bacteria; p__Proteobacteria; c__Alphaproteobacteria; o__Rhodobacterales; f__Rhodobacteraceae; g__; s__
OTU_7	1038	1085	1173	120	91	51	12	12	16	k__Archaea; p__Crenarchaeota; c__Thaumarchaeota; o__Nitrososphaerales; f__Nitrososphaeraceae; g__Candidatus Nitrososphaera; s__
OTU_21	30	27	29	109	96	101	1398	1096	690	k__Bacteria; p__Acidobacteria; c__[Chloracidobacteria]; o__RB41; f__Ellin6075; g__; s__
OTU_5	307	318	372	440	430	248	421	398	368	k__Bacteria; p__Proteobacteria; c__Gammaproteobacteria; o__Thiotrichales; f__Piscirickettsiaceae; g__; s__
OTU_61	310	314	363	611	505	321	139	189	194	k__Bacteria; p__Planctomycetes; c__Planctomycetia; o__Pirellulales; f__Pirellulaceae; g__A17; s__
OTU_429	493	396	415	566	599	394	27	23	21	k__Bacteria; p__Verrucomicrobia; c__[Spartobacteria]; o__[Chthoniobacterales]; f__[Chthoniobacteraceae]; g__DA101; s__
OTU_29	157	143	124	137	126	99	708	615	617	k__Bacteria; p__Verrucomicrobia; c__[Spartobacteria]; o__[Chthoniobacterales]; f__[Chthoniobacteraceae]; g__Chthoniobacter; s__
OTU_13	72	59	84	153	119	60	429	555	948	k__Bacteria; p__Actinobacteria; c__Actinobacteria; o__Actinomycetales; f__Micrococcaceae; g__Arthrobacter; s__
OTU_24	216	241	271	308	252	162	300	293	331	k__Bacteria; p__Proteobacteria; c__Alphaproteobacteria; o__Sphingomonadales; f__; g__; s__
OTU_20	145	160	82	59	36	24	899	493	422	k__Bacteria; p__Verrucomicrobia; c__Verrucomicrobiae; o__Verrucomicrobiales; f__Verrucomicrobiaceae; g__Luteolibacter; s__
OTU_28	20	14	18	30	11	4	621	855	697	k__Bacteria; p__Acidobacteria; c__Acidobacteria-6; o__iii1-15; f__mb2424; g__; s__
OTU_93	305	287	417	257	332	189	109	132	191	k__Bacteria; p__Proteobacteria; c__Alphaproteobacteria; o__Rhizobiales; f__Hyphomicrobiaceae; g__Rhodoplanes; s__
OTU_47	68	117	88	792	417	254	68	212	119	k__Bacteria; p__Chloroflexi; c__Chloroflexi; o__[Roseiflexales]; f__[Kouleothrixaceae]; g__; s__
OTU_34	270	278	306	460	392	269	28	22	24	k__Bacteria; p__Acidobacteria; c__iii1-8; o__32-20; f__; g__; s__
OTU_50	61	75	84	170	145	113	652	421	308	k__Bacteria; p__Acidobacteria; c__[Chloracidobacteria]; o__RB41; f__Ellin6075; g__; s__
OTU_25	328	325	296	566	242	168	18	41	18	k__Bacteria; p__Tenericutes; c__Mollicutes; o__Anaeroplasmatales; f__Anaeroplasmataceae; g__Asteroleplasma; s__
OTU_2913	128	118	93	613	469	296	62	81	72	k__Bacteria; p__Chloroflexi; c__Ellin6529; o__; f__; g__; s__
OTU_19	163	181	185	243	255	113	235	246	297	k__Bacteria; p__Actinobacteria; c__Actinobacteria; o__Actinomycetales; f__Brevibacteriaceae; g__Brevibacterium; s__aureum
OTU_14	185	214	198	219	225	132	267	245	225	k__Bacteria; p__Planctomycetes; c__Planctomycetia; o__Pirellulales; f__Pirellulaceae; g__; s__
OTU_45	416	423	359	388	174	99	11	27	12	k__Bacteria; p__Tenericutes; c__Mollicutes; o__Anaeroplasmatales; f__Anaeroplasmataceae; g__Asteroleplasma; s__
OTU_76	42	49	32	73	50	32	705	488	389	k__Bacteria; p__Acidobacteria; c__Acidobacteria-6; o__iii1-15; f__RB40; g__; s__
OTU_137	304	285	341	380	273	176	21	26	21	k__Bacteria; p__Planctomycetes; c__Planctomycetia; o__Gemmatales; f__Isosphaeraceae; g__Nostocoida
OTU_92	103	125	148	108	124	81	321	356	430	k__Bacteria; p__Proteobacteria; c__Betaproteobacteria; o__Burkholderiales; f__Comamonadaceae; g__; s__
OTU_70	32	25	38	149	64	37	441	580	426	k__Bacteria; p__Acidobacteria; c__Acidobacteria-6; o__iii1-15; f__; g__; s__
OTU_15	155	181	178	223	230	123	190	249	222	k__Bacteria; p__Proteobacteria; c__Epsilonproteobacteria; o__Campylobacterales; f__Helicobacteraceae; g__; s__
OTU_87	86	93	110	59	61	30	344	378	588	k__Bacteria; p__Proteobacteria; c__Betaproteobacteria; o__Burkholderiales; f__Comamonadaceae; g__Methylibium; s__
OTU_95	28	32	26	57	44	36	709	453	360	k__Bacteria; p__Acidobacteria; c__Acidobacteria-6; o__iii1-15; f__; g__; s__
OTU_18	153	182	184	211	193	140	211	192	184	k__Bacteria; p__Planctomycetes; c__Planctomycetia; o__Planctomycetales; f__Planctomycetaceae; g__Planctomyces; s__
OTU_64	208	303	197	293	97	101	187	157	92	k__Bacteria; p__Verrucomicrobia; c__Opitutae; o__Opitutales; f__Opitutaceae; g__Opitutus; s__
OTU_46	495	497	588	12	9	9	8	5	5	k__Bacteria; p__Chloroflexi; c__Ktedonobacteria; o__Thermogemmatisporales; f__Thermogemmatisporaceae; g__; s__
OTU_48	18	22	17	36	20	15	464	533	438	k__Bacteria; p__Acidobacteria; c__Acidobacteria-6; o__iii1-15; f__; g__; s__
OTU_30	136	170	178	172	208	114	197	160	219	k__Bacteria; p__Proteobacteria; c__Gammaproteobacteria; o__Oceanospirillales; f__Halomonadaceae; g__Halomonas; s__
OTU_62	20	17	15	36	15	12	587	499	335	k__Bacteria; p__Acidobacteria; c__Acidobacteria-6; o__iii1-15; f__; g__; s__
OTU_27	138	159	174	152	169	110	197	169	237	k__Bacteria; p__Bacteroidetes; c__Cytophagia; o__Cytophagales; f__Cyclobacteriaceae; g__; s__
OTU_77	262	211	424	106	141	65	62	93	131	k__Bacteria; p__Proteobacteria; c__Alphaproteobacteria; o__Rhizobiales; f__Hyphomicrobiaceae; g__Rhodoplanes; s__
OTU_151	135	125	119	142	92	68	238	308	238	k__Bacteria; p__Chloroflexi; c__Ellin6529; o__; f__; g__; s__
OTU_17	36	41	38	672	325	224	20	49	51	k__Archaea; p__Crenarchaeota; c__Thaumarchaeota; o__Nitrososphaerales; f__Nitrososphaeraceae; g__Candidatus Nitrososphaera; s__SCA1145
OTU_35	136	141	183	170	204	102	170	168	178	k__Bacteria; p__Firmicutes; c__Bacilli; o__Bacillales; f__Planococcaceae; g__; s__
OTU_36	130	116	179	169	176	107	199	152	191	k__Bacteria; p__Proteobacteria; c__Alphaproteobacteria; o__Rhodobacterales; f__Rhodobacteraceae; g__; s__
OTU_85	239	218	399	176	221	131	15	7	9	k__Bacteria; p__Actinobacteria; c__Thermoleophilia; o__Gaiellales; f__Gaiellaceae; g__; s__
OTU_174	234	422	108	158	24	24	102	192	140	k__Bacteria; p__Cyanobacteria; c__Chloroplast; o__Streptophyta; f__; g__; s__
OTU_59	123	153	180	189	191	81	149	164	174	k__Bacteria; p__Firmicutes; c__Bacilli; o__Bacillales; f__Planococcaceae; g__Planomicrobium; s__
OTU_38	149	83	124	358	361	215	38	29	21	k__Bacteria; p__Verrucomicrobia; c__[Spartobacteria]; o__[Chthoniobacterales]; f__[Chthoniobacteraceae]; g__DA101; s__
OTU_32	295	312	467	92	106	75	4	5	20	k__Bacteria; p__Bacteroidetes; c__[Saprospirae]; o__[Saprospirales]; f__Chitinophagaceae; g__; s__
OTU_2163	311	412	272	180	112	63	5	8	7	k__Bacteria; p__Chloroflexi; c__TK10; o__B07_WMSP1; f__FFCH4570; g__; s__
OTU_788	10	14	17	470	464	354	15	10	11	k__Bacteria; p__Acidobacteria; c__[Chloracidobacteria]; o__RB41; f__Ellin6075; g__; s__
OTU_33	122	173	161	296	330	245	14	5	8	k__Bacteria; p__Planctomycetes; c__Phycisphaerae; o__WD2101; f__; g__; s__
OTU_39	170	195	124	389	276	162	3	10	3	k__Bacteria; p__AD3; c__ABS-6; o__; f__; g__; s__
OTU_51	433	337	478	13	9	8	4	5	7	k__Bacteria; p__Chloroflexi; c__Ktedonobacteria; o__Thermogemmatisporales; f__Thermogemmatisporaceae; g__; s__
OTU_69	25	28	46	21	29	22	304	337	444	k__Bacteria; p__Proteobacteria; c__Gammaproteobacteria; o__Xanthomonadales; f__Sinobacteraceae; g__; s__
OTU_56	3	4	5	6	8	5	179	610	431	k__Archaea; p__Euryarchaeota; c__Methanobacteria; o__Methanobacteriales; f__Methanobacteriaceae; g__Methanobacterium; s__bryantii
OTU_23	111	112	141	153	142	78	163	165	151	k__Bacteria; p__Proteobacteria; c__Gammaproteobacteria; o__Enterobacteriales; f__Enterobacteriaceae; g__Serratia; s__marcescens
OTU_155	158	185	358	12	16	9	133	110	186	k__Bacteria; p__Bacteroidetes; c__Flavobacteriia; o__Flavobacteriales; f__Flavobacteriaceae; g__Flavobacterium; s__succinicans
OTU_177	56	83	85	26	22	13	189	319	363	k__Bacteria; p__Actinobacteria; c__Actinobacteria; o__Actinomycetales; f__Microbacteriaceae; g__; s__
OTU_280	108	121	225	123	152	69	99	91	138	k__Bacteria; p__Proteobacteria; c__Alphaproteobacteria; o__Rhizobiales; f__Hyphomicrobiaceae; g__Rhodoplanes; s__
OTU_78	101	113	115	148	138	85	131	137	150	k__Bacteria; p__Proteobacteria; c__Gammaproteobacteria; o__Alteromonadales; f__Alteromonadaceae; g__Marinobacter; s__
OTU_71	8	3	7	11	7	4	446	368	257	k__Bacteria; p__Acidobacteria; c__Acidobacteria-6; o__iii1-15; f__; g__; s__
OTU_109	156	196	172	208	228	115	11	7	7	k__Bacteria; p__Acidobacteria; c__DA052; o__Ellin6513; f__; g__; s__
OTU_55	16	16	15	459	347	217	12	7	9	k__Bacteria; p__Acidobacteria; c__[Chloracidobacteria]; o__RB41; f__; g__; s__
OTU_100	141	133	163	219	203	142	35	38	21	k__Bacteria; p__Planctomycetes; c__Planctomycetia; o__Planctomycetales; f__Planctomycetaceae; g__Planctomyces; s__
OTU_94	236	174	389	134	94	42	8	7	7	k__Bacteria; p__Actinobacteria; c__Actinobacteria; o__Actinomycetales; f__; g__; s__
OTU_120	50	37	43	388	321	219	12	14	6	k__Bacteria; p__Acidobacteria; c__[Chloracidobacteria]; o__RB41; f__; g__; s__
OTU_53	210	186	193	156	197	133	5	5	5	k__Bacteria; p__Verrucomicrobia; c__[Spartobacteria]; o__[Chthoniobacterales]; f__[Chthoniobacteraceae]; g__DA101; s__
OTU_135	198	214	218	143	164	108	16	9	13	k__Bacteria; p__Planctomycetes; c__Phycisphaerae; o__WD2101; f__; g__; s__
OTU_2734	56	63	65	37	47	21	204	259	331	k__Bacteria; p__Proteobacteria; c__Betaproteobacteria; o__Burkholderiales; f__Comamonadaceae
OTU_79	87	103	99	461	198	101	8	5	10	k__Bacteria; p__Acidobacteria; c__Acidobacteriia; o__Acidobacteriales; f__Koribacteraceae; g__; s__
OTU_54	247	221	246	98	115	68	24	18	13	k__Bacteria; p__Verrucomicrobia; c__[Spartobacteria]; o__[Chthoniobacterales]; f__[Chthoniobacteraceae]; g__DA101; s__
OTU_256	208	207	183	120	111	85	31	37	45	k__Bacteria; p__Verrucomicrobia; c__[Spartobacteria]; o__[Chthoniobacterales]; f__[Chthoniobacteraceae]; g__Chthoniobacter; s__
OTU_119	18	30	24	192	143	94	149	222	154	k__Bacteria; p__Chloroflexi; c__Ellin6529; o__; f__; g__; s__
OTU_26	10	7	11	10	17	2	272	313	358	k__Bacteria; p__Verrucomicrobia; c__[Spartobacteria]; o__[Chthoniobacterales]; f__[Chthoniobacteraceae]; g__Candidatus Xiphinematobacter; s__
OTU_91	13	19	16	12	11	6	295	349	275	k__Bacteria; p__Verrucomicrobia; c__[Spartobacteria]; o__[Chthoniobacterales]; f__[Chthoniobacteraceae]; g__; s__
OTU_849	64	59	70	259	144	151	119	76	46	k__Bacteria; p__Acidobacteria; c__Acidobacteria-6; o__iii1-15; f__; g__; s__
OTU_118	9	7	5	8	5	3	309	332	296	k__Bacteria; p__Acidobacteria; c__Acidobacteria-6; o__iii1-15; f__; g__; s__
OTU_519	7	9	3	91	30	29	322	304	176	k__Bacteria; p__Acidobacteria; c__Acidobacteria-6; o__iii1-15; f__; g__; s__
OTU_63	360	270	263	23	28	17	3	4	2	k__Bacteria; p__Verrucomicrobia; c__[Spartobacteria]; o__[Chthoniobacterales]; f__[Chthoniobacteraceae]
OTU_89	50	65	110	93	48	30	142	173	233	k__Bacteria; p__Actinobacteria; c__Actinobacteria; o__Actinomycetales; f__Nakamurellaceae; g__; s__
OTU_1395	34	38	44	280	158	89	59	132	87	k__Bacteria; p__Chloroflexi; c__Chloroflexi; o__[Roseiflexales]; f__[Kouleothrixaceae]; g__; s__
OTU_49	30	45	40	17	6	7	169	250	348	k__Bacteria; p__Actinobacteria; c__Actinobacteria; o__Actinomycetales; f__Cellulomonadaceae; g__Cellulomonas; s__xylanilytica
OTU_57	44	48	97	11	13	7	190	181	321	k__Bacteria; p__Bacteroidetes; c__[Saprospirae]; o__[Saprospirales]; f__Chitinophagaceae; g__; s__
OTU_99	56	66	77	72	61	41	124	204	192	k__Bacteria; p__Actinobacteria; c__Thermoleophilia; o__Solirubrobacterales; f__; g__; s__
OTU_476	140	142	139	144	94	71	45	68	43	k__Bacteria; p__Chloroflexi; c__Ellin6529; o__; f__; g__; s__
OTU_37	5	6	8	256	381	213	7	4	5	k__Bacteria; p__Gemmatimonadetes; c__Gemmatimonadetes; o__; f__; g__; s__
OTU_81	207	216	263	59	66	54	5	10	4	k__Bacteria; p__Planctomycetes; c__Phycisphaerae; o__WD2101; f__; g__; s__
OTU_1845	137	128	146	76	62	27	140	99	63	k__Bacteria; p__Acidobacteria; c__Acidobacteria-6; o__iii1-15; f__; g__; s__
OTU_43	5	7	5	6	10	1	270	286	285	k__Bacteria; p__Verrucomicrobia; c__Verrucomicrobiae; o__Verrucomicrobiales; f__Verrucomicrobiaceae; g__; s__
OTU_41	74	138	50	301	88	99	33	47	39	k__Bacteria; p__Planctomycetes; c__Planctomycetia; o__Pirellulales; f__Pirellulaceae; g__; s__
OTU_127	123	126	226	161	133	77	4	8	7	k__Bacteria; p__Acidobacteria; c__Solibacteres; o__Solibacterales; f__Solibacteraceae; g__Candidatus Solibacter; s__
OTU_159	154	234	118	35	13	12	139	90	64	k__Bacteria; p__Verrucomicrobia; c__Opitutae; o__Opitutales; f__Opitutaceae; g__; s__
OTU_104	71	85	105	94	103	63	120	88	125	k__Bacteria; p__Proteobacteria; c__Alphaproteobacteria; o__Rhodobacterales; f__Rhodobacteraceae; g__; s__
OTU_60	63	56	69	221	266	153	7	8	8	k__Bacteria; p__Bacteroidetes; c__[Saprospirae]; o__[Saprospirales]; f__Chitinophagaceae; g__; s__
OTU_126	97	88	90	254	129	62	28	54	42	k__Bacteria; p__Planctomycetes; c__Planctomycetia; o__Pirellulales; f__Pirellulaceae; g__; s__
OTU_141	298	237	290	4	4	3	3	2	1	k__Bacteria; p__Chloroflexi; c__Ktedonobacteria; o__Thermogemmatisporales; f__Thermogemmatisporaceae; g__; s__
OTU_184	146	170	158	93	68	71	39	43	42	k__Bacteria; p__Planctomycetes; c__Planctomycetia; o__Gemmatales; f__Gemmataceae; g__; s__
OTU_96	92	38	123	167	119	39	28	127	97	k__Bacteria; p__Firmicutes; c__Bacilli; o__Bacillales; f__Bacillaceae; g__Bacillus; s__
OTU_102	13	9	12	29	13	10	223	214	304	k__Bacteria; p__Actinobacteria; c__Actinobacteria; o__Actinomycetales; f__Intrasporangiaceae; g__Janibacter; s__
OTU_44	81	85	90	104	70	63	117	87	120	k__Bacteria; p__Proteobacteria; c__Gammaproteobacteria; o__Alteromonadales; f__Idiomarinaceae; g__Pseudidiomarina; s__
OTU_1261	4	3	3	7	2	2	248	295	250	k__Bacteria; p__Acidobacteria; c__Acidobacteria-6; o__iii1-15; f__mb2424; g__; s__
OTU_83	27	50	26	306	214	171	6	7	6	k__Bacteria; p__Acidobacteria; c__iii1-8; o__DS-18; f__; g__; s__
OTU_253	175	179	323	2	1	1	34	32	52	k__Bacteria; p__Bacteroidetes; c__Flavobacteriia; o__Flavobacteriales; f__Flavobacteriaceae; g__Flavobacterium; s__
OTU_86	2	5	8	4	8	4	245	290	227	k__Bacteria; p__Acidobacteria; c__Acidobacteria-6; o__iii1-15; f__mb2424; g__; s__
OTU_108	159	95	149	159	134	72	5	9	10	k__Bacteria; p__Verrucomicrobia; c__[Spartobacteria]; o__[Chthoniobacterales]; f__[Chthoniobacteraceae]; g__Candidatus Xiphinematobacter; s__
OTU_40	63	66	47	295	193	98	5	5	7	k__Bacteria; p__Chloroflexi; c__Anaerolineae; o__A31; f__S47; g__; s__
OTU_774	110	108	153	64	56	31	66	86	92	k__Bacteria; p__Proteobacteria; c__Betaproteobacteria; o__Ellin6067; f__; g__; s__
OTU_221	176	130	257	72	60	29	8	12	17	k__Bacteria; p__Proteobacteria; c__Alphaproteobacteria; o__Rhizobiales; f__Hyphomicrobiaceae; g__Rhodoplanes; s__
OTU_42	118	131	105	157	68	52	26	48	40	k__Bacteria; p__Tenericutes; c__Mollicutes; o__Anaeroplasmatales; f__Anaeroplasmataceae; g__Asteroleplasma; s__
OTU_626	111	100	77	149	136	86	20	31	33	k__Bacteria; p__Chloroflexi; c__Ellin6529; o__; f__; g__; s__
OTU_798	18	29	16	366	191	108	4	3	4	k__Bacteria; p__Chloroflexi; c__Chloroflexi; o__[Roseiflexales]; f__[Kouleothrixaceae]; g__; s__
OTU_335	12	22	26	42	43	29	143	148	271	k__Bacteria; p__Bacteroidetes; c__[Saprospirae]; o__[Saprospirales]; f__Chitinophagaceae; g__; s__
OTU_297	69	76	78	54	20	23	113	116	183	k__Bacteria; p__Actinobacteria; c__Actinobacteria; o__Actinomycetales; f__Intrasporangiaceae; g__; s__
OTU_52	23	21	30	25	13	14	237	189	173	k__Bacteria; p__Planctomycetes; c__Planctomycetia; o__Gemmatales; f__Gemmataceae; g__; s__
OTU_66	2	9	3	6	3	7	309	197	184	k__Bacteria; p__Planctomycetes; c__Planctomycetia; o__Gemmatales; f__Gemmataceae; g__Gemmata; s__
OTU_121	3	5	3	9	5	3	144	282	256	k__Bacteria; p__Planctomycetes; c__Planctomycetia; o__Pirellulales; f__Pirellulaceae; g__; s__
OTU_132	54	102	104	120	143	73	33	28	52	k__Bacteria; p__Proteobacteria; c__Betaproteobacteria; o__Ellin6067; f__; g__; s__
OTU_167	20	18	24	257	153	119	57	32	27	k__Bacteria; p__Acidobacteria; c__Acidobacteria-6; o__iii1-15; f__; g__; s__
OTU_144	37	32	49	83	67	27	107	125	179	k__Bacteria; p__Actinobacteria; c__Acidimicrobiia; o__Acidimicrobiales; f__EB1017; g__; s__
OTU_82	25	35	29	28	10	7	245	176	141	k__Bacteria; p__Acidobacteria; c__Acidobacteria-6; o__iii1-15; f__RB40; g__; s__
OTU_58	16	14	28	191	287	143	3	6	7	k__Bacteria; p__Gemmatimonadetes; c__Gemmatimonadetes; o__N1423WL; f__; g__; s__
OTU_75	64	62	69	83	61	33	88	102	131	k__Bacteria; p__Actinobacteria; c__Actinobacteria; o__Actinomycetales; f__Micrococcaceae; g__Micrococcus; s__
OTU_287	36	35	35	20	22	29	219	126	154	k__Bacteria; p__Planctomycetes; c__Phycisphaerae; o__WD2101; f__; g__; s__
OTU_80	126	142	120	73	50	31	46	49	32	k__Bacteria; p__Planctomycetes; c__Planctomycetia; o__Gemmatales; f__Gemmataceae; g__; s__
OTU_182	34	54	32	177	170	177	4	8	11	k__Bacteria; p__Acidobacteria; c__[Chloracidobacteria]; o__RB41; f__; g__; s__
OTU_5068	16	17	20	28	27	21	262	142	127	k__Bacteria; p__Acidobacteria; c__Acidobacteria-6; o__iii1-15; f__RB40; g__; s__
OTU_508	151	109	138	88	91	57	6	3	7	k__Bacteria; p__Verrucomicrobia; c__[Spartobacteria]; o__[Chthoniobacterales]; f__[Chthoniobacteraceae]; g__DA101; s__
OTU_72	4	4	4	2	2	1	168	182	281	k__Bacteria; p__Bacteroidetes; c__[Saprospirae]; o__[Saprospirales]; f__Saprospiraceae; g__; s__
OTU_68	1	4	8	5	3	4	232	172	210	k__Bacteria; p__Verrucomicrobia; c__[Spartobacteria]; o__[Chthoniobacterales]; f__[Chthoniobacteraceae]; g__; s__
OTU_202	11	18	17	325	107	40	28	40	40	k__Bacteria; p__Actinobacteria; c__Actinobacteria; o__Actinomycetales; f__Pseudonocardiaceae; g__Pseudonocardia; s__
OTU_73	46	54	62	67	77	50	87	90	90	k__Bacteria; p__Proteobacteria; c__Alphaproteobacteria; o__Sphingomonadales; f__; g__; s__
OTU_65	124	217	86	39	15	7	30	42	59	k__Bacteria; p__Cyanobacteria; c__Chloroplast; o__Streptophyta; f__; g__; s__
OTU_183	52	58	62	76	73	70	91	62	74	k__Bacteria; p__Planctomycetes; c__Phycisphaerae; o__WD2101; f__; g__; s__
OTU_112	42	51	67	72	71	39	64	80	121	k__Bacteria; p__Proteobacteria; c__Betaproteobacteria; o__IS-44; f__; g__; s__
OTU_116	139	136	141	81	63	18	5	7	6	k__Bacteria; p__Actinobacteria; c__Thermoleophilia; o__Solirubrobacterales; f__; g__; s__
OTU_377	31	39	36	52	43	32	178	101	83	k__Bacteria; p__Acidobacteria; c__Acidobacteria-6; o__iii1-15; f__RB40; g__; s__
OTU_138	129	105	133	102	76	39	3	0	7	k__Bacteria; p__Planctomycetes; c__Planctomycetia; o__Pirellulales; f__Pirellulaceae; g__; s__
OTU_150	128	125	129	89	61	39	10	5	3	k__Bacteria; p__Planctomycetes; c__Planctomycetia; o__Gemmatales; f__Gemmataceae; g__; s__
OTU_113	125	148	129	55	61	50	4	3	2	k__Bacteria; p__Planctomycetes; c__Phycisphaerae; o__WD2101; f__; g__; s__
OTU_261	113	127	156	60	61	47	3	4	1	k__Bacteria; p__Proteobacteria; c__Gammaproteobacteria; o__Xanthomonadales; f__Sinobacteraceae; g__; s__
OTU_553	196	155	198	7	0	4	4	1	0	k__Bacteria; p__Chloroflexi; c__Ktedonobacteria; o__Thermogemmatisporales; f__Thermogemmatisporaceae; g__; s__
OTU_74	95	116	157	74	61	54	4	1	3	k__Bacteria; p__Proteobacteria; c__Gammaproteobacteria; o__Xanthomonadales; f__Sinobacteraceae; g__; s__
OTU_192	61	69	56	69	61	41	71	60	64	k__Archaea; p__Crenarchaeota; c__MBGB; o__; f__; g__; s__
OTU_436	14	32	39	18	29	14	117	100	180	k__Bacteria; p__Bacteroidetes; c__[Saprospirae]; o__[Saprospirales]; f__Chitinophagaceae; g__; s__
OTU_67	139	190	173	12	6	3	6	7	6	k__Archaea; p__Crenarchaeota; c__MBGA; o__NRP-J; f__; g__; s__
OTU_143	108	124	157	51	59	32	5	1	1	k__Bacteria; p__Proteobacteria; c__Gammaproteobacteria; o__Xanthomonadales; f__Sinobacteraceae; g__; s__
OTU_290	28	33	39	50	30	9	80	127	142	k__Bacteria; p__Actinobacteria; c__Thermoleophilia; o__Solirubrobacterales; f__Solirubrobacteraceae; g__; s__
OTU_218	65	70	72	81	59	40	52	50	42	k__Archaea; p__Crenarchaeota; c__Thaumarchaeota; o__Cenarchaeales; f__SAGMA-X; g__; s__
OTU_131	11	19	19	24	29	17	117	136	158	k__Bacteria; p__Proteobacteria; c__Betaproteobacteria; o__Ellin6067; f__; g__; s__
OTU_265	169	138	199	9	1	5	2	3	3	k__Bacteria; p__Chloroflexi; c__Ktedonobacteria; o__Thermogemmatisporales; f__Thermogemmatisporaceae; g__; s__
OTU_197	82	77	118	99	88	53	3	4	4	k__Bacteria; p__Proteobacteria; c__Betaproteobacteria; o__A21b; f__EB1003; g__; s__
OTU_115	55	63	65	70	56	29	69	52	67	k__Bacteria; p__Proteobacteria; c__Gammaproteobacteria; o__Alteromonadales; f__Alteromonadaceae; g__Marinobacter; s__
OTU_303	148	143	140	22	35	19	2	6	2	k__Bacteria; p__Acidobacteria; c__DA052; o__Ellin6513; f__; g__; s__
OTU_4004	154	122	168	22	26	16	2	2	4	k__Bacteria; p__Verrucomicrobia; c__[Spartobacteria]; o__[Chthoniobacterales]; f__[Chthoniobacteraceae]; g__DA101; s__
OTU_129	7	12	8	289	117	78	1	0	3	k__Bacteria; p__Tenericutes; c__Mollicutes; o__Anaeroplasmatales; f__Anaeroplasmataceae; g__Asteroleplasma; s__
OTU_110	8	5	14	22	18	14	103	110	215	k__Bacteria; p__Bacteroidetes; c__[Saprospirae]; o__[Saprospirales]; f__Chitinophagaceae; g__Flavisolibacter; s__
OTU_98	54	41	57	54	46	37	77	60	83	k__Bacteria; p__Actinobacteria; c__Actinobacteria; o__Actinomycetales; f__Dermabacteraceae; g__Brachybacterium; s__
OTU_90	78	95	132	59	79	54	5	1	4	k__Bacteria; p__Acidobacteria; c__Solibacteres; o__Solibacterales; f__; g__; s__
OTU_222	89	104	169	21	25	16	27	30	25	k__Bacteria; p__Proteobacteria; c__Alphaproteobacteria; o__Ellin329; f__; g__; s__
OTU_194	15	7	6	56	37	27	81	186	85	k__Bacteria; p__Chloroflexi; c__TK10; o__AKYG885; f__Dolo_23; g__; s__
OTU_128	53	61	69	71	96	47	24	36	31	k__Bacteria; p__Proteobacteria; c__Betaproteobacteria; o__; f__; g__; s__
OTU_105	127	154	147	12	15	15	4	4	6	k__Bacteria; p__Planctomycetes; c__Phycisphaerae; o__WD2101; f__; g__; s__
OTU_3092	8	6	4	18	6	4	212	136	86	k__Bacteria; p__Verrucomicrobia; c__Verrucomicrobiae; o__Verrucomicrobiales; f__Verrucomicrobiaceae; g__Luteolibacter; s__
OTU_309	41	39	60	154	90	33	16	23	19	k__Bacteria; p__Actinobacteria; c__Actinobacteria; o__Actinomycetales; f__Pseudonocardiaceae; g__Pseudonocardia; s__
OTU_569	97	103	161	39	41	21	2	4	6	k__Bacteria; p__Proteobacteria; c__Alphaproteobacteria; o__Ellin329; f__; g__; s__
OTU_858	5	12	10	21	11	9	179	113	114	k__Bacteria; p__Acidobacteria; c__Acidobacteria-6; o__iii1-15; f__RB40; g__; s__
OTU_289	43	37	51	64	56	41	56	58	67	k__Bacteria; p__Proteobacteria; c__Gammaproteobacteria; o__Pseudomonadales; f__Moraxellaceae; g__Acinetobacter; s__
OTU_3998	77	55	61	54	70	50	53	30	21	k__Bacteria; p__Verrucomicrobia; c__[Spartobacteria]; o__[Chthoniobacterales]; f__[Chthoniobacteraceae]; g__Chthoniobacter; s__
OTU_2215	168	129	161	7	0	1	2	1	1	k__Bacteria; p__Chloroflexi; c__Ktedonobacteria; o__Thermogemmatisporales; f__Thermogemmatisporaceae; g__; s__
OTU_188	17	14	22	59	13	11	63	118	152	k__Bacteria; p__Actinobacteria; c__Actinobacteria; o__Actinomycetales; f__; g__; s__
OTU_237	42	47	53	62	61	30	49	59	66	k__Bacteria; p__Proteobacteria; c__Gammaproteobacteria; o__Pseudomonadales; f__Pseudomonadaceae; g__; s__
OTU_154	11	22	19	17	13	6	73	159	146	k__Bacteria; p__Actinobacteria; c__Actinobacteria; o__Actinomycetales; f__Micromonosporaceae
OTU_157	28	33	37	47	37	40	101	77	64	k__Bacteria; p__Verrucomicrobia; c__[Pedosphaerae]; o__[Pedosphaerales]; f__auto67_4W; g__; s__
OTU_270	2	2	3	0	2	4	108	173	169	k__Bacteria; p__Planctomycetes; c__Planctomycetia; o__Pirellulales; f__Pirellulaceae; g__; s__
OTU_258	21	44	42	29	36	24	75	88	102	k__Bacteria; p__Proteobacteria; c__Alphaproteobacteria; o__Sphingomonadales; f__Sphingomonadaceae; g__Sphingomonas; s__
OTU_293	0	3	1	3	3	3	89	190	163	k__Bacteria; p__Planctomycetes; c__Planctomycetia; o__Pirellulales; f__Pirellulaceae; g__; s__
OTU_107	38	52	49	50	59	24	74	47	58	k__Bacteria; p__Proteobacteria; c__Gammaproteobacteria; o__Thiotrichales; f__Piscirickettsiaceae; g__Methylophaga; s__
OTU_88	0	3	2	4	3	2	97	230	107	k__Bacteria; p__Chloroflexi; c__S085; o__; f__; g__; s__
OTU_334	16	28	30	56	77	35	49	70	84	k__Bacteria; p__Proteobacteria; c__Alphaproteobacteria; o__Rhizobiales; f__Hyphomicrobiaceae; g__Rhodoplanes; s__
OTU_252	85	99	123	63	42	25	2	2	3	k__Bacteria; p__Acidobacteria; c__Solibacteres; o__Solibacterales; f__Solibacteraceae; g__Candidatus Solibacter; s__
OTU_2593	30	41	29	51	52	30	71	56	84	k__Bacteria; p__Proteobacteria; c__Betaproteobacteria; o__Burkholderiales; f__Comamonadaceae; g__; s__
OTU_339	45	48	65	74	107	69	16	4	16	k__Bacteria; p__Planctomycetes; c__Phycisphaerae; o__WD2101; f__; g__; s__
OTU_173	41	53	46	56	69	39	55	40	44	k__Bacteria; p__Proteobacteria; c__Epsilonproteobacteria; o__Campylobacterales; f__Helicobacteraceae; g__Sulfuricurvum; s__kujiense
OTU_165	29	39	71	34	34	19	62	62	92	k__Bacteria; p__Bacteroidetes; c__[Saprospirae]; o__[Saprospirales]; f__Chitinophagaceae; g__; s__
OTU_97	4	3	2	2	2	0	110	161	158	k__Bacteria; p__Actinobacteria; c__Thermoleophilia; o__Solirubrobacterales; f__; g__; s__
OTU_895	10	6	10	31	15	8	103	145	112	k__Bacteria; p__Acidobacteria; c__Acidobacteria-6; o__iii1-15; f__; g__; s__
OTU_317	42	44	42	50	56	34	54	55	62	k__Bacteria; p__Verrucomicrobia; c__[Spartobacteria]; o__[Chthoniobacterales]; f__[Chthoniobacteraceae]; g__Chthoniobacter; s__
OTU_323	24	25	35	91	110	119	13	7	13	k__Bacteria; p__Planctomycetes; c__Phycisphaerae; o__WD2101; f__; g__; s__
OTU_247	39	31	40	111	138	69	2	3	2	k__Bacteria; p__Proteobacteria; c__Betaproteobacteria; o__; f__; g__; s__
OTU_193	24	21	41	56	48	35	65	67	76	k__Bacteria; p__Proteobacteria; c__Betaproteobacteria; o__SC-I-84; f__; g__; s__
OTU_776	12	22	12	44	22	15	75	135	92	k__Bacteria; p__Planctomycetes; c__Planctomycetia; o__Pirellulales; f__Pirellulaceae; g__; s__
OTU_233	51	54	84	39	26	19	38	37	74	k__Bacteria; p__Proteobacteria; c__Betaproteobacteria; o__Burkholderiales; f__Comamonadaceae; g__; s__
OTU_114	27	32	36	114	135	73	2	0	0	k__Bacteria; p__Bacteroidetes; c__[Saprospirae]; o__[Saprospirales]; f__Chitinophagaceae; g__; s__
OTU_122	0	1	1	5	1	2	174	156	78	k__Bacteria; p__Acidobacteria; c__[Chloracidobacteria]; o__RB41; f__Ellin6075; g__; s__
OTU_328	94	80	97	70	38	31	2	1	2	k__Bacteria; p__Planctomycetes; c__Planctomycetia; o__Gemmatales; f__Isosphaeraceae; g__; s__
OTU_403	59	44	78	67	43	38	27	29	29	k__Bacteria; p__Planctomycetes; c__Planctomycetia; o__Pirellulales; f__Pirellulaceae; g__A17; s__
OTU_278	42	37	60	182	20	7	13	21	26	k__Bacteria; p__Actinobacteria; c__Acidimicrobiia; o__Acidimicrobiales; f__; g__; s__
OTU_189	114	151	118	6	5	2	3	3	2	k__Bacteria; p__Chloroflexi; c__TK10; o__B07_WMSP1; f__; g__; s__
OTU_219	3	2	0	2	2	3	121	155	116	k__Bacteria; p__Chloroflexi; c__Ellin6529; o__; f__; g__; s__
OTU_139	117	85	95	38	37	26	4	1	0	k__Bacteria; p__Verrucomicrobia; c__[Spartobacteria]; o__[Chthoniobacterales]; f__[Chthoniobacteraceae]; g__; s__
OTU_140	69	79	67	57	73	52	2	3	1	k__Bacteria; p__Planctomycetes; c__Phycisphaerae; o__WD2101; f__; g__; s__
OTU_198	9	18	9	134	39	56	29	57	50	k__Bacteria; p__Planctomycetes; c__Planctomycetia; o__Pirellulales; f__Pirellulaceae; g__; s__
OTU_146	45	61	78	69	54	38	8	23	22	k__Bacteria; p__Actinobacteria; c__Thermoleophilia; o__Solirubrobacterales; f__; g__; s__
OTU_84	5	2	1	1	1	4	98	188	97	k__Bacteria; p__Chloroflexi; c__TK17; o__mle1-48; f__; g__; s__
OTU_158	12	15	12	103	120	61	17	27	28	k__Bacteria; p__Nitrospirae; c__Nitrospira; o__Nitrospirales; f__Nitrospiraceae; g__Nitrospira; s__
OTU_206	53	70	86	56	52	19	16	19	24	k__Bacteria; p__Actinobacteria; c__Acidimicrobiia; o__Acidimicrobiales; f__EB1017; g__; s__
OTU_282	33	34	32	27	23	21	71	68	86	k__Bacteria; p__Proteobacteria; c__Gammaproteobacteria; o__Pseudomonadales; f__Pseudomonadaceae; g__Pseudomonas; s__
OTU_117	111	148	119	2	5	5	1	2	1	k__Bacteria; p__Planctomycetes; c__Phycisphaerae; o__WD2101; f__; g__; s__
OTU_3643	122	107	148	2	1	5	4	3	2	k__Bacteria; p__Chloroflexi; c__Ktedonobacteria; o__Thermogemmatisporales; f__Thermogemmatisporaceae; g__; s__
OTU_170	41	23	55	14	29	10	71	57	92	k__Bacteria; p__Proteobacteria; c__Betaproteobacteria; o__SC-I-84; f__; g__; s__
OTU_175	24	43	51	33	52	23	55	46	64	k__Bacteria; p__Bacteroidetes; c__Flavobacteriia; o__Flavobacteriales; f__Flavobacteriaceae; g__Gillisia; s__
OTU_275	25	17	18	40	45	29	62	77	74	k__Bacteria; p__Verrucomicrobia; c__[Spartobacteria]; o__[Chthoniobacterales]; f__[Chthoniobacteraceae]; g__; s__
OTU_103	27	44	50	43	39	41	44	43	55	k__Bacteria; p__Proteobacteria; c__Gammaproteobacteria; o__Alteromonadales; f__Idiomarinaceae; g__Idiomarina; s__
OTU_191	41	34	42	46	48	30	46	45	54	k__Bacteria; p__Proteobacteria; c__Alphaproteobacteria; o__Rhizobiales; f__Hyphomicrobiaceae; g__Devosia; s__
OTU_266	19	28	17	122	83	67	15	25	10	k__Bacteria; p__Nitrospirae; c__Nitrospira; o__Nitrospirales; f__0319-6A21; g__; s__
OTU_136	5	9	7	225	84	39	7	1	5	k__Bacteria; p__Acidobacteria; c__Acidobacteria-6; o__iii1-15; f__; g__; s__
OTU_226	91	80	91	37	50	22	1	4	1	k__Bacteria; p__Verrucomicrobia; c__[Spartobacteria]; o__[Chthoniobacterales]; f__[Chthoniobacteraceae]; g__DA101; s__
OTU_389	8	10	8	6	5	1	138	78	118	k__Bacteria; p__Actinobacteria; c__Actinobacteria; o__Actinomycetales; f__Nocardioidaceae; g__; s__
OTU_124	40	40	39	50	46	20	50	30	56	k__Bacteria; p__OP8; c__; o__; f__; g__; s__
OTU_262	36	38	65	7	12	8	55	49	101	k__Bacteria; p__Bacteroidetes; c__Sphingobacteriia; o__Sphingobacteriales; f__Sphingobacteriaceae; g__; s__
OTU_148	41	45	36	46	53	26	50	35	38	k__Archaea; p__Euryarchaeota; c__Thermoplasmata; o__E2; f__DHVEG-1; g__; s__
OTU_1693	17	15	13	75	58	36	41	57	58	k__Bacteria; p__Chloroflexi; c__Ellin6529; o__; f__; g__; s__
OTU_133	123	86	148	5	1	3	1	2	0	k__Bacteria; p__Chloroflexi; c__Ktedonobacteria; o__Thermogemmatisporales; f__Thermogemmatisporaceae; g__; s__
OTU_166	30	24	20	114	100	72	2	3	3	k__Bacteria; p__Acidobacteria; c__[Chloracidobacteria]; o__RB41; f__Ellin6075; g__; s__
OTU_369	60	70	119	36	50	23	3	2	3	k__Bacteria; p__Proteobacteria; c__Betaproteobacteria; o__A21b; f__EB1003; g__; s__
OTU_727	39	74	55	34	48	39	31	18	28	k__Bacteria; p__Planctomycetes; c__Phycisphaerae; o__WD2101; f__; g__; s__
OTU_153	14	7	19	2	6	4	109	97	106	k__Bacteria; p__Proteobacteria; c__Gammaproteobacteria; o__Xanthomonadales; f__Xanthomonadaceae; g__; s__
OTU_268	34	26	38	33	23	18	45	66	79	k__Bacteria; p__Actinobacteria; c__Actinobacteria; o__Actinomycetales; f__Microbacteriaceae; g__; s__
OTU_487	82	109	144	5	10	3	2	2	5	k__Bacteria; p__Bacteroidetes; c__[Saprospirae]; o__[Saprospirales]; f__Chitinophagaceae; g__; s__
OTU_172	4	10	6	43	78	59	66	41	49	k__Bacteria; p__Planctomycetes; c__Phycisphaerae; o__WD2101; f__; g__; s__
OTU_501	2	7	5	13	16	7	131	76	99	k__Bacteria; p__Planctomycetes; c__Planctomycetia; o__Planctomycetales; f__Planctomycetaceae; g__Planctomyces; s__
OTU_171	12	9	18	106	132	70	3	0	3	k__Bacteria; p__Acidobacteria; c__iii1-8; o__SJA-36; f__; g__; s__
OTU_212	33	31	57	73	73	54	7	9	15	k__Bacteria; p__Bacteroidetes; c__[Saprospirae]; o__[Saprospirales]; f__Chitinophagaceae; g__; s__
OTU_564	39	56	51	31	43	22	41	41	27	k__Archaea; p__Crenarchaeota; c__Thaumarchaeota; o__Cenarchaeales; f__SAGMA-X; g__; s__
OTU_163	7	9	9	6	9	8	80	83	139	k__Bacteria; p__Bacteroidetes; c__[Saprospirae]; o__[Saprospirales]; f__Chitinophagaceae; g__; s__
OTU_709	27	19	36	54	29	21	37	61	66	k__Bacteria; p__Actinobacteria; c__Actinobacteria; o__Actinomycetales; f__Mycobacteriaceae; g__Mycobacterium; s__
OTU_203	12	14	13	3	3	0	169	72	62	k__Bacteria; p__Acidobacteria; c__Acidobacteria-6; o__iii1-15; f__RB40; g__; s__
OTU_244	52	76	65	48	44	30	15	11	7	k__Bacteria; p__Planctomycetes; c__Planctomycetia; o__Gemmatales; f__Gemmataceae; g__; s__
OTU_320	42	31	40	20	32	14	48	52	68	k__Bacteria; p__Proteobacteria; c__Betaproteobacteria; o__Burkholderiales; f__Oxalobacteraceae; g__Janthinobacterium; s__
OTU_291	61	59	81	16	31	18	26	24	30	k__Bacteria; p__Actinobacteria; c__Acidimicrobiia; o__Acidimicrobiales; f__EB1017; g__; s__
OTU_443	40	52	75	69	52	43	2	7	6	k__Bacteria; p__Actinobacteria; c__Actinobacteria; o__Actinomycetales; f__Frankiaceae; g__; s__
OTU_919	23	41	43	63	89	64	6	9	8	k__Bacteria; p__Planctomycetes; c__Phycisphaerae; o__WD2101; f__; g__; s__
OTU_4790	33	38	29	98	84	45	4	8	6	k__Bacteria; p__Proteobacteria; c__Alphaproteobacteria; o__Rhizobiales; f__Hyphomicrobiaceae; g__Rhodoplanes; s__
OTU_106	24	41	34	42	32	32	35	38	66	k__Bacteria; p__Proteobacteria; c__Gammaproteobacteria; o__Pseudomonadales; f__Moraxellaceae; g__Enhydrobacter; s__
OTU_220	44	55	58	52	47	27	35	12	13	k__Bacteria; p__Planctomycetes; c__Phycisphaerae; o__WD2101; f__; g__; s__
OTU_111	24	31	43	45	46	18	43	34	58	k__Bacteria; p__Proteobacteria; c__Alphaproteobacteria; o__Sphingomonadales; f__Erythrobacteraceae; g__Lutibacterium; s__
OTU_161	67	46	67	55	52	46	3	1	4	k__Bacteria; p__Planctomycetes; c__Planctomycetia; o__Gemmatales; f__Gemmataceae; g__; s__
OTU_489	65	68	85	35	24	18	18	9	19	k__Bacteria; p__Proteobacteria; c__Betaproteobacteria; o__MND1; f__; g__; s__
OTU_187	3	2	4	7	4	3	91	116	109	k__Bacteria; p__Verrucomicrobia; c__Verrucomicrobiae; o__Verrucomicrobiales; f__Verrucomicrobiaceae; g__; s__
OTU_142	31	28	51	44	35	30	34	44	41	k__Bacteria; p__Bacteroidetes; c__Flavobacteriia; o__Flavobacteriales; f__Flavobacteriaceae; g__Arenibacter; s__
OTU_260	66	76	50	33	20	10	45	13	24	k__Bacteria; p__Verrucomicrobia; c__Opitutae; o__Opitutales; f__Opitutaceae; g__Opitutus; s__
OTU_493	31	23	36	46	51	36	43	32	39	k__Bacteria; p__Proteobacteria; c__Betaproteobacteria; o__Rhodocyclales; f__Rhodocyclaceae; g__Dechloromonas; s__
OTU_477	19	25	18	11	6	7	85	84	81	k__Bacteria; p__Acidobacteria; c__Acidobacteria-6; o__CCU21; f__; g__; s__
OTU_178	17	19	20	27	13	12	80	77	70	k__Bacteria; p__Planctomycetes; c__Planctomycetia; o__Pirellulales; f__Pirellulaceae; g__; s__
OTU_283	39	46	44	84	70	43	3	3	1	k__Bacteria; p__Planctomycetes; c__Planctomycetia; o__Gemmatales; f__Isosphaeraceae; g__; s__
OTU_145	40	40	55	61	76	46	5	4	2	k__Bacteria; p__Proteobacteria; c__Deltaproteobacteria; o__Myxococcales; f__; g__; s__
OTU_314	19	15	33	47	26	16	47	61	62	k__Bacteria; p__Planctomycetes; c__Planctomycetia; o__Pirellulales; f__Pirellulaceae; g__; s__
OTU_449	25	31	57	48	58	12	22	37	33	k__Bacteria; p__Proteobacteria; c__Alphaproteobacteria; o__Rhizobiales; f__Hyphomicrobiaceae; g__; s__
OTU_4194	28	25	17	38	30	18	47	63	53	k__Bacteria; p__Verrucomicrobia; c__[Spartobacteria]; o__[Chthoniobacterales]; f__[Chthoniobacteraceae]; g__; s__
OTU_433	41	32	32	41	29	19	34	50	40	k__Bacteria; p__Proteobacteria; c__Alphaproteobacteria; o__Rhodobacterales; f__Rhodobacteraceae; g__Paracoccus; s__
OTU_398	70	67	137	14	14	3	8	2	2	k__Bacteria; p__Bacteroidetes; c__Sphingobacteriia; o__Sphingobacteriales; f__Sphingobacteriaceae; g__; s__
OTU_215	22	30	41	33	46	22	33	36	53	k__Bacteria; p__Proteobacteria; c__Alphaproteobacteria; o__Sphingomonadales; f__Erythrobacteraceae; g__; s__
OTU_1540	92	97	94	10	3	2	9	5	3	k__Bacteria; p__Acidobacteria; c__[Chloracidobacteria]; o__RB41; f__Ellin6075; g__; s__
OTU_249	28	33	39	53	63	32	25	21	21	k__Bacteria; p__Planctomycetes; c__Planctomycetia; o__Planctomycetales; f__Planctomycetaceae; g__Planctomyces; s__
OTU_396	27	21	26	146	47	43	1	3	1	k__Bacteria; p__Tenericutes; c__Mollicutes; o__Anaeroplasmatales; f__Anaeroplasmataceae; g__Asteroleplasma; s__
OTU_1822	87	68	108	27	12	3	1	3	5	k__Bacteria; p__Actinobacteria; c__Thermoleophilia; o__Solirubrobacterales; f__Conexibacteraceae; g__; s__
OTU_319	37	26	33	122	52	36	2	0	3	k__Bacteria; p__Chloroflexi; c__Ktedonobacteria; o__Ktedonobacterales; f__Ktedonobacteraceae; g__; s__
OTU_156	27	29	48	32	36	7	45	30	56	k__Bacteria; p__Proteobacteria; c__Alphaproteobacteria; o__Rhizobiales; f__Hyphomicrobiaceae; g__Devosia; s__
OTU_208	4	2	2	3	5	2	132	88	70	k__Bacteria; p__Verrucomicrobia; c__Verrucomicrobiae; o__Verrucomicrobiales; f__Verrucomicrobiaceae; g__; s__
OTU_602	70	49	39	61	49	27	2	3	8	k__Bacteria; p__Verrucomicrobia; c__[Spartobacteria]; o__[Chthoniobacterales]; f__[Chthoniobacteraceae]; g__Candidatus Xiphinematobacter; s__
OTU_434	34	20	40	34	37	16	38	47	39	k__Bacteria; p__Proteobacteria; c__Alphaproteobacteria; o__Rhodobacterales; f__Rhodobacteraceae; g__; s__
OTU_294	8	5	5	78	104	90	3	2	8	k__Bacteria; p__Acidobacteria; c__[Chloracidobacteria]; o__11-24; f__; g__; s__
OTU_474	44	48	110	8	14	7	23	20	29	k__Bacteria; p__Bacteroidetes; c__[Saprospirae]; o__[Saprospirales]; f__Chitinophagaceae; g__; s__
OTU_101	2	1	0	125	98	73	1	0	2	k__Bacteria; p__GN02; c__GN07; o__; f__; g__; s__
OTU_269	21	28	21	16	26	11	38	56	85	k__Bacteria; p__Bacteroidetes; c__[Saprospirae]; o__[Saprospirales]; f__Chitinophagaceae; g__; s__
OTU_322	39	35	48	74	57	31	9	6	3	k__Bacteria; p__Planctomycetes; c__Planctomycetia; o__Gemmatales; f__Isosphaeraceae; g__; s__
OTU_149	29	29	25	50	35	15	35	42	37	k__Bacteria; p__Firmicutes; c__Bacilli; o__Lactobacillales; f__Streptococcaceae; g__Streptococcus; s__
OTU_338	49	63	44	29	18	15	18	39	22	k__Bacteria; p__Chloroflexi; c__S085; o__; f__; g__; s__
OTU_356	51	51	68	46	42	25	7	3	4	k__Bacteria; p__Actinobacteria; c__Thermoleophilia; o__Gaiellales; f__Gaiellaceae; g__; s__
OTU_1058	71	72	115	22	11	3	1	1	0	k__Bacteria; p__Actinobacteria; c__Thermoleophilia; o__Solirubrobacterales; f__Conexibacteraceae; g__; s__
OTU_397	11	16	8	106	63	39	12	30	11	k__Bacteria; p__Chloroflexi; c__S085; o__; f__; g__; s__
OTU_239	22	35	41	44	63	42	10	16	22	k__Bacteria; p__Bacteroidetes; c__[Saprospirae]; o__[Saprospirales]; f__Chitinophagaceae
OTU_690	36	27	31	47	30	24	26	39	35	k__Archaea; p__Crenarchaeota; c__MCG; o__pGrfC26; f__; g__; s__
OTU_2194	7	16	9	21	20	17	92	63	47	k__Bacteria; p__Acidobacteria; c__[Chloracidobacteria]; o__RB41; f__Ellin6075; g__; s__
OTU_445	14	30	37	50	52	40	21	31	17	k__Bacteria; p__Proteobacteria; c__Betaproteobacteria; o__A21b; f__UD5; g__; s__
OTU_169	2	3	2	3	3	0	69	118	91	k__Bacteria; p__Proteobacteria; c__Deltaproteobacteria; o__Spirobacillales; f__; g__; s__
OTU_4186	12	17	17	6	3	5	56	70	105	k__Bacteria; p__Proteobacteria; c__Betaproteobacteria; o__Burkholderiales; f__Comamonadaceae; g__; s__
OTU_279	33	32	31	43	32	31	42	26	20	k__Bacteria; p__Planctomycetes; c__Phycisphaerae; o__WD2101; f__; g__; s__
OTU_336	23	25	33	55	70	38	18	10	18	k__Bacteria; p__Proteobacteria; c__Deltaproteobacteria; o__Myxococcales; f__Haliangiaceae; g__; s__
OTU_180	22	34	37	38	43	13	37	30	35	k__Bacteria; p__Proteobacteria; c__Alphaproteobacteria; o__Rhodobacterales; f__Rhodobacteraceae; g__; s__
OTU_1184	54	61	98	22	30	16	3	1	3	k__Bacteria; p__Bacteroidetes; c__[Saprospirae]; o__[Saprospirales]; f__Chitinophagaceae; g__; s__
OTU_181	59	77	62	28	32	14	5	5	4	k__Bacteria; p__Planctomycetes; c__OM190; o__agg27; f__; g__; s__
OTU_342	11	17	8	9	8	7	79	77	69	k__Bacteria; p__Acidobacteria; c__[Chloracidobacteria]; o__RB41; f__Ellin6075; g__; s__
OTU_692	46	67	94	15	33	7	7	9	7	k__Bacteria; p__Proteobacteria; c__Alphaproteobacteria; o__; f__; g__; s__
OTU_160	25	29	35	74	65	44	4	5	3	k__Bacteria; p__Planctomycetes; c__Planctomycetia; o__Gemmatales; f__Gemmataceae; g__; s__
OTU_466	6	16	7	26	17	15	79	61	56	k__Bacteria; p__Acidobacteria; c__Acidobacteria-6; o__iii1-15; f__; g__; s__
OTU_2022	16	32	65	52	38	35	10	13	21	k__Bacteria; p__Bacteroidetes; c__[Saprospirae]; o__[Saprospirales]; f__Chitinophagaceae; g__; s__
OTU_492	18	18	33	33	16	14	63	40	47	k__Bacteria; p__Planctomycetes; c__Planctomycetia; o__Pirellulales; f__Pirellulaceae; g__Pirellula; s__
OTU_566	33	44	37	75	28	22	13	19	11	k__Bacteria; p__Tenericutes; c__Mollicutes; o__Anaeroplasmatales; f__Anaeroplasmataceae; g__Asteroleplasma; s__
OTU_196	30	40	34	83	43	37	8	2	3	k__Bacteria; p__Planctomycetes; c__Planctomycetia; o__Gemmatales; f__Isosphaeraceae; g__; s__
OTU_372	78	71	69	28	17	10	5	1	1	k__Bacteria; p__Planctomycetes; c__Planctomycetia; o__Gemmatales; f__Gemmataceae; g__; s__
OTU_292	2	3	1	113	92	58	5	3	1	k__Bacteria; p__Chloroflexi; c__Ellin6529; o__; f__; g__; s__
OTU_358	29	20	24	83	68	40	8	1	5	k__Bacteria; p__Acidobacteria; c__Acidobacteriia; o__Acidobacteriales; f__Koribacteraceae; g__; s__
OTU_416	58	71	76	19	26	17	2	3	6	k__Bacteria; p__Acidobacteria; c__Solibacteres; o__Solibacterales; f__; g__; s__
OTU_164	62	43	105	28	23	10	3	0	3	k__Bacteria; p__Actinobacteria; c__Thermoleophilia; o__Gaiellales; f__Gaiellaceae; g__; s__
OTU_211	3	1	4	4	0	2	70	93	100	k__Bacteria; p__Actinobacteria; c__Acidimicrobiia; o__Acidimicrobiales; f__Iamiaceae; g__Iamia; s__
OTU_960	100	83	82	2	1	1	1	2	4	k__Bacteria; p__Chloroflexi; c__Ktedonobacteria; o__Thermogemmatisporales; f__Thermogemmatisporaceae; g__; s__
OTU_186	22	26	27	48	29	28	25	32	38	k__Bacteria; p__Planctomycetes; c__Planctomycetia; o__Pirellulales; f__Pirellulaceae; g__; s__
OTU_210	22	23	30	71	76	47	3	1	2	k__Bacteria; p__Proteobacteria; c__Betaproteobacteria; o__; f__; g__; s__
OTU_213	30	29	38	84	58	29	2	1	1	k__Bacteria; p__Proteobacteria; c__Betaproteobacteria; o__; f__; g__; s__
OTU_263	28	26	29	62	58	42	11	7	8	k__Bacteria; p__Acidobacteria; c__[Chloracidobacteria]; o__RB41; f__Ellin6075; g__; s__
OTU_952	7	9	6	4	6	5	67	71	95	k__Bacteria; p__Proteobacteria; c__Betaproteobacteria; o__Burkholderiales; f__Comamonadaceae; g__; s__
OTU_352	68	70	58	16	20	10	9	8	10	k__Bacteria; p__Planctomycetes; c__Phycisphaerae; o__WD2101; f__; g__; s__
OTU_395	19	26	18	13	20	12	86	34	39	k__Bacteria; p__Planctomycetes; c__Phycisphaerae; o__WD2101; f__; g__; s__
OTU_414	76	56	44	34	27	27	0	2	1	k__Bacteria; p__Verrucomicrobia; c__[Spartobacteria]; o__[Chthoniobacterales]; f__[Chthoniobacteraceae]; g__; s__
OTU_147	0	1	0	2	0	3	91	68	98	k__Bacteria; p__Acidobacteria; c__iii1-8; o__DS-18; f__; g__; s__
OTU_125	1	0	4	5	1	2	99	77	73	k__Bacteria; p__Planctomycetes; c__Phycisphaerae; o__WD2101; f__; g__; s__
OTU_745	25	35	16	46	16	31	50	27	16	k__Bacteria; p__Verrucomicrobia; c__Opitutae; o__Opitutales; f__Opitutaceae; g__Opitutus; s__
OTU_241	18	19	23	39	69	45	14	15	19	k__Bacteria; p__Gemmatimonadetes; c__Gemmatimonadetes; o__Gemmatimonadales; f__Ellin5301; g__; s__
OTU_354	71	73	70	5	5	4	9	10	14	k__Bacteria; p__Bacteroidetes; c__Cytophagia; o__Cytophagales; f__Cytophagaceae; g__; s__
OTU_123	0	0	0	1	1	1	47	132	78	k__Bacteria; p__Chloroflexi; c__Chloroflexi; o__[Roseiflexales]; f__; g__; s__
OTU_179	40	37	37	43	31	19	16	20	16	k__Bacteria; p__Acidobacteria; c__Acidobacteria-6; o__CCU21; f__; g__; s__
OTU_454	48	51	41	31	41	44	1	0	2	k__Bacteria; p__Planctomycetes; c__Phycisphaerae; o__WD2101; f__; g__; s__
OTU_205	63	77	58	13	18	7	8	6	7	k__Bacteria; p__Bacteroidetes; c__Cytophagia; o__Cytophagales; f__Cytophagaceae; g__; s__
OTU_2909	4	1	4	10	5	12	93	70	57	k__Bacteria; p__Acidobacteria; c__Acidobacteria-6; o__iii1-15; f__RB40; g__; s__
OTU_255	9	6	7	10	6	8	50	72	86	k__Bacteria; p__Verrucomicrobia; c__Verrucomicrobiae; o__Verrucomicrobiales; f__Verrucomicrobiaceae; g__; s__
OTU_900	23	33	27	29	23	14	34	37	34	k__Bacteria; p__Proteobacteria; c__Alphaproteobacteria; o__Rhodobacterales; f__Rhodobacteraceae; g__; s__
OTU_230	2	3	3	4	5	3	54	77	102	k__Bacteria; p__Proteobacteria; c__Alphaproteobacteria; o__Rhizobiales; f__; g__; s__
OTU_209	2	2	4	9	1	2	62	68	101	k__Bacteria; p__Bacteroidetes; c__[Saprospirae]; o__[Saprospirales]; f__Chitinophagaceae; g__; s__
OTU_3368	10	9	26	33	26	19	33	42	53	k__Bacteria; p__Bacteroidetes; c__[Saprospirae]; o__[Saprospirales]; f__Chitinophagaceae; g__; s__
OTU_185	20	37	50	40	6	5	31	21	40	k__Bacteria; p__Actinobacteria; c__Acidimicrobiia; o__Acidimicrobiales; f__C111; g__; s__
OTU_344	2	1	3	1	2	0	66	66	109	k__Bacteria; p__Bacteroidetes; c__Cytophagia; o__Cytophagales; f__Cytophagaceae; g__; s__
OTU_385	24	16	25	27	29	23	40	30	36	k__Bacteria; p__Proteobacteria; c__Gammaproteobacteria; o__Pseudomonadales; f__Pseudomonadaceae
OTU_238	29	32	50	26	32	15	14	22	28	k__Bacteria; p__Proteobacteria; c__Alphaproteobacteria; o__Rhodospirillales; f__Rhodospirillaceae; g__; s__
OTU_378	43	39	42	37	19	16	14	22	16	k__Bacteria; p__Planctomycetes; c__Planctomycetia; o__Gemmatales; f__Gemmataceae; g__; s__
OTU_825	35	46	77	26	21	13	5	12	12	k__Bacteria; p__Proteobacteria; c__Deltaproteobacteria; o__Myxococcales; f__; g__; s__
OTU_176	47	46	73	21	31	24	1	1	2	k__Bacteria; p__Proteobacteria; c__Alphaproteobacteria; o__Rhizobiales; f__; g__; s__
OTU_234	36	46	56	17	19	20	25	15	12	k__Bacteria; p__Planctomycetes; c__Planctomycetia; o__Gemmatales; f__Gemmataceae; g__; s__
OTU_200	28	44	39	43	46	36	1	2	4	k__Bacteria; p__Actinobacteria; c__Thermoleophilia; o__Gaiellales; f__Gaiellaceae; g__; s__
OTU_1212	39	47	34	38	44	20	4	5	10	k__Bacteria; p__Proteobacteria; c__Alphaproteobacteria; o__Rhizobiales; f__Hyphomicrobiaceae; g__Rhodoplanes; s__
OTU_404	11	15	18	6	4	2	64	65	56	k__Bacteria; p__Planctomycetes; c__Planctomycetia; o__Gemmatales; f__Gemmataceae; g__Gemmata; s__
OTU_1883	51	42	61	31	20	12	6	10	7	k__Bacteria; p__Proteobacteria; c__Alphaproteobacteria; o__Rhizobiales; f__Hyphomicrobiaceae; g__Rhodoplanes; s__
OTU_272	35	24	27	23	21	18	39	32	21	k__Bacteria; p__Planctomycetes; c__Planctomycetia; o__Gemmatales; f__Gemmataceae; g__Gemmata; s__
OTU_228	4	2	1	1	1	0	110	66	53	k__Bacteria; p__Acidobacteria; c__Acidobacteria-6; o__iii1-15; f__; g__; s__
OTU_224	49	65	87	11	15	6	0	1	3	k__Bacteria; p__Proteobacteria; c__Betaproteobacteria; o__A21b; f__EB1003; g__; s__
OTU_3540	62	61	64	22	16	3	3	2	4	k__Bacteria; p__Actinobacteria; c__Thermoleophilia; o__Solirubrobacterales; f__Conexibacteraceae; g__; s__
OTU_676	52	45	46	34	22	13	12	8	5	k__Bacteria; p__Planctomycetes; c__Planctomycetia; o__Gemmatales; f__Gemmataceae; g__; s__
OTU_3087	46	44	41	42	28	23	1	6	5	k__Bacteria; p__Acidobacteria; c__Acidobacteria-6; o__iii1-15; f__; g__; s__
OTU_357	19	27	17	31	13	13	35	45	36	k__Bacteria; p__Planctomycetes; c__OM190; o__agg27; f__; g__; s__
OTU_204	52	55	64	16	7	6	17	10	8	k__Bacteria; p__Planctomycetes; c__Planctomycetia; o__Pirellulales; f__Pirellulaceae; g__Pirellula; s__
OTU_296	58	87	43	15	13	8	0	5	5	k__Bacteria; p__Chloroflexi; c__Chloroflexi; o__[Roseiflexales]; f__[Kouleothrixaceae]; g__; s__
OTU_3276	4	5	1	67	46	41	13	28	28	k__Bacteria; p__Chloroflexi; c__Chloroflexi; o__[Roseiflexales]; f__[Kouleothrixaceae]; g__; s__
OTU_333	17	16	35	59	67	34	2	1	2	k__Bacteria; p__Acidobacteria; c__Solibacteres; o__Solibacterales; f__Solibacteraceae; g__Candidatus Solibacter; s__
OTU_380	36	57	33	45	16	10	12	14	9	k__Bacteria; p__Verrucomicrobia; c__Opitutae; o__Opitutales; f__Opitutaceae; g__; s__
OTU_4346	64	40	43	29	26	23	3	1	1	k__Bacteria; p__Verrucomicrobia; c__[Spartobacteria]; o__[Chthoniobacterales]; f__[Chthoniobacteraceae]; g__DA101; s__
OTU_281	24	16	21	56	43	44	9	9	7	k__Bacteria; p__Verrucomicrobia; c__[Spartobacteria]; o__[Chthoniobacterales]; f__[Chthoniobacteraceae]
OTU_271	27	20	30	24	25	13	30	24	35	k__Bacteria; p__Bacteroidetes; c__Bacteroidia; o__Bacteroidales; f__; g__; s__
OTU_428	23	28	30	68	52	25	0	1	1	k__Bacteria; p__Actinobacteria; c__Acidimicrobiia; o__Acidimicrobiales; f__; g__; s__
OTU_478	30	67	31	41	30	22	3	2	2	k__Bacteria; p__OD1; c__SM2F11; o__; f__; g__; s__
OTU_605	42	43	94	16	14	4	7	2	6	k__Bacteria; p__Bacteroidetes; c__Sphingobacteriia; o__Sphingobacteriales; f__Sphingobacteriaceae; g__; s__
OTU_130	0	0	0	1	0	0	90	52	84	k__Bacteria; p__Bacteroidetes; c__Flavobacteriia; o__Flavobacteriales; f__Cryomorphaceae; g__; s__
OTU_2490	3	3	6	5	4	5	53	60	88	k__Bacteria; p__Proteobacteria; c__Betaproteobacteria; o__SC-I-84; f__; g__; s__
OTU_1049	26	35	31	58	39	17	10	3	7	k__Bacteria; p__Acidobacteria; c__Acidobacteria-6; o__iii1-15; f__; g__; s__
OTU_1468	40	43	47	37	24	22	6	2	5	k__Bacteria; p__Proteobacteria; c__Betaproteobacteria; o__SC-I-84; f__; g__; s__
OTU_232	71	54	48	13	18	11	4	3	3	k__Bacteria; p__Verrucomicrobia; c__[Spartobacteria]; o__[Chthoniobacterales]; f__[Chthoniobacteraceae]; g__Ellin506; s__
OTU_422	12	21	23	24	19	11	37	30	48	k__Bacteria; p__Proteobacteria; c__Betaproteobacteria; o__Burkholderiales; f__Comamonadaceae; g__Hydrogenophaga; s__
OTU_617	39	46	43	16	21	22	12	12	14	k__Bacteria; p__Planctomycetes; c__Phycisphaerae; o__WD2101; f__; g__; s__
OTU_1460	29	17	31	61	30	9	17	18	9	k__Bacteria; p__Acidobacteria; c__Acidobacteria-6; o__iii1-15; f__; g__; s__
OTU_571	22	33	18	35	45	37	14	9	8	k__Bacteria; p__Planctomycetes; c__C6; o__MVS-107; f__; g__; s__
OTU_168	4	1	6	29	21	21	58	40	40	k__Bacteria; p__Planctomycetes; c__Phycisphaerae; o__WD2101; f__; g__; s__
OTU_415	26	13	17	65	48	40	2	3	5	k__Bacteria; p__Chloroflexi; c__Ellin6529; o__; f__; g__; s__
OTU_546	54	60	38	21	19	18	3	4	2	k__Bacteria; p__Planctomycetes; c__Planctomycetia; o__Pirellulales; f__Pirellulaceae; g__; s__
OTU_216	11	15	15	75	65	24	2	5	6	k__Bacteria; p__Actinobacteria; c__Acidimicrobiia; o__Acidimicrobiales; f__EB1017; g__; s__
OTU_245	29	29	39	26	36	17	16	9	17	k__Bacteria; p__Proteobacteria; c__Alphaproteobacteria; o__; f__; g__; s__
OTU_225	28	16	30	63	49	13	3	12	3	k__Bacteria; p__Actinobacteria; c__Thermoleophilia; o__Solirubrobacterales; f__Patulibacteraceae; g__; s__
OTU_407	40	29	33	52	40	17	2	1	3	k__Bacteria; p__Planctomycetes; c__Planctomycetia; o__Gemmatales; f__Gemmataceae; g__; s__
OTU_250	17	11	25	5	10	2	42	49	54	k__Bacteria; p__Actinobacteria; c__Thermoleophilia; o__Gaiellales; f__Gaiellaceae; g__; s__
OTU_2874	30	35	27	25	35	19	18	11	15	k__Bacteria; p__Verrucomicrobia; c__[Spartobacteria]; o__[Chthoniobacterales]; f__[Chthoniobacteraceae]; g__Chthoniobacter; s__
OTU_1830	63	84	50	8	1	4	3	1	0	k__Bacteria; p__Chloroflexi; c__TK10; o__B07_WMSP1; f__; g__; s__
OTU_747	21	19	26	18	27	10	20	31	42	k__Bacteria; p__Proteobacteria; c__Alphaproteobacteria; o__Rhizobiales; f__Bradyrhizobiaceae; g__; s__
OTU_315	23	30	52	48	35	18	3	2	2	k__Bacteria; p__Actinobacteria; c__Thermoleophilia; o__Gaiellales; f__; g__; s__
OTU_511	21	22	22	14	13	5	38	38	40	k__Bacteria; p__Planctomycetes; c__Planctomycetia; o__Gemmatales; f__Gemmataceae; g__Gemmata; s__
OTU_347	26	17	20	25	27	22	17	27	27	k__Bacteria; p__Proteobacteria; c__Deltaproteobacteria; o__Bdellovibrionales; f__Bacteriovoracaceae; g__; s__
OTU_556	45	58	58	18	15	8	2	2	2	k__Bacteria; p__Verrucomicrobia; c__[Methylacidiphilae]; o__Methylacidiphilales; f__; g__; s__
OTU_1100	51	32	55	27	19	13	2	2	6	k__Bacteria; p__Verrucomicrobia; c__[Spartobacteria]; o__[Chthoniobacterales]; f__[Chthoniobacteraceae]; g__; s__
OTU_214	21	23	23	18	19	22	17	29	35	k__Bacteria; p__Bacteroidetes; c__Cytophagia; o__Cytophagales; f__Cyclobacteriaceae; g__; s__
OTU_199	2	0	1	1	0	0	61	89	52	k__Bacteria; p__Acidobacteria; c__[Chloracidobacteria]; o__PK29; f__; g__; s__
OTU_318	1	2	4	4	1	3	57	72	61	k__Bacteria; p__Chloroflexi; c__Ellin6529; o__; f__; g__; s__
OTU_3103	13	5	8	22	32	21	51	29	23	k__Bacteria; p__Acidobacteria; c__Acidobacteria-6; o__iii1-15; f__RB40; g__; s__
OTU_458	45	52	62	14	7	3	9	10	2	k__Bacteria; p__Acidobacteria; c__Acidobacteria-6; o__iii1-15; f__; g__; s__
OTU_748	39	33	32	10	18	14	20	19	19	k__Bacteria; p__Planctomycetes; c__Phycisphaerae; o__WD2101; f__; g__; s__
OTU_243	4	2	7	3	0	2	70	67	47	k__Bacteria; p__Acidobacteria; c__Acidobacteria-6; o__CCU21; f__; g__; s__
OTU_308	13	22	26	51	50	33	0	2	5	k__Bacteria; p__Planctomycetes; c__Phycisphaerae; o__WD2101; f__; g__; s__
OTU_1494	34	29	48	29	24	15	4	9	9	k__Bacteria; p__Proteobacteria; c__Deltaproteobacteria; o__Myxococcales; f__Polyangiaceae; g__; s__
OTU_285	57	37	36	27	17	3	7	12	5	k__Bacteria; p__Acidobacteria; c__Acidobacteria-6; o__CCU21; f__; g__; s__
OTU_367	5	7	5	54	64	50	8	7	1	k__Bacteria; p__Planctomycetes; c__Phycisphaerae; o__WD2101; f__; g__; s__
OTU_444	13	13	22	51	32	31	15	16	8	k__Bacteria; p__Acidobacteria; c__Acidobacteria-6; o__iii1-15; f__; g__; s__
OTU_312	39	19	30	41	22	16	11	12	10	k__Bacteria; p__Planctomycetes; c__Planctomycetia; o__Pirellulales; f__Pirellulaceae; g__; s__
OTU_411	0	0	0	0	1	1	39	88	71	k__Bacteria; p__Proteobacteria; c__Betaproteobacteria; o__; f__; g__; s__
OTU_4466	27	38	20	58	30	15	2	4	6	k__Bacteria; p__Acidobacteria; c__Acidobacteria-6; o__iii1-15; f__; g__; s__
OTU_259	0	1	0	1	3	1	94	51	48	k__Bacteria; p__Planctomycetes; c__Planctomycetia; o__Planctomycetales; f__Planctomycetaceae; g__Planctomyces; s__
OTU_286	16	27	34	50	43	24	2	0	3	k__Bacteria; p__Planctomycetes; c__Planctomycetia; o__Pirellulales; f__Pirellulaceae; g__; s__
OTU_1169	7	10	16	39	33	29	17	20	26	k__Bacteria; p__Bacteroidetes; c__[Saprospirae]; o__[Saprospirales]; f__Chitinophagaceae; g__; s__
OTU_217	32	45	62	23	21	7	2	3	2	k__Bacteria; p__Actinobacteria; c__Thermoleophilia; o__Gaiellales; f__; g__; s__
OTU_3121	8	10	1	31	13	7	38	47	42	k__Bacteria; p__Planctomycetes; c__Planctomycetia; o__Pirellulales; f__Pirellulaceae; g__; s__
OTU_559	22	28	35	36	26	17	13	6	13	k__Bacteria; p__Proteobacteria; c__Alphaproteobacteria; o__Rhizobiales; f__Hyphomicrobiaceae; g__Pedomicrobium; s__
OTU_304	34	64	52	10	11	7	3	6	6	k__Bacteria; p__Proteobacteria; c__Betaproteobacteria; o__SC-I-84; f__; g__; s__
OTU_719	16	18	24	13	16	9	31	21	45	k__Bacteria; p__Proteobacteria; c__Alphaproteobacteria; o__Rhizobiales; f__Hyphomicrobiaceae; g__Rhodoplanes; s__
OTU_2632	27	32	18	11	12	6	26	30	28	k__Bacteria; p__Verrucomicrobia; c__[Spartobacteria]; o__[Chthoniobacterales]; f__[Chthoniobacteraceae]; g__Chthoniobacter; s__
OTU_223	57	61	51	4	7	1	3	3	2	k__Archaea; p__Crenarchaeota; c__MBGA; o__NRP-J; f__; g__; s__
OTU_345	7	8	1	19	15	8	55	42	34	k__Bacteria; p__Planctomycetes; c__Planctomycetia; o__Pirellulales; f__Pirellulaceae; g__Pirellula; s__
OTU_539	13	19	23	24	14	10	24	29	33	k__Bacteria; p__Actinobacteria; c__Actinobacteria; o__Actinomycetales; f__Micrococcaceae; g__Kocuria; s__palustris
OTU_661	14	20	24	9	4	2	29	54	33	k__Bacteria; p__Planctomycetes; c__Planctomycetia; o__Pirellulales; f__Pirellulaceae; g__; s__
OTU_355	29	50	44	27	21	11	1	0	4	k__Bacteria; p__Planctomycetes; c__Planctomycetia; o__Gemmatales; f__Isosphaeraceae; g__; s__
OTU_529	26	21	20	36	38	29	8	5	4	k__Bacteria; p__Verrucomicrobia; c__[Methylacidiphilae]; o__S-BQ2-57; f__; g__; s__
OTU_557	15	15	17	23	12	7	39	25	34	k__Bacteria; p__Proteobacteria; c__Betaproteobacteria; o__SC-I-84; f__; g__; s__
OTU_463	41	55	44	13	14	7	4	4	4	k__Bacteria; p__Planctomycetes; c__Phycisphaerae; o__CPla-3; f__; g__; s__
OTU_235	2	1	1	1	0	1	45	84	50	k__Bacteria; p__Chloroflexi; c__S085; o__; f__; g__; s__
OTU_362	30	46	51	5	11	16	13	6	7	k__Bacteria; p__Planctomycetes; c__Phycisphaerae; o__WD2101; f__; g__; s__
OTU_413	2	0	0	1	2	0	40	59	81	k__Bacteria; p__Actinobacteria; c__Thermoleophilia; o__Gaiellales; f__Gaiellaceae; g__; s__
OTU_658	2	1	4	3	1	3	40	68	63	k__Bacteria; p__Planctomycetes; c__Planctomycetia; o__Pirellulales; f__Pirellulaceae; g__A17; s__
OTU_1015	34	22	37	25	30	8	7	11	10	k__Bacteria; p__Verrucomicrobia; c__[Pedosphaerae]; o__[Pedosphaerales]; f__Ellin515; g__; s__
OTU_1922	28	23	20	43	40	23	2	2	3	k__Bacteria; p__Verrucomicrobia; c__[Spartobacteria]; o__[Chthoniobacterales]; f__[Chthoniobacteraceae]; g__DA101; s__
OTU_370	41	41	49	20	18	14	1	0	0	k__Bacteria; p__Planctomycetes; c__Phycisphaerae; o__WD2101; f__; g__; s__
OTU_545	27	24	45	28	25	10	3	6	16	k__Bacteria; p__Actinobacteria; c__Actinobacteria; o__Actinomycetales; f__; g__; s__
OTU_435	2	1	0	1	0	0	54	53	72	k__Bacteria; p__Proteobacteria; c__Alphaproteobacteria; o__Sphingomonadales; f__Erythrobacteraceae; g__; s__
OTU_686	16	16	20	15	13	8	22	22	51	k__Bacteria; p__Bacteroidetes; c__[Saprospirae]; o__[Saprospirales]; f__Chitinophagaceae; g__; s__
OTU_917	34	33	44	23	22	12	4	8	3	k__Bacteria; p__Planctomycetes; c__Planctomycetia; o__Gemmatales; f__Isosphaeraceae; g__; s__
OTU_1929	46	49	49	17	13	6	0	1	1	k__Bacteria; p__Planctomycetes; c__Planctomycetia; o__Pirellulales; f__Pirellulaceae; g__; s__
OTU_152	0	0	0	65	53	61	1	0	1	k__Bacteria; p__OD1; c__ABY1; o__; f__; g__; s__
OTU_2774	17	12	17	53	59	20	0	1	2	k__Bacteria; p__Verrucomicrobia; c__[Spartobacteria]; o__[Chthoniobacterales]; f__[Chthoniobacteraceae]; g__DA101; s__
OTU_284	16	15	30	16	25	12	21	21	25	k__Bacteria; p__Proteobacteria; c__Alphaproteobacteria; o__Rhizobiales
OTU_701	26	25	23	23	29	21	10	13	11	k__Bacteria; p__Proteobacteria; c__Betaproteobacteria; o__SC-I-84; f__; g__; s__
OTU_857	20	28	10	20	8	9	22	37	27	k__Bacteria; p__Chloroflexi; c__S085; o__; f__; g__; s__
OTU_5004	4	1	2	1	3	4	46	73	45	k__Bacteria; p__Acidobacteria; c__Acidobacteria-6; o__iii1-15; f__; g__; s__
OTU_421	13	18	21	23	20	16	21	21	25	k__Bacteria; p__[Thermi]; c__Deinococci; o__Deinococcales; f__Deinococcaceae; g__Deinococcus; s__
OTU_765	6	7	12	9	6	7	52	41	37	k__Bacteria; p__Acidobacteria; c__[Chloracidobacteria]; o__RB41; f__Ellin6075; g__; s__
OTU_575	9	4	8	6	9	6	35	48	51	k__Bacteria; p__Proteobacteria; c__Gammaproteobacteria; o__Thiotrichales; f__Piscirickettsiaceae; g__; s__
OTU_229	5	9	7	6	10	4	31	64	39	k__Archaea; p__Euryarchaeota; c__Methanobacteria; o__Methanobacteriales; f__Methanobacteriaceae; g__; s__
OTU_4651	8	5	2	50	50	54	3	1	2	k__Bacteria; p__Acidobacteria; c__[Chloracidobacteria]; o__RB41; f__; g__; s__
OTU_482	55	38	41	16	13	8	2	1	1	k__Bacteria; p__Planctomycetes; c__Planctomycetia; o__Gemmatales; f__Gemmataceae; g__; s__
OTU_967	23	21	21	52	31	17	2	2	6	k__Bacteria; p__Planctomycetes; c__Planctomycetia; o__Gemmatales; f__Isosphaeraceae; g__; s__
OTU_201	7	8	6	1	2	3	39	34	74	k__Bacteria; p__Bacteroidetes; c__[Saprospirae]; o__[Saprospirales]; f__Chitinophagaceae; g__; s__
OTU_246	11	14	20	24	17	16	32	19	21	k__Bacteria; p__Planctomycetes; c__Planctomycetia; o__Planctomycetales; f__Planctomycetaceae; g__Planctomyces; s__
OTU_324	18	21	17	9	14	9	37	24	25	k__Bacteria; p__Planctomycetes; c__Planctomycetia; o__Gemmatales; f__Gemmataceae; g__Gemmata; s__
OTU_420	28	25	19	31	40	23	4	2	2	k__Bacteria; p__Verrucomicrobia; c__[Pedosphaerae]; o__[Pedosphaerales]; f__auto67_4W; g__; s__
OTU_485	24	22	21	17	16	10	12	26	26	k__Bacteria; p__Proteobacteria; c__Betaproteobacteria; o__MND1; f__; g__; s__
OTU_1211	62	46	57	4	2	0	1	0	1	k__Bacteria; p__Chloroflexi; c__Ktedonobacteria; o__Thermogemmatisporales; f__Thermogemmatisporaceae; g__; s__
OTU_227	4	6	7	72	53	28	1	1	1	k__Bacteria; p__Chloroflexi; c__TK17; o__mle1-48; f__; g__; s__
OTU_316	14	15	21	22	25	11	25	15	25	k__Bacteria; p__CD12; c__; o__; f__; g__; s__
OTU_361	17	22	20	15	20	10	18	27	24	k__Bacteria; p__Bacteroidetes; c__Bacteroidia; o__Bacteroidales; f__; g__; s__
OTU_195	36	44	40	11	14	15	7	3	2	k__Bacteria; p__Planctomycetes; c__Phycisphaerae; o__WD2101; f__; g__; s__
OTU_1971	46	43	40	13	13	11	2	1	3	k__Bacteria; p__AD3; c__ABS-6; o__; f__; g__; s__
OTU_264	7	15	12	8	8	6	31	25	60	k__Bacteria; p__Proteobacteria; c__Alphaproteobacteria; o__Sphingomonadales; f__Sphingomonadaceae; g__Sphingomonas; s__
OTU_341	31	60	24	20	19	16	1	0	1	k__Bacteria; p__Verrucomicrobia; c__[Pedosphaerae]; o__[Pedosphaerales]; f__auto67_4W; g__; s__
OTU_427	37	50	36	22	8	9	5	4	1	k__Bacteria; p__Verrucomicrobia; c__[Spartobacteria]; o__[Chthoniobacterales]; f__[Chthoniobacteraceae]; g__; s__
OTU_448	21	31	34	39	20	20	2	2	3	k__Bacteria; p__Planctomycetes; c__Planctomycetia; o__Gemmatales; f__Isosphaeraceae; g__; s__
OTU_337	39	22	28	11	8	2	18	24	19	k__Bacteria; p__Planctomycetes; c__Planctomycetia; o__Gemmatales; f__Gemmataceae; g__Gemmata; s__
OTU_1159	1	4	6	7	12	5	38	47	50	k__Bacteria; p__Proteobacteria; c__Alphaproteobacteria; o__Sphingomonadales; f__Sphingomonadaceae; g__; s__
OTU_267	19	25	57	22	26	15	1	1	4	k__Bacteria; p__Bacteroidetes; c__[Saprospirae]; o__[Saprospirales]; f__Chitinophagaceae; g__; s__
OTU_518	7	18	17	54	32	32	4	3	3	k__Bacteria; p__Planctomycetes; c__Planctomycetia; o__Gemmatales; f__Isosphaeraceae; g__; s__
OTU_364	15	20	47	8	12	5	19	24	19	k__Bacteria; p__Proteobacteria; c__Deltaproteobacteria; o__Myxococcales; f__; g__; s__
OTU_375	24	35	39	26	28	9	3	3	2	k__Bacteria; p__Acidobacteria; c__DA052; o__Ellin6513; f__; g__; s__
OTU_578	38	38	30	26	13	8	3	8	5	k__Bacteria; p__Tenericutes; c__Mollicutes; o__Anaeroplasmatales; f__Anaeroplasmataceae; g__Asteroleplasma; s__
OTU_373	1	0	1	2	0	0	53	41	70	k__Bacteria; p__Actinobacteria; c__Thermoleophilia; o__Gaiellales; f__Gaiellaceae; g__; s__
OTU_590	38	37	59	13	8	4	0	5	4	k__Bacteria; p__Proteobacteria; c__Alphaproteobacteria; o__Rhizobiales; f__Methylocystaceae; g__; s__
OTU_845	13	16	13	13	8	8	32	30	35	k__Bacteria; p__Planctomycetes; c__Planctomycetia; o__Gemmatales; f__Gemmataceae; g__; s__
OTU_288	12	9	15	52	55	18	1	1	4	k__Bacteria; p__Actinobacteria; c__Acidimicrobiia; o__Acidimicrobiales; f__; g__; s__
OTU_340	14	8	18	80	32	11	3	0	1	k__Bacteria; p__Actinobacteria; c__Thermoleophilia; o__Gaiellales; f__; g__; s__
OTU_408	28	40	60	3	2	1	6	9	18	k__Bacteria; p__Bacteroidetes; c__[Saprospirae]; o__[Saprospirales]; f__Chitinophagaceae; g__; s__
OTU_551	28	29	39	26	18	12	6	4	5	k__Bacteria; p__Acidobacteria; c__Acidobacteria-6; o__iii1-15; f__RB40; g__; s__
OTU_311	15	26	11	49	34	29	2	0	0	k__Bacteria; p__Planctomycetes; c__BD7-11; o__; f__; g__; s__
OTU_1107	24	30	21	22	31	25	1	5	6	k__Bacteria; p__Elusimicrobia; c__Elusimicrobia; o__FAC88; f__; g__; s__
OTU_257	13	19	27	16	27	9	12	23	19	k__Bacteria; p__Proteobacteria; c__Betaproteobacteria; o__Burkholderiales; f__Alcaligenaceae; g__; s__
OTU_313	19	14	22	23	12	12	17	20	26	k__Bacteria; p__Proteobacteria; c__Alphaproteobacteria; o__Rhizobiales; f__Phyllobacteriaceae; g__; s__
OTU_190	0	1	0	0	1	0	74	51	37	k__Bacteria; p__Planctomycetes; c__Planctomycetia; o__Planctomycetales; f__Planctomycetaceae; g__Planctomyces; s__
OTU_432	10	7	22	35	54	33	2	1	0	k__Bacteria; p__Gemmatimonadetes; c__Gemmatimonadetes; o__Ellin5290; f__; g__; s__
OTU_299	19	10	19	25	18	14	18	21	19	k__Bacteria; p__Actinobacteria; c__Actinobacteria; o__Actinomycetales; f__Corynebacteriaceae; g__Corynebacterium; s__
OTU_567	0	4	2	6	2	0	45	51	53	k__Bacteria; p__Proteobacteria; c__Alphaproteobacteria; o__Sphingomonadales; f__Sphingomonadaceae; g__Kaistobacter; s__
OTU_1658	17	12	31	33	25	16	12	9	7	k__Bacteria; p__Actinobacteria; c__Actinobacteria; o__Actinomycetales; f__Nakamurellaceae; g__; s__
OTU_236	8	18	10	20	1	1	33	38	32	k__Bacteria; p__Cyanobacteria; c__Chloroplast; o__Chlorophyta; f__; g__; s__
OTU_274	1	0	1	1	1	0	55	53	49	k__Bacteria; p__Planctomycetes; c__Phycisphaerae; o__WD2101; f__; g__; s__
OTU_1626	13	11	10	36	53	35	1	0	1	k__Bacteria; p__Verrucomicrobia; c__[Spartobacteria]; o__[Chthoniobacterales]; f__[Chthoniobacteraceae]; g__DA101; s__
OTU_207	18	13	18	27	20	10	20	15	19	k__Bacteria; p__Chloroflexi; c__Anaerolineae; o__; f__; g__; s__
OTU_410	2	3	6	5	4	0	58	48	34	k__Bacteria; p__Planctomycetes; c__Planctomycetia; o__Gemmatales; f__Gemmataceae; g__Gemmata; s__
OTU_438	23	10	25	15	20	9	23	14	20	k__Bacteria; p__Chloroflexi; c__Dehalococcoidetes
OTU_3399	9	13	19	0	4	4	37	29	43	k__Bacteria; p__Bacteroidetes; c__[Saprospirae]; o__[Saprospirales]; f__Chitinophagaceae; g__; s__
OTU_4036	23	33	35	20	31	12	2	1	1	k__Bacteria; p__Proteobacteria; c__Betaproteobacteria; o__A21b; f__EB1003; g__; s__
OTU_4209	28	20	25	22	25	28	2	3	4	k__Bacteria; p__Proteobacteria; c__Alphaproteobacteria; o__Rhodospirillales; f__Rhodospirillaceae; g__; s__
OTU_471	12	15	18	31	55	21	2	1	2	k__Bacteria; p__Proteobacteria; c__Alphaproteobacteria; o__Rhodospirillales; f__Rhodospirillaceae; g__; s__
OTU_350	10	8	9	66	28	22	4	6	3	k__Bacteria; p__Acidobacteria; c__[Chloracidobacteria]; o__RB41; f__; g__; s__
OTU_616	40	31	59	10	9	4	1	1	1	k__Bacteria; p__Actinobacteria; c__Actinobacteria; o__Actinomycetales; f__; g__; s__
OTU_714	4	8	9	5	8	0	39	38	45	k__Bacteria; p__Proteobacteria; c__Alphaproteobacteria; o__Sphingomonadales; f__Sphingomonadaceae; g__Novosphingobium; s__
OTU_277	1	2	1	0	1	0	40	44	66	k__Bacteria; p__Bacteroidetes; c__Cytophagia; o__Cytophagales; f__Cytophagaceae; g__; s__
OTU_276	24	24	24	12	14	8	16	10	22	k__Bacteria; p__Elusimicrobia; c__Elusimicrobia; o__FAC88; f__; g__; s__
OTU_331	9	8	6	50	37	38	2	2	2	k__Bacteria; p__Acidobacteria; c__iii1-8; o__DS-18; f__; g__; s__
OTU_491	28	28	47	22	18	9	0	1	1	k__Bacteria; p__Acidobacteria; c__Solibacteres; o__Solibacterales; f__Solibacteraceae; g__Candidatus Solibacter; s__
OTU_273	22	28	35	11	11	8	9	16	13	k__Bacteria; p__Proteobacteria; c__Alphaproteobacteria; o__Rhodospirillales; f__Rhodospirillaceae; g__; s__
OTU_306	52	28	42	8	13	9	0	1	0	k__Bacteria; p__Planctomycetes; c__Planctomycetia; o__Pirellulales; f__Pirellulaceae; g__; s__
OTU_2833	3	5	10	5	12	0	39	29	49	k__Bacteria; p__Bacteroidetes; c__[Saprospirae]; o__[Saprospirales]; f__Chitinophagaceae; g__; s__
OTU_405	22	15	18	15	19	9	21	12	21	k__Bacteria; p__Proteobacteria; c__Alphaproteobacteria; o__Rhodobacterales; f__Rhodobacteraceae; g__; s__
OTU_663	7	5	11	34	52	27	4	6	5	k__Bacteria; p__Acidobacteria; c__Solibacteres; o__Solibacterales; f__Solibacteraceae; g__Candidatus Solibacter; s__
OTU_240	46	41	51	4	3	3	1	1	0	k__Archaea; p__Crenarchaeota; c__Thaumarchaeota; o__Nitrososphaerales; f__Nitrososphaeraceae; g__Candidatus Nitrososphaera; s__
OTU_251	1	3	1	1	0	0	61	58	25	k__Bacteria; p__Planctomycetes; c__Planctomycetia; o__Gemmatales; f__Gemmataceae; g__Gemmata; s__
OTU_379	6	5	12	52	40	33	0	0	1	k__Bacteria; p__Proteobacteria; c__Betaproteobacteria; o__; f__; g__; s__
OTU_467	1	1	2	3	0	0	46	54	42	k__Bacteria; p__Planctomycetes; c__Planctomycetia; o__Pirellulales; f__Pirellulaceae; g__Pirellula; s__
OTU_942	1	0	4	1	0	2	44	55	42	k__Bacteria; p__Chloroflexi; c__Ellin6529; o__; f__; g__; s__
OTU_1634	2	3	3	5	5	2	54	40	34	k__Bacteria; p__Acidobacteria; c__[Chloracidobacteria]; o__RB41; f__Ellin6075; g__; s__
OTU_1276	17	24	21	10	17	14	13	19	12	k__Bacteria; p__Acidobacteria; c__BPC102; o__MVS-40; f__; g__; s__
OTU_437	13	16	19	3	6	2	40	33	15	k__Bacteria; p__Planctomycetes; c__Phycisphaerae; o__WD2101; f__; g__; s__
OTU_881	31	19	26	25	28	15	3	0	0	k__Bacteria; p__Acidobacteria; c__Acidobacteriia; o__Acidobacteriales; f__Koribacteraceae; g__; s__
OTU_326	29	41	29	14	6	5	9	8	5	k__Bacteria; p__Planctomycetes; c__OM190; o__agg27; f__; g__; s__
OTU_537	27	45	35	12	13	0	4	6	4	k__Bacteria; p__Bacteroidetes; c__Sphingobacteriia; o__Sphingobacteriales; f__; g__; s__
OTU_601	16	16	32	27	27	25	2	1	0	k__Bacteria; p__Acidobacteria; c__Solibacteres; o__Solibacterales; f__; g__; s__
OTU_625	46	45	41	6	3	3	1	0	1	k__Bacteria; p__Planctomycetes; c__Planctomycetia; o__Gemmatales; f__Gemmataceae; g__; s__
OTU_684	3	6	2	3	1	1	32	59	39	k__Bacteria; p__Proteobacteria; c__Deltaproteobacteria; o__Myxococcales; f__; g__; s__
OTU_231	1	0	0	2	0	0	73	31	38	k__Bacteria; p__Planctomycetes; c__Phycisphaerae; o__WD2101; f__; g__; s__
OTU_649	24	18	38	18	33	7	1	2	4	k__Bacteria; p__Proteobacteria; c__Alphaproteobacteria; o__Rhodospirillales; f__Acetobacteraceae; g__; s__
OTU_725	2	4	7	5	2	6	26	42	51	k__Bacteria; p__Proteobacteria; c__Alphaproteobacteria; o__Rhizobiales; f__Phyllobacteriaceae; g__; s__
OTU_1001	33	43	28	16	11	9	1	1	2	k__Bacteria; p__Planctomycetes; c__Planctomycetia; o__Gemmatales; f__Gemmataceae; g__; s__
OTU_1093	9	12	14	15	16	6	12	26	34	k__Bacteria; p__Proteobacteria; c__Alphaproteobacteria; o__Rhizobiales; f__; g__; s__
OTU_1221	0	0	1	2	1	0	69	42	29	k__Bacteria; p__Acidobacteria; c__Acidobacteria-6; o__iii1-15; f__; g__; s__
OTU_4612	7	12	14	8	11	7	27	21	36	k__Bacteria; p__Proteobacteria; c__Alphaproteobacteria; o__Rhizobiales; f__Hyphomicrobiaceae; g__Devosia; s__
OTU_1281	18	16	13	17	18	9	16	15	20	k__Bacteria; p__Chloroflexi; c__Dehalococcoidetes; o__FS117-23B-02; f__; g__; s__
OTU_254	11	16	10	15	20	14	11	25	20	k__Bacteria; p__Bacteroidetes; c__Flavobacteriia; o__Flavobacteriales; f__[Weeksellaceae]; g__Cloacibacterium; s__
OTU_349	15	15	12	13	15	9	20	16	27	k__Bacteria; p__Bacteroidetes; c__Bacteroidia; o__Bacteroidales; f__SB-1; g__; s__
OTU_450	3	0	1	8	6	2	26	59	37	k__Bacteria; p__Acidobacteria; c__Acidobacteria-6; o__CCU21; f__; g__; s__
OTU_459	21	19	17	30	12	4	7	16	16	k__Bacteria; p__Actinobacteria; c__Actinobacteria; o__Actinomycetales; f__Micromonosporaceae; g__Pilimelia; s__
OTU_483	4	6	3	4	3	3	31	45	43	k__Bacteria; p__Proteobacteria; c__Gammaproteobacteria; o__Xanthomonadales; f__Xanthomonadaceae; g__Thermomonas; s__
OTU_612	29	28	40	14	15	11	1	1	3	k__Bacteria; p__Planctomycetes; c__Phycisphaerae; o__WD2101; f__; g__; s__
OTU_740	18	31	17	24	17	14	9	5	7	k__Bacteria; p__Verrucomicrobia; c__Opitutae; o__Opitutales; f__Opitutaceae; g__Opitutus; s__
OTU_321	0	1	1	1	1	0	39	49	49	k__Bacteria; p__Planctomycetes; c__Planctomycetia; o__Pirellulales; f__Pirellulaceae; g__; s__
OTU_560	26	43	23	28	14	4	2	0	0	k__Bacteria; p__Acidobacteria; c__Acidobacteriia; o__Acidobacteriales; f__Koribacteraceae; g__; s__
OTU_657	9	6	13	15	10	9	27	26	25	k__Bacteria; p__Actinobacteria; c__Acidimicrobiia; o__Acidimicrobiales; f__EB1017; g__; s__
OTU_759	13	17	7	8	1	3	20	35	36	k__Bacteria; p__Proteobacteria; c__Alphaproteobacteria; o__Caulobacterales; f__Caulobacteraceae; g__Phenylobacterium; s__
OTU_305	0	0	1	0	1	0	49	61	27	k__Bacteria; p__Acidobacteria; c__AT-s54; o__; f__; g__; s__
OTU_310	10	7	8	31	24	20	5	13	21	k__Bacteria; p__Actinobacteria; c__Acidimicrobiia; o__Acidimicrobiales; f__C111; g__; s__
OTU_419	19	27	26	31	19	13	0	2	2	k__Bacteria; p__Proteobacteria; c__Gammaproteobacteria; o__Xanthomonadales; f__Xanthomonadaceae; g__; s__
OTU_1273	1	3	0	2	0	0	55	48	29	k__Bacteria; p__Verrucomicrobia; c__Verrucomicrobiae; o__Verrucomicrobiales; f__Verrucomicrobiaceae; g__; s__
OTU_1511	13	11	13	1	2	1	30	30	37	k__Bacteria; p__Bacteroidetes; c__Sphingobacteriia; o__Sphingobacteriales; f__Sphingobacteriaceae; g__Pedobacter; s__
OTU_248	14	10	15	14	18	12	14	24	17	k__Bacteria; p__Proteobacteria; c__Alphaproteobacteria; o__Caulobacterales; f__Caulobacteraceae; g__; s__
OTU_298	31	30	23	20	15	10	4	2	3	k__Bacteria; p__Actinobacteria; c__Actinobacteria; o__Actinomycetales; f__Nocardioidaceae; g__Nocardioides; s__
OTU_329	35	37	43	6	8	4	2	1	2	k__Bacteria; p__Planctomycetes; c__Planctomycetia; o__Pirellulales; f__Pirellulaceae; g__; s__
OTU_4453	10	7	7	22	13	12	10	24	33	k__Bacteria; p__Proteobacteria; c__Betaproteobacteria; o__Burkholderiales; f__Comamonadaceae
OTU_455	4	3	10	3	10	6	28	28	46	k__Bacteria; p__Proteobacteria; c__Deltaproteobacteria; o__Myxococcales; f__Polyangiaceae
OTU_1126	35	23	27	17	14	18	1	0	2	k__Bacteria; p__Verrucomicrobia; c__[Spartobacteria]; o__[Chthoniobacterales]; f__[Chthoniobacteraceae]; g__DA101; s__
OTU_332	24	37	52	8	8	5	2	1	0	k__Bacteria; p__Acidobacteria; c__Solibacteres; o__Solibacterales; f__; g__; s__
OTU_384	0	1	2	2	1	3	56	38	34	k__Bacteria; p__Planctomycetes; c__Phycisphaerae; o__WD2101; f__; g__; s__
OTU_393	12	18	22	21	7	8	19	14	16	k__Bacteria; p__[Thermi]; c__Deinococci; o__Deinococcales; f__Deinococcaceae; g__Deinococcus; s__
OTU_772	5	2	6	51	50	21	0	0	2	k__Bacteria; p__Acidobacteria; c__Acidobacteriia; o__Acidobacteriales; f__Koribacteraceae; g__; s__
OTU_242	1	0	5	2	0	1	39	44	44	k__Bacteria; p__Acidobacteria; c__Solibacteres; o__Solibacterales; f__[Bryobacteraceae]; g__; s__
OTU_409	10	7	11	40	40	26	1	0	1	k__Bacteria; p__Acidobacteria; c__Acidobacteria-6; o__iii1-15; f__RB40; g__; s__
OTU_4370	8	24	25	24	33	9	1	3	9	k__Bacteria; p__Proteobacteria; c__Alphaproteobacteria; o__Rhizobiales; f__Hyphomicrobiaceae; g__Rhodoplanes; s__
OTU_516	9	5	8	1	1	0	30	43	39	k__Bacteria; p__Chloroflexi; c__Anaerolineae; o__Caldilineales; f__Caldilineaceae; g__; s__
OTU_523	8	12	17	34	30	32	2	1	0	k__Bacteria; p__Planctomycetes; c__Planctomycetia; o__Pirellulales; f__Pirellulaceae; g__Pirellula; s__
OTU_363	11	18	13	14	17	9	14	17	22	k__Archaea; p__Euryarchaeota; c__Methanobacteria; o__Methanobacteriales; f__WSA2; g__; s__
OTU_4141	1	1	2	1	1	0	42	44	43	k__Bacteria; p__Proteobacteria; c__Deltaproteobacteria; o__Spirobacillales; f__; g__; s__
OTU_475	13	17	18	15	14	6	19	17	16	k__Bacteria; p__Planctomycetes; c__Planctomycetia; o__Pirellulales; f__Pirellulaceae; g__; s__
OTU_481	0	1	0	0	0	1	34	60	39	k__Bacteria; p__Chloroflexi; c__Anaerolineae; o__Caldilineales; f__Caldilineaceae; g__Caldilinea; s__
OTU_670	15	15	17	21	21	8	13	9	16	k__Archaea; p__Crenarchaeota; c__MCG; o__pGrfC26; f__; g__; s__
OTU_889	25	29	12	25	23	19	1	0	0	k__Bacteria; p__Acidobacteria; c__DA052; o__Ellin6513; f__; g__; s__
OTU_956	7	9	14	5	10	5	23	24	37	k__Bacteria; p__Bacteroidetes; c__[Saprospirae]; o__[Saprospirales]; f__Chitinophagaceae; g__; s__
OTU_1544	6	2	13	44	12	5	6	24	21	k__Bacteria; p__Firmicutes; c__Bacilli; o__Bacillales; f__Planococcaceae; g__; s__
OTU_302	44	39	35	2	0	5	5	2	1	k__Bacteria; p__Verrucomicrobia; c__[Spartobacteria]; o__[Chthoniobacterales]; f__[Chthoniobacteraceae]; g__Ellin506; s__
OTU_343	14	13	29	8	14	8	20	18	9	k__Bacteria; p__Planctomycetes; c__Planctomycetia; o__Gemmatales; f__Gemmataceae; g__Gemmata; s__
OTU_460	17	32	9	3	0	2	15	35	20	k__Bacteria; p__Cyanobacteria; c__Nostocophycideae; o__Nostocales; f__Nostocaceae; g__Nostoc; s__
OTU_595	18	16	15	13	8	11	23	17	12	k__Bacteria; p__Planctomycetes; c__Phycisphaerae; o__WD2101; f__; g__; s__
OTU_295	35	48	42	2	1	1	1	1	1	k__Bacteria; p__Planctomycetes; c__Planctomycetia; o__Gemmatales; f__Gemmataceae; g__Gemmata; s__
OTU_498	34	38	32	0	0	1	7	8	12	k__Bacteria; p__Bacteroidetes; c__Cytophagia; o__Cytophagales; f__Cytophagaceae; g__; s__
OTU_668	13	10	23	23	24	13	6	9	11	k__Bacteria; p__Proteobacteria; c__Betaproteobacteria; o__SC-I-84; f__; g__; s__
OTU_671	28	20	30	13	16	10	4	5	6	k__Bacteria; p__Proteobacteria; c__Deltaproteobacteria; o__Myxococcales; f__; g__; s__
OTU_812	13	10	11	18	20	8	16	20	16	k__Bacteria; p__Proteobacteria; c__Gammaproteobacteria; o__Pseudomonadales; f__Moraxellaceae; g__Acinetobacter; s__
OTU_851	9	12	8	4	8	9	36	25	21	k__Bacteria; p__Planctomycetes; c__Phycisphaerae; o__WD2101; f__; g__; s__
OTU_381	1	5	3	37	25	14	13	26	7	k__Bacteria; p__Chloroflexi; c__TK10; o__; f__; g__; s__
OTU_1745	19	17	17	34	20	13	1	5	4	k__Bacteria; p__Planctomycetes; c__Planctomycetia; o__Gemmatales; f__Gemmataceae; g__; s__
OTU_353	1	0	1	0	0	0	37	52	39	k__Bacteria; p__Planctomycetes; c__Planctomycetia; o__Gemmatales; f__Gemmataceae; g__; s__
OTU_431	11	9	11	16	15	8	24	17	19	k__Bacteria; p__Chloroflexi; c__Anaerolineae; o__Anaerolineales; f__Anaerolinaceae; g__; s__
OTU_301	0	0	0	2	2	0	47	43	35	k__Bacteria; p__Verrucomicrobia; c__Verrucomicrobiae; o__Verrucomicrobiales; f__Verrucomicrobiaceae; g__; s__
OTU_330	2	1	5	1	1	0	13	16	90	k__Bacteria; p__Proteobacteria; c__Alphaproteobacteria; o__Rhizobiales; f__Rhizobiaceae; g__Rhizobium; s__
OTU_687	1	2	2	5	5	3	41	43	26	k__Bacteria; p__Planctomycetes; c__Planctomycetia; o__Planctomycetales; f__Planctomycetaceae; g__Planctomyces; s__
OTU_351	22	30	50	5	3	1	6	4	5	k__Bacteria; p__Gemmatimonadetes; c__Gemmatimonadetes; o__Gemmatimonadales; f__Ellin5301; g__; s__
OTU_3736	6	14	15	6	2	3	23	38	19	k__Bacteria; p__Actinobacteria; c__Acidimicrobiia; o__Acidimicrobiales; f__EB1017; g__; s__
OTU_526	34	13	18	26	20	11	3	0	1	k__Bacteria; p__Actinobacteria; c__Actinobacteria; o__Actinomycetales
OTU_1288	7	3	1	44	45	21	2	0	2	k__Bacteria; p__Proteobacteria; c__Betaproteobacteria; o__SC-I-84; f__; g__; s__
OTU_3187	11	11	19	27	13	6	10	13	15	k__Bacteria; p__Actinobacteria; c__Actinobacteria; o__Actinomycetales; f__Pseudonocardiaceae; g__Pseudonocardia; s__
OTU_325	31	40	35	8	3	5	1	2	0	k__Bacteria; p__WPS-2; c__; o__; f__; g__; s__
OTU_391	26	31	24	14	21	8	1	0	0	k__Bacteria; p__Planctomycetes; c__Phycisphaerae; o__WD2101; f__; g__; s__
OTU_1391	18	27	13	11	12	3	17	15	8	k__Bacteria; p__Verrucomicrobia; c__[Spartobacteria]; o__[Chthoniobacterales]; f__[Chthoniobacteraceae]; g__Ellin506; s__
OTU_4817	15	16	12	31	27	12	4	4	3	k__Bacteria; p__Acidobacteria; c__Acidobacteria-6; o__iii1-15; f__; g__; s__
OTU_496	3	2	6	1	2	3	28	31	48	k__Bacteria; p__Actinobacteria; c__Thermoleophilia; o__Gaiellales; f__Gaiellaceae; g__; s__
OTU_573	46	29	23	6	0	1	5	10	4	k__Bacteria; p__Verrucomicrobia; c__[Spartobacteria]; o__[Chthoniobacterales]; f__[Chthoniobacteraceae]; g__; s__
OTU_778	3	11	7	37	19	4	9	24	10	k__Bacteria; p__Chloroflexi; c__S085; o__; f__; g__; s__
OTU_802	15	6	17	14	10	11	15	18	18	k__Bacteria; p__Proteobacteria; c__Alphaproteobacteria; o__Rhizobiales; f__Phyllobacteriaceae
OTU_1027	22	27	30	9	13	10	2	8	2	k__Bacteria; p__Proteobacteria; c__Deltaproteobacteria; o__Myxococcales; f__; g__; s__
OTU_1210	25	20	27	17	18	14	1	0	1	k__Bacteria; p__Planctomycetes; c__Phycisphaerae; o__WD2101; f__; g__; s__
OTU_376	7	6	17	7	10	1	18	26	31	k__Bacteria; p__Actinobacteria; c__Acidimicrobiia; o__Acidimicrobiales; f__; g__; s__
OTU_3813	11	9	9	2	6	2	32	27	25	k__Bacteria; p__Planctomycetes; c__Phycisphaerae; o__WD2101; f__; g__; s__
OTU_484	25	20	16	22	24	13	1	0	2	k__Bacteria; p__Proteobacteria; c__Deltaproteobacteria; o__Myxococcales; f__; g__; s__
OTU_652	7	13	11	40	26	21	2	2	1	k__Bacteria; p__Armatimonadetes; c__Chthonomonadetes; o__Chthonomonadales; f__Chthonomonadaceae; g__; s__
OTU_758	0	0	1	0	0	2	40	41	39	k__Bacteria; p__Actinobacteria; c__Thermoleophilia; o__Gaiellales; f__Gaiellaceae; g__; s__
OTU_777	13	11	16	11	13	8	13	18	20	k__Bacteria; p__Actinobacteria; c__Actinobacteria; o__Actinomycetales; f__Nocardioidaceae; g__Aeromicrobium; s__
OTU_1537	16	30	13	24	11	13	7	5	3	k__Bacteria; p__Verrucomicrobia; c__Opitutae; o__Opitutales; f__Opitutaceae; g__Opitutus; s__
OTU_5088	12	10	12	17	7	8	15	21	20	k__Bacteria; p__Actinobacteria; c__Thermoleophilia; o__Solirubrobacterales; f__; g__; s__
OTU_528	9	13	15	22	30	23	6	1	3	k__Bacteria; p__Planctomycetes; c__Phycisphaerae; o__WD2101; f__; g__; s__
OTU_544	22	16	25	9	10	11	10	8	11	k__Bacteria; p__Planctomycetes; c__Phycisphaerae; o__CPla-3; f__; g__; s__
OTU_739	1	1	1	1	0	2	35	49	32	k__Bacteria; p__Chloroflexi; c__Ellin6529; o__; f__; g__; s__
OTU_382	12	13	13	9	17	13	14	16	14	k__Bacteria; p__Planctomycetes; c__Planctomycetia; o__Planctomycetales; f__Planctomycetaceae; g__Planctomyces; s__
OTU_2468	15	15	13	27	24	14	5	5	2	k__Bacteria; p__Planctomycetes; c__Planctomycetia; o__Gemmatales; f__Gemmataceae; g__; s__
OTU_300	29	36	52	2	0	0	0	0	1	k__Bacteria; p__AD3; c__ABS-6; o__; f__; g__; s__
OTU_446	16	19	24	15	26	17	2	0	1	k__Bacteria; p__Acidobacteria; c__Solibacteres; o__Solibacterales; f__; g__; s__
OTU_456	1	6	1	14	5	3	23	28	39	k__Bacteria; p__Planctomycetes; c__Planctomycetia; o__Pirellulales; f__Pirellulaceae; g__; s__
OTU_517	9	18	11	15	12	12	14	14	15	k__Bacteria; p__OD1; c__ZB2; o__; f__; g__; s__
OTU_547	1	2	1	0	0	0	32	42	42	k__Bacteria; p__Bacteroidetes; c__[Saprospirae]; o__[Saprospirales]; f__Chitinophagaceae; g__; s__
OTU_574	29	19	32	16	16	8	0	0	0	k__Bacteria; p__Proteobacteria; c__Deltaproteobacteria; o__Myxococcales; f__; g__; s__
OTU_1997	34	22	31	9	11	7	2	0	3	k__Bacteria; p__Verrucomicrobia; c__[Spartobacteria]; o__[Chthoniobacterales]; f__[Chthoniobacteraceae]; g__Ellin506; s__
OTU_3377	16	9	8	24	31	22	5	1	3	k__Bacteria; p__Planctomycetes; c__Planctomycetia; o__Gemmatales; f__Gemmataceae; g__Gemmata; s__
OTU_568	8	12	11	14	18	13	15	11	17	k__Bacteria; p__Proteobacteria; c__Betaproteobacteria; o__Rhodocyclales; f__Rhodocyclaceae; g__Azoarcus; s__
OTU_608	13	7	11	14	14	15	16	21	8	k__Bacteria; p__Chloroflexi; c__Anaerolineae; o__Anaerolineales; f__Anaerolinaceae; g__T78; s__
OTU_3580	16	14	16	21	20	23	4	1	3	k__Bacteria; p__Acidobacteria; c__[Chloracidobacteria]; o__RB41; f__; g__; s__
OTU_3822	6	7	11	14	8	6	18	17	30	k__Bacteria; p__Proteobacteria; c__Betaproteobacteria; o__Ellin6067; f__; g__; s__
OTU_871	3	6	5	4	4	2	27	35	31	k__Bacteria; p__Gemmatimonadetes; c__Gemmatimonadetes; o__Gemmatimonadales; f__Gemmatimonadaceae; g__Gemmatimonas; s__
OTU_1415	7	4	4	33	35	31	1	0	1	k__Bacteria; p__Planctomycetes; c__Phycisphaerae; o__WD2101; f__; g__; s__
OTU_3387	10	9	7	33	35	21	1	0	0	k__Bacteria; p__Proteobacteria; c__Alphaproteobacteria; o__Ellin329; f__; g__; s__
OTU_3632	15	7	22	15	14	6	14	11	12	k__Bacteria; p__Proteobacteria; c__Alphaproteobacteria; o__Rhizobiales; f__Hyphomicrobiaceae; g__Devosia; s__
OTU_394	31	37	26	8	9	1	1	1	2	k__Bacteria; p__Acidobacteria; c__DA052; o__Ellin6513; f__; g__; s__
OTU_586	7	31	7	2	1	2	28	20	18	k__Bacteria; p__Planctomycetes; c__Phycisphaerae; o__WD2101; f__; g__; s__
OTU_833	29	43	33	2	4	4	1	0	0	k__Bacteria; p__Planctomycetes; c__Planctomycetia; o__Gemmatales; f__Gemmataceae; g__; s__
OTU_946	30	46	33	2	2	0	2	1	0	k__Bacteria; p__Actinobacteria; c__Thermoleophilia; o__Gaiellales; f__Gaiellaceae; g__; s__
OTU_371	26	54	23	5	3	2	1	1	0	k__Archaea; p__[Parvarchaeota]; c__[Parvarchaea]; o__YLA114; f__; g__; s__
OTU_479	6	1	5	10	3	6	26	31	27	k__Bacteria; p__Acidobacteria; c__Sva0725; o__Sva0725; f__; g__; s__
OTU_643	1	0	0	1	0	0	39	45	29	k__Bacteria; p__Planctomycetes; c__Planctomycetia; o__Pirellulales; f__Pirellulaceae; g__; s__
OTU_1383	12	21	10	19	14	9	11	12	5	k__Bacteria; p__Proteobacteria; c__Betaproteobacteria; o__Rhodocyclales; f__Rhodocyclaceae
OTU_383	34	30	43	3	2	0	1	0	0	k__Bacteria; p__Chloroflexi; c__Ktedonobacteria; o__Thermogemmatisporales; f__Thermogemmatisporaceae; g__; s__
OTU_631	6	7	11	39	25	13	4	5	3	k__Bacteria; p__WS3; c__PRR-12; o__Sediment-1; f__PRR-10; g__; s__
OTU_716	7	4	7	4	4	2	35	25	25	k__Bacteria; p__Acidobacteria; c__Acidobacteria-6; o__iii1-15; f__RB40; g__; s__
OTU_931	9	6	9	46	33	9	0	0	1	k__Bacteria; p__Chloroflexi; c__Anaerolineae; o__A31; f__S47; g__; s__
OTU_1456	8	13	10	11	18	9	15	16	12	k__Bacteria; p__Proteobacteria; c__Alphaproteobacteria; o__Rhodobacterales; f__Rhodobacteraceae; g__Rhodobacter; s__
OTU_1802	4	3	4	2	1	1	23	31	43	k__Bacteria; p__Actinobacteria; c__Actinobacteria; o__Actinomycetales; f__Microbacteriaceae; g__Frigoribacterium; s__
OTU_327	0	0	1	1	0	0	39	39	32	k__Bacteria; p__Planctomycetes; c__Planctomycetia; o__Planctomycetales; f__Planctomycetaceae; g__Planctomyces; s__
OTU_3801	1	2	0	8	3	3	47	33	15	k__Bacteria; p__Acidobacteria; c__Acidobacteria-6; o__iii1-15; f__; g__; s__
OTU_442	20	21	35	18	9	6	0	3	0	k__Bacteria; p__Planctomycetes; c__Planctomycetia; o__Gemmatales; f__Gemmataceae; g__; s__
OTU_577	15	25	15	12	14	5	15	5	6	k__Bacteria; p__Planctomycetes; c__Planctomycetia; o__Gemmatales; f__Gemmataceae; g__Gemmata; s__
OTU_691	3	3	9	11	8	5	21	21	31	k__Bacteria; p__Proteobacteria; c__Betaproteobacteria; o__SC-I-84; f__; g__; s__
OTU_943	16	20	22	13	23	12	2	2	2	k__Bacteria; p__Proteobacteria; c__Betaproteobacteria; o__MND1; f__; g__; s__
OTU_2485	19	15	16	25	24	9	1	2	0	k__Bacteria; p__Planctomycetes; c__BD7-11; o__; f__; g__; s__
OTU_3085	7	0	5	0	0	2	24	32	41	k__Bacteria; p__Proteobacteria; c__Gammaproteobacteria; o__Xanthomonadales; f__Sinobacteraceae; g__; s__
OTU_368	0	0	0	40	46	24	0	0	1	k__Bacteria; p__Proteobacteria; c__Betaproteobacteria; o__SC-I-84; f__; g__; s__
OTU_399	6	10	19	13	20	4	12	14	13	k__Bacteria; p__Proteobacteria; c__Gammaproteobacteria; o__Pseudomonadales; f__Pseudomonadaceae; g__Pseudomonas; s__
OTU_682	10	8	15	12	13	8	13	13	19	k__Bacteria; p__Actinobacteria; c__Actinobacteria; o__Actinomycetales; f__Corynebacteriaceae; g__Corynebacterium; s__
OTU_791	35	46	25	3	0	1	0	1	0	k__Bacteria; p__Tenericutes; c__Mollicutes; o__Anaeroplasmatales; f__Anaeroplasmataceae; g__Asteroleplasma; s__
OTU_847	19	24	41	10	1	4	5	3	3	k__Bacteria; p__Bacteroidetes; c__[Saprospirae]; o__[Saprospirales]; f__Chitinophagaceae; g__; s__
OTU_486	3	1	5	9	10	3	21	39	18	k__Bacteria; p__Planctomycetes; c__Planctomycetia; o__B97; f__; g__; s__
OTU_630	15	23	13	7	12	3	14	10	12	k__Bacteria; p__Verrucomicrobia; c__[Spartobacteria]; o__[Chthoniobacterales]; f__[Chthoniobacteraceae]; g__Ellin506; s__
OTU_1773	26	19	23	12	7	4	6	8	3	k__Bacteria; p__Planctomycetes; c__Planctomycetia; o__Pirellulales; f__Pirellulaceae; g__; s__
OTU_522	27	34	16	3	0	1	11	10	6	k__Bacteria; p__Planctomycetes; c__OM190; o__agg27; f__; g__; s__
OTU_633	24	12	21	23	15	6	2	4	1	k__Bacteria; p__Planctomycetes; c__Planctomycetia; o__Gemmatales; f__Isosphaeraceae; g__; s__
OTU_718	5	1	3	11	16	11	29	21	11	k__Bacteria; p__Planctomycetes; c__Phycisphaerae; o__WD2101; f__; g__; s__
OTU_769	14	4	18	8	10	6	17	12	19	k__Bacteria; p__Actinobacteria; c__Actinobacteria; o__Actinomycetales; f__Dermacoccaceae; g__Dermacoccus; s__
OTU_2590	8	7	5	11	5	7	19	33	12	k__Bacteria; p__Verrucomicrobia; c__[Spartobacteria]; o__[Chthoniobacterales]; f__[Chthoniobacteraceae]; g__; s__
OTU_360	9	7	9	13	29	7	7	12	14	k__Bacteria; p__Fusobacteria; c__Fusobacteriia; o__Fusobacteriales; f__Fusobacteriaceae; g__u114; s__
OTU_530	9	3	8	8	16	9	15	29	10	k__Archaea; p__Euryarchaeota; c__Methanobacteria; o__Methanobacteriales; f__Methanobacteriaceae; g__Methanobacterium; s__
OTU_587	1	1	0	21	22	12	13	18	19	k__Bacteria; p__Acidobacteria; c__Acidobacteria-6; o__CCU21; f__; g__; s__
OTU_611	1	3	1	3	1	1	20	32	45	k__Bacteria; p__Actinobacteria; c__Thermoleophilia; o__Solirubrobacterales; f__; g__; s__
OTU_775	2	3	6	2	1	0	25	29	39	k__Bacteria; p__Actinobacteria; c__Actinobacteria; o__Actinomycetales; f__Cellulomonadaceae; g__Demequina; s__
OTU_1023	10	8	8	19	30	9	9	3	10	k__Bacteria; p__Proteobacteria; c__Alphaproteobacteria; o__Ellin329; f__; g__; s__
OTU_2141	0	1	3	0	1	0	27	38	36	k__Bacteria; p__Proteobacteria; c__Alphaproteobacteria; o__Rhizobiales; f__; g__; s__
OTU_386	1	1	1	0	1	0	25	41	36	k__Bacteria; p__Actinobacteria; c__Thermoleophilia; o__Gaiellales; f__Gaiellaceae; g__; s__
OTU_418	12	20	28	10	23	9	3	1	0	k__Bacteria; p__Proteobacteria; c__Gammaproteobacteria; o__Xanthomonadales; f__Xanthomonadaceae; g__Dokdonella; s__
OTU_961	1	1	1	34	35	23	1	1	9	k__Bacteria; p__Bacteroidetes; c__[Saprospirae]; o__[Saprospirales]; f__Chitinophagaceae; g__; s__
OTU_4660	0	2	2	10	4	4	19	32	32	k__Bacteria; p__Acidobacteria; c__Acidobacteria-6; o__iii1-15; f__; g__; s__
OTU_506	19	20	16	13	7	1	9	11	9	k__Bacteria; p__Planctomycetes; c__Planctomycetia; o__Gemmatales; f__Gemmataceae; g__Gemmata; s__
OTU_685	1	1	8	2	4	1	17	33	38	k__Bacteria; p__Actinobacteria; c__Thermoleophilia; o__Solirubrobacterales; f__; g__; s__
OTU_1750	7	8	6	12	11	7	14	17	22	k__Bacteria; p__Proteobacteria; c__Deltaproteobacteria; o__Myxococcales
OTU_628	0	0	0	1	0	0	31	43	29	k__Bacteria; p__Chloroflexi; c__TK17; o__; f__; g__; s__
OTU_675	19	27	19	8	16	6	1	4	4	k__Bacteria; p__Verrucomicrobia; c__Verrucomicrobiae; o__Verrucomicrobiales; f__Verrucomicrobiaceae; g__; s__
OTU_829	0	0	3	41	36	17	5	0	2	k__Bacteria; p__Gemmatimonadetes; c__Gemm-1; o__; f__; g__; s__
OTU_789	7	6	2	14	13	10	22	14	15	k__Bacteria; p__Cyanobacteria; c__Chloroplast; o__Stramenopiles; f__; g__; s__
OTU_1053	8	14	20	14	11	9	9	9	8	k__Bacteria; p__Verrucomicrobia; c__[Spartobacteria]; o__[Chthoniobacterales]; f__[Chthoniobacteraceae]; g__DA101; s__
OTU_1123	19	13	20	9	12	7	7	10	5	k__Bacteria; p__Planctomycetes; c__Planctomycetia; o__Gemmatales; f__Gemmataceae; g__; s__
OTU_3406	5	10	25	11	27	16	2	4	2	k__Bacteria; p__Bacteroidetes; c__[Saprospirae]; o__[Saprospirales]; f__Chitinophagaceae; g__; s__
OTU_3585	14	15	11	14	16	5	12	11	4	k__Bacteria; p__Proteobacteria; c__Betaproteobacteria; o__Methylophilales; f__; g__; s__
OTU_613	16	33	37	1	5	4	2	1	3	k__Bacteria; p__Acidobacteria; c__Solibacteres; o__Solibacterales; f__Solibacteraceae; g__Candidatus Solibacter; s__
OTU_651	6	3	4	24	30	32	2	1	0	k__Bacteria; p__Planctomycetes; c__Phycisphaerae; o__WD2101; f__; g__; s__
OTU_737	24	36	35	1	1	0	0	4	1	k__Bacteria; p__Tenericutes; c__Mollicutes; o__Anaeroplasmatales; f__Anaeroplasmataceae; g__Asteroleplasma; s__
OTU_834	7	3	12	16	12	6	14	11	21	k__Bacteria; p__Proteobacteria; c__Betaproteobacteria; o__Hydrogenophilales; f__Hydrogenophilaceae; g__Thiobacillus; s__
OTU_4067	22	22	20	8	10	11	4	4	0	k__Bacteria; p__Verrucomicrobia; c__[Spartobacteria]; o__[Chthoniobacterales]; f__[Chthoniobacteraceae]; g__Chthoniobacter; s__
OTU_461	21	12	47	10	6	1	1	0	3	k__Bacteria; p__Actinobacteria; c__Actinobacteria; o__Actinomycetales; f__; g__; s__
OTU_693	0	1	0	1	1	2	27	35	34	k__Bacteria; p__Actinobacteria; c__Actinobacteria; o__Actinomycetales; f__Pseudonocardiaceae; g__; s__
OTU_705	3	10	2	5	7	0	32	26	16	k__Bacteria; p__Planctomycetes; c__Phycisphaerae; o__WD2101; f__; g__; s__
OTU_838	3	4	3	1	1	2	20	42	25	k__Bacteria; p__Acidobacteria; c__Acidobacteria-6; o__CCU21; f__; g__; s__
OTU_982	9	12	8	18	16	11	1	18	8	k__Bacteria; p__Chloroflexi; c__TK10; o__AKYG885; f__Dolo_23; g__; s__
OTU_1013	3	6	6	2	5	1	25	21	31	k__Bacteria; p__Proteobacteria; c__Alphaproteobacteria; o__Sphingomonadales; f__Sphingomonadaceae; g__Sphingomonas; s__wittichii
OTU_3203	13	11	0	29	22	20	1	2	2	k__Bacteria; p__Acidobacteria; c__Acidobacteriia; o__Acidobacteriales; f__Koribacteraceae; g__; s__
OTU_366	30	40	28	0	1	0	0	0	1	k__Bacteria; p__Planctomycetes; c__Phycisphaerae; o__Phycisphaerales; f__; g__; s__
OTU_453	1	2	2	4	2	2	47	23	17	k__Bacteria; p__Verrucomicrobia; c__Opitutae; o__Opitutales; f__Opitutaceae; g__; s__
OTU_785	9	9	7	37	21	17	0	0	0	k__Bacteria; p__Chloroflexi; c__C0119; o__; f__; g__; s__
OTU_938	7	6	5	7	2	0	26	27	20	k__Bacteria; p__Planctomycetes; c__Planctomycetia; o__Gemmatales; f__Gemmataceae; g__Gemmata; s__
OTU_4474	1	3	1	14	8	8	29	11	24	k__Bacteria; p__Planctomycetes; c__Planctomycetia; o__Pirellulales; f__Pirellulaceae; g__Pirellula; s__
OTU_499	16	13	21	8	11	4	7	8	11	k__Bacteria; p__Proteobacteria; c__Alphaproteobacteria; o__Rhizobiales; f__Hyphomicrobiaceae; g__; s__
OTU_542	9	8	12	14	17	9	9	9	12	k__Bacteria; p__Proteobacteria; c__Gammaproteobacteria; o__Alteromonadales; f__HTCC2188; g__HTCC; s__
OTU_555	15	19	28	10	12	7	5	2	1	k__Bacteria; p__Actinobacteria; c__Acidimicrobiia; o__Acidimicrobiales; f__EB1017; g__; s__
OTU_597	19	20	41	5	13	1	0	0	0	k__Bacteria; p__Proteobacteria; c__Alphaproteobacteria; o__Rhodospirillales; f__Acetobacteraceae; g__; s__
OTU_641	11	12	13	9	9	8	11	16	10	k__Bacteria; p__Proteobacteria; c__Deltaproteobacteria; o__Syntrophobacterales; f__Syntrophaceae; g__Syntrophus; s__
OTU_647	15	20	19	11	18	7	4	3	2	k__Bacteria; p__Bacteroidetes; c__Sphingobacteriia; o__Sphingobacteriales; f__; g__; s__
OTU_830	19	18	23	18	13	6	2	0	0	k__Bacteria; p__Planctomycetes; c__Planctomycetia; o__Pirellulales; f__Pirellulaceae; g__; s__
OTU_912	18	18	29	15	10	6	0	1	2	k__Bacteria; p__Actinobacteria; c__Thermoleophilia; o__Gaiellales; f__Gaiellaceae; g__; s__
OTU_988	7	5	3	28	12	14	11	11	8	k__Bacteria; p__Acidobacteria; c__; o__; f__; g__; s__
OTU_1181	10	18	28	5	8	2	11	11	5	k__Bacteria; p__Actinobacteria; c__Thermoleophilia; o__Solirubrobacterales; f__; g__; s__
OTU_3369	2	5	2	17	12	3	20	15	22	k__Bacteria; p__Acidobacteria; c__Acidobacteria-6; o__iii1-15; f__RB40; g__; s__
OTU_424	0	0	0	1	1	0	26	28	42	k__Bacteria; p__Verrucomicrobia; c__Verrucomicrobiae; o__Verrucomicrobiales; f__Verrucomicrobiaceae; g__; s__
OTU_4936	6	19	17	17	19	7	4	4	5	k__Bacteria; p__Bacteroidetes; c__[Saprospirae]; o__[Saprospirales]; f__Chitinophagaceae; g__; s__
OTU_494	3	1	5	4	5	0	31	27	22	k__Bacteria; p__Verrucomicrobia; c__[Spartobacteria]; o__[Chthoniobacterales]; f__[Chthoniobacteraceae]; g__; s__
OTU_592	10	6	5	9	7	2	18	16	25	k__Bacteria; p__Actinobacteria; c__Actinobacteria; o__Actinomycetales; f__Intrasporangiaceae; g__Terracoccus; s__
OTU_359	0	2	0	2	1	0	30	32	30	k__Bacteria; p__Chloroflexi; c__Anaerolineae; o__A31; f__S47; g__; s__
OTU_457	1	2	1	0	0	0	31	28	34	k__Bacteria; p__Bacteroidetes; c__Cytophagia; o__Cytophagales; f__Cytophagaceae; g__; s__
OTU_680	7	2	17	3	3	1	16	21	27	k__Bacteria; p__Actinobacteria; c__Actinobacteria; o__Actinomycetales; f__Geodermatophilaceae; g__; s__
OTU_806	17	23	23	9	9	9	0	4	3	k__Bacteria; p__Acidobacteria; c__Solibacteres; o__Solibacterales; f__Solibacteraceae; g__Candidatus Solibacter; s__
OTU_1092	34	32	20	2	3	2	3	0	0	k__Bacteria; p__WPS-2; c__; o__; f__; g__; s__
OTU_1168	2	1	2	0	3	0	27	29	32	k__Bacteria; p__Chloroflexi; c__Ellin6529; o__; f__; g__; s__
OTU_1697	16	24	11	9	13	15	0	6	2	k__Bacteria; p__Planctomycetes; c__Planctomycetia; o__Gemmatales; f__Gemmataceae; g__; s__
OTU_1978	24	17	34	7	7	6	0	1	0	k__Bacteria; p__Actinobacteria; c__Actinobacteria; o__Actinomycetales; f__; g__; s__
OTU_497	8	19	15	2	3	4	12	13	20	k__Bacteria; p__Proteobacteria; c__Betaproteobacteria; o__Ellin6067; f__; g__; s__
OTU_681	0	2	0	0	0	0	29	37	28	k__Bacteria; p__Proteobacteria; c__Gammaproteobacteria; o__Xanthomonadales; f__Sinobacteraceae; g__; s__
OTU_550	10	10	9	22	15	13	8	3	5	k__Bacteria; p__Planctomycetes; c__Planctomycetia; o__Planctomycetales; f__Planctomycetaceae; g__Planctomyces; s__
OTU_600	6	2	4	4	2	1	33	12	31	k__Bacteria; p__Actinobacteria; c__Actinobacteria; o__Actinomycetales; f__Nocardioidaceae; g__; s__
OTU_923	18	15	14	19	11	9	4	2	3	k__Bacteria; p__Verrucomicrobia; c__[Pedosphaerae]; o__[Pedosphaerales]; f__auto67_4W; g__; s__
OTU_1090	4	4	11	9	4	4	18	26	14	k__Bacteria; p__Acidobacteria; c__Acidobacteria-6; o__CCU21; f__; g__; s__
OTU_307	24	45	22	0	0	0	1	0	2	k__Bacteria; p__Chloroflexi; c__Ktedonobacteria; o__Ktedonobacterales; f__Ktedonobacteraceae; g__FFCH10602; s__
OTU_3472	4	7	8	6	1	2	16	20	30	k__Bacteria; p__Bacteroidetes; c__[Saprospirae]; o__[Saprospirales]; f__Chitinophagaceae; g__; s__
OTU_348	0	0	0	0	1	0	37	30	26	k__Bacteria; p__Planctomycetes; c__Phycisphaerae; o__S-70; f__; g__; s__
OTU_387	2	0	0	1	4	1	27	34	25	k__Bacteria; p__Planctomycetes; c__Planctomycetia; o__Planctomycetales; f__Planctomycetaceae; g__Planctomyces; s__
OTU_510	13	8	12	25	16	16	1	2	1	k__Bacteria; p__Planctomycetes; c__Planctomycetia; o__Planctomycetales; f__Planctomycetaceae; g__Planctomyces; s__
OTU_570	3	1	5	6	3	4	19	26	27	k__Bacteria; p__Actinobacteria; c__Actinobacteria; o__Actinomycetales
OTU_1283	9	3	8	19	30	23	0	0	1	k__Bacteria; p__Planctomycetes; c__Phycisphaerae; o__WD2101; f__; g__; s__
OTU_1375	6	7	10	33	24	12	0	1	0	k__Bacteria; p__Planctomycetes; c__Planctomycetia; o__Gemmatales; f__Isosphaeraceae; g__; s__
OTU_565	16	27	33	7	4	4	2	0	0	k__Bacteria; p__Acidobacteria; c__Solibacteres; o__Solibacterales; f__; g__; s__
OTU_743	9	20	4	30	10	11	5	0	4	k__Bacteria; p__OD1; c__SM2F11; o__; f__; g__; s__
OTU_823	1	2	2	4	7	2	35	26	14	k__Bacteria; p__Planctomycetes; c__Planctomycetia; o__Pirellulales; f__Pirellulaceae; g__Pirellula; s__
OTU_855	8	8	12	15	7	1	10	13	19	k__Bacteria; p__Actinobacteria; c__Actinobacteria; o__Actinomycetales; f__Mycobacteriaceae; g__Mycobacterium; s__
OTU_1172	26	21	33	2	5	0	1	2	2	k__Bacteria; p__Actinobacteria; c__Actinobacteria; o__Actinomycetales; f__; g__; s__
OTU_1839	10	14	16	19	10	2	6	9	6	k__Bacteria; p__Acidobacteria; c__Acidobacteria-6; o__iii1-15; f__; g__; s__
OTU_401	1	0	0	1	0	0	33	17	40	k__Bacteria; p__Proteobacteria; c__Betaproteobacteria; o__Burkholderiales; f__Oxalobacteraceae; g__; s__
OTU_531	1	0	0	1	0	0	27	33	30	k__Bacteria; p__Actinobacteria; c__Acidimicrobiia; o__Acidimicrobiales; f__; g__; s__
OTU_770	10	9	9	11	13	5	9	11	15	k__Bacteria; p__Proteobacteria; c__Betaproteobacteria; o__Rhodocyclales; f__Rhodocyclaceae; g__Thauera; s__
OTU_1162	10	9	14	7	11	6	12	12	10	k__Bacteria; p__Planctomycetes; c__Phycisphaerae; o__MSBL9; f__; g__; s__
OTU_1749	9	24	15	20	8	7	4	2	2	k__Bacteria; p__Planctomycetes; c__Planctomycetia; o__Pirellulales; f__Pirellulaceae; g__; s__
OTU_495	5	12	8	20	27	18	0	0	1	k__Bacteria; p__Proteobacteria; c__Betaproteobacteria; o__Burkholderiales
OTU_513	1	1	0	30	40	16	1	0	2	k__Bacteria; p__Proteobacteria; c__Betaproteobacteria; o__; f__; g__; s__
OTU_903	1	0	0	48	20	21	0	0	1	k__Bacteria; p__Chloroflexi; c__Thermomicrobia; o__AKYG1722; f__; g__; s__
OTU_1019	17	13	13	15	6	3	6	7	10	k__Bacteria; p__Acidobacteria; c__Acidobacteria-6; o__CCU21; f__; g__; s__
OTU_1171	10	7	11	23	14	17	2	2	4	k__Bacteria; p__Acidobacteria; c__Acidobacteria-6; o__iii1-15; f__; g__; s__
OTU_1279	1	1	0	15	6	4	21	14	28	k__Bacteria; p__Planctomycetes; c__Planctomycetia; o__Gemmatales; f__Isosphaeraceae; g__; s__
OTU_4252	25	23	20	6	8	7	1	0	0	k__Bacteria; p__Proteobacteria; c__Gammaproteobacteria; o__Xanthomonadales; f__Sinobacteraceae; g__; s__
OTU_581	4	3	7	6	1	0	14	22	33	k__Bacteria; p__Actinobacteria; c__Thermoleophilia; o__Solirubrobacterales; f__Conexibacteraceae; g__Conexibacter; s__
OTU_656	2	3	1	6	4	1	23	18	32	k__Bacteria; p__Verrucomicrobia; c__[Spartobacteria]; o__[Chthoniobacterales]; f__[Chthoniobacteraceae]; g__; s__
OTU_677	5	8	15	9	9	10	11	12	11	k__Bacteria; p__Proteobacteria; c__Gammaproteobacteria; o__Xanthomonadales; f__Xanthomonadaceae; g__Stenotrophomonas; s__
OTU_688	18	16	19	13	13	11	0	0	0	k__Bacteria; p__Planctomycetes; c__Planctomycetia; o__Gemmatales; f__Isosphaeraceae; g__; s__
OTU_2612	13	30	26	5	4	2	4	2	3	k__Bacteria; p__Planctomycetes; c__Phycisphaerae; o__WD2101; f__; g__; s__
OTU_462	7	6	13	31	15	15	2	0	0	k__Bacteria; p__Planctomycetes; c__Planctomycetia; o__Gemmatales; f__Isosphaeraceae; g__; s__
OTU_473	15	19	12	21	7	7	3	1	4	k__Bacteria; p__Planctomycetes; c__Planctomycetia; o__Gemmatales; f__Gemmataceae; g__; s__
OTU_5101	8	11	11	19	13	10	3	6	8	k__Bacteria; p__Planctomycetes; c__Planctomycetia; o__Planctomycetales; f__Planctomycetaceae; g__Planctomyces; s__
OTU_689	23	20	21	9	9	6	0	0	1	k__Bacteria; p__Planctomycetes; c__Phycisphaerae; o__WD2101; f__; g__; s__
OTU_717	0	0	0	0	0	0	18	29	42	k__Bacteria; p__Verrucomicrobia; c__Verrucomicrobiae; o__Verrucomicrobiales; f__Verrucomicrobiaceae; g__; s__
OTU_878	28	16	16	12	6	4	2	2	3	k__Bacteria; p__Verrucomicrobia; c__[Spartobacteria]; o__[Chthoniobacterales]; f__[Chthoniobacteraceae]; g__; s__
OTU_991	13	23	17	13	12	11	0	0	0	k__Bacteria; p__Planctomycetes; c__Phycisphaerae; o__WD2101; f__; g__; s__
OTU_1043	10	1	4	13	12	13	16	11	8	k__Bacteria; p__Planctomycetes; c__Planctomycetia; o__Pirellulales; f__Pirellulaceae; g__; s__
OTU_1583	8	9	7	8	4	6	16	13	17	k__Bacteria; p__Bacteroidetes; c__Sphingobacteriia; o__Sphingobacteriales; f__Sphingobacteriaceae; g__Pedobacter; s__
OTU_2690	10	11	17	15	17	13	1	1	3	k__Bacteria; p__Proteobacteria; c__Gammaproteobacteria; o__Xanthomonadales; f__Sinobacteraceae; g__; s__
OTU_430	27	17	30	2	3	3	1	4	1	k__Bacteria; p__Planctomycetes; c__Planctomycetia; o__Gemmatales; f__Gemmataceae; g__; s__
OTU_843	1	0	1	0	2	0	6	40	38	k__Bacteria; p__Proteobacteria; c__Alphaproteobacteria; o__Rhodospirillales; f__Rhodospirillaceae; g__; s__
OTU_926	14	8	9	19	18	14	2	4	0	k__Bacteria; p__Planctomycetes; c__Planctomycetia; o__Gemmatales; f__Gemmataceae; g__; s__
OTU_1240	11	18	11	10	10	11	6	4	6	k__Bacteria; p__Verrucomicrobia; c__[Pedosphaerae]; o__[Pedosphaerales]; f__Ellin515; g__; s__
OTU_1431	3	6	4	37	20	14	0	1	2	k__Bacteria; p__Acidobacteria; c__Sva0725; o__Sva0725; f__; g__; s__
OTU_406	27	35	24	0	1	0	0	0	0	k__Bacteria; p__TM7; c__SC3; o__; f__; g__; s__
OTU_439	10	7	14	9	7	6	7	14	13	k__Bacteria; p__Proteobacteria; c__Alphaproteobacteria; o__Rhodospirillales; f__Acetobacteraceae; g__Roseomonas; s__mucosa
OTU_465	3	22	4	33	14	11	0	0	0	k__Bacteria; p__OD1; c__; o__; f__; g__; s__
OTU_488	13	11	7	23	18	14	1	0	0	k__Bacteria; p__Planctomycetes; c__Planctomycetia; o__Gemmatales; f__Gemmataceae; g__; s__
OTU_504	0	0	0	0	0	0	16	33	38	k__Bacteria; p__Bacteroidetes; c__Cytophagia; o__Cytophagales; f__Cytophagaceae; g__; s__
OTU_525	6	12	6	0	0	0	26	15	22	k__Bacteria; p__Planctomycetes; c__Planctomycetia; o__Gemmatales; f__Gemmataceae; g__Gemmata; s__
OTU_1678	18	5	14	27	8	13	1	0	0	k__Bacteria; p__Planctomycetes; c__Planctomycetia; o__Gemmatales; f__Isosphaeraceae; g__; s__
OTU_1737	19	19	25	4	10	7	2	0	0	k__Bacteria; p__Planctomycetes; c__Planctomycetia; o__Gemmatales; f__Gemmataceae; g__; s__
OTU_346	1	0	0	0	0	1	19	25	40	k__Bacteria; p__Bacteroidetes; c__Cytophagia; o__Cytophagales; f__Cytophagaceae; g__; s__
OTU_390	3	7	15	12	6	12	13	12	6	k__Bacteria; p__Planctomycetes; c__Phycisphaerae; o__WD2101; f__; g__; s__
OTU_520	1	1	1	51	23	9	0	0	0	k__Bacteria; p__Chloroflexi; c__C0119; o__; f__; g__; s__
OTU_535	18	33	33	1	0	0	0	1	0	k__Bacteria; p__Tenericutes; c__Mollicutes; o__Anaeroplasmatales; f__Anaeroplasmataceae; g__Asteroleplasma; s__
OTU_640	7	19	16	1	2	1	10	9	21	k__Bacteria; p__Proteobacteria; c__Gammaproteobacteria; o__Xanthomonadales; f__Sinobacteraceae; g__; s__
OTU_819	11	28	28	4	6	4	1	1	3	k__Bacteria; p__Planctomycetes; c__Planctomycetia; o__Gemmatales; f__Gemmataceae; g__; s__
OTU_916	0	0	1	0	1	0	15	42	27	k__Bacteria; p__Proteobacteria; c__Deltaproteobacteria; o__Myxococcales; f__; g__; s__
OTU_1365	13	17	20	10	15	7	1	1	1	k__Bacteria; p__Planctomycetes; c__Planctomycetia; o__Gemmatales; f__Gemmataceae; g__; s__
OTU_3429	1	7	4	7	3	2	30	13	18	k__Bacteria; p__Acidobacteria; c__Acidobacteria-6; o__iii1-15; f__RB40; g__; s__
OTU_3592	1	1	3	21	28	30	1	0	0	k__Bacteria; p__Planctomycetes; c__Phycisphaerae; o__WD2101; f__; g__; s__
OTU_4430	2	1	5	35	20	20	1	1	0	k__Bacteria; p__Gemmatimonadetes; c__Gemmatimonadetes; o__; f__; g__; s__
OTU_524	3	1	6	3	1	3	18	30	20	k__Bacteria; p__Proteobacteria; c__Alphaproteobacteria; o__Caulobacterales; f__Caulobacteraceae; g__Caulobacter; s__henricii
OTU_527	4	2	5	26	29	10	1	3	5	k__Bacteria; p__Firmicutes; c__Clostridia; o__Clostridiales; f__Clostridiaceae; g__SMB53; s__
OTU_754	17	7	13	13	8	4	9	9	5	k__Bacteria; p__Proteobacteria; c__Alphaproteobacteria; o__Caulobacterales; f__Caulobacteraceae; g__Phenylobacterium; s__
OTU_441	31	29	20	1	0	2	0	1	0	k__Bacteria; p__Chloroflexi; c__Anaerolineae; o__A31; f__S47; g__; s__
OTU_579	2	1	1	2	4	0	27	22	25	k__Bacteria; p__Proteobacteria; c__Alphaproteobacteria; o__Caulobacterales; f__Caulobacteraceae; g__Mycoplana; s__
OTU_813	7	9	11	0	0	0	12	24	21	k__Bacteria; p__Bacteroidetes; c__Cytophagia; o__Cytophagales; f__Cytophagaceae; g__Adhaeribacter; s__
OTU_848	4	2	1	11	6	7	18	17	18	k__Bacteria; p__Planctomycetes; c__Planctomycetia; o__Gemmatales; f__Gemmataceae; g__; s__
OTU_954	2	10	9	4	2	2	15	23	17	k__Bacteria; p__Planctomycetes; c__Planctomycetia; o__Gemmatales; f__Gemmataceae; g__Gemmata; s__
OTU_426	0	0	2	0	0	0	26	24	31	k__Bacteria; p__Chloroflexi; c__Anaerolineae; o__A31; f__S47; g__; s__
OTU_779	2	7	4	4	2	2	13	24	25	k__Bacteria; p__Proteobacteria; c__Alphaproteobacteria; o__Rhizobiales; f__Phyllobacteriaceae; g__; s__
OTU_1074	13	20	16	7	2	1	7	11	5	k__Bacteria; p__Tenericutes; c__Mollicutes; o__Anaeroplasmatales; f__Anaeroplasmataceae; g__Asteroleplasma; s__
OTU_425	0	0	0	0	0	0	24	33	25	k__Bacteria; p__Planctomycetes; c__OM190; o__agg27; f__; g__; s__
OTU_480	0	1	0	0	0	0	15	54	12	k__Bacteria; p__Chloroflexi; c__Chloroflexi; o__Herpetosiphonales; f__; g__; s__
OTU_509	1	0	1	1	0	1	32	28	18	k__Bacteria; p__Planctomycetes; c__Phycisphaerae; o__Phycisphaerales; f__; g__; s__
OTU_538	1	0	0	36	28	15	0	1	1	k__Bacteria; p__Acidobacteria; c__Solibacteres; o__Solibacterales; f__; g__; s__
OTU_552	4	8	17	10	8	1	8	11	15	k__Bacteria; p__Proteobacteria; c__Betaproteobacteria; o__MND1; f__; g__; s__
OTU_644	5	8	12	12	13	5	11	8	8	k__Bacteria; p__Caldiserica; c__WCHB1-03; o__; f__; g__; s__
OTU_738	22	13	16	12	9	5	2	2	1	k__Bacteria; p__Chloroflexi; c__TK10; o__B07_WMSP1; f__; g__; s__
OTU_786	1	0	0	1	0	1	37	27	15	k__Bacteria; p__Planctomycetes; c__Planctomycetia; o__Pirellulales; f__Pirellulaceae; g__Pirellula; s__
OTU_891	5	2	6	4	5	1	31	16	12	k__Bacteria; p__Planctomycetes; c__Planctomycetia; o__Gemmatales; f__Gemmataceae; g__Gemmata; s__
OTU_1011	7	2	9	4	4	5	26	16	8	k__Bacteria; p__Planctomycetes; c__Phycisphaerae; o__WD2101; f__; g__; s__
OTU_1086	7	6	3	10	6	11	12	13	13	k__Bacteria; p__Planctomycetes; c__Planctomycetia; o__Gemmatales; f__Gemmataceae; g__; s__
OTU_1747	24	14	24	7	9	0	0	0	3	k__Bacteria; p__Actinobacteria; c__Actinobacteria; o__Actinomycetales; f__; g__; s__
OTU_1765	3	2	1	3	3	2	21	21	25	k__Bacteria; p__Proteobacteria; c__Gammaproteobacteria; o__Xanthomonadales; f__Sinobacteraceae; g__; s__
OTU_402	0	1	0	0	0	0	22	31	27	k__Bacteria; p__Planctomycetes; c__Planctomycetia; o__Planctomycetales; f__Planctomycetaceae; g__Planctomyces; s__
OTU_549	0	0	0	3	6	3	18	22	29	k__Bacteria; p__Actinobacteria; c__Thermoleophilia; o__Gaiellales; f__; g__; s__
OTU_731	5	3	7	5	4	1	12	23	21	k__Bacteria; p__Actinobacteria; c__Acidimicrobiia; o__Acidimicrobiales; f__; g__; s__
OTU_784	9	17	5	11	6	9	9	9	6	k__Bacteria; p__OD1; c__ZB2; o__; f__; g__; s__
OTU_879	1	1	4	1	4	1	11	30	28	k__Bacteria; p__Proteobacteria; c__Gammaproteobacteria; o__Xanthomonadales; f__Xanthomonadaceae; g__; s__
OTU_1008	6	9	12	28	16	6	1	1	1	k__Bacteria; p__Actinobacteria; c__Actinobacteria; o__Actinomycetales; f__Micromonosporaceae; g__; s__
OTU_593	6	7	6	16	27	17	0	0	1	k__Bacteria; p__Planctomycetes; c__Phycisphaerae; o__WD2101; f__; g__; s__
OTU_713	1	1	1	4	2	2	20	25	24	k__Bacteria; p__Actinobacteria; c__Thermoleophilia; o__Solirubrobacterales; f__; g__; s__
OTU_872	12	9	12	12	5	5	4	12	9	k__Bacteria; p__Proteobacteria; c__Alphaproteobacteria; o__Rhodospirillales; f__Rhodospirillaceae; g__; s__
OTU_962	10	8	9	13	11	4	4	11	10	k__Bacteria; p__Actinobacteria; c__Actinobacteria; o__Actinomycetales; f__Nocardioidaceae; g__; s__
OTU_1330	4	8	4	32	20	10	1	0	0	k__Bacteria; p__Planctomycetes; c__Planctomycetia; o__Gemmatales; f__Isosphaeraceae; g__; s__
OTU_3594	28	30	15	1	0	1	4	0	0	k__Bacteria; p__Verrucomicrobia; c__Verrucomicrobiae; o__Verrucomicrobiales; f__Verrucomicrobiaceae; g__Luteolibacter; s__
OTU_400	0	2	2	31	27	17	0	0	0	k__Bacteria; p__Chloroflexi; c__Ktedonobacteria; o__Thermogemmatisporales; f__Thermogemmatisporaceae; g__; s__
OTU_469	1	0	0	1	1	0	21	31	24	k__Bacteria; p__Verrucomicrobia; c__Verrucomicrobiae; o__Verrucomicrobiales; f__Verrucomicrobiaceae; g__; s__
OTU_664	1	1	1	2	1	0	13	26	34	k__Bacteria; p__Actinobacteria; c__Actinobacteria; o__Actinomycetales; f__Cellulomonadaceae; g__Cellulomonas; s__
OTU_897	15	16	16	12	7	9	2	2	0	k__Bacteria; p__Planctomycetes; c__Planctomycetia; o__Gemmatales; f__Gemmataceae; g__; s__
OTU_1010	2	0	4	5	7	2	11	21	26	k__Bacteria; p__Proteobacteria; c__Betaproteobacteria; o__SC-I-84; f__; g__; s__
OTU_3155	5	8	9	23	16	14	1	1	1	k__Bacteria; p__Bacteroidetes; c__[Saprospirae]; o__[Saprospirales]; f__Chitinophagaceae; g__; s__
OTU_502	1	2	2	1	5	1	12	18	36	k__Bacteria; p__Proteobacteria; c__Alphaproteobacteria; o__Rhizobiales; f__; g__; s__
OTU_582	5	5	8	13	10	11	5	14	7	k__Bacteria; p__Proteobacteria; c__Alphaproteobacteria; o__Rhodobacterales; f__Rhodobacteraceae; g__; s__
OTU_655	0	0	2	1	1	0	30	19	25	k__Bacteria; p__Verrucomicrobia; c__[Spartobacteria]; o__[Chthoniobacterales]; f__[Chthoniobacteraceae]; g__; s__
OTU_824	14	18	11	12	10	8	1	2	2	k__Bacteria; p__Acidobacteria; c__Acidobacteria-6; o__iii1-15; f__RB40; g__; s__
OTU_1116	4	14	9	6	3	6	17	13	5	k__Bacteria; p__Verrucomicrobia; c__Opitutae; o__Opitutales; f__Opitutaceae; g__; s__
OTU_1166	4	4	5	5	3	1	8	21	26	k__Bacteria; p__Actinobacteria; c__Acidimicrobiia; o__Acidimicrobiales; f__C111; g__; s__
OTU_1271	11	19	23	6	4	2	7	4	1	k__Bacteria; p__FCPU426; c__; o__; f__; g__; s__
OTU_374	0	0	0	0	0	0	20	28	29	k__Bacteria; p__Bacteroidetes; c__Cytophagia; o__Cytophagales; f__Cytophagaceae; g__Flectobacillus; s__
OTU_392	23	36	18	0	0	0	0	0	0	k__Bacteria; p__Chloroflexi; c__Chloroflexi; o__[Roseiflexales]; f__; g__; s__
OTU_4269	3	2	2	15	2	4	15	11	23	k__Bacteria; p__Planctomycetes; c__Planctomycetia; o__Pirellulales; f__Pirellulaceae; g__; s__
OTU_507	17	23	11	15	6	5	0	0	0	k__Bacteria; p__Verrucomicrobia; c__Verrucomicrobiae; o__Verrucomicrobiales; f__Verrucomicrobiaceae; g__; s__
OTU_541	4	9	6	9	18	2	12	10	7	k__Bacteria; p__Proteobacteria; c__Epsilonproteobacteria; o__Campylobacterales; f__Campylobacteraceae; g__Arcobacter; s__
OTU_583	0	2	0	0	1	1	26	22	25	k__Bacteria; p__Proteobacteria; c__Alphaproteobacteria; o__Sphingomonadales; f__; g__; s__
OTU_635	0	1	2	12	11	2	12	16	21	k__Bacteria; p__Proteobacteria; c__Betaproteobacteria; o__MND1; f__; g__; s__
OTU_646	21	28	24	1	2	0	1	0	0	k__Bacteria; p__Acidobacteria; c__Acidobacteriia; o__Acidobacteriales; f__Acidobacteriaceae; g__; s__
OTU_659	9	11	14	5	14	1	9	10	4	k__Bacteria; p__Verrucomicrobia; c__[Spartobacteria]; o__[Chthoniobacterales]; f__[Chthoniobacteraceae]
OTU_660	3	2	1	1	0	0	27	20	23	k__Bacteria; p__Bacteroidetes; c__Sphingobacteriia; o__Sphingobacteriales; f__; g__; s__
OTU_746	0	2	1	2	3	3	32	20	14	k__Bacteria; p__Planctomycetes; c__Phycisphaerae; o__WD2101; f__; g__; s__
OTU_859	4	2	4	7	6	5	17	16	16	k__Bacteria; p__Proteobacteria; c__Deltaproteobacteria; o__Myxococcales; f__Nannocystaceae; g__Nannocystis; s__
OTU_896	1	1	1	7	3	2	27	24	11	k__Bacteria; p__Acidobacteria; c__[Chloracidobacteria]; o__RB41; f__Ellin6075; g__; s__
OTU_949	1	1	1	2	5	2	10	23	32	k__Bacteria; p__Bacteroidetes; c__Cytophagia; o__Cytophagales; f__Cytophagaceae; g__Dyadobacter; s__
OTU_995	12	6	13	6	6	2	8	12	12	k__Bacteria; p__Proteobacteria; c__Alphaproteobacteria; o__Rhizobiales; f__Rhizobiaceae; g__Agrobacterium; s__
OTU_1096	1	2	2	7	1	0	9	36	18	k__Bacteria; p__Actinobacteria; c__Actinobacteria; o__Actinomycetales; f__Micromonosporaceae; g__Dactylosporangium; s__
OTU_1417	10	8	14	13	17	12	0	1	1	k__Bacteria; p__Planctomycetes; c__Phycisphaerae; o__WD2101; f__; g__; s__
OTU_3569	7	10	4	23	21	7	1	1	2	k__Bacteria; p__Chloroflexi; c__Ellin6529; o__; f__; g__; s__
OTU_412	4	2	6	3	0	0	18	27	16	k__Bacteria; p__Cyanobacteria; c__Chloroplast; o__Chlorophyta; f__; g__; s__
OTU_423	0	0	0	1	1	0	33	23	18	k__Bacteria; p__Planctomycetes; c__Phycisphaerae; o__WD2101; f__; g__; s__
OTU_589	6	5	7	16	16	17	2	2	5	k__Bacteria; p__Planctomycetes; c__Phycisphaerae; o__WD2101; f__; g__; s__
OTU_782	0	0	4	10	7	0	15	20	20	k__Bacteria; p__Proteobacteria; c__Betaproteobacteria; o__Methylophilales; f__Methylophilaceae; g__; s__
OTU_979	11	10	15	6	7	1	6	5	15	k__Bacteria; p__Bacteroidetes; c__[Saprospirae]; o__[Saprospirales]; f__Chitinophagaceae; g__Sediminibacterium; s__
OTU_3013	9	4	12	15	8	3	6	6	12	k__Bacteria; p__Actinobacteria; c__Actinobacteria; o__Actinomycetales; f__; g__; s__
OTU_3674	15	19	17	3	8	1	2	5	5	k__Bacteria; p__Actinobacteria; c__Actinobacteria; o__Actinomycetales; f__Intrasporangiaceae
OTU_451	24	26	21	1	1	1	1	0	0	k__Bacteria; p__Planctomycetes; c__Planctomycetia; o__Gemmatales; f__Gemmataceae; g__; s__
OTU_636	18	15	11	13	9	6	1	2	0	k__Bacteria; p__Planctomycetes; c__Phycisphaerae; o__CPla-3; f__; g__; s__
OTU_645	7	8	12	13	15	10	5	3	2	k__Bacteria; p__Planctomycetes; c__Phycisphaerae; o__Pla1; f__; g__; s__
OTU_4240	14	10	6	13	5	15	5	4	2	k__Bacteria; p__Acidobacteria; c__Acidobacteria-6; o__iii1-15; f__; g__; s__
OTU_515	13	47	12	0	1	0	1	0	0	k__Bacteria; p__Cyanobacteria; c__4C0d-2; o__MLE1-12; f__; g__; s__
OTU_540	5	3	3	23	20	16	2	1	1	k__Bacteria; p__Gemmatimonadetes; c__Gemm-1; o__; f__; g__; s__
OTU_576	0	0	0	2	3	0	32	22	15	k__Bacteria; p__Planctomycetes; c__Planctomycetia; o__Planctomycetales; f__Planctomycetaceae; g__Planctomyces; s__
OTU_580	10	16	15	15	7	6	0	2	3	k__Bacteria; p__Actinobacteria; c__Acidimicrobiia; o__Acidimicrobiales; f__C111; g__; s__
OTU_619	2	9	6	6	1	1	12	19	18	k__Bacteria; p__Bacteroidetes; c__[Saprospirae]; o__[Saprospirales]; f__Chitinophagaceae; g__; s__
OTU_744	0	10	4	27	19	9	2	0	3	k__Bacteria; p__OD1; c__SM2F11; o__; f__; g__; s__
OTU_752	3	2	1	6	5	2	32	15	8	k__Bacteria; p__Verrucomicrobia; c__[Pedosphaerae]; o__[Pedosphaerales]; f__auto67_4W; g__; s__
OTU_793	0	0	2	0	0	1	14	23	34	k__Bacteria; p__Bacteroidetes; c__[Saprospirae]; o__[Saprospirales]; f__Chitinophagaceae; g__; s__
OTU_809	15	15	17	9	6	6	2	1	3	k__Bacteria; p__Chloroflexi; c__TK10; o__AKYG885; f__5B-12; g__; s__
OTU_1077	14	17	11	7	9	4	2	4	5	k__Bacteria; p__Planctomycetes; c__Phycisphaerae; o__WD2101; f__; g__; s__
OTU_1083	6	4	3	18	26	16	0	0	0	k__Bacteria; p__Verrucomicrobia; c__[Spartobacteria]; o__[Chthoniobacterales]; f__[Chthoniobacteraceae]; g__heteroC45_4W; s__
OTU_1913	10	11	18	16	8	9	0	0	1	k__Bacteria; p__Bacteroidetes; c__[Saprospirae]; o__[Saprospirales]; f__Chitinophagaceae; g__Flavisolibacter; s__
OTU_2433	13	16	6	14	10	8	2	3	1	k__Bacteria; p__Planctomycetes; c__Planctomycetia; o__Planctomycetales; f__Planctomycetaceae; g__Planctomyces; s__
OTU_3543	10	12	13	15	16	4	1	2	0	k__Bacteria; p__Chloroflexi; c__Chloroflexi; o__[Roseiflexales]; f__[Kouleothrixaceae]; g__; s__
OTU_3835	2	0	1	1	4	2	16	16	31	k__Bacteria; p__Bacteroidetes; c__[Saprospirae]; o__[Saprospirales]; f__Chitinophagaceae; g__; s__
OTU_417	22	17	28	2	0	0	0	3	1	k__Bacteria; p__Planctomycetes; c__Phycisphaerae; o__CPla-3; f__; g__; s__
OTU_5009	5	6	5	13	11	5	10	6	12	k__Bacteria; p__Proteobacteria; c__Alphaproteobacteria; o__Rhizobiales; f__Phyllobacteriaceae
OTU_629	2	0	1	4	1	1	22	19	23	k__Bacteria; p__Actinobacteria; c__MB-A2-108; o__0319-7L14; f__; g__; s__
OTU_637	7	5	8	3	2	2	15	15	16	k__Bacteria; p__Actinobacteria; c__MB-A2-108; o__0319-7L14; f__; g__; s__
OTU_672	24	24	9	2	4	0	4	3	3	k__Bacteria; p__Verrucomicrobia; c__[Pedosphaerae]; o__[Pedosphaerales]; f__R4-41B; g__; s__
OTU_678	19	28	17	2	2	1	1	1	2	k__Bacteria; p__Bacteroidetes; c__Cytophagia; o__Cytophagales; f__Cytophagaceae; g__; s__
OTU_771	1	0	0	1	3	1	20	23	24	k__Bacteria; p__Proteobacteria; c__Deltaproteobacteria; o__Myxococcales; f__Haliangiaceae; g__; s__
OTU_805	14	13	15	8	10	7	1	1	4	k__Bacteria; p__Verrucomicrobia; c__[Spartobacteria]; o__[Chthoniobacterales]; f__[Chthoniobacteraceae]; g__; s__
OTU_850	5	6	7	12	2	1	14	17	9	k__Bacteria; p__Actinobacteria; c__Thermoleophilia; o__Gaiellales; f__Gaiellaceae; g__; s__
OTU_876	4	8	7	1	2	3	11	16	21	k__Bacteria; p__Proteobacteria; c__Alphaproteobacteria; o__Rhizobiales; f__Hyphomicrobiaceae; g__Rhodoplanes; s__
OTU_893	10	8	2	15	9	3	8	9	9	k__Archaea; p__Euryarchaeota; c__Thermoplasmata; o__E2; f__[Methanomassiliicoccaceae]; g__; s__
OTU_1003	24	17	23	0	2	3	1	0	2	k__Bacteria; p__Proteobacteria; c__Deltaproteobacteria; o__Bdellovibrionales; f__Bdellovibrionaceae; g__Bdellovibrio; s__
OTU_2695	3	6	2	5	5	2	8	22	19	k__Bacteria; p__Proteobacteria; c__Alphaproteobacteria; o__Rhizobiales; f__Hyphomicrobiaceae; g__Devosia; s__
OTU_503	17	34	19	1	0	1	0	0	0	k__Bacteria; p__Bacteroidetes; c__Cytophagia; o__Cytophagales; f__Cytophagaceae; g__; s__
OTU_5046	6	9	10	9	10	7	10	7	4	k__Bacteria; p__Planctomycetes; c__Planctomycetia; o__Gemmatales; f__Gemmataceae; g__; s__
OTU_505	4	10	7	14	9	3	8	7	10	k__Bacteria; p__Proteobacteria; c__Gammaproteobacteria; o__Thiotrichales; f__Piscirickettsiaceae; g__Methylophaga; s__
OTU_720	6	10	12	15	15	11	1	2	0	k__Bacteria; p__Planctomycetes; c__Phycisphaerae; o__WD2101; f__; g__; s__
OTU_755	0	1	1	1	0	1	23	24	21	k__Bacteria; p__Planctomycetes; c__Planctomycetia; o__Pirellulales; f__Pirellulaceae; g__; s__
OTU_885	0	2	1	7	1	2	19	21	19	k__Bacteria; p__Chloroflexi; c__Anaerolineae; o__A31; f__S47; g__; s__
OTU_1017	4	10	6	28	11	8	0	3	1	k__Bacteria; p__Chloroflexi; c__TK10; o__AKYG885; f__Dolo_23; g__; s__
OTU_1025	1	7	5	7	5	3	17	15	11	k__Bacteria; p__Planctomycetes; c__Planctomycetia; o__Gemmatales; f__Gemmataceae; g__; s__
OTU_1050	4	2	0	2	6	3	15	15	24	k__Bacteria; p__Verrucomicrobia; c__Verrucomicrobiae; o__Verrucomicrobiales; f__Verrucomicrobiaceae; g__Prosthecobacter; s__
OTU_1067	4	6	1	21	19	17	0	1	2	k__Bacteria; p__Verrucomicrobia; c__[Spartobacteria]; o__[Chthoniobacterales]; f__[Chthoniobacteraceae]; g__DA101; s__
OTU_1882	7	14	13	3	6	1	10	6	11	k__Bacteria; p__Bacteroidetes; c__Sphingobacteriia; o__Sphingobacteriales; f__; g__; s__
OTU_533	21	20	27	0	1	1	1	0	0	k__Bacteria; p__Chloroflexi; c__Ktedonobacteria; o__JG30-KF-AS9; f__; g__; s__
OTU_674	4	5	3	7	2	1	27	13	9	k__Bacteria; p__Planctomycetes; c__Phycisphaerae; o__WD2101; f__; g__; s__
OTU_715	3	3	2	4	7	2	16	29	5	k__Bacteria; p__Chloroflexi; c__TK10; o__AKYG885; f__Dolo_23; g__; s__
OTU_761	2	1	1	41	21	5	0	0	0	k__Bacteria; p__Chloroflexi; c__Anaerolineae; o__A31; f__S47; g__; s__
OTU_763	18	14	14	9	13	1	0	2	0	k__Bacteria; p__Proteobacteria; c__Alphaproteobacteria; o__Rhodospirillales; f__Rhodospirillaceae; g__; s__
OTU_795	2	9	4	15	8	10	11	5	7	k__Bacteria; p__Proteobacteria; c__Betaproteobacteria; o__Rhodocyclales; f__Rhodocyclaceae; g__Propionivibrio; s__
OTU_814	6	3	2	21	17	22	0	0	0	k__Bacteria; p__Planctomycetes; c__Phycisphaerae; o__WD2101; f__; g__; s__
OTU_875	0	0	0	0	0	0	23	27	21	k__Bacteria; p__Planctomycetes; c__Planctomycetia; o__Planctomycetales; f__Planctomycetaceae; g__Planctomyces; s__
OTU_877	6	17	15	9	4	5	3	6	6	k__Bacteria; p__Proteobacteria; c__Betaproteobacteria; o__Burkholderiales; f__; g__; s__
OTU_1272	9	9	6	9	10	7	9	10	1	k__Archaea; p__Euryarchaeota; c__Thermoplasmata; o__E2; f__[Methanomassiliicoccaceae]; g__; s__
OTU_1393	0	3	5	5	3	2	13	20	19	k__Bacteria; p__Actinobacteria; c__Actinobacteria; o__Actinomycetales; f__Micromonosporaceae; g__; s__
OTU_2005	12	19	14	12	7	4	0	1	1	k__Bacteria; p__Planctomycetes; c__Phycisphaerae; o__WD2101; f__; g__; s__
OTU_3343	8	7	11	5	10	7	5	7	10	k__Bacteria; p__Actinobacteria; c__Thermoleophilia; o__Gaiellales; f__Gaiellaceae; g__; s__
OTU_521	1	5	9	18	18	9	0	4	6	k__Bacteria; p__Proteobacteria; c__Alphaproteobacteria; o__Rhizobiales; f__Hyphomicrobiaceae; g__; s__
OTU_604	4	6	9	2	3	1	14	13	18	k__Bacteria; p__Bacteroidetes; c__[Saprospirae]; o__[Saprospirales]; f__Chitinophagaceae; g__; s__
OTU_736	14	19	16	3	7	7	1	1	2	k__Bacteria; p__Proteobacteria; c__Deltaproteobacteria; o__Myxococcales; f__; g__; s__
OTU_821	11	13	16	8	12	5	1	2	2	k__Bacteria; p__Proteobacteria; c__Deltaproteobacteria; o__Myxococcales; f__; g__; s__
OTU_890	4	3	1	0	3	0	15	19	25	k__Bacteria; p__Planctomycetes; c__Planctomycetia; o__Gemmatales; f__Gemmataceae; g__Gemmata; s__
OTU_925	12	9	23	4	13	6	0	1	2	k__Bacteria; p__Proteobacteria; c__Deltaproteobacteria; o__Myxococcales; f__Polyangiaceae; g__; s__
OTU_983	4	5	7	16	13	5	7	3	10	k__Bacteria; p__Proteobacteria; c__Deltaproteobacteria; o__Syntrophobacterales; f__Syntrophobacteraceae; g__; s__
OTU_1377	7	8	2	7	10	5	7	12	11	k__Bacteria; p__Verrucomicrobia; c__[Spartobacteria]; o__[Chthoniobacterales]; f__[Chthoniobacteraceae]; g__Ellin506; s__
OTU_1436	12	13	17	5	1	2	3	9	7	k__Bacteria; p__Actinobacteria; c__Actinobacteria; o__Actinomycetales; f__Micromonosporaceae
OTU_2099	7	9	4	7	6	2	9	10	15	k__Bacteria; p__Planctomycetes; c__Planctomycetia; o__Gemmatales; f__Gemmataceae; g__Gemmata; s__
OTU_3386	7	12	23	10	11	5	0	1	0	k__Bacteria; p__Acidobacteria; c__Solibacteres; o__Solibacterales; f__Solibacteraceae; g__Candidatus Solibacter; s__
OTU_440	0	0	0	2	0	1	22	22	22	k__Bacteria; p__Firmicutes
OTU_500	0	2	2	1	0	0	15	16	33	k__Bacteria; p__Acidobacteria; c__Solibacteres; o__Solibacterales; f__; g__; s__
OTU_562	11	18	15	15	7	3	0	0	0	k__Bacteria; p__AD3; c__JG37-AG-4; o__; f__; g__; s__
OTU_572	1	1	1	0	1	0	27	21	17	k__Bacteria; p__Verrucomicrobia; c__[Pedosphaerae]; o__[Pedosphaerales]; f__; g__; s__
OTU_932	0	1	0	2	0	0	11	35	20	k__Bacteria; p__Chloroflexi; c__Chloroflexi; o__[Roseiflexales]; f__[Kouleothrixaceae]; g__; s__
OTU_998	7	11	7	2	4	1	12	9	16	k__Bacteria; p__Proteobacteria; c__Alphaproteobacteria; o__Sphingomonadales; f__Sphingomonadaceae; g__; s__
OTU_1085	3	6	4	1	2	1	13	19	19	k__Bacteria; p__Actinobacteria; c__Thermoleophilia; o__Solirubrobacterales; f__; g__; s__
OTU_1622	5	5	6	23	17	10	1	1	0	k__Bacteria; p__Proteobacteria; c__Alphaproteobacteria; o__Rhizobiales; f__Hyphomicrobiaceae; g__Rhodoplanes; s__
OTU_1649	2	4	6	3	3	2	13	20	15	k__Bacteria; p__Proteobacteria; c__Alphaproteobacteria; o__Sphingomonadales; f__Erythrobacteraceae; g__; s__
OTU_1666	11	4	8	0	4	2	13	14	12	k__Bacteria; p__Proteobacteria; c__Alphaproteobacteria; o__Rhodospirillales; f__Rhodospirillaceae; g__; s__
OTU_697	0	2	5	0	1	1	16	24	19	k__Bacteria; p__Proteobacteria; c__Alphaproteobacteria; o__Rhizobiales; f__Methylobacteriaceae; g__Methylobacterium; s__
OTU_862	1	2	4	3	1	1	24	14	18	k__Bacteria; p__Planctomycetes; c__Planctomycetia; o__Pirellulales; f__Pirellulaceae; g__; s__
OTU_867	8	6	10	6	7	5	10	8	8	k__Bacteria; p__Acidobacteria; c__Acidobacteria-6; o__iii1-15; f__; g__; s__
OTU_981	5	16	6	4	1	3	13	11	9	k__Bacteria; p__OD1; c__ABY1; o__; f__; g__; s__
OTU_1104	17	20	27	1	0	2	0	0	0	k__Bacteria; p__Planctomycetes; c__Planctomycetia; o__Gemmatales; f__Gemmataceae; g__; s__
OTU_1163	10	12	9	5	5	2	5	11	8	k__Bacteria; p__Chloroflexi; c__Ellin6529; o__; f__; g__; s__
OTU_1437	7	6	8	2	5	1	15	13	10	k__Bacteria; p__Bacteroidetes; c__Sphingobacteriia; o__Sphingobacteriales; f__; g__; s__
OTU_4073	2	3	3	3	2	1	12	13	28	k__Bacteria; p__Bacteroidetes; c__[Saprospirae]; o__[Saprospirales]; f__Chitinophagaceae; g__Flavihumibacter; s__
OTU_514	16	11	12	18	6	4	0	0	0	k__Bacteria; p__Chloroflexi; c__Ktedonobacteria; o__Thermogemmatisporales; f__Thermogemmatisporaceae; g__; s__
OTU_614	0	0	1	0	1	1	21	26	17	k__Bacteria; p__Planctomycetes; c__Planctomycetia; o__Pirellulales; f__Pirellulaceae; g__; s__
OTU_639	4	4	2	4	2	0	10	32	9	k__Bacteria; p__Cyanobacteria; c__Chloroplast; o__Chlorophyta; f__; g__; s__
OTU_808	28	16	16	6	0	0	1	0	0	k__Bacteria; p__WPS-2; c__; o__; f__; g__; s__
OTU_882	6	13	9	9	4	3	10	10	3	k__Bacteria; p__Verrucomicrobia; c__[Pedosphaerae]; o__[Pedosphaerales]; f__; g__; s__
OTU_1135	1	2	2	10	6	5	12	14	14	k__Bacteria; p__Proteobacteria; c__Betaproteobacteria; o__; f__; g__; s__
OTU_1517	1	2	4	3	2	1	14	19	20	k__Bacteria; p__Actinobacteria; c__Actinobacteria; o__Actinomycetales; f__Micromonosporaceae; g__Actinoplanes; s__
OTU_365	1	3	2	1	0	0	16	28	15	k__Bacteria; p__Planctomycetes; c__Phycisphaerae; o__Phycisphaerales; f__; g__; s__
OTU_3744	21	15	12	6	5	3	4	0	0	k__Bacteria; p__Planctomycetes; c__Planctomycetia; o__Gemmatales; f__Gemmataceae; g__; s__
OTU_468	1	1	0	0	0	0	15	18	31	k__Bacteria; p__Bacteroidetes; c__Cytophagia; o__Cytophagales; f__Cytophagaceae; g__; s__
OTU_490	0	0	0	32	19	15	0	0	0	k__Bacteria; p__OD1; c__SM2F11; o__; f__; g__; s__
OTU_607	16	7	6	15	9	11	0	1	1	k__Bacteria; p__Planctomycetes; c__Phycisphaerae; o__WD2101; f__; g__; s__
OTU_939	3	7	1	6	4	4	12	6	23	k__Bacteria; p__Bacteroidetes; c__Flavobacteriia; o__Flavobacteriales; f__Cryomorphaceae; g__; s__
OTU_990	0	0	1	1	0	0	20	22	22	k__Bacteria; p__Proteobacteria; c__Gammaproteobacteria; o__Xanthomonadales; f__Xanthomonadaceae; g__; s__
OTU_1076	19	21	22	1	1	0	0	0	1	k__Bacteria; p__Chloroflexi; c__Ktedonobacteria; o__Thermogemmatisporales; f__Thermogemmatisporaceae; g__; s__
OTU_2366	4	0	0	2	3	1	15	18	22	k__Bacteria; p__Verrucomicrobia; c__[Spartobacteria]; o__[Chthoniobacterales]; f__[Chthoniobacteraceae]; g__Candidatus Xiphinematobacter; s__
OTU_2949	6	6	7	5	3	3	13	9	13	k__Bacteria; p__Planctomycetes; c__Planctomycetia; o__Planctomycetales; f__Planctomycetaceae; g__Planctomyces; s__
OTU_594	10	8	10	6	7	3	4	11	6	k__Archaea; p__Euryarchaeota; c__Thermoplasmata; o__E2; f__[Methanomassiliicoccaceae]; g__; s__
OTU_648	4	2	4	2	0	0	17	23	13	k__Bacteria; p__Acidobacteria; c__[Chloracidobacteria]; o__RB41; f__Ellin6075; g__; s__
OTU_650	6	7	5	0	3	0	10	17	17	k__Bacteria; p__Acidobacteria; c__Solibacteres; o__Solibacterales; f__; g__; s__
OTU_937	2	5	2	45	6	3	1	0	1	k__Bacteria; p__Actinobacteria; c__Acidimicrobiia; o__Acidimicrobiales; f__; g__; s__
OTU_1115	6	4	10	8	4	5	8	11	8	k__Bacteria; p__Proteobacteria; c__Betaproteobacteria; o__Rhodocyclales; f__Rhodocyclaceae; g__Zoogloea; s__
OTU_1190	2	3	1	18	11	8	3	8	10	k__Bacteria; p__Proteobacteria; c__Alphaproteobacteria; o__Rhizobiales; f__; g__; s__
OTU_1340	0	0	0	37	14	13	0	0	0	k__Bacteria; p__Chloroflexi; c__Chloroflexi; o__[Roseiflexales]; f__[Kouleothrixaceae]; g__; s__
OTU_1543	13	17	11	7	8	2	0	2	4	k__Bacteria; p__Proteobacteria; c__Alphaproteobacteria; o__Caulobacterales; f__Caulobacteraceae; g__Phenylobacterium; s__
OTU_2655	5	8	7	5	15	5	9	7	3	k__Bacteria; p__Proteobacteria; c__Betaproteobacteria; o__Rhodocyclales; f__Rhodocyclaceae; g__Sulfuritalea; s__
OTU_470	0	0	0	0	0	0	13	28	23	k__Bacteria; p__Verrucomicrobia; c__Verrucomicrobiae; o__Verrucomicrobiales; f__Verrucomicrobiaceae; g__; s__
OTU_726	8	20	4	9	6	3	3	8	3	k__Bacteria; p__Chloroflexi; c__TK10; o__AKYG885; f__5B-12; g__; s__
OTU_883	9	4	11	2	1	6	11	9	11	k__Bacteria; p__Bacteroidetes; c__[Saprospirae]; o__[Saprospirales]; f__Chitinophagaceae; g__; s__
OTU_904	7	8	5	5	7	4	8	8	12	k__Bacteria; p__Bacteroidetes; c__Sphingobacteriia; o__Sphingobacteriales; f__; g__; s__
OTU_1262	8	8	4	9	7	6	8	7	6	k__Bacteria; p__OD1; c__ABY1; o__; f__; g__; s__
OTU_1337	5	11	17	11	10	7	1	0	1	k__Bacteria; p__Proteobacteria; c__Betaproteobacteria; o__Rhodocyclales; f__Rhodocyclaceae; g__Azoarcus; s__
OTU_1645	8	5	6	13	15	14	0	0	2	k__Bacteria; p__Verrucomicrobia; c__[Spartobacteria]; o__[Chthoniobacterales]; f__[Chthoniobacteraceae]; g__DA101; s__
OTU_1698	7	3	3	2	3	1	14	11	19	k__Bacteria; p__Proteobacteria; c__Alphaproteobacteria; o__Rhodobacterales; f__Rhodobacteraceae; g__Rhodobacter; s__
OTU_543	7	7	7	5	8	4	7	9	9	k__Bacteria; p__Proteobacteria; c__Deltaproteobacteria; o__Syntrophobacterales; f__Syntrophaceae; g__; s__
OTU_584	0	0	0	45	12	6	0	0	0	k__Bacteria; p__Tenericutes; c__Mollicutes; o__Anaeroplasmatales; f__Anaeroplasmataceae; g__Asteroleplasma; s__
OTU_622	11	9	15	12	10	5	0	0	1	k__Bacteria; p__Actinobacteria; c__Acidimicrobiia; o__Acidimicrobiales; f__; g__; s__
OTU_902	2	0	0	3	3	0	17	23	15	k__Bacteria; p__Acidobacteria; c__[Chloracidobacteria]; o__RB41; f__; g__; s__
OTU_1236	2	2	5	13	18	12	2	3	5	k__Bacteria; p__Proteobacteria; c__Deltaproteobacteria; o__Desulfuromonadales; f__Geobacteraceae; g__Geobacter; s__
OTU_1269	17	11	14	7	5	4	1	1	2	k__Bacteria; p__Proteobacteria; c__Betaproteobacteria; o__MND1; f__; g__; s__
OTU_1535	0	4	14	17	17	7	2	1	0	k__Bacteria; p__Actinobacteria; c__Thermoleophilia; o__Gaiellales; f__Gaiellaceae; g__; s__
OTU_1961	6	6	6	10	6	3	4	12	9	k__Bacteria; p__Chloroflexi; c__S085; o__; f__; g__; s__
OTU_2942	5	7	9	14	14	10	0	1	2	k__Bacteria; p__Acidobacteria; c__[Chloracidobacteria]; o__RB41; f__; g__; s__
OTU_3734	9	5	15	9	3	6	8	4	3	k__Bacteria; p__Proteobacteria; c__Deltaproteobacteria; o__Myxococcales; f__Polyangiaceae; g__; s__
OTU_447	0	1	1	2	0	0	19	20	19	k__Bacteria; p__OD1; c__; o__; f__; g__; s__
OTU_750	5	2	9	10	9	3	3	6	15	k__Bacteria; p__Actinobacteria; c__Actinobacteria; o__Actinomycetales; f__Nocardiaceae; g__Rhodococcus; s__
OTU_797	5	5	2	3	0	0	18	21	8	k__Bacteria; p__Cyanobacteria; c__Chloroplast; o__Streptophyta; f__; g__; s__
OTU_973	0	0	0	0	1	0	14	16	31	k__Bacteria; p__Bacteroidetes; c__Sphingobacteriia; o__Sphingobacteriales; f__; g__; s__
OTU_1145	0	0	0	0	1	0	29	15	16	k__Bacteria; p__Planctomycetes; c__Planctomycetia; o__Planctomycetales; f__Planctomycetaceae; g__Planctomyces; s__
OTU_1799	12	14	9	5	4	11	1	4	1	k__Bacteria; p__Planctomycetes; c__Phycisphaerae; o__WD2101; f__; g__; s__
OTU_1824	9	15	20	0	1	1	7	6	2	k__Bacteria; p__Planctomycetes; c__Phycisphaerae; o__WD2101; f__; g__; s__
OTU_2627	1	2	2	17	4	4	7	11	13	k__Bacteria; p__Actinobacteria; c__Actinobacteria; o__Actinomycetales; f__Kineosporiaceae
OTU_3102	2	0	0	30	13	7	4	1	4	k__Bacteria; p__Acidobacteria; c__Acidobacteria-6; o__iii1-15; f__; g__; s__
OTU_464	1	3	0	33	15	9	0	0	0	k__Bacteria; p__OD1; c__ABY1; o__; f__; g__; s__
OTU_4710	10	13	5	3	2	2	7	15	4	k__Bacteria; p__Acidobacteria; c__Acidobacteria-6; o__CCU21; f__; g__; s__
OTU_558	1	0	2	0	1	1	17	17	22	k__Bacteria; p__Proteobacteria; c__Gammaproteobacteria; o__Xanthomonadales; f__Xanthomonadaceae; g__Arenimonas; s__
OTU_632	5	6	8	12	2	2	10	9	7	k__Bacteria; p__Actinobacteria; c__Actinobacteria; o__Actinomycetales; f__Dietziaceae
OTU_666	7	9	6	17	14	8	0	0	0	k__Bacteria; p__Planctomycetes; c__Planctomycetia; o__Gemmatales; f__Isosphaeraceae; g__; s__
OTU_699	1	0	1	0	0	0	10	7	42	k__Bacteria; p__Actinobacteria; c__Acidimicrobiia; o__Acidimicrobiales; f__C111; g__; s__
OTU_783	10	6	6	11	6	8	3	2	9	k__Bacteria; p__Planctomycetes; c__Pla4; o__; f__; g__; s__
OTU_975	1	1	1	0	1	0	18	19	20	k__Bacteria; p__Planctomycetes; c__Planctomycetia; o__Pirellulales; f__Pirellulaceae; g__; s__
OTU_1191	8	8	11	0	1	0	9	11	12	k__Bacteria; p__Bacteroidetes; c__Flavobacteriia; o__Flavobacteriales; f__Flavobacteriaceae; g__Flavobacterium; s__
OTU_1305	7	10	5	5	5	6	8	8	6	k__Bacteria; p__Planctomycetes; c__Planctomycetia; o__Gemmatales; f__Gemmataceae; g__Gemmata; s__
OTU_1361	0	0	3	16	14	3	5	7	12	k__Bacteria; p__Proteobacteria; c__Deltaproteobacteria; o__Syntrophobacterales; f__Syntrophobacteraceae; g__; s__
OTU_1462	2	2	1	0	1	0	20	18	16	k__Bacteria; p__Acidobacteria; c__[Chloracidobacteria]; o__RB41; f__Ellin6075; g__; s__
OTU_1536	0	0	3	0	1	0	19	26	11	k__Bacteria; p__Planctomycetes; c__Planctomycetia; o__Pirellulales; f__Pirellulaceae; g__; s__
OTU_2309	6	8	13	4	5	6	7	3	8	k__Archaea; p__Crenarchaeota; c__Thaumarchaeota; o__Nitrososphaerales; f__Nitrososphaeraceae; g__Candidatus Nitrososphaera; s__gargensis
OTU_3104	17	11	15	10	4	2	0	1	0	k__Bacteria; p__Planctomycetes; c__Planctomycetia; o__Gemmatales; f__Gemmataceae; g__; s__
OTU_561	0	0	0	0	0	0	25	19	16	k__Bacteria; p__Planctomycetes; c__Planctomycetia; o__Gemmatales; f__Gemmataceae; g__; s__
OTU_711	2	4	2	3	6	5	10	16	12	k__Bacteria; p__Planctomycetes; c__Planctomycetia; o__Pirellulales; f__Pirellulaceae; g__; s__
OTU_1055	4	0	1	3	1	3	22	12	13	k__Bacteria; p__Proteobacteria; c__Betaproteobacteria; o__Burkholderiales; f__Alcaligenaceae; g__; s__
OTU_1073	7	5	1	0	0	1	13	13	19	k__Bacteria; p__Actinobacteria; c__Acidimicrobiia; o__Acidimicrobiales; f__; g__; s__
OTU_1087	18	11	24	1	3	0	0	0	2	k__Bacteria; p__Proteobacteria; c__Alphaproteobacteria; o__Ellin329; f__; g__; s__
OTU_1278	6	5	6	6	8	4	3	8	13	k__Bacteria; p__Firmicutes; c__Clostridia; o__Clostridiales; f__Veillonellaceae; g__Veillonella; s__dispar
OTU_1498	6	10	4	8	11	3	10	5	2	k__Bacteria; p__Proteobacteria; c__Deltaproteobacteria; o__Desulfuromonadales; f__Geobacteraceae; g__Geobacter; s__
OTU_1514	2	0	3	2	2	1	15	7	27	k__Bacteria; p__Actinobacteria; c__Acidimicrobiia; o__Acidimicrobiales; f__C111; g__; s__
OTU_2378	2	6	2	5	6	2	15	9	12	k__Bacteria; p__Planctomycetes; c__Planctomycetia; o__Planctomycetales; f__Planctomycetaceae; g__Planctomyces; s__
OTU_3107	11	11	6	10	12	7	0	1	1	k__Bacteria; p__Planctomycetes; c__Phycisphaerae; o__WD2101; f__; g__; s__
OTU_599	16	28	14	0	0	0	1	0	0	k__Bacteria; p__Chloroflexi; c__Chloroflexi; o__[Roseiflexales]; f__[Kouleothrixaceae]; g__; s__
OTU_730	16	25	18	0	0	0	0	0	0	k__Archaea; p__Crenarchaeota; c__MBGA; o__NRP-J; f__; g__; s__
OTU_863	0	1	0	0	1	1	17	25	14	k__Bacteria; p__Proteobacteria; c__Alphaproteobacteria; o__Rhodospirillales; f__; g__; s__
OTU_868	7	8	6	8	5	7	7	5	6	k__Bacteria; p__Proteobacteria; c__Epsilonproteobacteria; o__Campylobacterales; f__Helicobacteraceae; g__; s__
OTU_888	3	7	4	11	5	6	7	10	6	k__Bacteria; p__Proteobacteria; c__Alphaproteobacteria; o__Sphingomonadales; f__Erythrobacteraceae; g__; s__
OTU_1091	6	5	13	11	13	7	0	1	2	k__Bacteria; p__Planctomycetes; c__Planctomycetia; o__Pirellulales; f__Pirellulaceae; g__Pirellula; s__
OTU_1197	1	0	1	6	2	0	11	16	21	k__Bacteria; p__Proteobacteria; c__Alphaproteobacteria; o__Rhodobacterales; f__Hyphomonadaceae; g__; s__
OTU_1847	0	5	1	31	8	11	1	1	0	k__Bacteria; p__GN02; c__GKS2-174; o__; f__; g__; s__
OTU_3756	3	1	4	5	11	4	4	12	14	k__Bacteria; p__Proteobacteria; c__Alphaproteobacteria; o__Rhizobiales; f__Bradyrhizobiaceae; g__; s__
OTU_734	19	14	13	6	4	1	0	1	0	k__Bacteria; p__Planctomycetes; c__Planctomycetia; o__Gemmatales; f__Gemmataceae; g__; s__
OTU_811	0	1	0	2	0	0	14	29	12	k__Bacteria; p__Planctomycetes; c__Planctomycetia; o__Pirellulales; f__Pirellulaceae; g__; s__
OTU_817	2	6	9	4	7	6	13	3	8	k__Bacteria; p__Proteobacteria; c__Alphaproteobacteria; o__Sphingomonadales; f__Erythrobacteraceae; g__; s__
OTU_822	0	0	0	1	0	0	14	12	31	k__Bacteria; p__Actinobacteria; c__Acidimicrobiia; o__Acidimicrobiales; f__C111; g__; s__
OTU_828	0	0	0	0	1	0	15	23	19	k__Bacteria; p__Actinobacteria; c__Actinobacteria; o__Actinomycetales; f__; g__; s__
OTU_846	7	5	3	5	7	4	7	11	9	k__Archaea; p__Euryarchaeota; c__Methanobacteria; o__Methanobacteriales; f__MSBL1; g__SAGMEG-1; s__
OTU_944	18	11	15	7	2	3	1	0	1	k__Bacteria; p__Acidobacteria; c__Acidobacteriia; o__Acidobacteriales; f__Koribacteraceae; g__; s__
OTU_1007	7	7	9	10	4	3	9	4	4	k__Bacteria; p__Planctomycetes; c__Planctomycetia; o__Pirellulales; f__Pirellulaceae; g__; s__
OTU_1026	11	5	15	6	6	7	4	0	3	k__Bacteria; p__Bacteroidetes; c__[Saprospirae]; o__[Saprospirales]; f__Chitinophagaceae; g__; s__
OTU_1064	4	6	8	3	5	0	10	5	16	k__Bacteria; p__Proteobacteria; c__Betaproteobacteria; o__Burkholderiales; f__Oxalobacteraceae; g__; s__
OTU_1148	2	5	10	6	7	4	5	8	10	k__Bacteria; p__Chloroflexi; c__Dehalococcoidetes; o__; f__; g__; s__
OTU_1185	8	7	2	15	4	5	5	10	1	k__Bacteria; p__Planctomycetes; c__Planctomycetia; o__Gemmatales; f__Gemmataceae; g__; s__
OTU_1296	3	6	10	9	9	10	2	4	4	k__Bacteria; p__Proteobacteria; c__Betaproteobacteria; o__MND1; f__; g__; s__
OTU_1324	6	11	12	8	13	6	0	0	1	k__Bacteria; p__Acidobacteria; c__Solibacteres; o__Solibacterales; f__; g__; s__
OTU_1400	13	8	15	7	9	5	0	0	0	k__Bacteria; p__Proteobacteria; c__Gammaproteobacteria; o__Xanthomonadales; f__Xanthomonadaceae; g__; s__
OTU_1497	1	2	2	6	1	3	11	16	15	k__Bacteria; p__Proteobacteria; c__Betaproteobacteria; o__Burkholderiales; f__Oxalobacteraceae; g__; s__
OTU_1687	2	2	3	2	3	1	16	10	18	k__Bacteria; p__Proteobacteria; c__Betaproteobacteria; o__; f__; g__; s__
OTU_1695	9	7	11	20	7	2	0	0	1	k__Bacteria; p__Actinobacteria; c__Actinobacteria; o__Actinomycetales; f__; g__; s__
OTU_1783	1	2	3	1	1	0	11	17	21	k__Bacteria; p__Actinobacteria; c__Actinobacteria; o__Actinomycetales; f__Nocardioidaceae; g__Aeromicrobium; s__
OTU_2319	2	6	3	3	7	4	7	9	16	k__Bacteria; p__Proteobacteria; c__Alphaproteobacteria; o__Rhizobiales; f__Hyphomicrobiaceae; g__Hyphomicrobium; s__
OTU_2601	9	22	10	5	8	3	0	0	0	k__Bacteria; p__Verrucomicrobia; c__[Pedosphaerae]; o__[Pedosphaerales]; f__[Pedosphaeraceae]; g__Pedosphaera; s__
OTU_532	0	0	0	21	16	20	0	0	0	k__Bacteria; p__OD1; c__ABY1; o__; f__; g__; s__
OTU_548	1	0	0	1	0	0	19	20	16	k__Bacteria; p__MVP-21; c__; o__; f__; g__; s__
OTU_606	5	5	7	24	6	10	0	0	0	k__Bacteria; p__Tenericutes; c__Mollicutes; o__Anaeroplasmatales; f__Anaeroplasmataceae; g__Asteroleplasma; s__
OTU_751	0	1	0	0	0	0	18	14	24	k__Bacteria; p__Chlorobi; c__SJA-28; o__; f__; g__; s__
OTU_1004	10	9	7	6	6	6	6	2	4	k__Archaea; p__Crenarchaeota; c__Thaumarchaeota; o__Cenarchaeales; f__SAGMA-X; g__; s__
OTU_1016	11	20	23	0	1	0	0	0	1	k__Bacteria; p__Proteobacteria; c__Deltaproteobacteria; o__Myxococcales; f__; g__; s__
OTU_1362	7	12	11	3	0	1	3	11	8	k__Bacteria; p__Gemmatimonadetes; c__Gemm-1; o__; f__; g__; s__
OTU_1619	15	7	12	6	8	3	2	1	2	k__Bacteria; p__Planctomycetes; c__Planctomycetia; o__Gemmatales; f__Gemmataceae; g__; s__
OTU_2153	4	8	8	17	6	8	2	2	1	k__Bacteria; p__OD1; c__ZB2; o__; f__; g__; s__
OTU_4891	1	1	0	5	9	3	16	11	10	k__Bacteria; p__Planctomycetes; c__Phycisphaerae; o__WD2101; f__; g__; s__
OTU_554	0	0	0	0	0	0	12	27	17	k__Bacteria; p__OP11; c__; o__; f__; g__; s__
OTU_667	0	0	0	1	0	1	7	24	23	k__Bacteria; p__Planctomycetes; c__Planctomycetia; o__Pirellulales; f__Pirellulaceae; g__; s__
OTU_722	0	0	1	5	1	2	25	14	8	k__Bacteria; p__Planctomycetes; c__Planctomycetia; o__Planctomycetales; f__Planctomycetaceae; g__Planctomyces; s__
OTU_804	0	1	1	1	0	0	17	18	18	k__Bacteria; p__Actinobacteria; c__Acidimicrobiia; o__Acidimicrobiales; f__; g__; s__
OTU_810	0	0	0	1	1	1	13	21	19	k__Bacteria; p__Verrucomicrobia; c__Verrucomicrobiae; o__Verrucomicrobiales; f__Verrucomicrobiaceae
OTU_894	8	9	11	10	10	7	0	0	1	k__Bacteria; p__Gemmatimonadetes; c__Gemm-1; o__; f__; g__; s__
OTU_936	8	16	14	6	7	4	0	0	1	k__Bacteria; p__Planctomycetes; c__Planctomycetia; o__Pirellulales; f__Pirellulaceae; g__; s__
OTU_1057	9	9	9	7	2	4	1	9	5	k__Bacteria; p__Proteobacteria; c__Deltaproteobacteria; o__Myxococcales; f__; g__; s__
OTU_1128	7	3	4	13	20	8	0	0	0	k__Bacteria; p__Proteobacteria; c__Deltaproteobacteria; o__Myxococcales; f__Myxococcaceae; g__; s__
OTU_1142	14	5	18	8	3	6	1	0	0	k__Bacteria; p__Actinobacteria; c__Actinobacteria; o__Actinomycetales; f__; g__; s__
OTU_1158	9	7	16	10	8	5	0	0	0	k__Bacteria; p__Actinobacteria; c__Thermoleophilia; o__Gaiellales; f__Gaiellaceae; g__; s__
OTU_1183	0	0	3	2	2	3	11	13	21	k__Bacteria; p__Proteobacteria; c__Alphaproteobacteria; o__Rhizobiales; f__Hyphomicrobiaceae; g__Rhodoplanes; s__
OTU_1208	16	21	14	0	1	3	0	0	0	k__Bacteria; p__Tenericutes; c__Mollicutes; o__Anaeroplasmatales; f__Anaeroplasmataceae; g__Asteroleplasma; s__
OTU_2435	5	2	6	1	1	0	5	15	20	k__Bacteria; p__Proteobacteria; c__Alphaproteobacteria; o__Rhizobiales; f__Rhizobiaceae; g__Rhizobium; s__
OTU_4622	0	0	0	0	0	2	27	13	13	k__Bacteria; p__Planctomycetes; c__Planctomycetia; o__Gemmatales; f__Gemmataceae; g__Gemmata; s__
OTU_4704	4	5	6	8	5	5	6	8	8	k__Bacteria; p__Proteobacteria; c__Alphaproteobacteria; o__Rhodobacterales; f__Rhodobacteraceae; g__; s__
OTU_4984	4	1	3	4	5	3	12	10	13	k__Bacteria; p__Chloroflexi; c__Ellin6529; o__; f__; g__; s__
OTU_598	2	4	1	15	18	15	0	0	0	k__Bacteria; p__OD1; c__ABY1; o__; f__; g__; s__
OTU_623	5	4	1	10	14	5	8	6	2	k__Bacteria; p__Bacteroidetes; c__Sphingobacteriia; o__Sphingobacteriales; f__; g__; s__
OTU_837	1	1	1	1	0	0	14	17	20	k__Bacteria; p__Actinobacteria; c__Actinobacteria; o__Actinomycetales; f__Nocardioidaceae; g__Nocardioides; s__
OTU_839	15	15	12	2	4	4	1	2	0	k__Bacteria; p__Acidobacteria; c__iii1-8; o__32-20; f__; g__; s__
OTU_940	0	0	1	18	14	6	3	5	8	k__Bacteria; p__Planctomycetes; c__OM190; o__agg27; f__; g__; s__
OTU_997	8	12	10	9	10	5	1	0	0	k__Bacteria; p__Planctomycetes; c__Phycisphaerae; o__WD2101; f__; g__; s__
OTU_1154	0	0	0	0	0	1	9	24	20	k__Bacteria; p__Actinobacteria; c__Acidimicrobiia; o__Acidimicrobiales; f__; g__; s__
OTU_1196	3	4	9	11	18	8	1	0	0	k__Bacteria; p__Gemmatimonadetes; c__Gemmatimonadetes; o__; f__; g__; s__
OTU_1306	5	7	5	3	5	1	10	11	7	k__Bacteria; p__Planctomycetes; c__Phycisphaerae; o__WD2101; f__; g__; s__
OTU_1388	3	4	4	3	1	0	13	11	15	k__Bacteria; p__Planctomycetes; c__Planctomycetia; o__Pirellulales; f__Pirellulaceae; g__; s__
OTU_1655	11	10	19	4	5	4	1	0	0	k__Bacteria; p__Planctomycetes; c__Phycisphaerae; o__WD2101; f__; g__; s__
OTU_2082	4	7	15	4	4	3	5	3	9	k__Bacteria; p__Proteobacteria; c__Betaproteobacteria; o__; f__; g__; s__
OTU_3693	5	1	6	16	15	9	1	0	1	k__Bacteria; p__Proteobacteria; c__Betaproteobacteria; o__SC-I-84; f__; g__; s__
OTU_703	0	1	0	1	0	0	23	10	19	k__Bacteria; p__Proteobacteria; c__Gammaproteobacteria; o__Xanthomonadales; f__Xanthomonadaceae; g__; s__
OTU_792	5	3	8	13	11	14	0	0	0	k__Bacteria; p__Planctomycetes; c__Phycisphaerae; o__WD2101; f__; g__; s__
OTU_816	0	0	0	0	0	0	18	20	16	k__Bacteria; p__Proteobacteria; c__Betaproteobacteria; o__IS-44; f__; g__; s__
OTU_841	5	2	3	15	16	5	1	6	1	k__Bacteria; p__Acidobacteria; c__Acidobacteria-6; o__CCU21; f__; g__; s__
OTU_984	6	6	6	6	9	2	4	9	6	k__Bacteria; p__Actinobacteria; c__Actinobacteria; o__Actinomycetales; f__Corynebacteriaceae; g__Corynebacterium; s__
OTU_1047	5	4	3	1	0	0	19	16	5	k__Bacteria; p__Planctomycetes; c__Planctomycetia; o__Gemmatales; f__Gemmataceae; g__Gemmata; s__
OTU_1257	3	3	2	3	6	4	14	8	10	k__Bacteria; p__Proteobacteria; c__Gammaproteobacteria; o__Xanthomonadales; f__Xanthomonadaceae; g__Luteimonas; s__
OTU_1363	7	12	14	4	9	2	1	0	4	k__Bacteria; p__Proteobacteria; c__Betaproteobacteria; o__Rhodocyclales; f__Rhodocyclaceae; g__Zoogloea; s__
OTU_1435	8	12	9	4	3	3	4	7	3	k__Bacteria; p__Planctomycetes; c__Planctomycetia; o__Gemmatales; f__Gemmataceae; g__Gemmata; s__
OTU_1575	3	3	1	7	0	2	18	9	10	k__Bacteria; p__Planctomycetes; c__Phycisphaerae; o__Phycisphaerales; f__; g__; s__
OTU_1909	4	1	6	6	4	4	5	10	13	k__Bacteria; p__Proteobacteria; c__Alphaproteobacteria; o__Sphingomonadales; f__; g__; s__
OTU_2790	3	4	3	6	2	1	13	13	8	k__Bacteria; p__Acidobacteria; c__Acidobacteria-6; o__iii1-15; f__; g__; s__
OTU_591	1	3	9	8	7	4	6	8	7	k__Bacteria; p__Proteobacteria; c__Alphaproteobacteria; o__Kiloniellales; f__Kiloniellaceae; g__Thalassospira; s__
OTU_618	0	0	2	0	0	0	27	12	12	k__Bacteria; p__Planctomycetes; c__Planctomycetia; o__Gemmatales; f__Gemmataceae; g__; s__
OTU_702	1	1	2	1	0	0	22	16	10	k__Bacteria; p__Proteobacteria; c__Deltaproteobacteria; o__Bdellovibrionales; f__Bdellovibrionaceae; g__Bdellovibrio; s__
OTU_836	3	0	1	0	0	0	22	6	21	k__Bacteria; p__Planctomycetes; c__Planctomycetia; o__Gemmatales; f__Gemmataceae; g__; s__
OTU_910	10	15	13	2	5	0	2	3	3	k__Bacteria; p__Bacteroidetes; c__Sphingobacteriia; o__Sphingobacteriales; f__; g__; s__
OTU_1152	3	11	10	11	6	8	2	0	1	k__Bacteria; p__Planctomycetes; c__BD7-11; o__; f__; g__; s__
OTU_1513	0	6	2	8	5	3	6	16	6	k__Bacteria; p__Chloroflexi; c__TK17; o__; f__; g__; s__
OTU_1718	6	6	4	12	8	9	3	3	1	k__Bacteria; p__Verrucomicrobia; c__[Pedosphaerae]; o__[Pedosphaerales]; f__auto67_4W; g__; s__
OTU_1908	4	11	8	6	5	0	7	4	7	k__Bacteria; p__Chloroflexi; c__S085; o__; f__; g__; s__
OTU_3096	2	2	0	4	1	1	17	10	15	k__Bacteria; p__Acidobacteria; c__[Chloracidobacteria]; o__RB41; f__Ellin6075; g__; s__
OTU_512	1	0	0	0	0	0	24	18	9	k__Bacteria; p__WS2; c__SHA-109; o__; f__; g__; s__
OTU_563	0	0	0	0	1	0	16	17	18	k__Bacteria; p__Planctomycetes; c__Planctomycetia; o__Pirellulales; f__Pirellulaceae; g__Pirellula; s__
OTU_642	0	0	0	0	0	2	12	16	22	k__Bacteria; p__Chloroflexi; c__Thermomicrobia; o__JG30-KF-CM45; f__; g__; s__
OTU_669	0	0	0	1	0	0	12	25	14	k__Bacteria; p__Planctomycetes; c__OM190; o__CL500-15; f__; g__; s__
OTU_801	13	7	19	1	2	1	6	1	2	k__Bacteria; p__Planctomycetes; c__Planctomycetia; o__Gemmatales; f__Gemmataceae; g__; s__
OTU_874	0	0	0	0	0	1	9	33	9	k__Bacteria; p__Chloroflexi; c__TK10; o__; f__; g__; s__
OTU_934	2	9	10	7	9	12	1	1	1	k__Bacteria; p__Proteobacteria; c__Deltaproteobacteria; o__Myxococcales; f__Haliangiaceae; g__; s__
OTU_1060	4	8	6	6	4	4	5	5	9	k__Bacteria; p__Proteobacteria; c__Betaproteobacteria; o__Neisseriales; f__Neisseriaceae; g__Neisseria; s__
OTU_1446	6	0	6	0	0	0	10	14	15	k__Bacteria; p__Proteobacteria; c__Gammaproteobacteria; o__Alteromonadales; f__OM60; g__; s__
OTU_2091	5	16	3	11	7	5	1	1	2	k__Bacteria; p__GN02; c__GKS2-174; o__; f__; g__; s__
OTU_3317	8	9	6	4	5	5	3	6	5	k__Bacteria; p__Verrucomicrobia; c__[Pedosphaerae]; o__[Pedosphaerales]; f__Ellin515; g__; s__
OTU_610	3	0	0	5	3	3	18	11	8	k__Bacteria; p__OD1; c__SM2F11; o__; f__; g__; s__
OTU_707	15	10	11	2	6	6	1	0	0	k__Bacteria; p__Planctomycetes; c__Planctomycetia; o__Gemmatales; f__Gemmataceae; g__; s__
OTU_721	8	6	2	4	7	5	5	8	6	k__Bacteria; p__[Thermi]; c__Deinococci; o__Deinococcales; f__Deinococcaceae; g__Deinococcus; s__
OTU_729	0	0	0	0	0	0	13	10	28	k__Bacteria; p__Chloroflexi; c__Anaerolineae; o__SBR1031; f__A4b; g__; s__
OTU_742	3	4	4	1	4	2	2	16	15	k__Bacteria; p__Proteobacteria; c__Alphaproteobacteria; o__Rhizobiales; f__Hyphomicrobiaceae; g__Pedomicrobium; s__
OTU_842	4	8	7	6	18	6	1	0	1	k__Bacteria; p__Acidobacteria; c__Solibacteres; o__Solibacterales; f__; g__; s__
OTU_927	0	0	1	1	1	2	8	23	15	k__Bacteria; p__Chloroflexi; c__S085; o__; f__; g__; s__
OTU_929	5	2	6	17	15	5	1	0	0	k__Bacteria; p__Planctomycetes; c__Planctomycetia; o__Gemmatales; f__Isosphaeraceae; g__; s__
OTU_1081	1	2	1	8	9	2	8	10	9	k__Bacteria; p__Planctomycetes; c__Planctomycetia; o__Pirellulales; f__Pirellulaceae; g__; s__
OTU_1179	6	9	7	6	12	10	0	0	0	k__Bacteria; p__Planctomycetes; c__Phycisphaerae; o__WD2101; f__; g__; s__
OTU_1476	11	14	11	7	4	2	0	0	1	k__Bacteria; p__Verrucomicrobia; c__[Methylacidiphilae]; o__Methylacidiphilales; f__; g__; s__
OTU_2631	2	2	5	1	1	0	16	7	16	k__Bacteria; p__Bacteroidetes; c__Flavobacteriia; o__Flavobacteriales; f__Flavobacteriaceae; g__Flavobacterium; s__
OTU_2941	1	8	3	3	3	3	12	9	8	k__Bacteria; p__Planctomycetes; c__Phycisphaerae; o__WD2101; f__; g__; s__
OTU_5172	2	2	1	1	3	0	14	12	15	k__Bacteria; p__Proteobacteria; c__Betaproteobacteria; o__Burkholderiales; f__Comamonadaceae
OTU_638	0	0	0	1	0	0	16	17	16	k__Bacteria; p__Planctomycetes; c__Phycisphaerae; o__Phycisphaerales; f__; g__; s__
OTU_773	5	10	5	4	6	2	6	4	8	k__Bacteria; p__OP8; c__OP8_1; o__OPB95; f__; g__; s__
OTU_800	1	5	5	23	5	10	0	1	0	k__Bacteria; p__Chloroflexi; c__C0119; o__; f__; g__; s__
OTU_807	0	0	1	0	1	0	13	15	20	k__Bacteria; p__Bacteroidetes; c__[Saprospirae]; o__[Saprospirales]; f__Chitinophagaceae; g__; s__
OTU_844	8	10	7	8	9	8	0	0	0	k__Bacteria; p__Armatimonadetes; c__Chthonomonadetes; o__Chthonomonadales; f__Chthonomonadaceae; g__; s__
OTU_861	8	5	3	14	10	9	0	0	1	k__Bacteria; p__Planctomycetes; c__Planctomycetia; o__Gemmatales; f__Isosphaeraceae; g__; s__
OTU_880	9	9	8	6	8	1	5	4	0	k__Bacteria; p__Planctomycetes; c__Planctomycetia; o__Gemmatales; f__Gemmataceae; g__; s__
OTU_922	7	6	3	11	2	11	3	2	5	k__Bacteria; p__Proteobacteria; c__Gammaproteobacteria; o__Xanthomonadales; f__Sinobacteraceae; g__; s__
OTU_930	12	8	16	6	4	2	1	1	0	k__Bacteria; p__Actinobacteria; c__Actinobacteria; o__Actinomycetales
OTU_958	11	10	9	7	8	2	1	0	2	k__Bacteria; p__Planctomycetes; c__Planctomycetia; o__Gemmatales; f__Gemmataceae; g__; s__
OTU_1028	0	0	0	0	0	0	17	15	17	k__Bacteria; p__Bacteroidetes; c__Flavobacteriia; o__Flavobacteriales; f__Cryomorphaceae; g__; s__
OTU_1234	0	1	1	0	2	0	15	11	19	k__Bacteria; p__Actinobacteria; c__Actinobacteria; o__Actinomycetales; f__; g__; s__
OTU_1336	4	2	2	8	23	8	0	0	2	k__Bacteria; p__Proteobacteria; c__Deltaproteobacteria; o__Myxococcales; f__; g__; s__
OTU_1434	4	3	6	6	6	9	5	6	4	k__Bacteria; p__Planctomycetes; c__Phycisphaerae; o__WD2101; f__; g__; s__
OTU_1450	11	10	14	3	5	2	1	1	2	k__Bacteria; p__Planctomycetes; c__Phycisphaerae; o__WD2101; f__; g__; s__
OTU_1518	1	1	0	1	0	1	7	22	16	k__Bacteria; p__Proteobacteria; c__Betaproteobacteria; o__; f__; g__; s__
OTU_2093	5	7	3	16	11	7	0	0	0	k__Bacteria; p__Elusimicrobia; c__Elusimicrobia; o__FAC88; f__; g__; s__
OTU_3890	0	0	0	0	5	1	18	11	14	k__Bacteria; p__Bacteroidetes; c__Cytophagia; o__Cytophagales; f__Cytophagaceae; g__; s__
OTU_603	1	0	0	0	0	0	12	19	17	k__Bacteria; p__Tenericutes; c__Mollicutes; o__Anaeroplasmatales; f__Anaeroplasmataceae; g__Asteroleplasma; s__
OTU_621	12	14	22	1	0	0	0	0	0	k__Bacteria; p__Proteobacteria; c__Alphaproteobacteria; o__Rickettsiales; f__mitochondria
OTU_634	13	10	25	0	0	0	0	1	0	k__Bacteria; p__Bacteroidetes; c__[Saprospirae]; o__[Saprospirales]; f__Chitinophagaceae; g__Sediminibacterium; s__
OTU_654	0	0	0	1	1	0	17	19	11	k__Bacteria; p__Planctomycetes; c__Planctomycetia; o__Pirellulales; f__Pirellulaceae; g__; s__
OTU_673	12	10	11	6	4	4	0	1	1	k__Bacteria; p__WPS-2; c__; o__; f__; g__; s__
OTU_924	2	2	8	12	2	5	5	9	4	k__Bacteria; p__OP9; c__JS1; o__SB-45; f__; g__; s__
OTU_992	12	10	13	3	1	1	5	2	2	k__Bacteria; p__Acidobacteria; c__Acidobacteria-6; o__iii1-15; f__RB40; g__; s__
OTU_1122	17	19	8	1	1	1	1	0	0	k__Bacteria; p__Acidobacteria; c__Acidobacteriia; o__Acidobacteriales; f__Koribacteraceae; g__Candidatus Koribacter; s__
OTU_1178	12	13	14	1	2	1	2	0	3	k__Bacteria; p__Proteobacteria; c__Betaproteobacteria; o__MND1; f__; g__; s__
OTU_1180	11	8	5	13	9	1	0	0	1	k__Bacteria; p__Planctomycetes; c__Planctomycetia; o__Gemmatales; f__Isosphaeraceae; g__; s__
OTU_1219	6	7	6	2	1	6	7	7	6	k__Bacteria; p__Proteobacteria; c__Deltaproteobacteria; o__Myxococcales; f__; g__; s__
OTU_2004	5	9	12	7	9	3	1	0	2	k__Bacteria; p__Gemmatimonadetes; c__Gemmatimonadetes; o__Ellin5290; f__; g__; s__
OTU_2327	6	4	3	7	11	2	5	7	3	k__Bacteria; p__Nitrospirae; c__Nitrospira; o__Nitrospirales; f__Nitrospiraceae; g__Nitrospira; s__
OTU_2766	3	5	8	7	7	7	5	4	2	k__Bacteria; p__Proteobacteria; c__Deltaproteobacteria; o__Myxococcales; f__; g__; s__
OTU_4114	4	6	3	17	15	2	0	0	1	k__Bacteria; p__Chloroflexi; c__TK10; o__B07_WMSP1; f__FFCH4570; g__; s__
OTU_662	12	16	16	1	1	0	0	0	2	k__Bacteria; p__Chloroflexi; c__Ktedonobacteria; o__Thermogemmatisporales; f__Thermogemmatisporaceae; g__; s__
OTU_683	28	6	13	0	1	0	0	0	0	k__Bacteria; p__Chloroflexi; c__C0119; o__; f__; g__; s__
OTU_870	0	0	0	0	0	0	14	23	11	k__Bacteria; p__Chloroflexi; c__TK17; o__mle1-48; f__; g__; s__
OTU_887	3	4	2	1	1	1	11	10	15	k__Bacteria; p__Actinobacteria; c__Acidimicrobiia; o__Acidimicrobiales; f__; g__; s__
OTU_914	0	0	1	2	0	0	15	17	13	k__Bacteria; p__Proteobacteria; c__Gammaproteobacteria; o__Xanthomonadales; f__Xanthomonadaceae; g__Dokdonella; s__
OTU_950	7	9	10	4	5	5	1	4	3	k__Bacteria; p__Verrucomicrobia; c__[Spartobacteria]; o__[Chthoniobacterales]; f__[Chthoniobacteraceae]; g__Candidatus Xiphinematobacter; s__
OTU_953	12	16	17	0	2	0	0	1	0	k__Bacteria; p__Proteobacteria; c__Betaproteobacteria; o__A21b; f__EB1003; g__; s__
OTU_974	11	10	14	6	6	0	0	1	0	k__Bacteria; p__Verrucomicrobia; c__[Spartobacteria]; o__[Chthoniobacterales]; f__[Chthoniobacteraceae]; g__DA101; s__
OTU_1082	5	3	5	13	14	4	2	0	1	k__Bacteria; p__Actinobacteria; c__Thermoleophilia; o__Solirubrobacterales; f__; g__; s__
OTU_1099	1	1	5	9	16	9	3	3	0	k__Bacteria; p__Proteobacteria; c__Deltaproteobacteria; o__Desulfuromonadales; f__Geobacteraceae; g__Geobacter; s__
OTU_1129	1	0	0	1	0	1	8	15	21	k__Archaea; p__Euryarchaeota; c__Methanobacteria; o__Methanobacteriales; f__Methanobacteriaceae; g__Methanobacterium; s__
OTU_1155	5	4	6	6	6	3	5	7	5	k__Bacteria; p__Chloroflexi; c__S085; o__; f__; g__; s__
OTU_1316	7	4	9	0	1	3	9	6	8	k__Bacteria; p__Planctomycetes; c__Planctomycetia; o__Gemmatales; f__Gemmataceae; g__Gemmata; s__
OTU_1409	0	0	0	0	0	1	14	13	19	k__Bacteria; p__Planctomycetes; c__Planctomycetia; o__Pirellulales; f__Pirellulaceae; g__; s__
OTU_1606	6	11	12	5	3	8	1	1	0	k__Bacteria; p__Proteobacteria; c__Betaproteobacteria; o__A21b; f__EB1003; g__; s__
OTU_1766	5	3	3	14	12	10	0	0	0	k__Bacteria; p__Planctomycetes; c__Planctomycetia; o__Gemmatales; f__Isosphaeraceae; g__; s__
OTU_3160	4	8	3	12	5	3	3	5	4	k__Archaea; p__Crenarchaeota; c__MCG; o__pGrfC26; f__; g__; s__
OTU_732	13	23	11	0	0	0	0	0	0	k__Bacteria; p__Tenericutes; c__Mollicutes; o__Anaeroplasmatales; f__Anaeroplasmataceae; g__Asteroleplasma; s__
OTU_753	4	7	6	9	5	4	5	3	4	k__Bacteria; p__Proteobacteria; c__Gammaproteobacteria; o__Pasteurellales; f__Pasteurellaceae; g__Haemophilus; s__parainfluenzae
OTU_799	1	0	0	1	0	0	7	20	18	k__Bacteria; p__Chloroflexi; c__Thermomicrobia; o__JG30-KF-CM45; f__; g__; s__
OTU_915	0	0	0	0	0	0	18	18	11	k__Bacteria; p__Acidobacteria; c__[Chloracidobacteria]; o__PK29; f__; g__; s__
OTU_1118	1	0	3	1	1	0	11	11	18	k__Bacteria; p__Actinobacteria; c__Actinobacteria; o__Actinomycetales; f__Nocardioidaceae; g__; s__
OTU_1136	0	2	2	6	9	2	7	8	10	k__Bacteria; p__Actinobacteria; c__Acidimicrobiia; o__Acidimicrobiales; f__; g__; s__
OTU_1376	3	2	5	3	0	0	11	11	11	k__Bacteria; p__Planctomycetes; c__Planctomycetia; o__Pirellulales; f__Pirellulaceae; g__A17; s__
OTU_1402	0	0	0	0	0	1	15	18	12	k__Bacteria; p__Planctomycetes; c__Planctomycetia; o__Pirellulales; f__Pirellulaceae; g__; s__
OTU_1870	1	0	0	1	2	0	12	13	17	k__Bacteria; p__Proteobacteria; c__Alphaproteobacteria; o__Rhizobiales; f__Hyphomicrobiaceae; g__; s__
OTU_2562	4	17	14	3	4	2	1	0	1	k__Bacteria; p__Proteobacteria; c__Alphaproteobacteria; o__Ellin329; f__; g__; s__
OTU_2580	1	5	2	4	3	3	7	11	10	k__Bacteria; p__Actinobacteria; c__Actinobacteria; o__Actinomycetales; f__Nocardioidaceae; g__; s__
OTU_2591	10	9	20	5	1	1	0	0	0	k__Bacteria; p__Planctomycetes; c__Planctomycetia; o__Gemmatales; f__Isosphaeraceae; g__; s__
OTU_3319	3	2	2	8	5	3	9	9	5	k__Bacteria; p__Chloroflexi; c__S085; o__; f__; g__; s__
OTU_4577	4	7	15	6	11	0	3	0	0	k__Bacteria; p__Bacteroidetes; c__[Saprospirae]; o__[Saprospirales]; f__Chitinophagaceae; g__; s__
OTU_620	0	0	0	20	13	10	1	1	1	k__Bacteria; p__Chloroflexi; c__S085; o__; f__; g__; s__
OTU_700	12	14	12	5	2	1	0	0	0	k__Bacteria; p__Planctomycetes; c__Planctomycetia; o__Gemmatales; f__Gemmataceae; g__; s__
OTU_767	2	3	1	9	17	8	3	1	2	k__Bacteria; p__Planctomycetes; c__Planctomycetia; o__Pirellulales; f__Pirellulaceae; g__Pirellula; s__
OTU_826	9	10	13	4	6	4	0	0	0	k__Bacteria; p__Proteobacteria; c__Alphaproteobacteria; o__Rhodospirillales; f__Rhodospirillaceae; g__; s__
OTU_854	12	10	12	2	6	3	0	0	1	k__Bacteria; p__Proteobacteria; c__Deltaproteobacteria; o__Myxococcales; f__; g__; s__
OTU_866	7	5	3	10	2	4	5	5	5	k__Bacteria; p__Proteobacteria; c__Alphaproteobacteria; o__Rhizobiales; f__Phyllobacteriaceae; g__Nitratireductor; s__
OTU_965	6	2	5	9	2	3	8	8	3	k__Bacteria; p__Cyanobacteria; c__Chloroplast; o__Stramenopiles; f__; g__; s__
OTU_1034	4	3	3	6	9	3	7	3	7	k__Bacteria; p__Proteobacteria; c__Gammaproteobacteria; o__Alteromonadales; f__[Chromatiaceae]; g__Rheinheimera; s__
OTU_1189	7	6	8	4	4	3	1	10	2	k__Archaea; p__Crenarchaeota; c__MCG; o__pGrfC26; f__; g__; s__
OTU_1256	3	5	2	11	11	11	2	0	0	k__Bacteria; p__Acidobacteria; c__Acidobacteria-6; o__iii1-15; f__RB40; g__; s__
OTU_1267	8	7	7	7	9	5	1	0	1	k__Bacteria; p__Planctomycetes; c__Planctomycetia; o__Gemmatales; f__Gemmataceae; g__Gemmata; s__
OTU_1386	0	4	4	4	4	2	11	5	11	k__Bacteria; p__Proteobacteria; c__Alphaproteobacteria; o__Sphingomonadales; f__Sphingomonadaceae; g__Novosphingobium; s__
OTU_1457	0	0	0	0	0	0	14	13	18	k__Bacteria; p__Proteobacteria; c__Alphaproteobacteria; o__Sphingomonadales; f__; g__; s__
OTU_1481	1	2	2	2	0	4	9	11	14	k__Bacteria; p__Proteobacteria; c__Gammaproteobacteria; o__Xanthomonadales; f__Sinobacteraceae; g__Steroidobacter; s__
OTU_1570	2	5	3	7	2	4	5	7	10	k__Archaea; p__Euryarchaeota; c__Thermoplasmata; o__E2; f__[Methanomassiliicoccaceae]; g__; s__
OTU_1914	0	1	4	3	2	1	5	16	13	k__Bacteria; p__Planctomycetes; c__Planctomycetia; o__Pirellulales; f__Pirellulaceae; g__A17; s__
OTU_2109	1	11	4	11	11	7	0	0	0	k__Bacteria; p__Planctomycetes; c__Phycisphaerae; o__WD2101; f__; g__; s__
OTU_2615	14	7	19	4	0	1	0	0	0	k__Bacteria; p__Bacteroidetes; c__Sphingobacteriia; o__Sphingobacteriales; f__Sphingobacteriaceae; g__; s__
OTU_2665	0	2	7	2	2	0	12	6	14	k__Bacteria; p__Bacteroidetes; c__[Saprospirae]; o__[Saprospirales]; f__Chitinophagaceae; g__; s__
OTU_3216	11	4	7	5	4	5	2	5	2	k__Bacteria; p__Verrucomicrobia; c__[Pedosphaerae]; o__[Pedosphaerales]; f__auto67_4W; g__; s__
OTU_4392	14	6	9	6	4	2	2	2	0	k__Bacteria; p__Chloroflexi; c__Ellin6529; o__; f__; g__; s__
OTU_679	0	0	0	0	0	0	17	12	16	k__Bacteria; p__Chloroflexi; c__Chloroflexi; o__[Roseiflexales]; f__; g__; s__
OTU_704	0	0	0	0	1	0	9	18	17	k__Bacteria; p__Acidobacteria; c__AT-s54; o__; f__; g__; s__
OTU_1101	5	8	12	7	5	2	3	0	2	k__Bacteria; p__Actinobacteria; c__Acidimicrobiia; o__Acidimicrobiales; f__; g__; s__
OTU_1150	3	1	3	9	6	6	5	8	3	k__Bacteria; p__Planctomycetes; c__Planctomycetia; o__Gemmatales; f__Gemmataceae; g__; s__
OTU_1160	9	7	13	7	5	3	0	0	0	k__Bacteria; p__Acidobacteria; c__Solibacteres; o__Solibacterales; f__Solibacteraceae; g__Candidatus Solibacter; s__
OTU_1174	1	0	1	1	0	0	25	9	7	k__Bacteria; p__Verrucomicrobia; c__[Pedosphaerae]; o__[Pedosphaerales]; f__Ellin517; g__; s__
OTU_1346	5	2	10	4	3	1	3	8	8	k__Bacteria; p__Bacteroidetes; c__[Saprospirae]; o__[Saprospirales]; f__Chitinophagaceae; g__; s__
OTU_1351	13	7	13	5	5	1	0	0	0	k__Bacteria; p__Actinobacteria; c__Thermoleophilia; o__Solirubrobacterales; f__; g__; s__
OTU_1480	8	15	8	1	1	0	2	5	4	k__Bacteria; p__Planctomycetes; c__Planctomycetia; o__Gemmatales; f__Gemmataceae; g__Gemmata; s__
OTU_1565	1	2	2	1	1	0	10	13	14	k__Bacteria; p__Actinobacteria; c__Thermoleophilia; o__Solirubrobacterales; f__; g__; s__
OTU_1639	4	5	5	2	0	0	5	14	9	k__Bacteria; p__Bacteroidetes; c__Sphingobacteriia; o__Sphingobacteriales; f__; g__; s__
OTU_1694	4	5	4	6	7	4	1	7	6	k__Bacteria; p__Verrucomicrobia; c__[Pedosphaerae]; o__[Pedosphaerales]; f__Ellin515; g__; s__
OTU_1748	3	8	0	4	6	1	8	3	11	k__Bacteria; p__Proteobacteria; c__Alphaproteobacteria; o__Rhizobiales; f__Methylobacteriaceae; g__Methylobacterium; s__
OTU_1958	2	0	1	2	4	8	5	7	15	k__Bacteria; p__Bacteroidetes; c__[Saprospirae]; o__[Saprospirales]; f__Saprospiraceae; g__; s__
OTU_1970	6	1	3	1	5	0	8	13	7	k__Bacteria; p__Bacteroidetes; c__[Saprospirae]; o__[Saprospirales]; f__Chitinophagaceae; g__; s__
OTU_3899	1	3	7	1	5	1	10	6	10	k__Bacteria; p__Proteobacteria; c__Alphaproteobacteria; o__Rhodobacterales; f__Rhodobacteraceae; g__Rhodobacter; s__
OTU_4786	4	2	5	8	13	11	0	1	0	k__Bacteria; p__Verrucomicrobia; c__[Spartobacteria]; o__[Chthoniobacterales]; f__[Chthoniobacteraceae]; g__DA101; s__
OTU_4847	2	6	8	16	9	3	0	0	0	k__Bacteria; p__Tenericutes; c__Mollicutes; o__Anaeroplasmatales; f__Anaeroplasmataceae; g__Asteroleplasma; s__
OTU_624	0	0	0	1	0	0	11	16	16	k__Bacteria; p__Acidobacteria; c__[Chloracidobacteria]; o__PK29; f__; g__; s__
OTU_794	0	2	0	0	1	1	13	13	14	k__Bacteria; p__Verrucomicrobia; c__Verrucomicrobiae; o__Verrucomicrobiales; f__Verrucomicrobiaceae; g__; s__
OTU_1021	2	4	2	2	1	1	8	12	11	k__Bacteria; p__Elusimicrobia; c__Elusimicrobia; o__FAC88; f__; g__; s__
OTU_1108	4	7	8	4	3	0	5	6	6	k__Bacteria; p__Fibrobacteres; c__Fibrobacteria; o__258ds10; f__; g__; s__
OTU_1149	8	4	5	4	3	4	6	2	7	k__Bacteria; p__Proteobacteria; c__Gammaproteobacteria; o__Oceanospirillales; f__Oceanospirillaceae; g__; s__
OTU_1153	10	13	9	8	2	1	0	0	0	k__Bacteria; p__Verrucomicrobia; c__[Spartobacteria]; o__[Chthoniobacterales]; f__[Chthoniobacteraceae]; g__Ellin506; s__
OTU_1232	0	1	0	1	0	0	15	13	13	k__Bacteria; p__Actinobacteria; c__Actinobacteria; o__Actinomycetales; f__Nocardioidaceae; g__; s__
OTU_1268	6	7	3	6	7	1	7	2	4	k__Bacteria; p__Chloroflexi; c__Anaerolineae; o__Anaerolineales; f__Anaerolinaceae; g__; s__
OTU_1309	0	0	0	1	3	2	12	11	14	k__Bacteria; p__Proteobacteria; c__Betaproteobacteria; o__Nitrosomonadales; f__Nitrosomonadaceae; g__; s__
OTU_1652	11	9	8	5	4	1	0	4	1	k__Bacteria; p__Tenericutes; c__Mollicutes; o__Anaeroplasmatales; f__Anaeroplasmataceae; g__Asteroleplasma; s__
OTU_1724	1	2	2	19	9	8	1	0	1	k__Bacteria; p__Planctomycetes; c__Planctomycetia; o__Gemmatales; f__Gemmataceae; g__; s__
OTU_762	12	18	9	2	0	2	0	0	0	k__Bacteria; p__Verrucomicrobia; c__[Spartobacteria]; o__[Chthoniobacterales]; f__[Chthoniobacteraceae]; g__; s__
OTU_766	0	0	0	1	0	0	14	18	10	k__Bacteria; p__Chloroflexi; c__Anaerolineae; o__; f__; g__; s__
OTU_768	1	0	0	0	0	0	18	16	8	k__Bacteria; p__Planctomycetes; c__Planctomycetia; o__Gemmatales; f__Gemmataceae; g__; s__
OTU_820	0	1	0	0	0	0	5	18	19	k__Bacteria; p__Actinobacteria; c__Thermoleophilia; o__Gaiellales; f__Gaiellaceae; g__; s__
OTU_920	10	12	15	2	1	2	0	1	0	k__Bacteria; p__Acidobacteria; c__DA052; o__Ellin6513; f__; g__; s__
OTU_1044	2	0	1	26	7	6	0	0	0	k__Bacteria; p__Tenericutes; c__Mollicutes; o__Anaeroplasmatales; f__Anaeroplasmataceae; g__Asteroleplasma; s__
OTU_1088	0	1	0	2	2	0	10	7	20	k__Bacteria; p__Actinobacteria; c__Acidimicrobiia; o__Acidimicrobiales; f__EB1017; g__; s__
OTU_1249	4	5	3	2	5	1	7	3	12	k__Bacteria; p__Verrucomicrobia; c__Verrucomicrobiae; o__Verrucomicrobiales; f__Verrucomicrobiaceae; g__Luteolibacter; s__
OTU_1270	1	0	2	6	2	5	9	8	9	k__Bacteria; p__Proteobacteria; c__Gammaproteobacteria; o__Xanthomonadales; f__Sinobacteraceae; g__Steroidobacter; s__
OTU_1422	1	5	0	1	1	1	10	15	8	k__Bacteria; p__Acidobacteria; c__Acidobacteria-6; o__CCU21; f__; g__; s__
OTU_1443	4	8	10	12	3	3	2	0	0	k__Bacteria; p__Planctomycetes; c__Planctomycetia; o__Gemmatales; f__Isosphaeraceae; g__; s__
OTU_1447	9	8	10	3	3	3	3	2	1	k__Bacteria; p__Verrucomicrobia; c__[Pedosphaerae]; o__[Pedosphaerales]; f__R4-41B; g__; s__
OTU_1611	4	3	6	6	7	3	3	8	2	k__Archaea; p__Crenarchaeota; c__Thaumarchaeota; o__Cenarchaeales; f__Cenarchaeaceae; g__; s__
OTU_1621	2	5	6	0	1	0	10	6	12	k__Bacteria; p__Proteobacteria; c__Betaproteobacteria; o__A21b; f__UD5; g__; s__
OTU_1782	1	10	11	2	3	2	8	2	3	k__Bacteria; p__Planctomycetes; c__Planctomycetia; o__Gemmatales; f__Gemmataceae; g__Gemmata; s__
OTU_2870	4	6	4	1	10	8	2	3	4	k__Bacteria; p__Actinobacteria; c__Thermoleophilia; o__Solirubrobacterales; f__Conexibacteraceae; g__Conexibacter; s__
OTU_3575	4	1	2	5	2	1	7	9	11	k__Bacteria; p__Proteobacteria; c__Betaproteobacteria; o__Burkholderiales; f__Comamonadaceae; g__Rubrivivax; s__
OTU_534	12	15	15	0	0	0	0	0	0	k__Bacteria; p__OD1; c__ZB2; o__; f__; g__; s__
OTU_615	0	0	0	0	0	0	7	17	18	k__Bacteria; p__Chloroflexi; c__Thermomicrobia; o__AKYG1722; f__; g__; s__
OTU_665	0	0	0	0	0	0	12	17	13	k__Bacteria; p__Chloroflexi; c__Anaerolineae; o__Caldilineales; f__Caldilineaceae; g__; s__
OTU_708	0	0	0	1	0	0	6	16	19	k__Bacteria; p__Actinobacteria; c__Acidimicrobiia; o__Acidimicrobiales; f__; g__; s__
OTU_756	10	9	12	2	3	6	0	0	0	k__Bacteria; p__Acidobacteria; c__Acidobacteriia; o__Acidobacteriales; f__Koribacteraceae; g__; s__
OTU_781	3	0	1	1	1	0	9	17	10	k__Bacteria; p__Chloroflexi; c__Chloroflexi; o__Chloroflexales; f__[Chlorothrixaceae]; g__; s__
OTU_899	2	4	3	10	8	5	4	2	4	k__Bacteria; p__Planctomycetes; c__Planctomycetia; o__Gemmatales; f__Gemmataceae; g__Gemmata; s__
OTU_959	2	2	3	0	1	2	13	12	7	k__Bacteria; p__Planctomycetes; c__Phycisphaerae; o__WD2101; f__; g__; s__
OTU_1000	4	4	3	3	4	3	7	4	9	k__Bacteria; p__Bacteroidetes; c__Bacteroidia; o__Bacteroidales; f__; g__; s__
OTU_1134	4	4	4	10	5	1	5	4	4	k__Archaea; p__Crenarchaeota; c__Thermoprotei; o__; f__; g__; s__
OTU_1215	12	7	9	1	5	2	2	1	2	k__Bacteria; p__Planctomycetes; c__Planctomycetia; o__Gemmatales; f__Gemmataceae; g__; s__
OTU_1244	11	13	12	2	1	2	0	0	0	k__Bacteria; p__Proteobacteria; c__Deltaproteobacteria; o__Myxococcales; f__Polyangiaceae; g__; s__
OTU_1301	4	5	4	9	3	3	9	3	1	k__Bacteria; p__Planctomycetes; c__Planctomycetia; o__Gemmatales; f__Isosphaeraceae; g__; s__
OTU_1418	6	8	9	3	7	4	2	1	1	k__Bacteria; p__Proteobacteria; c__Alphaproteobacteria; o__Rhizobiales; f__Xanthobacteraceae; g__Labrys; s__
OTU_1502	4	7	9	6	11	4	0	0	0	k__Bacteria; p__Acidobacteria; c__Solibacteres; o__Solibacterales; f__Solibacteraceae; g__Candidatus Solibacter; s__
OTU_1564	0	0	1	13	14	8	3	0	2	k__Bacteria; p__Chloroflexi; c__Ellin6529; o__; f__; g__; s__
OTU_1643	2	5	5	5	6	1	7	6	4	k__Bacteria; p__Proteobacteria; c__Deltaproteobacteria; o__Desulfarculales; f__Desulfarculaceae; g__; s__
OTU_2043	8	14	8	5	2	2	0	1	1	k__Bacteria; p__Proteobacteria; c__Betaproteobacteria; o__Burkholderiales
OTU_2068	3	10	7	3	7	4	1	5	1	k__Bacteria; p__Planctomycetes; c__Phycisphaerae; o__WD2101; f__; g__; s__
OTU_2148	4	3	3	4	8	1	7	4	7	k__Bacteria; p__Actinobacteria; c__Actinobacteria; o__Actinomycetales; f__Streptomycetaceae; g__Streptomyces
OTU_3074	0	6	3	5	1	6	10	3	7	k__Bacteria; p__Planctomycetes; c__Planctomycetia; o__Pirellulales; f__Pirellulaceae; g__; s__
OTU_3604	8	13	16	1	0	1	2	0	0	k__Bacteria; p__Proteobacteria; c__Deltaproteobacteria; o__Myxococcales; f__; g__; s__
OTU_4305	15	12	12	1	0	0	0	0	1	k__Bacteria; p__Planctomycetes; c__Planctomycetia; o__Gemmatales; f__Gemmataceae; g__; s__
OTU_588	0	0	0	24	8	8	0	0	1	k__Bacteria; p__OD1; c__ABY1; o__; f__; g__; s__
OTU_653	0	0	0	0	0	0	12	11	18	k__Bacteria; p__Verrucomicrobia; c__[Spartobacteria]; o__[Chthoniobacterales]; f__[Chthoniobacteraceae]; g__OR-59; s__
OTU_710	2	4	4	1	0	0	13	4	13	k__Bacteria; p__OD1; c__ZB2; o__; f__; g__; s__
OTU_796	14	4	12	3	1	5	2	0	0	k__Bacteria; p__Verrucomicrobia; c__Verrucomicrobiae; o__Verrucomicrobiales; f__Verrucomicrobiaceae; g__; s__
OTU_840	14	17	10	0	0	0	0	0	0	k__Bacteria; p__Planctomycetes; c__Phycisphaerae; o__WD2101; f__; g__; s__
OTU_853	4	8	4	8	5	0	4	3	5	k__Bacteria; p__Planctomycetes; c__Planctomycetia; o__Pirellulales; f__Pirellulaceae; g__; s__
OTU_1014	5	6	9	8	5	7	0	0	0	k__Bacteria; p__Planctomycetes; c__Phycisphaerae; o__WD2101; f__; g__; s__
OTU_1069	12	16	8	1	1	0	1	0	1	k__Bacteria; p__Chloroflexi; c__Anaerolineae; o__Caldilineales; f__Caldilineaceae; g__; s__
OTU_1084	1	1	0	0	0	0	16	9	13	k__Bacteria; p__Bacteroidetes; c__[Saprospirae]; o__[Saprospirales]; f__Chitinophagaceae; g__; s__
OTU_1121	7	3	6	13	7	0	2	1	1	k__Bacteria; p__Tenericutes; c__Mollicutes; o__Anaeroplasmatales; f__Anaeroplasmataceae; g__Asteroleplasma; s__
OTU_1175	6	8	5	2	1	2	6	4	6	k__Bacteria; p__Planctomycetes; c__Planctomycetia; o__Gemmatales; f__Gemmataceae; g__; s__
OTU_1235	0	2	2	4	2	2	10	13	5	k__Bacteria; p__Planctomycetes; c__Planctomycetia; o__Pirellulales; f__Pirellulaceae; g__Pirellula; s__
OTU_1399	3	4	5	7	6	5	0	4	6	k__Bacteria; p__Synergistetes; c__Synergistia; o__Synergistales; f__TTA_B6; g__E6; s__
OTU_2044	2	2	3	17	8	7	1	0	0	k__Bacteria; p__Chloroflexi; c__Thermomicrobia; o__Ellin6537; f__; g__; s__
OTU_2816	2	4	5	7	2	1	8	4	7	k__Bacteria; p__Planctomycetes; c__Phycisphaerae; o__MSBL9; f__; g__; s__
OTU_3270	2	6	4	5	11	9	2	0	1	k__Bacteria; p__Proteobacteria; c__Alphaproteobacteria; o__Rhizobiales; f__; g__; s__
OTU_4899	4	4	7	4	1	0	6	3	11	k__Bacteria; p__Proteobacteria; c__Betaproteobacteria; o__Rhodocyclales; f__Rhodocyclaceae; g__; s__
OTU_5098	6	11	10	2	6	1	1	1	2	k__Bacteria; p__Planctomycetes; c__Phycisphaerae; o__WD2101; f__; g__; s__
OTU_5140	0	0	1	1	1	0	14	11	12	k__Bacteria; p__Acidobacteria; c__[Chloracidobacteria]; o__RB41; f__Ellin6075; g__; s__
OTU_627	0	0	0	0	0	0	3	30	7	k__Bacteria; p__Tenericutes; c__Mollicutes; o__Anaeroplasmatales; f__Anaeroplasmataceae; g__Asteroleplasma; s__
OTU_741	0	0	0	0	0	0	12	20	8	k__Bacteria; p__Chloroflexi; c__SHA-26; o__; f__; g__; s__
OTU_790	10	8	7	0	1	9	2	0	3	k__Bacteria; p__Planctomycetes; c__Planctomycetia; o__Gemmatales; f__Gemmataceae; g__; s__
OTU_815	6	5	1	7	2	3	5	6	5	k__Bacteria; p__Chloroflexi; c__Anaerolineae; o__Anaerolineales; f__Anaerolinaceae; g__Longilinea; s__
OTU_832	2	14	6	11	3	1	1	0	2	k__Bacteria; p__GN02; c__GKS2-174; o__; f__; g__; s__
OTU_913	0	0	0	3	2	0	13	9	13	k__Bacteria; p__Armatimonadetes; c__[Fimbriimonadia]; o__[Fimbriimonadales]; f__[Fimbriimonadaceae]; g__Fimbriimonas; s__
OTU_921	1	0	1	0	1	0	5	18	14	k__Bacteria; p__Planctomycetes; c__Planctomycetia; o__Pirellulales; f__Pirellulaceae; g__; s__
OTU_996	0	1	1	1	0	1	7	16	13	k__Bacteria; p__Planctomycetes; c__Planctomycetia; o__Gemmatales; f__Gemmataceae; g__Gemmata; s__
OTU_1030	5	2	8	4	4	3	3	6	4	k__Bacteria; p__Chloroflexi; c__Anaerolineae; o__Anaerolineales; f__Anaerolinaceae; g__; s__
OTU_1071	0	4	4	13	8	9	1	0	0	k__Bacteria; p__Proteobacteria; c__Deltaproteobacteria; o__Myxococcales; f__; g__; s__
OTU_1114	8	7	8	3	9	2	1	0	1	k__Bacteria; p__Proteobacteria; c__Alphaproteobacteria; o__Rhizobiales; f__Methylocystaceae; g__Methylopila; s__
OTU_1140	1	0	0	0	1	1	18	13	5	k__Bacteria; p__Verrucomicrobia; c__Opitutae; o__Opitutales; f__Opitutaceae; g__Opitutus; s__
OTU_1213	0	0	0	0	0	0	10	18	11	k__Bacteria; p__Tenericutes; c__Mollicutes; o__Anaeroplasmatales; f__Anaeroplasmataceae; g__Asteroleplasma; s__
OTU_1260	3	0	3	6	6	5	4	8	4	k__Bacteria; p__Planctomycetes; c__Planctomycetia; o__Planctomycetales; f__Planctomycetaceae; g__Planctomyces; s__
OTU_1392	3	6	7	9	5	7	1	0	1	k__Bacteria; p__Verrucomicrobia; c__[Methylacidiphilae]; o__S-BQ2-57; f__; g__; s__
OTU_1442	4	4	6	6	8	8	1	1	1	k__Bacteria; p__Proteobacteria; c__Betaproteobacteria; o__SC-I-84; f__; g__; s__
OTU_1488	8	10	11	3	4	3	0	0	0	k__Bacteria; p__Planctomycetes; c__vadinHA49; o__p04_C01; f__; g__; s__
OTU_1584	1	3	0	5	2	3	9	7	9	k__Bacteria; p__Planctomycetes; c__Planctomycetia; o__Pirellulales; f__Pirellulaceae; g__; s__
OTU_1691	9	12	12	3	2	1	0	0	0	k__Bacteria; p__Planctomycetes; c__Planctomycetia; o__Gemmatales; f__Gemmataceae; g__; s__
OTU_2085	5	1	3	9	3	2	5	8	3	k__Bacteria; p__Actinobacteria; c__Actinobacteria; o__Actinomycetales; f__Actinomycetaceae; g__Actinomyces; s__
OTU_2087	5	5	6	2	8	1	2	6	4	k__Bacteria; p__Acidobacteria; c__DA052; o__Ellin6513; f__; g__; s__
OTU_2238	2	5	2	1	1	1	8	7	12	k__Bacteria; p__Proteobacteria; c__Gammaproteobacteria; o__Xanthomonadales; f__Sinobacteraceae; g__; s__
OTU_735	6	2	4	1	1	0	7	12	6	k__Bacteria; p__Planctomycetes; c__Planctomycetia; o__Planctomycetales; f__Planctomycetaceae; g__Planctomyces; s__
OTU_749	11	18	3	3	3	0	0	0	1	k__Bacteria; p__GN02; c__GKS2-174; o__; f__; g__; s__
OTU_757	2	3	2	13	11	8	0	0	0	k__Bacteria; p__Planctomycetes; c__Phycisphaerae; o__WD2101; f__; g__; s__
OTU_886	6	2	5	3	5	2	4	10	2	k__Bacteria; p__Proteobacteria; c__Gammaproteobacteria; o__Aeromonadales; f__Aeromonadaceae; g__; s__
OTU_906	12	5	14	2	4	1	1	0	0	k__Bacteria; p__Planctomycetes; c__Planctomycetia; o__Gemmatales; f__Isosphaeraceae; g__; s__
OTU_963	10	10	11	3	2	3	0	0	0	k__Bacteria; p__Actinobacteria; c__Thermoleophilia; o__Gaiellales; f__; g__; s__
OTU_1072	7	13	14	1	0	0	0	1	2	k__Bacteria; p__Proteobacteria; c__Alphaproteobacteria; o__Ellin329; f__; g__; s__
OTU_1089	0	2	1	4	5	3	7	9	7	k__Bacteria; p__Planctomycetes; c__Planctomycetia; o__Gemmatales; f__Gemmataceae; g__Gemmata; s__
OTU_1217	0	0	1	0	1	0	11	8	17	k__Bacteria; p__Chloroflexi; c__Anaerolineae; o__SBR1031; f__A4b; g__; s__
OTU_1230	6	4	7	4	5	2	4	6	0	k__Bacteria; p__Actinobacteria; c__Actinobacteria; o__Actinomycetales; f__Corynebacteriaceae; g__Corynebacterium; s__
OTU_1274	3	2	2	4	5	1	9	8	4	k__Bacteria; p__Verrucomicrobia; c__Verrucomicrobiae; o__Verrucomicrobiales; f__Verrucomicrobiaceae; g__; s__
OTU_1448	2	1	9	5	4	1	2	9	5	k__Bacteria; p__Planctomycetes; c__Phycisphaerae; o__Phycisphaerales; f__; g__; s__
OTU_1458	5	3	2	4	3	2	7	7	5	k__Bacteria; p__WS3; c__PRR-12; o__Sediment-1; f__PRR-10; g__; s__
OTU_1496	1	0	1	14	13	8	1	0	0	k__Bacteria; p__Acidobacteria; c__iii1-8; o__DS-18; f__; g__; s__
OTU_1661	1	2	1	0	0	2	11	11	10	k__Bacteria; p__Planctomycetes; c__Planctomycetia; o__Pirellulales; f__Pirellulaceae; g__; s__
OTU_1665	3	0	3	12	6	8	1	0	5	k__Bacteria; p__Proteobacteria; c__Deltaproteobacteria; o__Syntrophobacterales; f__Syntrophobacteraceae; g__; s__
OTU_1682	6	3	5	4	4	3	4	5	4	k__Bacteria; p__Chloroflexi; c__Anaerolineae; o__Anaerolineales; f__Anaerolinaceae; g__WCHB1-05; s__
OTU_1716	7	7	12	0	4	0	3	4	1	k__Bacteria; p__Acidobacteria; c__Solibacteres; o__Solibacterales; f__; g__; s__
OTU_1960	2	11	9	3	8	2	0	1	2	k__Bacteria; p__Proteobacteria; c__Deltaproteobacteria; o__Myxococcales; f__; g__; s__
OTU_2739	3	2	4	10	8	5	3	1	2	k__Bacteria; p__Planctomycetes; c__Planctomycetia; o__Gemmatales; f__Isosphaeraceae; g__; s__
OTU_3253	10	9	11	4	1	2	1	0	0	k__Bacteria; p__Planctomycetes; c__Planctomycetia; o__Gemmatales; f__Gemmataceae; g__; s__
OTU_3791	2	4	0	0	1	1	10	12	8	k__Bacteria; p__Planctomycetes; c__Planctomycetia; o__Planctomycetales; f__Planctomycetaceae; g__Planctomyces; s__
OTU_4795	2	0	1	15	12	8	0	0	0	k__Bacteria; p__Actinobacteria; c__MB-A2-108; o__0319-7L14; f__; g__; s__
OTU_4818	7	8	8	7	6	1	0	1	0	k__Bacteria; p__Planctomycetes; c__Planctomycetia; o__Pirellulales; f__Pirellulaceae; g__; s__
OTU_712	10	12	13	0	1	1	0	1	0	k__Bacteria; p__OD1; c__ABY1; o__; f__; g__; s__
OTU_935	0	0	1	0	0	1	16	8	12	k__Bacteria; p__Chloroflexi; c__Anaerolineae; o__Caldilineales; f__Caldilineaceae; g__; s__
OTU_971	0	0	0	1	2	1	12	10	12	k__Bacteria; p__Planctomycetes; c__Planctomycetia; o__Pirellulales; f__Pirellulaceae; g__; s__
OTU_1039	1	6	2	10	9	3	0	4	2	k__Bacteria; p__Proteobacteria; c__Alphaproteobacteria; o__Rhodobacterales; f__Hyphomonadaceae; g__; s__
OTU_1289	8	12	11	2	1	0	1	0	2	k__Bacteria; p__Actinobacteria; c__Thermoleophilia; o__Solirubrobacterales; f__Patulibacteraceae; g__; s__
OTU_1463	0	1	2	1	4	2	8	9	10	k__Bacteria; p__Chloroflexi; c__Thermomicrobia; o__JG30-KF-CM45; f__; g__; s__
OTU_1484	0	0	0	0	0	0	5	24	8	k__Bacteria; p__Chloroflexi; c__Chloroflexi; o__Chloroflexales; f__FFCH7168; g__; s__
OTU_1509	10	9	12	0	4	1	1	0	0	k__Bacteria; p__Bacteroidetes; c__Sphingobacteriia; o__Sphingobacteriales; f__; g__; s__
OTU_1753	13	6	5	3	3	4	1	0	2	k__Bacteria; p__Verrucomicrobia; c__[Spartobacteria]; o__[Chthoniobacterales]; f__[Chthoniobacteraceae]; g__; s__
OTU_1814	1	2	3	0	1	1	6	7	16	k__Bacteria; p__Bacteroidetes; c__[Saprospirae]; o__[Saprospirales]; f__Chitinophagaceae; g__Segetibacter; s__
OTU_2292	9	9	4	4	3	5	0	2	1	k__Bacteria; p__Planctomycetes; c__Planctomycetia; o__Gemmatales; f__Gemmataceae; g__; s__
OTU_2326	6	5	6	6	2	1	1	2	8	k__Bacteria; p__Actinobacteria; c__Actinobacteria; o__Actinomycetales; f__Intrasporangiaceae; g__Kytococcus; s__
OTU_2450	7	6	10	5	4	4	1	0	0	k__Bacteria; p__Planctomycetes; c__Planctomycetia; o__Gemmatales; f__Gemmataceae; g__; s__
OTU_2643	4	3	5	3	4	4	5	4	5	k__Bacteria; p__Proteobacteria; c__Epsilonproteobacteria; o__Campylobacterales; f__Helicobacteraceae; g__Sulfuricurvum; s__kujiense
OTU_2689	8	1	2	8	10	6	1	1	0	k__Bacteria; p__Verrucomicrobia; c__[Spartobacteria]; o__[Chthoniobacterales]; f__[Chthoniobacteraceae]; g__; s__
OTU_2818	6	4	10	7	3	6	1	0	0	k__Bacteria; p__Gemmatimonadetes; c__Gemmatimonadetes; o__Gemmatimonadales; f__Ellin5301; g__; s__
OTU_3357	3	3	1	2	1	1	8	13	5	k__Bacteria; p__Planctomycetes; c__Planctomycetia; o__Gemmatales; f__Gemmataceae; g__Gemmata; s__
OTU_3737	0	3	4	4	6	0	5	6	9	k__Bacteria; p__Proteobacteria; c__Alphaproteobacteria; o__Rhizobiales; f__Rhizobiaceae; g__Agrobacterium; s__
OTU_3811	10	8	7	4	6	2	0	0	0	k__Bacteria; p__Planctomycetes; c__Phycisphaerae; o__CPla-3; f__; g__; s__
OTU_596	3	10	9	6	3	5	0	1	0	k__Bacteria; p__OD1; c__ABY1; o__; f__; g__; s__
OTU_694	0	0	0	0	0	0	10	16	11	k__Bacteria; p__Planctomycetes; c__Planctomycetia; o__Pirellulales; f__Pirellulaceae; g__; s__
OTU_698	0	0	0	0	0	0	6	21	10	k__Bacteria; p__Chloroflexi; c__SHA-26; o__; f__; g__; s__
OTU_723	3	13	17	2	0	0	1	1	0	k__Bacteria; p__Bacteroidetes; c__Sphingobacteriia; o__Sphingobacteriales; f__; g__; s__
OTU_905	0	1	1	0	0	0	20	10	5	k__Bacteria; p__Verrucomicrobia; c__[Spartobacteria]; o__[Chthoniobacterales]; f__[Chthoniobacteraceae]; g__; s__
OTU_993	12	12	11	0	0	1	1	0	0	k__Bacteria; p__Planctomycetes; c__Planctomycetia; o__Gemmatales; f__Gemmataceae; g__; s__
OTU_1052	0	0	0	3	4	1	2	13	13	k__Archaea; p__Euryarchaeota; c__Methanomicrobia; o__Methanosarcinales; f__Methanosarcinaceae; g__Methanosarcina; s__
OTU_1156	2	8	2	2	3	3	4	2	10	k__Bacteria; p__Bacteroidetes; c__Sphingobacteriia; o__Sphingobacteriales; f__; g__; s__
OTU_1157	0	1	1	0	0	0	11	9	14	k__Bacteria; p__Bacteroidetes; c__Cytophagia; o__Cytophagales; f__Cytophagaceae; g__; s__
OTU_1264	1	1	1	4	5	3	7	8	6	k__Bacteria; p__Proteobacteria; c__Gammaproteobacteria; o__HTCC2188; f__HTCC2089; g__; s__
OTU_1293	3	4	3	3	6	3	5	4	5	k__Bacteria; p__Firmicutes; c__Bacilli; o__Bacillales; f__[Exiguobacteraceae]; g__; s__
OTU_1298	14	9	5	4	3	0	0	0	1	k__Bacteria; p__Verrucomicrobia; c__[Pedosphaerae]; o__[Pedosphaerales]; f__; g__; s__
OTU_1411	4	2	4	3	4	0	2	13	4	k__Bacteria; p__Chloroflexi; c__TK17; o__; f__; g__; s__
OTU_1493	1	2	1	3	4	3	6	8	8	k__Archaea; p__Euryarchaeota; c__Methanobacteria; o__Methanobacteriales; f__Methanobacteriaceae; g__Methanobacterium; s__
OTU_1529	7	12	10	3	2	1	1	0	0	k__Bacteria; p__Planctomycetes; c__Phycisphaerae; o__CPla-3; f__; g__; s__
OTU_1569	0	0	0	1	0	0	9	11	15	k__Bacteria; p__Actinobacteria; c__Thermoleophilia; o__Solirubrobacterales; f__; g__; s__
OTU_1627	0	1	0	3	2	1	6	13	10	k__Bacteria; p__Actinobacteria; c__Thermoleophilia; o__Gaiellales; f__AK1AB1_02E; g__; s__
OTU_1728	0	1	1	7	0	4	5	11	7	k__Bacteria; p__Chloroflexi; c__Chloroflexi; o__Chloroflexales; f__[Chlorothrixaceae]; g__; s__
OTU_1735	4	3	2	7	6	1	7	3	3	k__Archaea; p__Euryarchaeota; c__Thermoplasmata; o__E2; f__DHVEG-1; g__; s__
OTU_1790	4	8	4	7	8	5	0	0	0	k__Bacteria; p__Acidobacteria; c__iii1-8; o__DS-18; f__; g__; s__
OTU_1833	3	15	11	1	2	3	0	0	1	k__Bacteria; p__Planctomycetes; c__Planctomycetia; o__Gemmatales; f__Gemmataceae; g__; s__
OTU_1924	6	7	8	2	8	2	1	1	1	k__Bacteria; p__Verrucomicrobia; c__[Pedosphaerae]; o__[Pedosphaerales]; f__; g__; s__
OTU_1987	10	1	5	6	9	5	0	0	0	k__Bacteria; p__Gemmatimonadetes; c__Gemm-1; o__; f__; g__; s__
OTU_2151	4	4	9	0	0	0	6	5	8	k__Bacteria; p__Proteobacteria; c__Gammaproteobacteria; o__Xanthomonadales; f__Xanthomonadaceae; g__; s__
OTU_2182	11	4	3	4	5	6	0	0	3	k__Bacteria; p__Acidobacteria; c__DA052; o__Ellin6513; f__; g__; s__
OTU_2324	2	3	5	8	13	3	1	0	1	k__Bacteria; p__Planctomycetes; c__Planctomycetia; o__Gemmatales; f__Gemmataceae; g__; s__
OTU_2758	9	3	6	5	2	6	0	2	3	k__Bacteria; p__Planctomycetes; c__Planctomycetia; o__Gemmatales; f__Gemmataceae; g__; s__
OTU_3172	3	7	4	0	5	2	7	3	5	k__Bacteria; p__Planctomycetes; c__Planctomycetia; o__Planctomycetales; f__Planctomycetaceae; g__Planctomyces; s__
OTU_3426	2	4	2	13	8	3	2	2	0	k__Bacteria; p__Planctomycetes; c__Planctomycetia; o__Gemmatales; f__Isosphaeraceae; g__; s__
OTU_695	1	0	0	0	1	0	9	12	13	k__Bacteria; p__Cyanobacteria; c__Chloroplast; o__Chlorophyta; f__; g__; s__
OTU_831	5	4	5	8	3	3	0	3	5	k__Bacteria; p__Chloroflexi; c__Thermomicrobia; o__JG30-KF-CM45; f__; g__; s__
OTU_884	5	2	4	3	3	2	4	5	8	k__Bacteria; p__Actinobacteria; c__Acidimicrobiia; o__Acidimicrobiales; f__EB1017; g__; s__
OTU_911	0	0	0	0	0	0	11	11	14	k__Bacteria; p__Bacteroidetes; c__[Saprospirae]; o__[Saprospirales]; f__Saprospiraceae; g__; s__
OTU_976	5	3	7	5	3	0	4	6	3	k__Bacteria; p__Planctomycetes; c__Planctomycetia; o__Planctomycetales; f__Planctomycetaceae; g__Planctomyces; s__
OTU_985	0	1	0	0	0	1	7	14	13	k__Bacteria; p__Planctomycetes; c__Planctomycetia; o__Gemmatales; f__Gemmataceae; g__; s__
OTU_1006	10	8	11	3	2	0	0	1	0	k__Bacteria; p__Planctomycetes; c__Planctomycetia; o__Gemmatales; f__Gemmataceae; g__; s__
OTU_1018	5	8	7	4	2	4	0	1	4	k__Bacteria; p__Planctomycetes; c__vadinHA49; o__p04_C01; f__; g__; s__
OTU_1041	1	3	3	6	3	4	2	8	5	k__Bacteria; p__Proteobacteria; c__Alphaproteobacteria; o__Rhodospirillales; f__Rhodospirillaceae; g__Skermanella; s__
OTU_1139	7	4	4	7	6	1	1	3	2	k__Archaea; p__Crenarchaeota; c__MCG; o__pGrfC26; f__; g__; s__
OTU_1315	7	5	3	7	10	3	0	0	0	k__Bacteria; p__Planctomycetes; c__Planctomycetia; o__Gemmatales; f__Isosphaeraceae; g__; s__
OTU_1329	0	0	2	10	7	7	2	3	4	k__Bacteria; p__Chloroflexi; c__Anaerolineae; o__A31; f__S47; g__; s__
OTU_1366	1	1	1	16	7	7	1	1	0	k__Bacteria; p__GN02; c__GKS2-174; o__; f__; g__; s__
OTU_1401	1	0	0	0	0	0	14	13	7	k__Bacteria; p__Chloroflexi; c__Anaerolineae; o__SBR1031; f__A4b; g__; s__
OTU_1465	11	8	9	5	0	1	0	1	0	k__Bacteria; p__Acidobacteria; c__Acidobacteriia; o__Acidobacteriales; f__Acidobacteriaceae; g__; s__
OTU_1534	5	7	5	5	5	2	2	2	2	k__Bacteria; p__Proteobacteria; c__Betaproteobacteria; o__Rhodocyclales; f__Rhodocyclaceae; g__; s__
OTU_1657	5	2	6	3	6	4	5	2	2	k__Bacteria; p__Chloroflexi; c__Anaerolineae; o__Anaerolineales; f__Anaerolinaceae; g__; s__
OTU_2233	3	4	2	7	5	1	3	3	7	k__Bacteria; p__Actinobacteria; c__Actinobacteria; o__Actinomycetales; f__Micrococcaceae; g__Rothia; s__aeria
OTU_2322	4	6	4	1	6	3	3	1	7	k__Bacteria; p__Bacteroidetes; c__Bacteroidia; o__Bacteroidales; f__; g__; s__
OTU_2392	5	3	2	5	5	2	10	3	0	k__Bacteria; p__Chloroflexi; c__Anaerolineae; o__Anaerolineales; f__Anaerolinaceae; g__WCHB1-05; s__
OTU_2556	2	7	5	4	5	3	2	3	4	k__Bacteria; p__Gemmatimonadetes; c__Gemmatimonadetes; o__Gemmatimonadales; f__Gemmatimonadaceae; g__Gemmatimonas; s__
OTU_2569	2	7	4	4	3	4	2	2	7	k__Bacteria; p__Acidobacteria; c__Solibacteres; o__Solibacterales; f__Solibacteraceae; g__Candidatus Solibacter; s__
OTU_2817	5	2	1	4	5	4	6	4	4	k__Bacteria; p__Firmicutes; c__Clostridia; o__Clostridiales; f__Veillonellaceae; g__; s__
OTU_3350	2	3	2	0	0	0	4	9	15	k__Bacteria; p__Proteobacteria; c__Betaproteobacteria; o__SC-I-84; f__; g__; s__
OTU_4154	1	0	2	6	2	7	4	5	8	k__Bacteria; p__Planctomycetes; c__Planctomycetia; o__Planctomycetales; f__Planctomycetaceae; g__Planctomyces; s__
OTU_696	1	0	0	0	0	0	9	14	11	k__Bacteria; p__Verrucomicrobia; c__Verrucomicrobiae; o__Verrucomicrobiales; f__Verrucomicrobiaceae; g__; s__
OTU_852	0	1	0	1	0	0	8	21	4	k__Bacteria; p__Chloroflexi; c__S085; o__; f__; g__; s__
OTU_941	8	4	9	4	6	4	0	0	0	k__Bacteria; p__Planctomycetes; c__Planctomycetia; o__Gemmatales; f__Gemmataceae; g__; s__
OTU_1024	0	2	1	1	0	2	15	5	8	k__Bacteria; p__Planctomycetes; c__Planctomycetia; o__Gemmatales; f__Gemmataceae; g__Gemmata; s__
OTU_1036	2	1	0	14	9	5	1	0	2	k__Bacteria; p__Chloroflexi; c__Thermomicrobia; o__Ellin6537; f__; g__; s__
OTU_1040	0	0	0	1	0	0	11	12	10	k__Bacteria; p__Planctomycetes; c__Planctomycetia; o__Pirellulales; f__Pirellulaceae; g__; s__
OTU_1045	1	4	5	7	6	1	2	4	4	k__Bacteria; p__Verrucomicrobia; c__[Pedosphaerae]; o__[Pedosphaerales]; f__Ellin515; g__; s__
OTU_1059	0	0	1	0	0	0	5	15	13	k__Bacteria; p__Planctomycetes; c__Planctomycetia; o__Pirellulales; f__Pirellulaceae; g__; s__
OTU_1119	2	8	3	14	4	2	0	0	1	k__Bacteria; p__Planctomycetes; c__BD7-11; o__; f__; g__; s__
OTU_1144	4	12	6	6	2	2	0	1	1	k__Bacteria; p__Acidobacteria; c__; o__; f__; g__; s__
OTU_1188	1	1	0	9	10	9	1	1	2	k__Bacteria; p__OD1; c__ABY1; o__; f__; g__; s__
OTU_1200	0	1	0	1	2	0	8	12	10	k__Bacteria; p__Chloroflexi; c__Anaerolineae; o__Caldilineales; f__Caldilineaceae; g__Caldilinea; s__
OTU_1226	3	5	3	0	0	0	10	9	4	k__Bacteria; p__Planctomycetes; c__Planctomycetia; o__Gemmatales; f__Gemmataceae; g__; s__
OTU_1239	0	7	6	5	6	5	3	2	0	k__Bacteria; p__Planctomycetes; c__Phycisphaerae; o__WD2101; f__; g__; s__
OTU_1345	10	6	14	3	1	0	0	0	0	k__Bacteria; p__Planctomycetes; c__Planctomycetia; o__Gemmatales; f__Gemmataceae; g__; s__
OTU_1381	8	9	15	0	0	1	1	0	0	k__Bacteria; p__Acidobacteria; c__Acidobacteriia; o__Acidobacteriales; f__Acidobacteriaceae; g__; s__
OTU_1420	1	1	2	8	13	8	0	0	1	k__Bacteria; p__Planctomycetes; c__Phycisphaerae; o__WD2101; f__; g__; s__
OTU_1533	0	0	1	2	0	0	3	17	11	k__Bacteria; p__Chloroflexi; c__Thermomicrobia; o__JG30-KF-CM45; f__; g__; s__
OTU_1559	3	7	5	5	4	10	0	0	0	k__Bacteria; p__Planctomycetes; c__Planctomycetia; o__Gemmatales; f__Gemmataceae; g__; s__
OTU_1599	10	6	11	2	4	1	0	0	0	k__Bacteria; p__Proteobacteria; c__Alphaproteobacteria; o__Rhodospirillales; f__Rhodospirillaceae; g__; s__
OTU_1613	3	3	2	6	2	5	3	5	5	k__Bacteria; p__Acidobacteria; c__Solibacteres; o__Solibacterales; f__; g__; s__
OTU_1628	9	10	7	4	2	0	1	1	0	k__Bacteria; p__Chloroflexi; c__Thermomicrobia; o__JG30-KF-CM45; f__; g__; s__
OTU_1739	4	4	4	10	7	5	0	0	0	k__Bacteria; p__Planctomycetes; c__Planctomycetia; o__Planctomycetales; f__Planctomycetaceae; g__Planctomyces; s__
OTU_1803	0	1	0	0	1	0	5	11	16	k__Bacteria; p__Proteobacteria; c__Alphaproteobacteria; o__Rhodospirillales; f__Acetobacteraceae; g__; s__
OTU_2226	7	17	6	1	1	1	1	0	0	k__Archaea; p__Crenarchaeota; c__MBGA; o__NRP-J; f__; g__; s__
OTU_2437	7	8	8	2	4	2	0	2	1	k__Bacteria; p__Planctomycetes; c__Planctomycetia; o__Gemmatales; f__Gemmataceae; g__Gemmata; s__
OTU_2623	10	6	10	4	1	0	0	2	1	k__Bacteria; p__Proteobacteria; c__Betaproteobacteria; o__Burkholderiales; f__Burkholderiaceae; g__Burkholderia; s__
OTU_3579	0	2	3	10	12	6	0	0	1	k__Bacteria; p__Planctomycetes; c__Planctomycetia; o__Gemmatales; f__Isosphaeraceae; g__; s__
OTU_3807	0	0	0	1	0	0	13	16	4	k__Bacteria; p__Planctomycetes; c__Planctomycetia; o__Pirellulales; f__Pirellulaceae; g__; s__
OTU_733	1	0	0	0	0	0	15	6	12	k__Bacteria; p__Verrucomicrobia; c__Verrucomicrobiae; o__Verrucomicrobiales; f__Verrucomicrobiaceae; g__; s__
OTU_827	0	0	0	0	0	0	12	5	17	k__Bacteria; p__Proteobacteria; c__Alphaproteobacteria; o__Rhizobiales; f__; g__; s__
OTU_869	4	4	8	2	12	1	2	0	1	k__Bacteria; p__Bacteroidetes; c__Sphingobacteriia; o__Sphingobacteriales; f__; g__; s__
OTU_898	3	3	5	7	5	1	1	2	7	k__Bacteria; p__Proteobacteria; c__Epsilonproteobacteria; o__Campylobacterales; f__Campylobacteraceae; g__Arcobacter; s__
OTU_907	0	0	0	0	0	0	11	12	11	k__Bacteria; p__Verrucomicrobia; c__Verrucomicrobiae; o__Verrucomicrobiales; f__Verrucomicrobiaceae; g__; s__
OTU_908	2	0	4	7	4	0	5	5	7	k__Bacteria; p__Proteobacteria; c__Gammaproteobacteria; o__Pseudomonadales; f__Moraxellaceae; g__Perlucidibaca; s__
OTU_928	3	1	2	2	0	0	17	5	4	k__Bacteria; p__WS3; c__PRR-12; o__Sediment-1; f__; g__; s__
OTU_933	0	1	1	10	14	6	2	0	0	k__Bacteria; p__Cyanobacteria; c__4C0d-2; o__MLE1-12; f__; g__; s__
OTU_945	1	0	0	7	12	9	1	2	2	k__Bacteria; p__Proteobacteria; c__Alphaproteobacteria; o__Rhodospirillales; f__Rhodospirillaceae; g__; s__
OTU_1042	0	0	0	2	0	1	16	5	9	k__Bacteria; p__Planctomycetes; c__Planctomycetia; o__Gemmatales; f__Gemmataceae; g__; s__
OTU_1054	10	9	10	2	0	0	1	1	0	k__Bacteria; p__Planctomycetes; c__Planctomycetia; o__Gemmatales; f__Gemmataceae; g__; s__
OTU_1066	6	18	9	0	0	0	0	0	0	k__Bacteria; p__Tenericutes; c__Mollicutes; o__Anaeroplasmatales; f__Anaeroplasmataceae; g__Asteroleplasma; s__
OTU_1151	7	9	12	0	0	0	2	1	2	k__Bacteria; p__Verrucomicrobia; c__Verrucomicrobiae; o__Verrucomicrobiales; f__Verrucomicrobiaceae; g__Luteolibacter; s__
OTU_1164	5	3	4	8	4	2	3	1	3	k__Bacteria; p__Chloroflexi; c__Anaerolineae; o__A31; f__; g__; s__
OTU_1204	9	9	5	1	0	6	1	0	2	k__Bacteria; p__Acidobacteria; c__DA052; o__Ellin6513; f__; g__; s__
OTU_1286	0	0	0	0	1	0	7	16	9	k__Bacteria; p__Chloroflexi; c__Thermomicrobia; o__JG30-KF-CM45; f__; g__; s__
OTU_1294	3	9	10	2	7	1	0	1	0	k__Bacteria; p__Proteobacteria; c__Gammaproteobacteria; o__Xanthomonadales; f__Xanthomonadaceae; g__; s__
OTU_1325	1	0	0	6	2	10	14	0	0	k__Bacteria; p__Planctomycetes; c__Phycisphaerae; o__WD2101; f__; g__; s__
OTU_1473	0	0	0	0	0	0	18	8	7	k__Bacteria; p__Actinobacteria; c__Actinobacteria; o__Actinomycetales; f__Nocardioidaceae; g__; s__
OTU_1491	12	9	2	4	3	2	0	1	0	k__Bacteria; p__Tenericutes; c__Mollicutes; o__Anaeroplasmatales; f__Anaeroplasmataceae; g__Asteroleplasma; s__
OTU_1548	1	1	4	1	2	0	6	8	10	k__Bacteria; p__Proteobacteria; c__Gammaproteobacteria; o__Xanthomonadales; f__Sinobacteraceae; g__; s__
OTU_1555	6	2	4	1	3	2	7	3	5	k__Bacteria; p__Proteobacteria; c__Gammaproteobacteria; o__; f__; g__; s__
OTU_1563	4	8	11	4	4	2	0	0	0	k__Bacteria; p__Cyanobacteria; c__ML635J-21; o__; f__; g__; s__
OTU_1568	7	5	3	8	1	1	0	3	5	k__Bacteria; p__Verrucomicrobia; c__[Spartobacteria]; o__[Chthoniobacterales]; f__[Chthoniobacteraceae]; g__; s__
OTU_1603	1	12	3	7	2	2	4	1	1	k__Bacteria; p__Planctomycetes; c__Planctomycetia; o__Gemmatales; f__Gemmataceae; g__; s__
OTU_1696	10	4	12	1	2	1	1	2	0	k__Bacteria; p__Bacteroidetes; c__Sphingobacteriia; o__Sphingobacteriales; f__; g__; s__
OTU_1918	1	6	3	3	6	3	1	6	4	k__Bacteria; p__Proteobacteria; c__Gammaproteobacteria; o__Chromatiales; f__; g__; s__
OTU_2071	1	0	0	1	1	0	9	11	10	k__Bacteria; p__Proteobacteria; c__Gammaproteobacteria; o__Xanthomonadales; f__Sinobacteraceae; g__Steroidobacter; s__
OTU_2242	3	2	4	3	5	1	8	2	5	k__Bacteria; p__Verrucomicrobia; c__[Pedosphaerae]; o__[Pedosphaerales]; f__auto67_4W; g__; s__
OTU_2350	1	5	7	3	7	2	5	3	0	k__Bacteria; p__Acidobacteria; c__iii1-8; o__32-20; f__; g__; s__
OTU_2363	2	0	2	0	1	0	8	12	8	k__Bacteria; p__Bacteroidetes; c__[Saprospirae]; o__[Saprospirales]; f__Saprospiraceae; g__; s__
OTU_2481	6	3	10	4	3	3	1	1	2	k__Bacteria; p__Planctomycetes; c__Planctomycetia; o__Gemmatales; f__Gemmataceae; g__Gemmata; s__
OTU_3700	6	7	3	8	4	3	2	0	0	k__Bacteria; p__Verrucomicrobia; c__[Spartobacteria]; o__[Chthoniobacterales]; f__[Chthoniobacteraceae]; g__DA101; s__
OTU_3953	2	1	3	0	1	1	4	8	13	k__Bacteria; p__Proteobacteria; c__Alphaproteobacteria; o__Rhizobiales; f__Methylocystaceae; g__Methylosinus; s__
OTU_4166	6	3	9	4	8	2	1	0	0	k__Bacteria; p__Verrucomicrobia; c__[Spartobacteria]; o__[Chthoniobacterales]; f__[Chthoniobacteraceae]; g__Chthoniobacter; s__
OTU_4168	3	1	1	1	0	0	4	19	4	k__Bacteria; p__Chloroflexi; c__Chloroflexi; o__Chloroflexales; f__[Chlorothrixaceae]; g__; s__
OTU_835	7	12	11	1	2	0	0	0	0	k__Bacteria; p__Tenericutes; c__Mollicutes; o__Anaeroplasmatales; f__Anaeroplasmataceae; g__Asteroleplasma; s__
OTU_909	0	0	0	0	0	0	12	11	10	k__Bacteria; p__Verrucomicrobia; c__[Spartobacteria]; o__[Chthoniobacterales]; f__[Chthoniobacteraceae]; g__OR-59; s__
OTU_951	0	0	0	15	11	7	0	0	0	k__Bacteria; p__Proteobacteria; c__Betaproteobacteria; o__Methylophilales; f__; g__; s__
OTU_1009	5	2	7	11	5	2	0	0	0	k__Bacteria; p__Chloroflexi; c__C0119; o__; f__; g__; s__
OTU_1035	4	4	5	5	2	0	8	3	1	k__Bacteria; p__Chloroflexi; c__TK17; o__mle1-48; f__; g__; s__
OTU_1061	1	1	0	13	9	4	1	2	1	k__Bacteria; p__Actinobacteria; c__Actinobacteria; o__Actinomycetales; f__Dermatophilaceae
OTU_1103	11	5	6	1	3	0	2	0	4	k__Bacteria; p__Proteobacteria; c__Deltaproteobacteria; o__Syntrophobacterales; f__Syntrophobacteraceae; g__; s__
OTU_1170	3	2	2	10	6	5	0	4	0	k__Bacteria; p__Planctomycetes; c__Planctomycetia; o__Gemmatales; f__Gemmataceae; g__; s__
OTU_1243	0	0	0	0	0	0	9	14	9	k__Bacteria; p__Chloroflexi; c__Anaerolineae; o__Caldilineales; f__Caldilineaceae; g__; s__
OTU_1347	8	9	4	5	5	1	0	0	0	k__Bacteria; p__Bacteroidetes; c__Sphingobacteriia; o__Sphingobacteriales; f__; g__; s__
OTU_1354	0	0	0	0	0	0	13	13	6	k__Bacteria; p__Verrucomicrobia; c__[Spartobacteria]; o__[Chthoniobacterales]; f__[Chthoniobacteraceae]; g__; s__
OTU_1404	0	0	0	0	1	0	6	13	12	k__Bacteria; p__Chloroflexi; c__S085; o__; f__; g__; s__
OTU_1433	1	0	0	5	11	4	4	2	5	k__Bacteria; p__Planctomycetes; c__Planctomycetia; o__Planctomycetales; f__Planctomycetaceae; g__Planctomyces; s__
OTU_1439	7	10	14	0	0	1	0	0	0	k__Bacteria; p__Planctomycetes; c__Planctomycetia; o__Gemmatales; f__Gemmataceae; g__; s__
OTU_1474	5	1	4	2	0	0	5	13	2	k__Bacteria; p__Cyanobacteria; c__Synechococcophycideae; o__Pseudanabaenales; f__Pseudanabaenaceae; g__Leptolyngbya; s__frigida
OTU_1505	0	0	0	1	0	0	15	11	5	k__Bacteria; p__Planctomycetes; c__Planctomycetia; o__Planctomycetales; f__Planctomycetaceae; g__Planctomyces; s__
OTU_1605	8	4	16	2	1	1	0	0	0	k__Bacteria; p__Actinobacteria; c__Thermoleophilia; o__Gaiellales; f__Gaiellaceae; g__; s__
OTU_1623	7	5	6	6	5	2	0	0	1	k__Bacteria; p__Planctomycetes; c__Planctomycetia; o__Gemmatales; f__Gemmataceae; g__; s__
OTU_1707	6	4	4	10	6	1	0	1	0	k__Bacteria; p__Planctomycetes; c__Planctomycetia; o__Gemmatales; f__Isosphaeraceae; g__; s__
OTU_1784	6	7	5	4	4	5	0	0	1	k__Bacteria; p__Verrucomicrobia; c__[Pedosphaerae]; o__[Pedosphaerales]; f__; g__; s__
OTU_1788	1	1	5	0	1	0	7	7	10	k__Bacteria; p__Proteobacteria; c__Deltaproteobacteria; o__Myxococcales; f__; g__; s__
OTU_1789	1	5	0	6	13	5	0	1	1	k__Bacteria; p__Verrucomicrobia; c__[Pedosphaerae]; o__[Pedosphaerales]; f__; g__; s__
OTU_1831	3	2	4	7	2	6	1	1	6	k__Bacteria; p__Chloroflexi; c__Anaerolineae; o__A31; f__; g__; s__
OTU_2608	4	5	4	1	3	4	1	5	5	k__Bacteria; p__Verrucomicrobia; c__[Pedosphaerae]; o__[Pedosphaerales]; f__Ellin515; g__; s__
OTU_3214	7	2	6	1	7	4	2	3	0	k__Bacteria; p__Proteobacteria; c__Deltaproteobacteria; o__Desulfuromonadales; f__Geobacteraceae; g__Geobacter; s__
OTU_3882	2	5	2	4	5	2	5	3	4	k__Bacteria; p__Proteobacteria; c__Alphaproteobacteria; o__Rhodobacterales; f__Rhodobacteraceae; g__; s__
OTU_4521	4	6	8	2	3	2	1	4	2	k__Bacteria; p__Planctomycetes; c__Planctomycetia; o__Gemmatales; f__Gemmataceae; g__; s__
OTU_764	12	9	9	1	1	0	0	0	0	k__Bacteria; p__OD1; c__ABY1; o__; f__; g__; s__
OTU_901	2	2	5	4	6	1	2	7	3	k__Bacteria; p__Planctomycetes; c__Planctomycetia; o__Pirellulales; f__Pirellulaceae; g__A17; s__
OTU_972	5	5	5	6	1	7	1	2	0	k__Bacteria; p__Planctomycetes; c__Planctomycetia; o__Gemmatales; f__Gemmataceae; g__; s__
OTU_1048	1	0	0	0	0	0	8	13	9	k__Bacteria; p__Planctomycetes; c__Phycisphaerae; o__Phycisphaerales; f__; g__; s__
OTU_1062	2	5	2	5	7	0	4	2	4	k__Bacteria; p__Actinobacteria; c__Acidimicrobiia; o__Acidimicrobiales; f__; g__; s__
OTU_1080	7	11	7	0	1	1	1	0	3	k__Bacteria; p__Proteobacteria; c__Betaproteobacteria; o__SC-I-84; f__; g__; s__
OTU_1177	5	10	7	1	4	3	0	0	1	k__Bacteria; p__Bacteroidetes; c__Sphingobacteriia; o__Sphingobacteriales; f__; g__; s__
OTU_1193	0	1	0	0	0	0	8	14	8	k__Bacteria; p__Chloroflexi; c__Thermomicrobia; o__JG30-KF-CM45; f__; g__; s__
OTU_1199	3	4	2	6	10	6	0	0	0	k__Bacteria; p__Planctomycetes; c__Phycisphaerae; o__WD2101; f__; g__; s__
OTU_1323	2	0	0	1	1	0	8	12	7	k__Bacteria; p__Planctomycetes; c__Planctomycetia; o__Pirellulales; f__Pirellulaceae; g__; s__
OTU_1356	0	0	0	1	0	0	10	11	9	k__Bacteria; p__Planctomycetes; c__Phycisphaerae; o__Phycisphaerales; f__; g__; s__
OTU_1384	2	4	1	9	1	4	3	4	3	k__Bacteria; p__Acidobacteria; c__[Chloracidobacteria]; o__RB41; f__; g__; s__
OTU_1464	2	0	0	2	0	0	11	11	5	k__Bacteria; p__Verrucomicrobia; c__[Spartobacteria]; o__[Chthoniobacterales]; f__[Chthoniobacteraceae]; g__OR-59; s__
OTU_1492	4	2	4	3	5	1	3	3	6	k__Bacteria; p__Proteobacteria; c__Deltaproteobacteria; o__Myxococcales; f__; g__; s__
OTU_1561	8	8	8	1	2	2	1	0	1	k__Bacteria; p__Planctomycetes; c__Planctomycetia; o__Gemmatales; f__Gemmataceae; g__; s__
OTU_1597	3	2	0	5	3	3	4	6	5	k__Bacteria; p__Firmicutes; c__Clostridia; o__Clostridiales; f__[Acidaminobacteraceae]; g__Acidaminobacter; s__
OTU_1615	0	0	1	2	3	3	4	8	10	k__Bacteria; p__Proteobacteria; c__Alphaproteobacteria; o__Rhizobiales; f__Hyphomicrobiaceae; g__Pedomicrobium; s__
OTU_1838	2	1	4	1	2	0	7	4	10	k__Bacteria; p__Planctomycetes; c__Phycisphaerae; o__WD2101; f__; g__; s__
OTU_1896	4	3	3	1	4	1	6	7	2	k__Bacteria; p__Chloroflexi; c__Dehalococcoidetes; o__GIF9; f__; g__; s__
OTU_2056	1	1	5	5	4	1	4	5	5	k__Bacteria; p__Proteobacteria; c__Betaproteobacteria
OTU_2134	0	0	2	0	0	0	10	11	8	k__Bacteria; p__Armatimonadetes; c__0319-6E2; o__; f__; g__; s__
OTU_2160	8	6	7	1	1	8	0	0	0	k__Bacteria; p__WS3; c__PRR-12; o__Sediment-1; f__PRR-10; g__; s__
OTU_2259	6	9	9	1	4	1	1	0	0	k__Bacteria; p__Acidobacteria; c__Acidobacteriia; o__Acidobacteriales; f__Koribacteraceae; g__Candidatus Koribacter; s__
OTU_2408	4	0	3	4	3	7	2	0	8	k__Bacteria; p__Bacteroidetes; c__Bacteroidia; o__Bacteroidales; f__; g__; s__
OTU_2717	2	4	5	4	4	7	2	2	1	k__Bacteria; p__Planctomycetes; c__Phycisphaerae; o__WD2101; f__; g__; s__
OTU_3041	9	3	4	2	5	3	1	1	3	k__Bacteria; p__Planctomycetes; c__Planctomycetia; o__Gemmatales; f__Gemmataceae; g__; s__
OTU_3154	4	5	2	6	8	5	0	0	1	k__Bacteria; p__Proteobacteria; c__Deltaproteobacteria; o__Myxococcales; f__; g__; s__
OTU_3196	2	9	8	5	1	4	0	1	1	k__Archaea; p__[Parvarchaeota]; c__[Parvarchaea]; o__YLA114; f__; g__; s__
OTU_3258	5	4	3	2	6	1	4	5	1	k__Bacteria; p__Bacteroidetes; c__Sphingobacteriia; o__Sphingobacteriales; f__; g__; s__
OTU_4993	4	3	9	4	5	2	0	3	1	k__Bacteria; p__Actinobacteria; c__Acidimicrobiia; o__Acidimicrobiales; f__; g__; s__
OTU_780	0	0	0	0	0	0	14	13	4	k__Bacteria; p__OD1; c__ABY1; o__; f__; g__; s__
OTU_818	3	0	3	14	8	3	0	0	0	k__Bacteria; p__OD1; c__SM2F11; o__; f__; g__; s__
OTU_1029	1	0	0	0	2	0	9	5	13	k__Bacteria; p__Elusimicrobia; c__Elusimicrobia; o__FAC88; f__; g__; s__
OTU_1102	1	5	4	7	2	3	3	2	3	k__Bacteria; p__Firmicutes; c__Bacilli; o__Lactobacillales; f__Aerococcaceae; g__Aerococcus; s__
OTU_1106	0	0	0	0	0	0	5	15	10	k__Bacteria; p__Fibrobacteres; c__Fibrobacteria; o__258ds10; f__; g__; s__
OTU_1124	0	0	0	0	0	1	10	5	14	k__Bacteria; p__Bacteroidetes; c__[Saprospirae]; o__[Saprospirales]; f__Chitinophagaceae; g__; s__
OTU_1138	9	9	11	0	0	0	0	0	1	k__Bacteria; p__Planctomycetes; c__Planctomycetia; o__Gemmatales; f__Gemmataceae; g__; s__
OTU_1201	1	1	1	4	8	10	3	1	1	k__Bacteria; p__Planctomycetes; c__Planctomycetia; o__Gemmatales; f__Gemmataceae; g__Gemmata; s__
OTU_1207	6	2	3	7	5	4	2	1	0	k__Bacteria; p__Planctomycetes; c__BD7-11; o__; f__; g__; s__
OTU_1231	1	4	5	2	4	2	3	5	4	k__Bacteria; p__Proteobacteria; c__Deltaproteobacteria; o__Myxococcales; f__; g__; s__
OTU_1364	1	3	3	1	2	2	5	8	5	k__Bacteria; p__Planctomycetes; c__Planctomycetia; o__Planctomycetales; f__Planctomycetaceae; g__Planctomyces; s__
OTU_1382	0	0	0	0	0	0	12	12	6	k__Bacteria; p__Planctomycetes; c__Phycisphaerae; o__WD2101; f__; g__; s__
OTU_1390	0	1	0	0	0	0	11	9	9	k__Bacteria; p__Chloroflexi; c__Chloroflexi; o__[Roseiflexales]; f__; g__; s__
OTU_1398	2	2	4	3	3	4	7	0	5	k__Bacteria; p__Bacteroidetes; c__[Saprospirae]; o__[Saprospirales]; f__Saprospiraceae; g__; s__
OTU_1407	0	0	2	5	6	4	3	3	7	k__Bacteria; p__Bacteroidetes; c__Sphingobacteriia; o__Sphingobacteriales; f__; g__; s__
OTU_1410	2	2	3	8	7	7	1	0	0	k__Bacteria; p__Planctomycetes; c__Phycisphaerae; o__WD2101; f__; g__; s__
OTU_1610	8	5	6	6	3	0	1	0	1	k__Bacteria; p__WS3; c__PRR-12; o__Sediment-1; f__; g__; s__
OTU_1840	13	1	7	0	3	0	2	2	2	k__Bacteria; p__Verrucomicrobia; c__[Spartobacteria]; o__[Chthoniobacterales]; f__[Chthoniobacteraceae]; g__Candidatus Xiphinematobacter; s__
OTU_1852	1	0	0	2	9	2	6	4	6	k__Bacteria; p__Planctomycetes; c__Phycisphaerae; o__S-70; f__; g__; s__
OTU_1856	0	0	0	0	0	1	6	10	13	k__Bacteria; p__Planctomycetes; c__Planctomycetia; o__Pirellulales; f__Pirellulaceae; g__; s__
OTU_1945	4	4	6	4	9	2	0	0	1	k__Bacteria; p__Gemmatimonadetes; c__Gemmatimonadetes; o__Ellin5290; f__; g__; s__
OTU_1981	1	4	2	9	5	5	1	3	0	k__Bacteria; p__Planctomycetes; c__Planctomycetia; o__Gemmatales; f__Isosphaeraceae; g__; s__
OTU_1995	3	2	4	4	5	1	2	7	2	k__Bacteria; p__Planctomycetes; c__Phycisphaerae; o__MSBL9; f__; g__; s__
OTU_2225	5	8	6	3	2	3	1	1	1	k__Bacteria; p__Proteobacteria; c__Alphaproteobacteria; o__Caulobacterales; f__Caulobacteraceae; g__; s__
OTU_2302	0	0	0	2	0	1	7	14	6	k__Bacteria; p__Acidobacteria; c__Acidobacteria-6; o__iii1-15; f__; g__; s__
OTU_2313	3	3	1	3	2	2	3	6	7	k__Bacteria; p__Proteobacteria; c__Betaproteobacteria; o__Burkholderiales; f__Burkholderiaceae; g__Lautropia; s__
OTU_2321	4	0	2	5	3	5	3	2	6	k__Bacteria; p__Actinobacteria; c__Acidimicrobiia; o__Acidimicrobiales; f__C111; g__; s__
OTU_2506	2	4	2	2	5	2	2	6	5	k__Bacteria; p__NC10; c__12-24; o__JH-WHS47; f__; g__; s__
OTU_2544	1	0	1	6	1	1	4	7	9	k__Bacteria; p__Planctomycetes; c__Planctomycetia; o__Gemmatales; f__Isosphaeraceae; g__; s__
OTU_3063	1	1	1	0	0	1	8	12	6	k__Bacteria; p__Acidobacteria; c__Acidobacteria-6; o__iii1-15; f__; g__; s__
OTU_4310	1	0	2	0	0	0	6	10	11	k__Bacteria; p__Actinobacteria; c__Thermoleophilia; o__Gaiellales; f__Gaiellaceae; g__; s__
OTU_787	0	0	0	0	0	0	11	15	4	k__Bacteria; p__Chloroflexi; c__Anaerolineae; o__Caldilineales; f__Caldilineaceae; g__; s__
OTU_864	0	0	0	0	0	0	11	11	8	k__Bacteria; p__Bacteroidetes; c__Cytophagia; o__Cytophagales; f__Cytophagaceae; g__Emticicia; s__
OTU_892	6	9	8	6	0	1	0	0	0	k__Bacteria; p__Planctomycetes; c__Planctomycetia; o__Gemmatales; f__Gemmataceae; g__; s__
OTU_918	0	0	0	0	0	0	7	8	15	k__Bacteria; p__Bacteroidetes; c__Sphingobacteriia; o__Sphingobacteriales; f__; g__; s__
OTU_947	1	1	0	1	1	0	8	9	9	k__Bacteria; p__Cyanobacteria; c__Chloroplast; o__Stramenopiles; f__; g__; s__
OTU_970	0	0	0	0	0	0	7	6	17	k__Bacteria; p__Proteobacteria; c__Deltaproteobacteria; o__Spirobacillales; f__; g__; s__
OTU_986	0	1	0	6	12	11	0	0	0	k__Bacteria; p__Proteobacteria; c__Deltaproteobacteria; o__Myxococcales; f__; g__; s__
OTU_999	8	7	9	1	1	0	2	0	2	k__Bacteria; p__Verrucomicrobia; c__[Spartobacteria]; o__[Chthoniobacterales]; f__[Chthoniobacteraceae]; g__; s__
OTU_1012	3	2	3	5	4	4	2	3	3	k__Bacteria; p__Proteobacteria; c__Gammaproteobacteria; o__Oceanospirillales; f__Alcanivoracaceae; g__Alcanivorax; s__
OTU_1141	2	3	8	4	9	3	0	0	0	k__Bacteria; p__Bacteroidetes; c__Sphingobacteriia; o__Sphingobacteriales; f__; g__; s__
OTU_1176	0	1	0	1	1	0	13	8	5	k__Bacteria; p__Planctomycetes; c__Planctomycetia; o__Gemmatales; f__Gemmataceae; g__Gemmata; s__
OTU_1198	2	6	1	8	7	4	0	1	0	k__Bacteria; p__Planctomycetes; c__Planctomycetia; o__Gemmatales; f__Gemmataceae; g__; s__
OTU_1254	0	0	0	0	0	0	8	10	11	k__Bacteria; p__Gemmatimonadetes; c__Gemmatimonadetes; o__; f__; g__; s__
OTU_1318	6	3	12	3	3	0	0	0	2	k__Bacteria; p__Proteobacteria; c__Alphaproteobacteria; o__Rhizobiales; f__Methylocystaceae
OTU_1321	1	2	4	3	3	4	5	2	5	k__Bacteria; p__Bacteroidetes; c__Bacteroidia; o__Bacteroidales; f__Porphyromonadaceae; g__; s__
OTU_1333	0	0	0	16	7	6	0	0	0	k__Bacteria; p__Planctomycetes; c__Planctomycetia; o__Gemmatales; f__Isosphaeraceae; g__; s__
OTU_1414	4	0	4	9	9	3	0	0	0	k__Bacteria; p__Actinobacteria; c__Thermoleophilia; o__Solirubrobacterales; f__; g__; s__
OTU_1478	0	0	0	1	0	0	7	20	1	k__Bacteria; p__Chloroflexi; c__TK17; o__; f__; g__; s__
OTU_1479	1	3	2	7	8	4	2	0	2	k__Bacteria; p__Planctomycetes; c__Planctomycetia; o__Gemmatales; f__Isosphaeraceae; g__; s__
OTU_1616	2	1	3	4	5	3	2	5	4	k__Bacteria; p__Chloroflexi; c__Anaerolineae; o__A31; f__; g__; s__
OTU_1681	3	0	1	9	10	5	0	1	0	k__Bacteria; p__Verrucomicrobia; c__[Pedosphaerae]; o__[Pedosphaerales]; f__Ellin515; g__; s__
OTU_1703	2	1	2	1	2	1	5	3	12	k__Bacteria; p__Acidobacteria; c__Solibacteres; o__Solibacterales; f__; g__; s__
OTU_1834	2	1	2	7	3	2	6	4	2	k__Bacteria; p__Acidobacteria; c__[Chloracidobacteria]; o__RB41; f__Ellin6075; g__; s__
OTU_1926	1	4	3	11	9	1	0	0	0	k__Bacteria; p__Proteobacteria; c__Deltaproteobacteria; o__Myxococcales; f__Myxococcaceae; g__; s__
OTU_1931	0	0	0	12	5	2	1	7	2	k__Bacteria; p__Firmicutes; c__Bacilli; o__Turicibacterales; f__Turicibacteraceae; g__Turicibacter; s__
OTU_1935	9	6	10	1	0	2	1	0	0	k__Bacteria; p__Proteobacteria; c__Betaproteobacteria; o__; f__; g__; s__
OTU_2089	1	0	0	10	8	9	0	1	0	k__Bacteria; p__Bacteroidetes; c__[Saprospirae]; o__[Saprospirales]; f__Chitinophagaceae; g__; s__
OTU_2263	0	0	0	0	0	2	12	9	6	k__Bacteria; p__Acidobacteria; c__Acidobacteria-6; o__iii1-15; f__RB40; g__; s__
OTU_2268	3	1	0	2	2	1	4	5	11	k__Bacteria; p__Bacteroidetes; c__Cytophagia; o__Cytophagales; f__Cytophagaceae; g__Hymenobacter; s__
OTU_2455	1	4	4	2	4	2	5	4	3	k__Bacteria; p__Verrucomicrobia; c__Verrucomicrobiae; o__Verrucomicrobiales; f__Verrucomicrobiaceae; g__Luteolibacter; s__
OTU_2526	3	2	4	4	9	0	3	3	1	k__Bacteria; p__Verrucomicrobia; c__Verrucomicrobiae; o__Verrucomicrobiales; f__Verrucomicrobiaceae; g__Luteolibacter; s__
OTU_2551	4	1	1	1	1	1	10	3	7	k__Bacteria; p__OD1; c__ZB2; o__; f__; g__; s__
OTU_2850	1	2	6	1	0	2	6	4	7	k__Bacteria; p__Planctomycetes; c__Planctomycetia; o__Gemmatales; f__Gemmataceae; g__Gemmata; s__
OTU_3043	7	2	4	6	2	3	3	0	2	k__Bacteria; p__Proteobacteria; c__Deltaproteobacteria; o__BPC076; f__; g__; s__
OTU_3050	9	5	3	0	1	1	2	2	6	k__Bacteria; p__Bacteroidetes; c__Cytophagia; o__Cytophagales; f__Cytophagaceae; g__; s__
OTU_4491	0	0	0	0	0	0	10	11	8	k__Bacteria; p__Planctomycetes; c__Phycisphaerae; o__WD2101; f__; g__; s__
OTU_724	1	5	2	2	2	5	6	3	3	k__Bacteria; p__Verrucomicrobia; c__Verrucomicrobiae; o__Verrucomicrobiales; f__Verrucomicrobiaceae; g__; s__
OTU_803	5	1	0	6	2	6	5	2	2	k__Bacteria; p__OD1; c__ABY1; o__; f__; g__; s__
OTU_1097	1	1	0	15	4	5	1	1	0	k__Bacteria; p__Tenericutes; c__Mollicutes; o__Anaeroplasmatales; f__Anaeroplasmataceae; g__Asteroleplasma; s__
OTU_1111	0	0	0	0	0	0	7	8	13	k__Bacteria; p__Chloroflexi; c__Chloroflexi; o__[Roseiflexales]; f__; g__; s__
OTU_1186	7	10	8	0	0	1	0	1	1	k__Bacteria; p__Chloroflexi; c__Ktedonobacteria; o__TK10; f__; g__; s__
OTU_1202	11	5	8	0	0	0	3	0	1	k__Bacteria; p__Planctomycetes; c__Planctomycetia; o__Gemmatales; f__Gemmataceae; g__Gemmata; s__
OTU_1255	2	4	1	5	4	1	6	2	3	k__Bacteria; p__WS2; c__SHA-109; o__; f__; g__; s__
OTU_1266	9	10	7	0	1	0	0	1	0	k__Bacteria; p__Planctomycetes; c__Planctomycetia; o__Gemmatales; f__Gemmataceae; g__; s__
OTU_1299	5	4	3	6	4	4	0	0	2	k__Bacteria; p__Chloroflexi; c__TK10; o__AKYG885; f__5B-12; g__; s__
OTU_1312	3	2	7	6	3	1	1	2	3	k__Bacteria; p__Bacteroidetes; c__Sphingobacteriia; o__Sphingobacteriales; f__Sphingobacteriaceae; g__Sphingobacterium; s__mizutaii
OTU_1322	0	0	0	0	0	0	9	7	12	k__Bacteria; p__Planctomycetes; c__Planctomycetia; o__Pirellulales; f__Pirellulaceae; g__; s__
OTU_1339	5	6	3	11	0	3	0	0	0	k__Bacteria; p__Verrucomicrobia; c__Opitutae; o__Opitutales; f__Opitutaceae; g__Opitutus; s__
OTU_1522	4	3	1	6	5	0	4	4	1	k__Bacteria; p__Actinobacteria; c__Actinobacteria; o__WCHB1-81; f__At425_EubF1; g__; s__
OTU_1526	6	4	3	7	5	2	0	0	1	k__Bacteria; p__Planctomycetes; c__Planctomycetia; o__Gemmatales; f__Gemmataceae; g__; s__
OTU_1620	10	2	10	4	1	0	0	0	1	k__Bacteria; p__Proteobacteria; c__Alphaproteobacteria; o__Caulobacterales; f__Caulobacteraceae; g__Phenylobacterium; s__
OTU_1625	4	2	0	7	6	4	1	4	0	k__Bacteria; p__Planctomycetes; c__Planctomycetia; o__Gemmatales; f__Gemmataceae; g__; s__
OTU_1629	3	3	3	5	9	5	0	0	0	k__Bacteria; p__Planctomycetes; c__Planctomycetia; o__Gemmatales; f__Gemmataceae; g__; s__
OTU_1770	8	6	10	0	1	0	1	1	1	k__Bacteria; p__Bacteroidetes; c__[Saprospirae]; o__[Saprospirales]; f__Chitinophagaceae; g__; s__
OTU_1888	2	2	2	6	3	1	1	8	3	k__Bacteria; p__Chloroflexi; c__Anaerolineae; o__envOPS12; f__; g__; s__
OTU_1902	0	1	0	0	1	0	6	11	9	k__Bacteria; p__Proteobacteria; c__Gammaproteobacteria; o__Xanthomonadales; f__Xanthomonadaceae; g__; s__
OTU_1911	0	6	5	5	2	4	3	3	0	k__Archaea; p__Crenarchaeota; c__Thaumarchaeota; o__Cenarchaeales; f__SAGMA-X; g__; s__
OTU_2102	4	9	12	2	0	0	0	1	0	k__Bacteria; p__Bacteroidetes; c__[Saprospirae]; o__[Saprospirales]; f__Chitinophagaceae; g__Flavisolibacter; s__
OTU_2719	9	4	8	2	1	1	1	0	2	k__Bacteria; p__Planctomycetes; c__Planctomycetia; o__Gemmatales; f__Gemmataceae; g__; s__
OTU_2796	2	3	8	6	2	1	1	3	2	k__Bacteria; p__Verrucomicrobia; c__[Pedosphaerae]; o__[Pedosphaerales]; f__; g__; s__
OTU_3139	0	2	3	6	4	1	2	6	4	k__Bacteria; p__Bacteroidetes; c__Sphingobacteriia; o__Sphingobacteriales; f__; g__; s__
OTU_3957	2	1	2	8	1	0	5	3	6	k__Bacteria; p__Bacteroidetes; c__Sphingobacteriia; o__Sphingobacteriales; f__; g__; s__
OTU_4071	0	0	0	0	0	0	9	11	8	k__Bacteria; p__Planctomycetes; c__Planctomycetia; o__Gemmatales; f__Gemmataceae; g__Gemmata; s__
OTU_4177	3	1	1	0	1	0	10	8	4	k__Bacteria; p__Planctomycetes; c__Phycisphaerae; o__WD2101; f__; g__; s__
OTU_4343	1	0	1	4	1	1	7	5	8	k__Bacteria; p__Planctomycetes; c__Planctomycetia; o__Gemmatales; f__Gemmataceae; g__; s__
OTU_856	0	0	0	0	0	0	7	15	6	k__Bacteria; p__Cyanobacteria; c__Synechococcophycideae; o__Pseudanabaenales; f__Pseudanabaenaceae; g__Leptolyngbya; s__
OTU_968	0	4	0	1	0	0	14	6	3	k__Bacteria; p__Verrucomicrobia; c__Opitutae; o__; f__; g__; s__
OTU_1020	0	0	0	20	4	3	0	0	0	k__Bacteria; p__GN02; c__GKS2-174; o__; f__; g__; s__
OTU_1046	1	1	1	1	2	0	8	10	3	k__Bacteria; p__Planctomycetes; c__Planctomycetia; o__Gemmatales; f__Gemmataceae; g__; s__
OTU_1112	8	4	3	2	5	4	0	1	0	k__Bacteria; p__Proteobacteria; c__Deltaproteobacteria; o__Bdellovibrionales; f__Bdellovibrionaceae; g__Bdellovibrio; s__
OTU_1263	3	9	11	4	0	0	0	0	0	k__Bacteria; p__Planctomycetes; c__Phycisphaerae; o__CPla-3; f__; g__; s__
OTU_1282	1	3	4	4	4	3	0	0	8	k__Bacteria; p__[Thermi]; c__Deinococci; o__Deinococcales; f__Deinococcaceae; g__Deinococcus; s__
OTU_1287	0	2	0	1	0	0	10	10	4	k__Bacteria; p__Acidobacteria; c__[Chloracidobacteria]; o__DS-100; f__; g__; s__
OTU_1297	3	10	4	1	2	5	0	0	2	k__Bacteria; p__Chloroflexi; c__Ktedonobacteria; o__TK10; f__; g__; s__
OTU_1302	0	0	1	1	1	0	5	12	7	k__Bacteria; p__Bacteroidetes; c__[Saprospirae]; o__[Saprospirales]; f__Chitinophagaceae; g__; s__
OTU_1371	1	2	4	5	3	2	2	5	3	k__Bacteria; p__Bacteroidetes; c__Flavobacteriia; o__Flavobacteriales; f__Flavobacteriaceae; g__Flavobacterium; s__
OTU_1372	3	2	3	6	1	2	4	3	3	k__Archaea; p__Crenarchaeota; c__MCG; o__; f__; g__; s__
OTU_1374	0	0	2	0	0	0	3	11	11	k__Bacteria; p__Proteobacteria; c__Alphaproteobacteria; o__Rhodospirillales; f__Rhodospirillaceae; g__; s__
OTU_1438	1	5	1	3	1	1	3	10	2	k__Bacteria; p__Actinobacteria; c__Actinobacteria; o__Actinomycetales; f__Sporichthyaceae; g__; s__
OTU_1440	8	3	10	1	4	1	0	0	0	k__Bacteria; p__Planctomycetes; c__Phycisphaerae; o__WD2101; f__; g__; s__
OTU_1508	0	0	1	0	0	0	6	6	14	k__Bacteria; p__Acidobacteria; c__Solibacteres; o__Solibacterales; f__; g__; s__
OTU_1510	9	12	5	0	0	1	0	0	0	k__Bacteria; p__OP11; c__; o__; f__; g__; s__
OTU_1551	0	2	0	1	1	2	10	7	4	k__Bacteria; p__Acidobacteria; c__[Chloracidobacteria]; o__RB41; f__Ellin6075; g__; s__
OTU_1554	5	3	1	5	3	0	2	4	4	k__Bacteria; p__Firmicutes; c__Bacilli; o__Bacillales; f__Bacillaceae
OTU_1638	0	3	2	3	4	3	3	5	4	k__Bacteria; p__Bacteroidetes; c__Sphingobacteriia; o__Sphingobacteriales; f__; g__; s__
OTU_1798	0	2	3	4	1	3	10	2	2	k__Bacteria; p__Planctomycetes; c__Phycisphaerae; o__WD2101; f__; g__; s__
OTU_1800	10	9	8	0	0	0	0	0	0	k__Bacteria; p__Proteobacteria; c__Deltaproteobacteria; o__Bdellovibrionales; f__Bdellovibrionaceae; g__Bdellovibrio; s__
OTU_1815	1	4	1	1	6	2	2	4	6	k__Bacteria; p__Proteobacteria; c__Deltaproteobacteria; o__Myxococcales; f__; g__; s__
OTU_1889	0	0	0	0	0	1	5	10	11	k__Bacteria; p__Chloroflexi; c__Ellin6529; o__; f__; g__; s__
OTU_1920	3	1	3	5	2	5	2	3	3	k__Bacteria; p__Planctomycetes; c__Planctomycetia; o__Gemmatales; f__Gemmataceae; g__; s__
OTU_2117	6	10	9	1	0	0	1	0	0	k__Archaea; p__Crenarchaeota; c__MBGA; o__NRP-J; f__; g__; s__
OTU_2355	1	1	0	1	1	0	6	7	10	k__Bacteria; p__Proteobacteria; c__Alphaproteobacteria; o__Rhizobiales; f__Bradyrhizobiaceae; g__Balneimonas; s__
OTU_2379	0	0	1	16	10	0	0	0	0	k__Bacteria; p__Chloroflexi; c__Anaerolineae; o__Caldilineales; f__Caldilineaceae; g__; s__
OTU_2389	2	3	4	3	2	3	4	2	4	k__Bacteria; p__Bacteroidetes; c__Bacteroidia; o__Bacteroidales; f__; g__; s__
OTU_2404	7	5	7	2	4	1	1	0	0	k__Bacteria; p__Planctomycetes; c__Planctomycetia; o__Gemmatales; f__Gemmataceae; g__; s__
OTU_2532	7	2	1	2	3	3	4	3	2	k__Bacteria; p__Chloroflexi; c__Dehalococcoidetes; o__GIF9; f__; g__; s__
OTU_2546	1	0	4	6	5	2	4	4	1	k__Bacteria; p__Bacteroidetes; c__Flavobacteriia; o__Flavobacteriales; f__Flavobacteriaceae; g__Muricauda; s__
OTU_2706	0	1	0	0	1	0	8	16	1	k__Bacteria; p__Chloroflexi; c__S085; o__; f__; g__; s__
OTU_2889	2	2	4	8	3	3	2	2	1	k__Bacteria; p__Tenericutes; c__Mollicutes; o__Anaeroplasmatales; f__Anaeroplasmataceae; g__Asteroleplasma; s__
OTU_2896	2	3	4	5	6	0	2	1	4	k__Bacteria; p__Proteobacteria; c__Alphaproteobacteria; o__Rhodospirillales; f__Acetobacteraceae; g__; s__
OTU_2953	5	5	8	3	1	2	1	1	1	k__Bacteria; p__Planctomycetes; c__Planctomycetia; o__Gemmatales; f__Gemmataceae; g__; s__
OTU_3033	1	6	4	1	1	2	3	2	7	k__Bacteria; p__Verrucomicrobia; c__[Pedosphaerae]; o__[Pedosphaerales]; f__Ellin517; g__; s__
OTU_3095	0	2	0	4	3	1	6	3	8	k__Bacteria; p__Proteobacteria; c__Deltaproteobacteria; o__Syntrophobacterales; f__Syntrophobacteraceae; g__; s__
OTU_3277	5	11	7	1	2	0	1	0	0	k__Bacteria; p__Verrucomicrobia; c__[Pedosphaerae]; o__[Pedosphaerales]; f__Ellin515; g__; s__
OTU_3494	4	5	6	4	5	0	2	1	0	k__Bacteria; p__Verrucomicrobia; c__[Spartobacteria]; o__[Chthoniobacterales]; f__[Chthoniobacteraceae]; g__Candidatus Xiphinematobacter; s__
OTU_3914	0	0	0	3	2	0	4	7	11	k__Bacteria; p__Actinobacteria; c__Actinobacteria; o__Actinomycetales; f__Nakamurellaceae; g__; s__
OTU_4376	4	3	2	3	3	2	4	2	4	k__Bacteria; p__Chloroflexi; c__Anaerolineae; o__envOPS12; f__; g__; s__
OTU_4540	0	0	0	0	0	0	8	11	8	k__Bacteria; p__Verrucomicrobia; c__[Pedosphaerae]; o__[Pedosphaerales]; f__; g__; s__
OTU_4884	12	6	7	0	0	0	0	1	1	k__Bacteria; p__Planctomycetes; c__Planctomycetia; o__Gemmatales; f__Gemmataceae; g__; s__
OTU_955	8	2	4	6	2	3	0	1	1	k__Bacteria; p__Planctomycetes; c__Planctomycetia; o__Gemmatales; f__Gemmataceae; g__; s__
OTU_1022	2	3	4	2	5	0	4	1	5	k__Bacteria; p__Bacteroidetes; c__Bacteroidia; o__Bacteroidales; f__; g__; s__
OTU_1033	0	0	0	0	0	0	7	11	8	k__Bacteria; p__Cyanobacteria; c__Chloroplast; o__Chlorophyta; f__; g__; s__
OTU_1056	4	4	4	0	0	0	5	5	4	k__Bacteria; p__Verrucomicrobia; c__[Pedosphaerae]; o__[Pedosphaerales]; f__R4-41B; g__; s__
OTU_1070	8	9	9	0	0	0	0	0	0	k__Bacteria; p__Planctomycetes; c__OM190; o__CL500-15; f__; g__; s__
OTU_1109	1	1	5	9	5	5	0	0	0	k__Bacteria; p__Planctomycetes; c__Phycisphaerae; o__Phycisphaerales; f__; g__; s__
OTU_1113	4	1	3	4	3	1	3	4	3	k__Bacteria; p__Planctomycetes; c__Phycisphaerae; o__Phycisphaerales; f__; g__; s__
OTU_1143	1	0	1	10	7	7	0	0	0	k__Bacteria; p__Planctomycetes; c__Phycisphaerae; o__WD2101; f__; g__; s__
OTU_1146	2	8	1	7	3	5	0	0	0	k__Bacteria; p__GN02; c__GKS2-174; o__; f__; g__; s__
OTU_1187	7	6	5	4	2	2	0	0	0	k__Bacteria; p__OD1; c__ABY1; o__; f__; g__; s__
OTU_1195	1	1	3	1	0	0	4	8	8	k__Bacteria; p__Actinobacteria; c__Thermoleophilia; o__Solirubrobacterales; f__; g__; s__
OTU_1206	2	0	0	15	4	5	0	0	0	k__Bacteria; p__OD1; c__ABY1; o__; f__; g__; s__
OTU_1225	0	0	0	9	13	4	0	0	0	k__Bacteria; p__OD1; c__; o__; f__; g__; s__
OTU_1242	6	1	9	1	2	0	5	2	0	k__Bacteria; p__Cyanobacteria; c__ML635J-21; o__; f__; g__; s__
OTU_1246	0	2	2	15	4	3	0	0	0	k__Bacteria; p__Actinobacteria; c__Thermoleophilia; o__Gaiellales; f__; g__; s__
OTU_1319	6	9	5	2	1	2	1	0	0	k__Bacteria; p__Planctomycetes; c__Planctomycetia; o__Gemmatales; f__Gemmataceae; g__Gemmata; s__
OTU_1343	2	1	1	10	5	5	0	0	2	k__Bacteria; p__Chloroflexi; c__TK17; o__; f__; g__; s__
OTU_1373	3	8	3	8	1	3	0	0	0	k__Bacteria; p__Verrucomicrobia; c__Opitutae
OTU_1403	6	4	4	5	5	2	0	0	0	k__Bacteria; p__Planctomycetes; c__Planctomycetia; o__Gemmatales; f__Gemmataceae; g__; s__
OTU_1413	4	8	10	2	1	0	1	0	0	k__Bacteria; p__Actinobacteria; c__Actinobacteria; o__Actinomycetales; f__; g__; s__
OTU_1483	0	0	0	0	0	1	13	8	4	k__Bacteria; p__Acidobacteria; c__[Chloracidobacteria]; o__RB41; f__Ellin6075; g__; s__
OTU_1553	0	0	1	2	5	1	4	8	5	k__Bacteria; p__Proteobacteria; c__Deltaproteobacteria; o__NB1-j; f__; g__; s__
OTU_1617	4	1	1	3	2	1	4	4	6	k__Bacteria; p__Proteobacteria; c__Alphaproteobacteria; o__Rhizobiales; f__Phyllobacteriaceae; g__; s__
OTU_1636	6	9	8	1	0	1	0	0	1	k__Bacteria; p__Planctomycetes; c__Phycisphaerae; o__WD2101; f__; g__; s__
OTU_1761	4	3	8	1	2	0	2	3	3	k__Bacteria; p__Bacteroidetes; c__Sphingobacteriia; o__Sphingobacteriales; f__; g__; s__
OTU_1850	1	3	2	1	0	0	8	8	3	k__Bacteria; p__Nitrospirae; c__Nitrospira; o__Nitrospirales; f__0319-6A21; g__; s__
OTU_1873	0	1	1	12	6	6	0	0	0	k__Bacteria; p__Cyanobacteria; c__4C0d-2; o__MLE1-12; f__; g__; s__
OTU_1877	0	0	1	1	1	1	6	9	7	k__Bacteria; p__Proteobacteria; c__Deltaproteobacteria; o__Myxococcales; f__Haliangiaceae; g__; s__
OTU_1880	1	1	1	1	0	0	7	5	10	k__Bacteria; p__Verrucomicrobia; c__[Spartobacteria]; o__[Chthoniobacterales]; f__[Chthoniobacteraceae]; g__Candidatus Xiphinematobacter; s__
OTU_1898	1	1	1	1	5	0	4	4	9	k__Bacteria; p__Proteobacteria; c__Deltaproteobacteria; o__Myxococcales; f__; g__; s__
OTU_1956	4	11	8	1	0	1	0	1	0	k__Bacteria; p__Verrucomicrobia; c__Opitutae; o__Opitutales; f__Opitutaceae; g__Opitutus; s__
OTU_2020	10	7	7	1	0	0	1	0	0	k__Bacteria; p__Planctomycetes; c__Planctomycetia; o__Gemmatales; f__Gemmataceae; g__; s__
OTU_2107	1	5	1	3	3	3	5	4	1	k__Bacteria; p__Chloroflexi; c__Thermomicrobia; o__AKYG1722; f__; g__; s__
OTU_2111	0	0	0	0	0	0	6	9	11	k__Bacteria; p__Proteobacteria; c__Deltaproteobacteria; o__NB1-j; f__; g__; s__
OTU_2383	3	11	6	0	0	0	3	3	0	k__Bacteria; p__Planctomycetes; c__Planctomycetia; o__Gemmatales; f__Gemmataceae; g__Gemmata; s__
OTU_2466	1	0	1	2	2	0	8	9	3	k__Bacteria; p__Verrucomicrobia; c__Verrucomicrobiae; o__Verrucomicrobiales; f__Verrucomicrobiaceae; g__Prosthecobacter; s__debontii
OTU_2648	0	0	0	0	0	0	3	18	5	k__Bacteria; p__Planctomycetes; c__Planctomycetia; o__Pirellulales; f__Pirellulaceae; g__; s__
OTU_2709	0	0	0	6	6	2	2	3	7	k__Bacteria; p__Actinobacteria; c__Actinobacteria; o__Actinomycetales; f__Intrasporangiaceae; g__; s__
OTU_2752	5	1	3	2	8	7	0	0	0	k__Bacteria; p__Proteobacteria; c__Deltaproteobacteria; o__Myxococcales; f__; g__; s__
OTU_2760	1	5	2	5	1	2	2	2	6	k__Bacteria; p__Firmicutes; c__Clostridia; o__Clostridiales; f__Syntrophomonadaceae; g__Syntrophomonas; s__
OTU_3027	1	0	1	6	7	7	2	0	2	k__Bacteria; p__Gemmatimonadetes; c__Gemm-1; o__; f__; g__; s__
OTU_3553	2	1	1	12	5	4	1	0	0	k__Bacteria; p__Planctomycetes; c__Phycisphaerae; o__WD2101; f__; g__; s__
OTU_4106	1	0	3	5	9	1	0	5	2	k__Bacteria; p__Proteobacteria; c__Deltaproteobacteria; o__Desulfuromonadales; f__Geobacteraceae; g__Geobacter; s__
OTU_4317	2	1	1	0	1	0	9	6	6	k__Bacteria; p__Bacteroidetes; c__[Saprospirae]; o__[Saprospirales]; f__Chitinophagaceae; g__Flavihumibacter; s__
OTU_4839	3	3	4	4	4	1	1	2	4	k__Bacteria; p__Bacteroidetes; c__Bacteroidia; o__Bacteroidales; f__; g__; s__
OTU_4977	0	0	0	1	0	0	7	8	10	k__Bacteria; p__Proteobacteria; c__Alphaproteobacteria; o__Rhizobiales; f__; g__; s__
OTU_966	0	1	0	0	0	1	13	9	2	k__Bacteria; p__Chloroflexi; c__Thermomicrobia
OTU_978	0	2	0	6	2	4	8	3	1	k__Bacteria; p__OD1; c__ABY1; o__; f__; g__; s__
OTU_1038	5	4	4	2	2	1	2	0	5	k__Bacteria; p__Proteobacteria; c__Alphaproteobacteria; o__Rhizobiales; f__Phyllobacteriaceae
OTU_1079	5	10	8	2	0	0	0	0	0	k__Bacteria; p__OD1; c__ABY1; o__; f__; g__; s__
OTU_1105	8	8	7	0	0	2	0	0	0	k__Bacteria; p__Planctomycetes; c__Planctomycetia; o__Gemmatales; f__Gemmataceae; g__; s__
OTU_1120	1	3	2	9	5	4	0	0	1	k__Bacteria; p__Chloroflexi; c__Anaerolineae
OTU_1132	0	0	0	0	0	0	11	7	7	k__Bacteria; p__Planctomycetes; c__Planctomycetia; o__B97; f__; g__; s__
OTU_1137	8	7	9	0	0	0	1	0	0	k__Bacteria; p__Verrucomicrobia; c__[Methylacidiphilae]; o__Methylacidiphilales; f__; g__; s__
OTU_1209	4	2	2	11	4	2	0	0	0	k__Bacteria; p__WPS-2; c__; o__; f__; g__; s__
OTU_1275	0	0	0	0	0	0	7	7	11	k__Bacteria; p__Planctomycetes; c__Planctomycetia; o__Pirellulales; f__Pirellulaceae; g__; s__
OTU_1304	5	12	1	4	0	2	0	1	0	k__Bacteria; p__Cyanobacteria; c__4C0d-2; o__MLE1-12; f__; g__; s__
OTU_1352	1	6	6	6	0	1	3	0	2	k__Bacteria; p__Firmicutes; c__Clostridia; o__Clostridiales; f__Clostridiaceae; g__Clostridium; s__
OTU_1357	4	1	1	10	3	2	0	1	3	k__Bacteria; p__Bacteroidetes; c__Sphingobacteriia; o__Sphingobacteriales; f__; g__; s__
OTU_1451	7	12	4	0	0	0	0	0	2	k__Bacteria; p__Proteobacteria; c__Alphaproteobacteria; o__Caulobacterales; f__Caulobacteraceae; g__; s__
OTU_1490	0	0	0	0	0	0	9	9	7	k__Bacteria; p__Acidobacteria; c__[Chloracidobacteria]; o__PK29; f__; g__; s__
OTU_1507	0	1	0	0	0	0	5	15	4	k__Bacteria; p__Tenericutes; c__Mollicutes; o__Anaeroplasmatales; f__Anaeroplasmataceae; g__Asteroleplasma; s__
OTU_1516	8	9	3	2	2	0	0	1	0	k__Bacteria; p__Verrucomicrobia; c__Verrucomicrobiae; o__Verrucomicrobiales; f__Verrucomicrobiaceae; g__; s__
OTU_1560	7	8	7	1	2	0	0	0	0	k__Bacteria; p__Planctomycetes; c__Phycisphaerae; o__Phycisphaerales; f__; g__; s__
OTU_1580	0	1	1	1	3	1	1	9	8	k__Bacteria; p__Acidobacteria; c__Solibacteres; o__Solibacterales; f__; g__; s__
OTU_1587	5	8	11	0	0	1	0	0	0	k__Bacteria; p__Planctomycetes; c__Phycisphaerae; o__Phycisphaerales; f__; g__; s__
OTU_1592	2	7	3	3	8	0	1	0	1	k__Bacteria; p__Acidobacteria; c__RB25; o__; f__; g__; s__
OTU_1630	5	3	5	8	3	1	0	0	0	k__Bacteria; p__AD3; c__JG37-AG-4; o__; f__; g__; s__
OTU_1637	4	7	6	1	3	3	0	1	0	k__Bacteria; p__AD3; c__ABS-6; o__; f__; g__; s__
OTU_1644	1	1	1	1	0	0	7	6	8	k__Bacteria; p__Bacteroidetes; c__Cytophagia; o__Cytophagales; f__Cytophagaceae; g__Dyadobacter; s__
OTU_1692	7	4	4	5	3	1	1	0	0	k__Bacteria; p__OD1; c__SM2F11; o__; f__; g__; s__
OTU_1746	3	10	4	4	4	0	0	0	0	k__Bacteria; p__OD1; c__ZB2; o__; f__; g__; s__
OTU_1768	3	16	4	0	1	1	0	0	0	k__Bacteria; p__GN02; c__GKS2-174; o__; f__; g__; s__
OTU_1843	2	4	1	4	1	2	3	3	5	k__Bacteria; p__Bacteroidetes; c__[Saprospirae]; o__[Saprospirales]; f__; g__; s__
OTU_1904	7	6	3	0	2	3	4	0	0	k__Bacteria; p__Nitrospirae; c__Nitrospira; o__Nitrospirales; f__0319-6A21; g__; s__
OTU_1905	7	4	10	1	0	2	0	0	1	k__Bacteria; p__Planctomycetes; c__Planctomycetia; o__Gemmatales; f__Gemmataceae; g__; s__
OTU_1910	4	4	4	1	5	0	3	2	2	k__Bacteria; p__Planctomycetes; c__Planctomycetia; o__Gemmatales; f__Gemmataceae; g__; s__
OTU_2002	2	5	1	3	3	2	5	2	2	k__Bacteria; p__Verrucomicrobia; c__[Methylacidiphilae]; o__Methylacidiphilales; f__LD19; g__; s__
OTU_2006	8	8	6	2	0	1	0	0	0	k__Bacteria; p__Tenericutes; c__Mollicutes; o__Anaeroplasmatales; f__Anaeroplasmataceae; g__Asteroleplasma; s__
OTU_2040	1	0	0	6	7	8	0	0	3	k__Bacteria; p__Planctomycetes; c__Phycisphaerae; o__WD2101; f__; g__; s__
OTU_2054	6	3	5	3	4	1	0	1	2	k__Bacteria; p__Planctomycetes; c__Planctomycetia; o__Gemmatales; f__Gemmataceae; g__; s__
OTU_2108	2	4	13	1	4	1	0	0	0	k__Bacteria; p__Planctomycetes; c__Planctomycetia; o__Gemmatales; f__Gemmataceae; g__; s__
OTU_2245	1	2	1	2	2	4	4	4	5	k__Bacteria; p__Acidobacteria; c__[Chloracidobacteria]; o__PK29; f__; g__; s__
OTU_2347	2	6	3	8	3	2	1	0	0	k__Bacteria; p__OD1; c__SM2F11; o__; f__; g__; s__
OTU_2349	1	0	1	0	0	0	11	7	5	k__Bacteria; p__Planctomycetes; c__Phycisphaerae; o__WD2101; f__; g__; s__
OTU_2475	3	1	3	3	6	2	4	3	0	k__Bacteria; p__Planctomycetes; c__028H05-P-BN-P5; o__; f__; g__; s__
OTU_2763	1	4	3	2	3	1	2	4	5	k__Bacteria; p__Proteobacteria; c__Alphaproteobacteria; o__Rhodobacterales; f__Rhodobacteraceae; g__; s__
OTU_2828	2	3	4	4	3	3	1	4	1	k__Bacteria; p__Elusimicrobia; c__Elusimicrobia; o__IIb; f__; g__; s__
OTU_2858	0	0	0	1	0	0	6	10	8	k__Bacteria; p__Planctomycetes; c__Planctomycetia; o__Gemmatales; f__Gemmataceae; g__Gemmata; s__
OTU_2930	3	1	4	9	5	1	1	1	0	k__Bacteria; p__Planctomycetes; c__Planctomycetia; o__Gemmatales; f__Isosphaeraceae; g__; s__
OTU_3802	2	2	2	5	3	4	1	3	3	k__Bacteria; p__Bacteroidetes; c__Bacteroidia; o__Bacteroidales; f__; g__; s__
OTU_4285	2	2	5	2	2	2	3	4	3	k__Bacteria; p__Proteobacteria; c__Alphaproteobacteria; o__Sphingomonadales; f__Erythrobacteraceae
OTU_4804	0	2	4	3	1	3	3	4	5	k__Bacteria; p__Planctomycetes; c__Planctomycetia; o__Pirellulales; f__Pirellulaceae; g__; s__
OTU_865	0	1	0	0	0	0	6	7	11	k__Bacteria; p__Planctomycetes; c__Planctomycetia; o__Pirellulales; f__Pirellulaceae; g__; s__
OTU_964	1	0	0	9	7	7	0	0	1	k__Bacteria; p__Gemmatimonadetes; c__Gemmatimonadetes; o__; f__; g__; s__
OTU_980	1	0	0	0	0	0	9	9	6	k__Bacteria; p__Proteobacteria; c__Deltaproteobacteria; o__Bdellovibrionales; f__Bdellovibrionaceae; g__Bdellovibrio; s__
OTU_989	1	5	3	1	5	2	5	2	1	k__Bacteria; p__Firmicutes; c__Bacilli; o__Bacillales; f__Bacillaceae; g__; s__
OTU_1005	0	0	0	0	0	0	4	9	11	k__Bacteria; p__Chloroflexi; c__Chloroflexi; o__Herpetosiphonales; f__; g__; s__
OTU_1205	3	4	10	1	5	1	0	0	0	k__Bacteria; p__Proteobacteria; c__Deltaproteobacteria; o__Myxococcales; f__Myxococcaceae; g__Anaeromyxobacter; s__
OTU_1228	4	12	6	1	0	0	1	0	0	k__Bacteria; p__Chloroflexi; c__Ktedonobacteria; o__Ktedonobacterales; f__Ktedonobacteraceae; g__; s__
OTU_1229	0	7	3	6	1	1	4	1	1	k__Bacteria; p__OD1; c__ZB2; o__; f__; g__; s__
OTU_1247	0	1	1	6	8	7	0	1	0	k__Bacteria; p__Verrucomicrobia; c__[Methylacidiphilae]; o__S-BQ2-57; f__; g__; s__
OTU_1258	1	0	0	1	0	0	8	11	3	k__Bacteria; p__Planctomycetes; c__Phycisphaerae; o__WD2101; f__; g__; s__
OTU_1291	0	0	0	0	0	0	6	12	6	k__Bacteria; p__Chloroflexi; c__Chloroflexi; o__Herpetosiphonales; f__; g__; s__
OTU_1355	1	0	1	0	0	0	7	6	9	k__Bacteria; p__Cyanobacteria; c__Chloroplast; o__Chlorophyta; f__Trebouxiophyceae; g__Coccomyxa
OTU_1360	7	5	3	5	3	1	0	0	0	k__Bacteria; p__Planctomycetes; c__Phycisphaerae; o__Pla1; f__; g__; s__
OTU_1385	1	1	0	10	2	10	0	0	0	k__Bacteria; p__GN02; c__GKS2-174; o__; f__; g__; s__
OTU_1389	0	3	0	1	2	0	7	1	10	k__Bacteria; p__Cyanobacteria; c__Oscillatoriophycideae; o__Oscillatoriales; f__Phormidiaceae; g__Phormidium; s__
OTU_1394	3	4	2	2	3	0	2	3	5	k__Bacteria; p__Proteobacteria; c__Alphaproteobacteria; o__Rhizobiales; f__Hyphomicrobiaceae; g__; s__
OTU_1406	0	0	0	1	0	0	9	7	7	k__Bacteria; p__Planctomycetes; c__Planctomycetia; o__Gemmatales; f__Gemmataceae; g__; s__
OTU_1445	3	2	1	8	5	5	0	0	0	k__Bacteria; p__Chloroflexi; c__TK10; o__B07_WMSP1; f__; g__; s__
OTU_1449	0	0	1	2	0	0	10	4	7	k__Bacteria; p__Planctomycetes; c__Planctomycetia; o__Gemmatales; f__Gemmataceae; g__Gemmata; s__
OTU_1487	0	1	1	0	2	1	2	11	6	k__Bacteria; p__Planctomycetes; c__Planctomycetia; o__Gemmatales; f__Gemmataceae; g__; s__
OTU_1504	4	6	5	4	3	0	1	0	1	k__Bacteria; p__Planctomycetes; c__Phycisphaerae; o__AKAU3564; f__; g__; s__
OTU_1542	0	1	0	9	7	6	1	0	0	k__Bacteria; p__Gemmatimonadetes; c__Gemmatimonadetes; o__Gemmatimonadales; f__; g__; s__
OTU_1590	0	2	1	2	6	7	3	0	3	k__Bacteria; p__OD1; c__ZB2; o__; f__; g__; s__
OTU_1641	2	3	3	5	3	2	2	3	1	k__Bacteria; p__Nitrospirae; c__Nitrospira; o__Nitrospirales; f__[Thermodesulfovibrionaceae]; g__GOUTA19; s__
OTU_1653	6	11	7	0	0	0	0	0	0	k__Bacteria; p__Firmicutes; c__Clostridia
OTU_1711	2	4	4	2	6	6	0	0	0	k__Bacteria; p__Planctomycetes; c__Phycisphaerae; o__WD2101; f__; g__; s__
OTU_1731	1	0	0	11	6	6	0	0	0	k__Bacteria; p__Planctomycetes; c__Planctomycetia; o__Gemmatales; f__Gemmataceae; g__; s__
OTU_1758	4	10	2	5	2	1	0	0	0	k__Bacteria; p__Verrucomicrobia; c__Opitutae; o__Opitutales; f__Opitutaceae; g__Opitutus; s__
OTU_1764	2	3	2	4	2	1	2	3	5	k__Bacteria; p__Planctomycetes; c__Planctomycetia; o__Gemmatales; f__Gemmataceae; g__Gemmata; s__
OTU_1769	0	1	0	0	0	0	8	7	8	k__Bacteria; p__Acidobacteria; c__Acidobacteria-6; o__iii1-15; f__; g__; s__
OTU_1805	4	4	3	2	5	0	2	2	2	k__Bacteria; p__Bacteroidetes; c__Flavobacteriia; o__Flavobacteriales; f__Flavobacteriaceae; g__Winogradskyella; s__
OTU_1832	3	3	3	3	1	1	4	2	4	k__Bacteria; p__CD12; c__; o__; f__; g__; s__
OTU_1864	1	0	3	3	1	1	5	6	4	k__Bacteria; p__Planctomycetes; c__Planctomycetia; o__Gemmatales; f__Gemmataceae; g__Gemmata; s__
OTU_1866	3	7	3	3	2	4	0	1	1	k__Bacteria; p__Planctomycetes; c__Planctomycetia; o__Gemmatales; f__Gemmataceae; g__; s__
OTU_1885	1	1	3	2	3	1	4	3	6	k__Bacteria; p__Chlorobi; c__SJA-28; o__; f__; g__; s__
OTU_1897	3	5	2	0	8	4	1	0	1	k__Bacteria; p__Cyanobacteria; c__ML635J-21; o__; f__; g__; s__
OTU_1903	0	0	0	0	0	0	7	10	7	k__Bacteria; p__Planctomycetes; c__OM190; o__agg27; f__; g__; s__
OTU_1917	6	6	8	3	0	0	0	0	1	k__Bacteria; p__Planctomycetes; c__Planctomycetia; o__Gemmatales; f__Gemmataceae; g__; s__
OTU_2074	1	4	5	2	2	1	1	5	3	k__Bacteria; p__Planctomycetes; c__Phycisphaerae; o__WD2101; f__; g__; s__
OTU_2078	5	5	3	4	2	4	0	0	1	k__Bacteria; p__Chloroflexi; c__; o__; f__; g__; s__
OTU_2092	3	2	1	3	9	5	1	0	0	k__Bacteria; p__Planctomycetes; c__Phycisphaerae; o__WD2101; f__; g__; s__
OTU_2096	7	6	5	2	3	1	0	0	0	k__Bacteria; p__Acidobacteria; c__Solibacteres; o__Solibacterales; f__; g__; s__
OTU_2156	2	1	1	1	2	2	4	4	7	k__Bacteria; p__Chloroflexi; c__Anaerolineae; o__envOPS12; f__; g__; s__
OTU_2193	0	1	0	1	0	0	3	10	9	k__Bacteria; p__Gemmatimonadetes; c__Gemmatimonadetes; o__Gemmatimonadales; f__Gemmatimonadaceae; g__Gemmatimonas; s__
OTU_2201	9	8	4	2	1	0	0	0	0	k__Bacteria; p__Proteobacteria; c__Deltaproteobacteria; o__Syntrophobacterales; f__Syntrophobacteraceae; g__; s__
OTU_2216	5	10	8	1	0	0	0	0	0	k__Bacteria; p__WPS-2; c__; o__; f__; g__; s__
OTU_2227	2	8	1	6	6	1	0	0	0	k__Bacteria; p__Verrucomicrobia; c__[Pedosphaerae]; o__[Pedosphaerales]; f__; g__; s__
OTU_2234	3	1	3	6	2	3	3	1	2	k__Archaea; p__Crenarchaeota; c__MBGA; o__NRP-J; f__; g__; s__
OTU_2261	0	0	1	1	0	0	3	8	11	k__Bacteria; p__Bacteroidetes; c__Sphingobacteriia; o__Sphingobacteriales; f__Sphingobacteriaceae; g__; s__
OTU_2293	1	2	6	7	5	3	0	0	0	k__Bacteria; p__Acidobacteria; c__Solibacteres; o__Solibacterales; f__; g__; s__
OTU_2343	8	5	7	3	0	1	0	0	0	k__Bacteria; p__Acidobacteria; c__Acidobacteriia; o__Acidobacteriales; f__Koribacteraceae; g__Candidatus Koribacter; s__
OTU_2530	0	0	0	2	1	3	9	5	4	k__Bacteria; p__Planctomycetes; c__Planctomycetia; o__Gemmatales; f__Gemmataceae; g__; s__
OTU_2723	0	0	0	0	2	0	8	8	6	k__Bacteria; p__Chloroflexi; c__Ellin6529; o__; f__; g__; s__
OTU_2869	0	0	0	0	0	0	4	11	9	k__Bacteria; p__Proteobacteria; c__Alphaproteobacteria; o__Rhodobacterales; f__Rhodobacteraceae; g__; s__
OTU_3144	0	0	1	0	1	1	7	7	7	k__Bacteria; p__Planctomycetes; c__Planctomycetia; o__Pirellulales; f__Pirellulaceae; g__; s__
OTU_3263	4	0	5	0	1	0	4	7	3	k__Bacteria; p__Proteobacteria; c__Alphaproteobacteria; o__Ellin329; f__; g__; s__
OTU_3320	6	3	4	3	4	3	0	1	0	k__Bacteria; p__Planctomycetes; c__Planctomycetia; o__Gemmatales; f__Gemmataceae; g__; s__
OTU_3328	3	1	2	2	3	1	4	5	3	k__Bacteria; p__Chloroflexi; c__Anaerolineae; o__Anaerolineales; f__Anaerolinaceae; g__Anaerolinea; s__
OTU_3345	4	2	4	3	1	2	0	5	3	k__Bacteria; p__OP8; c__OP8_1; o__SHA-124; f__; g__; s__
OTU_3846	0	0	0	4	6	3	5	4	2	k__Bacteria; p__Planctomycetes; c__Planctomycetia; o__Gemmatales; f__Isosphaeraceae; g__; s__
OTU_4148	0	1	2	4	7	1	3	2	4	k__Bacteria; p__Proteobacteria; c__Betaproteobacteria; o__Methylophilales; f__Methylophilaceae; g__; s__
OTU_4564	5	3	2	2	3	0	4	3	2	k__Bacteria; p__Nitrospirae; c__Nitrospira; o__Nitrospirales; f__FW; g__4-29; s__
OTU_4740	1	4	2	5	3	1	1	4	3	k__Bacteria; p__Proteobacteria; c__Deltaproteobacteria; o__Desulfobacterales; f__Desulfobulbaceae; g__Desulfobulbus; s__
OTU_4900	4	9	10	0	0	0	0	0	1	k__Bacteria; p__Bacteroidetes; c__Cytophagia; o__Cytophagales; f__Cytophagaceae; g__; s__
OTU_4908	1	0	0	1	0	0	4	12	6	k__Bacteria; p__Armatimonadetes; c__Chthonomonadetes; o__Chthonomonadales; f__Chthonomonadaceae; g__Chthonomonas; s__
OTU_948	2	3	3	8	4	3	0	1	0	k__Bacteria; p__Planctomycetes; c__Phycisphaerae; o__Phycisphaerales; f__; g__; s__
OTU_977	1	3	7	7	2	3	0	0	1	k__Bacteria; p__Planctomycetes; c__Planctomycetia; o__Gemmatales; f__Gemmataceae; g__; s__
OTU_987	1	1	0	0	1	0	7	9	5	k__Bacteria; p__Cyanobacteria; c__Synechococcophycideae; o__Pseudanabaenales; f__Pseudanabaenaceae; g__Leptolyngbya; s__
OTU_994	3	5	2	3	9	2	0	0	0	k__Bacteria; p__Planctomycetes; c__Planctomycetia; o__Gemmatales; f__Gemmataceae; g__; s__
OTU_1063	1	6	3	2	2	2	3	2	2	k__Bacteria; p__Cyanobacteria; c__Chloroplast; o__Stramenopiles; f__; g__; s__
OTU_1065	0	0	1	0	1	2	10	5	4	k__Bacteria; p__OD1; c__ABY1; o__; f__; g__; s__
OTU_1095	2	9	3	2	4	3	0	0	0	k__Bacteria; p__Planctomycetes; c__Planctomycetia; o__Gemmatales; f__Gemmataceae; g__; s__
OTU_1127	0	0	0	1	0	0	6	10	6	k__Bacteria; p__Proteobacteria; c__Alphaproteobacteria; o__Sphingomonadales; f__Sphingomonadaceae; g__Sphingopyxis; s__alaskensis
OTU_1203	2	8	6	2	2	3	0	0	0	k__Bacteria; p__Acidobacteria; c__EC1113; o__; f__; g__; s__
OTU_1241	0	0	1	0	0	0	6	5	11	k__Bacteria; p__Acidobacteria; c__Solibacteres; o__Solibacterales; f__; g__; s__
OTU_1328	0	3	0	1	0	0	8	5	6	k__Bacteria; p__Proteobacteria; c__Alphaproteobacteria; o__Rhodobacterales; f__Hyphomonadaceae; g__; s__
OTU_1348	3	9	3	0	0	1	3	3	1	k__Bacteria; p__Planctomycetes; c__Planctomycetia; o__Gemmatales; f__Gemmataceae; g__Gemmata; s__
OTU_1396	0	0	0	0	0	0	6	5	12	k__Bacteria; p__Proteobacteria; c__Alphaproteobacteria; o__Sphingomonadales; f__Sphingomonadaceae
OTU_1426	1	2	3	1	2	0	6	2	6	k__Bacteria; p__Proteobacteria; c__Deltaproteobacteria; o__Myxococcales; f__; g__; s__
OTU_1444	0	0	1	1	0	0	10	8	3	k__Bacteria; p__Proteobacteria; c__Gammaproteobacteria; o__Xanthomonadales; f__Sinobacteraceae; g__; s__
OTU_1485	2	2	1	4	3	0	4	2	5	k__Bacteria; p__Proteobacteria; c__Gammaproteobacteria; o__Oceanospirillales; f__Alcanivoracaceae; g__Alcanivorax; s__
OTU_1532	0	0	0	0	0	0	4	12	7	k__Bacteria; p__Planctomycetes; c__Phycisphaerae; o__Phycisphaerales; f__; g__; s__
OTU_1538	2	1	4	3	8	5	0	0	0	k__Bacteria; p__Proteobacteria; c__Deltaproteobacteria; o__Myxococcales; f__Haliangiaceae; g__; s__
OTU_1541	2	1	0	2	3	3	3	4	5	k__Bacteria; p__Proteobacteria; c__Alphaproteobacteria; o__Rhodobacterales; f__Rhodobacteraceae; g__; s__
OTU_1588	1	1	4	4	7	5	0	1	0	k__Bacteria; p__Proteobacteria; c__Deltaproteobacteria; o__Myxococcales; f__; g__; s__
OTU_1618	0	2	0	12	5	3	0	1	0	k__Bacteria; p__OD1; c__; o__; f__; g__; s__
OTU_1671	8	4	7	0	0	1	0	1	2	k__Bacteria; p__Planctomycetes; c__Phycisphaerae; o__Phycisphaerales; f__; g__; s__
OTU_1699	0	0	0	0	0	1	6	9	7	k__Bacteria; p__Armatimonadetes; c__Chthonomonadetes; o__Chthonomonadales; f__Chthonomonadaceae; g__Chthonomonas; s__
OTU_1810	2	4	1	4	2	5	3	2	0	k__Bacteria; p__Acidobacteria; c__[Chloracidobacteria]; o__DS-100; f__; g__; s__
OTU_1835	6	2	4	4	4	2	1	0	0	k__Bacteria; p__Proteobacteria; c__Alphaproteobacteria; o__Rhizobiales; f__Hyphomicrobiaceae; g__Devosia; s__
OTU_1948	4	5	5	4	2	3	0	0	0	k__Bacteria; p__Verrucomicrobia; c__[Pedosphaerae]; o__[Pedosphaerales]; f__Ellin517; g__; s__
OTU_2130	0	1	0	2	2	1	4	10	3	k__Bacteria; p__Verrucomicrobia; c__Verrucomicrobiae; o__Verrucomicrobiales; f__Verrucomicrobiaceae; g__; s__
OTU_2135	0	1	0	0	0	0	4	8	10	k__Bacteria; p__Bacteroidetes; c__Flavobacteriia; o__Flavobacteriales; f__Flavobacteriaceae; g__Flavobacterium; s__
OTU_2241	2	0	0	6	8	5	2	0	0	k__Bacteria; p__Planctomycetes; c__Phycisphaerae; o__WD2101; f__; g__; s__
OTU_2280	11	6	5	0	0	1	0	0	0	k__Bacteria; p__Chloroflexi; c__Ktedonobacteria; o__Ktedonobacterales; f__Ktedonobacteraceae; g__; s__
OTU_2406	2	4	2	7	4	1	1	1	1	k__Bacteria; p__Actinobacteria; c__Acidimicrobiia; o__Acidimicrobiales; f__EB1017; g__; s__
OTU_2492	0	1	6	2	3	4	2	2	3	k__Bacteria; p__Verrucomicrobia; c__[Spartobacteria]; o__[Chthoniobacterales]; f__[Chthoniobacteraceae]; g__Candidatus Xiphinematobacter; s__
OTU_2745	2	0	8	3	7	1	0	1	1	k__Bacteria; p__Actinobacteria; c__Acidimicrobiia; o__Acidimicrobiales; f__EB1017; g__; s__
OTU_2831	4	0	1	4	1	3	3	5	2	k__Bacteria; p__Actinobacteria; c__Actinobacteria; o__Actinomycetales; f__Corynebacteriaceae; g__Corynebacterium; s__
OTU_3001	1	0	2	4	3	1	6	3	3	k__Bacteria; p__Acidobacteria; c__Acidobacteria-6; o__iii1-15; f__; g__; s__
OTU_3018	3	2	6	7	4	1	0	0	0	k__Bacteria; p__Proteobacteria; c__Deltaproteobacteria; o__Bdellovibrionales; f__Bdellovibrionaceae; g__Bdellovibrio; s__
OTU_3038	1	1	0	1	0	0	8	7	5	k__Bacteria; p__Planctomycetes; c__Planctomycetia; o__Gemmatales; f__Gemmataceae; g__Gemmata; s__
OTU_3486	6	6	9	2	0	0	0	0	0	k__Bacteria; p__Planctomycetes; c__Planctomycetia; o__Gemmatales; f__Gemmataceae; g__; s__
OTU_3739	6	10	4	0	1	0	1	0	1	k__Bacteria; p__Actinobacteria; c__Thermoleophilia; o__Solirubrobacterales; f__; g__; s__
OTU_3781	5	3	4	4	6	1	0	0	0	k__Bacteria; p__Verrucomicrobia; c__[Spartobacteria]; o__[Chthoniobacterales]; f__[Chthoniobacteraceae]; g__DA101; s__
OTU_860	0	0	0	0	0	0	13	3	7	k__Bacteria; p__OD1; c__ZB2; o__; f__; g__; s__
OTU_873	0	0	0	11	5	7	0	0	0	k__Bacteria; p__OD1; c__ABY1; o__; f__; g__; s__
OTU_1094	0	0	0	0	0	0	8	9	5	k__Bacteria; p__Planctomycetes; c__Planctomycetia; o__Pirellulales; f__Pirellulaceae; g__; s__
OTU_1098	0	0	0	0	0	1	6	6	9	k__Bacteria; p__Planctomycetes; c__Planctomycetia; o__Gemmatales; f__Gemmataceae; g__Gemmata; s__
OTU_1125	7	6	7	2	0	0	0	0	0	k__Bacteria; p__Chloroflexi; c__Ktedonobacteria; o__Ktedonobacterales; f__Ktedonobacteraceae; g__FFCH10602; s__
OTU_1133	0	0	0	0	1	0	5	6	10	k__Bacteria; p__Proteobacteria; c__Alphaproteobacteria; o__; f__; g__; s__
OTU_1165	0	0	0	0	0	0	10	5	7	k__Bacteria; p__Planctomycetes; c__Planctomycetia; o__Gemmatales; f__Gemmataceae; g__Gemmata; s__
OTU_1167	0	0	0	11	8	3	0	0	0	k__Bacteria; p__TM6; c__SJA-4; o__; f__; g__; s__
OTU_1173	8	9	5	0	0	0	0	0	0	k__Bacteria; p__Planctomycetes; c__Phycisphaerae; o__WD2101; f__; g__; s__
OTU_1216	0	0	0	0	0	0	12	8	2	k__Bacteria; p__Planctomycetes; c__Planctomycetia; o__Planctomycetales; f__Planctomycetaceae; g__Planctomyces; s__
OTU_1251	11	3	8	0	0	0	0	0	0	k__Bacteria; p__Tenericutes; c__Mollicutes; o__Anaeroplasmatales; f__Anaeroplasmataceae; g__Asteroleplasma; s__
OTU_1295	1	0	0	0	0	0	10	5	6	k__Bacteria; p__Planctomycetes; c__Planctomycetia; o__Planctomycetales; f__Planctomycetaceae; g__Planctomyces; s__
OTU_1303	1	1	1	3	2	2	4	5	3	k__Bacteria; p__Proteobacteria; c__Gammaproteobacteria; o__Alteromonadales; f__[Chromatiaceae]; g__Rheinheimera; s__
OTU_1311	0	0	0	0	0	0	4	8	10	k__Bacteria; p__Actinobacteria; c__Actinobacteria; o__Actinomycetales; f__; g__; s__
OTU_1353	0	0	0	2	0	0	9	5	6	k__Bacteria; p__Proteobacteria; c__Alphaproteobacteria; o__Sphingomonadales; f__Sphingomonadaceae; g__; s__
OTU_1358	2	2	3	7	2	1	1	2	2	k__Bacteria; p__Bacteroidetes; c__Bacteroidia; o__Bacteroidales; f__; g__; s__
OTU_1367	3	3	0	3	4	0	0	5	4	k__Bacteria; p__OD1; c__ABY1; o__; f__; g__; s__
OTU_1416	2	4	2	0	4	0	3	3	4	k__Bacteria; p__Firmicutes; c__Bacilli; o__Gemellales; f__Gemellaceae; g__; s__
OTU_1521	1	1	1	1	0	0	2	10	6	k__Bacteria; p__Chloroflexi; c__Thermomicrobia; o__JG30-KF-CM45; f__; g__; s__
OTU_1524	6	7	7	0	0	0	0	1	1	k__Bacteria; p__Verrucomicrobia; c__[Spartobacteria]; o__[Chthoniobacterales]; f__[Chthoniobacteraceae]; g__OR-59; s__
OTU_1572	1	0	4	6	3	2	3	2	1	k__Bacteria; p__Planctomycetes; c__; o__; f__; g__; s__
OTU_1595	0	1	0	0	2	0	8	6	5	k__Bacteria; p__Proteobacteria; c__Betaproteobacteria; o__Burkholderiales; f__Oxalobacteraceae; g__; s__
OTU_1600	0	0	0	0	0	0	6	6	10	k__Bacteria; p__NKB19; c__TSBW08; o__; f__; g__; s__
OTU_1624	0	0	0	1	1	0	7	6	7	k__Bacteria; p__Planctomycetes; c__Planctomycetia; o__Pirellulales; f__Pirellulaceae; g__; s__
OTU_1631	2	1	0	1	0	1	7	5	5	k__Bacteria; p__Spirochaetes; c__[Leptospirae]; o__[Leptospirales]; f__Leptospiraceae; g__Turneriella; s__
OTU_1686	0	0	0	1	5	0	4	8	4	k__Bacteria; p__Proteobacteria; c__Alphaproteobacteria; o__Rhodospirillales; f__Rhodospirillaceae; g__; s__
OTU_1702	2	8	11	1	0	0	0	0	0	k__Bacteria; p__Planctomycetes; c__Planctomycetia; o__Gemmatales; f__Gemmataceae; g__; s__
OTU_1794	7	4	3	3	3	0	1	1	0	k__Bacteria; p__Planctomycetes; c__Planctomycetia; o__Pirellulales; f__Pirellulaceae; g__; s__
OTU_1846	0	0	0	0	1	0	5	14	2	k__Bacteria; p__Tenericutes; c__Mollicutes; o__Anaeroplasmatales; f__Anaeroplasmataceae; g__Asteroleplasma; s__
OTU_1923	0	5	2	0	0	0	5	5	5	k__Bacteria; p__Planctomycetes; c__Planctomycetia; o__Gemmatales; f__Isosphaeraceae; g__; s__
OTU_2000	3	3	6	4	2	3	1	0	0	k__Bacteria; p__Proteobacteria; c__Deltaproteobacteria; o__Myxococcales; f__; g__; s__
OTU_2010	0	1	0	0	0	0	4	15	2	k__Bacteria; p__Planctomycetes; c__Phycisphaerae; o__Phycisphaerales; f__; g__; s__
OTU_2028	2	0	3	2	3	0	4	3	5	k__Bacteria; p__Planctomycetes; c__Phycisphaerae; o__WD2101; f__; g__; s__
OTU_2048	0	0	0	3	0	3	5	3	8	k__Bacteria; p__Planctomycetes; c__Planctomycetia; o__Pirellulales; f__Pirellulaceae; g__Pirellula; s__
OTU_2140	3	1	2	1	2	0	4	6	3	k__Bacteria; p__Verrucomicrobia; c__[Spartobacteria]; o__[Chthoniobacterales]; f__[Chthoniobacteraceae]; g__; s__
OTU_2172	1	1	1	12	5	1	0	0	1	k__Bacteria; p__WPS-2; c__; o__; f__; g__; s__
OTU_2258	3	6	4	2	2	2	1	1	1	k__Bacteria; p__Planctomycetes; c__BD7-11; o__; f__; g__; s__
OTU_2264	0	2	0	3	6	4	0	1	6	k__Bacteria; p__Acidobacteria; c__Solibacteres; o__Solibacterales; f__; g__; s__
OTU_2365	3	2	1	1	2	0	3	5	5	k__Bacteria; p__Actinobacteria; c__Actinobacteria; o__Actinomycetales; f__Micrococcaceae; g__Nesterenkonia; s__
OTU_2411	3	2	1	3	3	3	1	3	3	k__Bacteria; p__Bacteroidetes; c__Flavobacteriia; o__Flavobacteriales; f__Flavobacteriaceae; g__; s__
OTU_2422	3	1	2	0	1	1	4	1	9	k__Bacteria; p__Acidobacteria; c__Solibacteres; o__Solibacterales; f__; g__; s__
OTU_2671	1	0	0	7	5	2	4	1	2	k__Bacteria; p__Planctomycetes; c__OM190; o__agg27; f__; g__; s__
OTU_2825	2	0	0	5	3	6	4	2	0	k__Bacteria; p__Chloroflexi; c__Gitt-GS-136; o__; f__; g__; s__
OTU_2987	1	0	0	2	6	1	6	5	1	k__Bacteria; p__Planctomycetes; c__Phycisphaerae; o__WD2101; f__; g__; s__
OTU_3370	2	2	2	1	3	1	5	2	4	k__Bacteria; p__Bacteroidetes; c__Bacteroidia; o__Bacteroidales; f__; g__; s__
OTU_3404	0	1	0	10	6	3	1	1	0	k__Bacteria; p__Chloroflexi; c__Anaerolineae; o__Caldilineales; f__Caldilineaceae; g__; s__
OTU_3436	5	2	5	1	5	3	1	0	0	k__Bacteria; p__Proteobacteria; c__Betaproteobacteria; o__IS-44; f__; g__; s__
OTU_3498	1	2	8	4	4	3	0	0	0	k__Bacteria; p__Acidobacteria; c__Solibacteres; o__Solibacterales; f__; g__; s__
OTU_3522	4	4	7	0	0	0	2	3	2	k__Bacteria; p__Proteobacteria; c__Alphaproteobacteria; o__Caulobacterales; f__Caulobacteraceae; g__Phenylobacterium; s__
OTU_3536	4	1	3	3	3	0	4	0	4	k__Bacteria; p__Proteobacteria; c__Deltaproteobacteria; o__Syntrophobacterales; f__Syntrophobacteraceae; g__; s__
OTU_3648	3	1	1	4	6	3	1	2	1	k__Bacteria; p__Cyanobacteria; c__Chloroplast; o__Stramenopiles; f__; g__; s__
OTU_3809	1	1	0	6	1	0	2	7	4	k__Bacteria; p__Proteobacteria; c__Gammaproteobacteria; o__Pseudomonadales; f__Moraxellaceae; g__Acinetobacter; s__
OTU_3881	10	4	4	2	0	0	1	0	1	k__Bacteria; p__Actinobacteria; c__Actinobacteria; o__Actinomycetales; f__Micromonosporaceae
OTU_4887	1	2	3	3	3	0	3	4	3	k__Bacteria; p__Bacteroidetes; c__Bacteroidia; o__Bacteroidales; f__; g__; s__
OTU_1002	1	0	0	12	2	4	0	1	1	k__Bacteria; p__Cyanobacteria; c__Chloroplast; o__Chlorophyta; f__; g__; s__
OTU_1032	0	0	0	0	0	0	5	6	10	k__Bacteria; p__Bacteroidetes; c__Flavobacteriia; o__Flavobacteriales; f__Flavobacteriaceae; g__Flavobacterium; s__
OTU_1130	3	10	7	0	0	0	1	0	0	k__Bacteria; p__Acidobacteria; c__Acidobacteriia; o__Acidobacteriales; f__Acidobacteriaceae; g__; s__
OTU_1214	0	0	0	0	0	0	6	7	8	k__Bacteria; p__Bacteroidetes; c__[Saprospirae]; o__[Saprospirales]; f__Saprospiraceae; g__; s__
OTU_1220	0	0	2	0	0	0	6	10	3	k__Bacteria; p__Planctomycetes; c__Planctomycetia; o__Gemmatales; f__Gemmataceae; g__Gemmata; s__
OTU_1252	0	0	1	0	0	1	10	5	4	k__Bacteria; p__Planctomycetes; c__Planctomycetia; o__Pirellulales; f__Pirellulaceae; g__; s__
OTU_1265	0	1	0	14	5	1	0	0	0	k__Bacteria; p__Tenericutes; c__Mollicutes; o__Anaeroplasmatales; f__Anaeroplasmataceae; g__Asteroleplasma; s__
OTU_1300	0	0	0	0	0	0	7	8	6	k__Bacteria; p__Planctomycetes; c__Planctomycetia; o__Pirellulales; f__Pirellulaceae; g__Pirellula; s__
OTU_1342	2	1	0	11	5	2	0	0	0	k__Bacteria; p__Planctomycetes; c__Phycisphaerae
OTU_1378	4	1	2	8	2	4	0	0	0	k__Bacteria; p__Planctomycetes; c__Planctomycetia; o__Gemmatales; f__Gemmataceae; g__; s__
OTU_1380	0	0	0	1	0	0	6	9	5	k__Bacteria; p__Chloroflexi; c__TK17; o__mle1-48; f__; g__; s__
OTU_1427	2	0	0	7	5	4	1	2	0	k__Bacteria; p__Gemmatimonadetes; c__Gemm-1; o__; f__; g__; s__
OTU_1452	0	0	1	0	0	0	11	4	5	k__Bacteria; p__OD1; c__ABY1; o__; f__; g__; s__
OTU_1515	4	3	11	2	0	0	0	0	1	k__Bacteria; p__Planctomycetes; c__Phycisphaerae; o__WD2101; f__; g__; s__
OTU_1530	0	0	0	0	0	0	9	7	5	k__Bacteria; p__Chloroflexi; c__Anaerolineae; o__Caldilineales; f__Caldilineaceae; g__; s__
OTU_1591	11	5	3	1	0	1	0	0	0	k__Bacteria; p__Tenericutes; c__Mollicutes; o__Anaeroplasmatales; f__Anaeroplasmataceae; g__Asteroleplasma; s__
OTU_1593	0	0	1	1	0	2	7	7	3	k__Bacteria; p__Planctomycetes; c__Planctomycetia; o__Pirellulales; f__Pirellulaceae; g__; s__
OTU_1650	0	0	0	0	0	0	6	7	8	k__Bacteria; p__GN02; c__GKS2-174; o__; f__; g__; s__
OTU_1660	4	6	6	1	0	0	0	2	2	k__Bacteria; p__Actinobacteria; c__Acidimicrobiia; o__Acidimicrobiales; f__EB1017; g__; s__
OTU_1712	3	5	8	2	2	1	0	0	0	k__Bacteria; p__Acidobacteria; c__Solibacteres; o__Solibacterales; f__Solibacteraceae; g__Candidatus Solibacter; s__
OTU_1721	3	0	0	8	2	0	1	3	4	k__Bacteria; p__Cyanobacteria; c__Chloroplast; o__Stramenopiles; f__; g__; s__
OTU_1755	0	0	0	0	1	0	8	10	2	k__Bacteria; p__Nitrospirae; c__Nitrospira; o__Nitrospirales; f__0319-6A21; g__; s__
OTU_1760	0	0	0	4	0	0	7	7	3	k__Bacteria; p__Chloroflexi; c__Thermomicrobia; o__JG30-KF-CM45; f__; g__; s__
OTU_1772	2	3	4	5	2	1	2	1	1	k__Bacteria; p__Verrucomicrobia; c__[Spartobacteria]; o__[Chthoniobacterales]; f__[Chthoniobacteraceae]; g__Candidatus Xiphinematobacter; s__
OTU_1844	0	0	1	0	1	0	9	4	6	k__Bacteria; p__Planctomycetes; c__Phycisphaerae; o__WD2101; f__; g__; s__
OTU_1869	3	0	0	0	0	0	5	7	6	k__Bacteria; p__Proteobacteria; c__Alphaproteobacteria; o__Sphingomonadales; f__Sphingomonadaceae; g__Sphingomonas; s__wittichii
OTU_1876	1	1	1	2	1	2	8	5	0	k__Bacteria; p__Planctomycetes; c__Planctomycetia; o__Gemmatales; f__Gemmataceae; g__; s__
OTU_1933	2	3	3	4	5	1	0	0	3	k__Bacteria; p__Bacteroidetes; c__Bacteroidia; o__Bacteroidales; f__Prevotellaceae; g__Prevotella; s__melaninogenica
OTU_2035	1	3	0	3	3	5	2	1	3	k__Bacteria; p__Proteobacteria; c__Gammaproteobacteria; o__Thiotrichales; f__Piscirickettsiaceae; g__; s__
OTU_2047	2	3	2	1	0	1	4	5	3	k__Bacteria; p__Proteobacteria; c__Gammaproteobacteria; o__Alteromonadales; f__Alteromonadaceae; g__Cellvibrio; s__
OTU_2066	0	1	0	0	0	0	8	2	10	k__Bacteria; p__Proteobacteria; c__Betaproteobacteria; o__Rhodocyclales; f__Rhodocyclaceae; g__; s__
OTU_2166	2	2	2	5	9	1	0	0	0	k__Bacteria; p__OP3; c__koll11; o__; f__; g__; s__
OTU_2175	5	4	6	1	1	2	1	0	1	k__Bacteria; p__Planctomycetes; c__Planctomycetia; o__Gemmatales; f__Gemmataceae; g__; s__
OTU_2202	6	6	7	0	0	0	0	0	2	k__Bacteria; p__Proteobacteria; c__Alphaproteobacteria; o__; f__; g__; s__
OTU_2224	4	5	1	4	4	2	1	0	0	k__Bacteria; p__Proteobacteria; c__Deltaproteobacteria; o__Myxococcales; f__; g__; s__
OTU_2294	3	0	2	3	4	0	3	1	5	k__Bacteria; p__Proteobacteria; c__Betaproteobacteria; o__Burkholderiales
OTU_2312	4	5	8	1	1	1	0	1	0	k__Bacteria; p__Proteobacteria; c__Alphaproteobacteria; o__Rhodospirillales; f__Rhodospirillaceae; g__; s__
OTU_2318	5	1	4	2	3	1	2	1	2	k__Bacteria; p__Verrucomicrobia; c__[Pedosphaerae]; o__[Pedosphaerales]; f__Ellin515; g__; s__
[truncated: 3,097 more rows]

## Sheet: Soil-16S-genera
# Constructed from biom file
#OTU ID	A.1	A.2	A.3	B.1	B.2	B.3	C.1	C.2	C.3
k__Archaea;p__Crenarchaeota;c__;o__;f__;g__	7.5037e-05	1.83473e-05	5.06979e-05	6.05996e-05	5.49571e-05	2.85038e-05	1.97367e-05	1.90006e-05	5.78336e-05
k__Archaea;p__Crenarchaeota;c__AAG;o__;f__;g__	0	1.83473e-05	1.68993e-05	1.51499e-05	3.66381e-05	2.85038e-05	0	0	0
k__Archaea;p__Crenarchaeota;c__MBGA;o__;f__;g__	0	1.83473e-05	1.68993e-05	1.51499e-05	0	0	1.97367e-05	0	0
k__Archaea;p__Crenarchaeota;c__MBGA;o__NRP-J;f__;g__	0.00433339	0.00576105	0.00461351	0.000484797	0.000403019	0.000228031	0.000335524	0.000266008	0.000212056
k__Archaea;p__Crenarchaeota;c__MBGB;o__;f__;g__	0.00120059	0.00137605	0.00099706	0.00113624	0.00128233	0.00128267	0.00146052	0.00129204	0.00133017
k__Archaea;p__Crenarchaeota;c__MCG;o__;f__;g__	0.00026263	0.00020182	0.000135195	0.000212099	9.15952e-05	0.000256535	0.00017763	0.000228007	0.000289168
k__Archaea;p__Crenarchaeota;c__MCG;o__B10;f__;g__	0	0	1.68993e-05	3.02998e-05	3.66381e-05	2.85038e-05	9.86836e-05	1.90006e-05	1.92779e-05
k__Archaea;p__Crenarchaeota;c__MCG;o__pGrfC26;f__;g__	0.00138819	0.00121092	0.00130125	0.00145439	0.00122738	0.00122566	0.00106578	0.00150105	0.00129162
k__Archaea;p__Crenarchaeota;c__Thaumarchaeota;o__Cenarchaeales;f__Cenarchaeaceae;g__	9.37963e-05	7.33891e-05	0.000101396	9.08995e-05	0.000128233	8.55115e-05	5.92101e-05	0.000152005	5.78336e-05
k__Archaea;p__Crenarchaeota;c__Thaumarchaeota;o__Cenarchaeales;f__Cenarchaeaceae;g__Nitrosopumilus	1.87593e-05	1.83473e-05	5.06979e-05	0	1.8319e-05	5.70077e-05	3.94734e-05	1.90006e-05	3.85557e-05
k__Archaea;p__Crenarchaeota;c__Thaumarchaeota;o__Cenarchaeales;f__SAGMA-X;g__	0.00215732	0.00275209	0.0023997	0.00186344	0.00201509	0.00205228	0.00203288	0.00182405	0.00142656
k__Archaea;p__Crenarchaeota;c__Thaumarchaeota;o__Nitrososphaerales;f__Nitrososphaeraceae;g__Candidatus Nitrososphaera	0.0211417	0.0216314	0.0215973	0.0122411	0.00785887	0.0081521	0.000848679	0.00125404	0.00144584
k__Archaea;p__Crenarchaeota;c__Thermoprotei;o__;f__;g__	9.37963e-05	7.33891e-05	6.75973e-05	0.000212099	0.000109914	8.55115e-05	0.000197367	0.000152005	0.000134945
k__Archaea;p__Euryarchaeota;Other;Other;Other;Other	0	7.33891e-05	3.37986e-05	6.05996e-05	3.66381e-05	5.70077e-05	1.97367e-05	7.60023e-05	3.85557e-05
k__Archaea;p__Euryarchaeota;c__DSEG;o__ArcA07;f__;g__	1.87593e-05	1.83473e-05	1.68993e-05	0	0	0	0	0	0
k__Archaea;p__Euryarchaeota;c__Methanobacteria;o__Methanobacteriales;f__MSBL1;g__SAGMEG-1	0.000187593	0.000128431	8.44966e-05	0.000121199	0.000128233	0.000142519	0.00017763	0.000247007	0.000250612
k__Archaea;p__Euryarchaeota;c__Methanobacteria;o__Methanobacteriales;f__Methanobacteriaceae;g__	9.37963e-05	0.000165125	0.000118295	9.08995e-05	0.00018319	0.000114015	0.000611838	0.00121604	0.000751836
k__Archaea;p__Euryarchaeota;c__Methanobacteria;o__Methanobacteriales;f__Methanobacteriaceae;g__Methanobacterium	0.00026263	0.000165125	0.00023659	0.000272698	0.000512933	0.000513069	0.00410524	0.0125784	0.00906059
k__Archaea;p__Euryarchaeota;c__Methanobacteria;o__Methanobacteriales;f__Methanobacteriaceae;g__Methanobrevibacter	3.75185e-05	0	1.68993e-05	0	1.8319e-05	0	0	3.80011e-05	1.92779e-05
k__Archaea;p__Euryarchaeota;c__Methanobacteria;o__Methanobacteriales;f__WSA2;g__	0.00026263	0.000348598	0.00023659	0.000242399	0.000348062	0.000285038	0.000315787	0.000399012	0.000443391
k__Archaea;p__Euryarchaeota;c__Methanomicrobia;o__Methanocellales;f__Methanocellaceae;g__Methanocella	1.87593e-05	0	1.68993e-05	3.02998e-05	1.8319e-05	0	3.94734e-05	5.70017e-05	1.92779e-05
k__Archaea;p__Euryarchaeota;c__Methanomicrobia;o__Methanomicrobiales;f__Methanoregulaceae;g__Candidatus Methanoregula	1.87593e-05	0	1.68993e-05	6.05996e-05	1.8319e-05	5.70077e-05	7.89468e-05	5.70017e-05	3.85557e-05
k__Archaea;p__Euryarchaeota;c__Methanomicrobia;o__Methanosarcinales;f__Methanosaetaceae;g__Methanosaeta	0	0	1.68993e-05	3.02998e-05	1.8319e-05	5.70077e-05	1.97367e-05	3.80011e-05	0
k__Archaea;p__Euryarchaeota;c__Methanomicrobia;o__Methanosarcinales;f__Methanosarcinaceae;g__Methanosarcina	0	0	0	4.54497e-05	7.32762e-05	2.85038e-05	3.94734e-05	0.000247007	0.000250612
k__Archaea;p__Euryarchaeota;c__Thermoplasmata;o__E2;f__;g__	1.87593e-05	0	0	1.51499e-05	1.8319e-05	2.85038e-05	0	0	3.85557e-05
k__Archaea;p__Euryarchaeota;c__Thermoplasmata;o__E2;f__20c-4;g__	0	1.83473e-05	1.68993e-05	3.02998e-05	0	2.85038e-05	0	3.80011e-05	5.78336e-05
k__Archaea;p__Euryarchaeota;c__Thermoplasmata;o__E2;f__DHVEG-1;g__	0.000900445	0.000880669	0.000659073	0.000848395	0.00111746	0.000826611	0.00112499	0.000760023	0.000828948
k__Archaea;p__Euryarchaeota;c__Thermoplasmata;o__E2;f__Marine group II;g__	0	0	0	1.51499e-05	3.66381e-05	0	0	0	0
k__Archaea;p__Euryarchaeota;c__Thermoplasmata;o__E2;f__TMEG;g__	0	0	1.68993e-05	0	0	2.85038e-05	0	0	1.92779e-05
k__Archaea;p__Euryarchaeota;c__Thermoplasmata;o__E2;f__[Methanomassiliicoccaceae];g__	0.000637815	0.000623807	0.000405584	0.000560547	0.00056789	0.000598581	0.000552628	0.000741022	0.000578336
k__Archaea;p__[Parvarchaeota];c__[Parvarchaea];o__WCHD3-30;f__;g__	0.000131315	0.000146778	3.37986e-05	1.51499e-05	1.8319e-05	2.85038e-05	1.97367e-05	0	0
k__Archaea;p__[Parvarchaeota];c__[Parvarchaea];o__YLA114;f__;g__	0.000806648	0.0013577	0.000625275	0.000242399	0.000128233	0.000228031	0.000138157	0.000152005	0.000115667
k__Bacteria;Other;Other;Other;Other;Other	5.62778e-05	0.00020182	0.000219691	0.000106049	0.000201509	0.000142519	3.94734e-05	0.000133004	5.78336e-05
k__Bacteria;p__;c__;o__;f__;g__	7.5037e-05	1.83473e-05	6.75973e-05	9.08995e-05	3.66381e-05	2.85038e-05	1.97367e-05	3.80011e-05	3.85557e-05
k__Bacteria;p__AC1;c__SHA-114;o__;f__;g__	3.75185e-05	0	0	1.51499e-05	1.8319e-05	0	9.86836e-05	0.000114003	3.85557e-05
k__Bacteria;p__AD3;c__ABS-6;o__;f__;g__	0.00467106	0.00515558	0.00375165	0.00613571	0.00534916	0.00504518	9.86836e-05	0.000266008	0.000134945
k__Bacteria;p__AD3;c__JG37-AG-4;o__;f__;g__	0.000637815	0.000715544	0.000574577	0.000378748	0.000201509	0.000142519	1.97367e-05	3.80011e-05	1.92779e-05
k__Bacteria;p__Acidobacteria;Other;Other;Other;Other	1.87593e-05	1.83473e-05	1.68993e-05	0	0	0	0	0	0
k__Bacteria;p__Acidobacteria;c__;o__;f__;g__	0.00024387	0.000330251	0.000168993	0.000651446	0.000439657	0.000456061	0.000552628	0.000646019	0.000327723
k__Bacteria;p__Acidobacteria;c__AT-s54;o__;f__;g__	0.000131315	9.17364e-05	3.37986e-05	6.05996e-05	7.32762e-05	2.85038e-05	0.00124341	0.00159605	0.000906059
k__Bacteria;p__Acidobacteria;c__Acidobacteria-5;o__;f__;g__	9.37963e-05	0.000110084	8.44966e-05	7.57495e-05	3.66381e-05	5.70077e-05	1.97367e-05	3.80011e-05	3.85557e-05
k__Bacteria;p__Acidobacteria;c__Acidobacteria-6;o__CCU21;f__;g__	0.0031328	0.0026787	0.00226451	0.00256033	0.00212501	0.00182425	0.00580259	0.00725822	0.0055713
k__Bacteria;p__Acidobacteria;c__Acidobacteria-6;o__iii1-15;f__;g__	0.0514191	0.0502899	0.0455099	0.0901117	0.0630358	0.0758487	0.098723	0.0863956	0.0646579
k__Bacteria;p__Acidobacteria;c__Acidobacteria-6;o__iii1-15;f__RB40;g__	0.00433339	0.00488038	0.00417413	0.00560547	0.00527588	0.0059288	0.0393945	0.0239597	0.0207815
k__Bacteria;p__Acidobacteria;c__Acidobacteria-6;o__iii1-15;f__mb2424;g__	0.000562778	0.000440335	0.000540778	0.000681746	0.000457976	0.000342046	0.0221841	0.0276078	0.0227864
k__Bacteria;p__Acidobacteria;c__Acidobacteriia;o__Acidobacteriales;f__Acidobacteriaceae;g__	0.000844167	0.0010091	0.000946362	0.000106049	3.66381e-05	5.70077e-05	5.92101e-05	1.90006e-05	0
k__Bacteria;p__Acidobacteria;c__Acidobacteriia;o__Acidobacteriales;f__Acidobacteriaceae;g__Edaphobacter	0.000112556	9.17364e-05	3.37986e-05	0	0	0	0	0	0
k__Bacteria;p__Acidobacteria;c__Acidobacteriia;o__Acidobacteriales;f__Koribacteraceae;g__	0.00435215	0.00420153	0.00353196	0.0106352	0.00714443	0.00609982	0.000473681	0.000190006	0.000424113
k__Bacteria;p__Acidobacteria;c__Acidobacteriia;o__Acidobacteriales;f__Koribacteraceae;g__Candidatus Koribacter	0.000731611	0.000843975	0.000557677	0.000227249	0.000256467	8.55115e-05	0.00011842	1.90006e-05	1.92779e-05
k__Bacteria;p__Acidobacteria;c__BPC102;o__;f__;g__	0	0	0	1.51499e-05	1.8319e-05	0	1.97367e-05	0	0
k__Bacteria;p__Acidobacteria;c__BPC102;o__B110;f__;g__	1.87593e-05	1.83473e-05	0	0	0	2.85038e-05	1.97367e-05	0	0
k__Bacteria;p__Acidobacteria;c__BPC102;o__MVS-40;f__;g__	0.000318907	0.000477029	0.000388684	0.000181799	0.000348062	0.000399054	0.000394734	0.000456014	0.000347001
k__Bacteria;p__Acidobacteria;c__DA052;o__Ellin6513;f__;g__	0.00808524	0.00878835	0.0073174	0.00460557	0.00624679	0.00513069	0.000473681	0.000475014	0.000462668
k__Bacteria;p__Acidobacteria;c__EC1113;o__;f__;g__	0.000112556	0.000165125	0.000118295	3.02998e-05	3.66381e-05	0.000142519	0	0	0
k__Bacteria;p__Acidobacteria;c__Holophagae;o__Holophagales;f__Holophagaceae;g__	1.87593e-05	7.33891e-05	5.06979e-05	9.08995e-05	5.49571e-05	0.000142519	1.97367e-05	1.90006e-05	5.78336e-05
k__Bacteria;p__Acidobacteria;c__OS-K;o__;f__;g__	0	0	0	0	0	0	0	1.90006e-05	3.85557e-05
k__Bacteria;p__Acidobacteria;c__PAUC37f;o__;f__;g__	1.87593e-05	0	0	1.51499e-05	0	0	5.92101e-05	0.000114003	1.92779e-05
k__Bacteria;p__Acidobacteria;c__RB25;o__;f__;g__	5.62778e-05	0.000146778	5.06979e-05	0.000121199	0.00018319	0.000199527	3.94734e-05	3.80011e-05	3.85557e-05
k__Bacteria;p__Acidobacteria;c__S035;o__;f__;g__	0	1.83473e-05	3.37986e-05	6.05996e-05	7.32762e-05	5.70077e-05	1.97367e-05	3.80011e-05	1.92779e-05
k__Bacteria;p__Acidobacteria;c__Solibacteres;o__Solibacterales;Other;Other	0	1.83473e-05	0	0	1.8319e-05	2.85038e-05	0	9.50029e-05	7.71114e-05
k__Bacteria;p__Acidobacteria;c__Solibacteres;o__Solibacterales;f__;g__	0.00495245	0.0060546	0.0074695	0.00377233	0.00553235	0.00547274	0.00144078	0.00159605	0.00262179
k__Bacteria;p__Acidobacteria;c__Solibacteres;o__Solibacterales;f__AKIW659;g__	0	0	0	7.57495e-05	0.000109914	0.000228031	0	1.90006e-05	0
k__Bacteria;p__Acidobacteria;c__Solibacteres;o__Solibacterales;f__Solibacteraceae;g__	0.000168833	0.000128431	0.000152094	3.02998e-05	0	5.70077e-05	0.000138157	7.60023e-05	3.85557e-05
k__Bacteria;p__Acidobacteria;c__Solibacteres;o__Solibacterales;f__Solibacteraceae;g__Candidatus Solibacter	0.00602172	0.00682519	0.00956501	0.00587816	0.00664981	0.00578628	0.000335524	0.000513015	0.000616891
k__Bacteria;p__Acidobacteria;c__Solibacteres;o__Solibacterales;f__[Bryobacteraceae];g__	1.87593e-05	0	8.44966e-05	3.02998e-05	0	2.85038e-05	0.000769732	0.000836025	0.000848225
k__Bacteria;p__Acidobacteria;c__Sva0725;o__Sva0725;f__;g__	0.000187593	0.00020182	0.000185892	0.000772645	0.000494614	0.000598581	0.000651312	0.000893027	0.000790392
k__Bacteria;p__Acidobacteria;c__TM1;o__;f__;g__	0	0	5.06979e-05	6.05996e-05	1.8319e-05	0	0	1.90006e-05	0
k__Bacteria;p__Acidobacteria;c__[Chloracidobacteria];o__11-24;f__;g__	0.000150074	0.000110084	0.000101396	0.00122714	0.0019235	0.00270786	0.000157894	0.000114003	0.000192779
k__Bacteria;p__Acidobacteria;c__[Chloracidobacteria];o__DS-100;f__;g__	3.75185e-05	0.000110084	1.68993e-05	0.000106049	5.49571e-05	0.000171023	0.000276314	0.000361011	9.63893e-05
k__Bacteria;p__Acidobacteria;c__[Chloracidobacteria];o__Ellin7246;f__;g__	3.75185e-05	7.33891e-05	6.75973e-05	4.54497e-05	3.66381e-05	2.85038e-05	0	1.90006e-05	1.92779e-05
k__Bacteria;p__Acidobacteria;c__[Chloracidobacteria];o__PK29;f__;g__	0.000112556	3.66946e-05	5.06979e-05	9.08995e-05	0.000146552	0.000171023	0.00226972	0.00288809	0.00192779
k__Bacteria;p__Acidobacteria;c__[Chloracidobacteria];o__RB41;f__;g__	0.00277637	0.0027154	0.00219691	0.0180132	0.0175863	0.0207223	0.0011842	0.00127304	0.00111812
k__Bacteria;p__Acidobacteria;c__[Chloracidobacteria];o__RB41;f__Ellin6075;g__	0.00619056	0.0067518	0.00601616	0.0203463	0.022679	0.0277912	0.0733811	0.0587308	0.040869
k__Bacteria;p__Acidobacteria;c__iii1-8;o__32-20;f__;g__	0.00536515	0.00546749	0.00549228	0.00704471	0.00738257	0.00783855	0.000671048	0.000513015	0.000462668
k__Bacteria;p__Acidobacteria;c__iii1-8;o__DS-18;f__;g__	0.000787889	0.00130266	0.000675973	0.00580241	0.0050011	0.00647037	0.00205262	0.00148204	0.00206273
k__Bacteria;p__Acidobacteria;c__iii1-8;o__SJA-36;f__;g__	0.00026263	0.000183473	0.000304188	0.00162104	0.00245475	0.00208078	7.89468e-05	1.90006e-05	7.71114e-05
k__Bacteria;p__Actinobacteria;c__Acidimicrobiia;o__Acidimicrobiales;f__;g__	0.00266382	0.0027154	0.00343056	0.00616601	0.00340734	0.00208078	0.00317761	0.00427513	0.00480019
k__Bacteria;p__Actinobacteria;c__Acidimicrobiia;o__Acidimicrobiales;f__C111;g__	0.001013	0.00133935	0.00150404	0.00166649	0.00100755	0.00116866	0.00224999	0.00195706	0.00476163
k__Bacteria;p__Actinobacteria;c__Acidimicrobiia;o__Acidimicrobiales;f__EB1017;g__	0.00401448	0.00442169	0.00530638	0.00430257	0.00481791	0.00322093	0.00455918	0.00495915	0.00628458
k__Bacteria;p__Actinobacteria;c__Acidimicrobiia;o__Acidimicrobiales;f__Iamiaceae;g__Iamia	5.62778e-05	1.83473e-05	6.75973e-05	6.05996e-05	0	5.70077e-05	0.00138157	0.00176705	0.00192779
k__Bacteria;p__Actinobacteria;c__Acidimicrobiia;o__Acidimicrobiales;f__JdFBGBact;g__	0	0	0	0	0	0	1.97367e-05	5.70017e-05	1.92779e-05
k__Bacteria;p__Actinobacteria;c__Acidimicrobiia;o__Acidimicrobiales;f__Microthrixaceae;g__	0	3.66946e-05	0	0	1.8319e-05	0	9.86836e-05	9.50029e-05	9.63893e-05
k__Bacteria;p__Actinobacteria;c__Acidimicrobiia;o__Acidimicrobiales;f__koll13;g__	5.62778e-05	3.66946e-05	0.000101396	0	1.8319e-05	0	3.94734e-05	0	7.71114e-05
k__Bacteria;p__Actinobacteria;c__Actinobacteria;o__Actinomycetales;Other;Other	0.000919204	0.00040364	0.000659073	0.000575697	0.000494614	0.000484565	0.000453944	0.000513015	0.00053978
k__Bacteria;p__Actinobacteria;c__Actinobacteria;o__Actinomycetales;f__;g__	0.00894817	0.00638485	0.0123196	0.00474192	0.00366381	0.00250834	0.00276314	0.00397112	0.00549419
k__Bacteria;p__Actinobacteria;c__Actinobacteria;o__Actinomycetales;f__ACK-M1;g__	1.87593e-05	1.83473e-05	5.06979e-05	3.02998e-05	0	0	0	1.90006e-05	5.78336e-05
k__Bacteria;p__Actinobacteria;c__Actinobacteria;o__Actinomycetales;f__Actinomycetaceae;g__Actinomyces	9.37963e-05	1.83473e-05	5.06979e-05	0.000136349	5.49571e-05	5.70077e-05	9.86836e-05	0.000152005	5.78336e-05
k__Bacteria;p__Actinobacteria;c__Actinobacteria;o__Actinomycetales;f__Actinomycetaceae;g__Mobiluncus	0	0	3.37986e-05	1.51499e-05	0	5.70077e-05	0	1.90006e-05	0
k__Bacteria;p__Actinobacteria;c__Actinobacteria;o__Actinomycetales;f__Actinomycetaceae;g__Varibaculum	0	1.83473e-05	3.37986e-05	6.05996e-05	0	2.85038e-05	1.97367e-05	1.90006e-05	3.85557e-05
k__Bacteria;p__Actinobacteria;c__Actinobacteria;o__Actinomycetales;f__Actinosynnemataceae;Other	1.87593e-05	0	0	3.02998e-05	0	2.85038e-05	0	1.90006e-05	5.78336e-05
k__Bacteria;p__Actinobacteria;c__Actinobacteria;o__Actinomycetales;f__Actinosynnemataceae;g__	0	0	1.68993e-05	0	0	0	3.94734e-05	7.60023e-05	9.63893e-05
k__Bacteria;p__Actinobacteria;c__Actinobacteria;o__Actinomycetales;f__Actinosynnemataceae;g__Lentzea	1.87593e-05	0	0	0	0	0	1.97367e-05	9.50029e-05	0
k__Bacteria;p__Actinobacteria;c__Actinobacteria;o__Actinomycetales;f__Brevibacteriaceae;g__Brevibacterium	0.00305776	0.0033392	0.00314327	0.00371173	0.00468968	0.00322093	0.00465786	0.00471214	0.00572552
k__Bacteria;p__Actinobacteria;c__Actinobacteria;o__Actinomycetales;f__Cellulomonadaceae;g__Cellulomonas	0.000581537	0.000843975	0.000692872	0.000287848	0.000128233	0.000199527	0.00359208	0.00524416	0.00736414
k__Bacteria;p__Actinobacteria;c__Actinobacteria;o__Actinomycetales;f__Cellulomonadaceae;g__Demequina	3.75185e-05	5.50418e-05	0.000101396	3.02998e-05	1.8319e-05	0	0.000493418	0.000551017	0.000751836
k__Bacteria;p__Actinobacteria;c__Actinobacteria;o__Actinomycetales;f__Corynebacteriaceae;g__Corynebacterium	0.000900445	0.000587113	0.000929462	0.000818095	0.000879314	0.000855115	0.000888152	0.00108303	0.00098317
k__Bacteria;p__Actinobacteria;c__Actinobacteria;o__Actinomycetales;f__Dermabacteraceae;g__Brachybacterium	0.001013	0.000752238	0.000963261	0.000818095	0.000842676	0.00105464	0.00151973	0.00114003	0.00160006
k__Bacteria;p__Actinobacteria;c__Actinobacteria;o__Actinomycetales;f__Dermacoccaceae;g__Dermacoccus	0.00026263	7.33891e-05	0.000304188	0.000121199	0.00018319	0.000171023	0.000335524	0.000228007	0.000366279
k__Bacteria;p__Actinobacteria;c__Actinobacteria;o__Actinomycetales;f__Dermatophilaceae;Other	1.87593e-05	1.83473e-05	0	0.000196949	0.000164871	0.000114015	1.97367e-05	3.80011e-05	1.92779e-05
k__Bacteria;p__Actinobacteria;c__Actinobacteria;o__Actinomycetales;f__Dietziaceae;Other	9.37963e-05	0.000110084	0.000135195	0.000181799	3.66381e-05	5.70077e-05	0.000197367	0.000171005	0.000134945
k__Bacteria;p__Actinobacteria;c__Actinobacteria;o__Actinomycetales;f__Dietziaceae;g__Dietzia	0	0	3.37986e-05	1.51499e-05	1.8319e-05	2.85038e-05	5.92101e-05	0	5.78336e-05
k__Bacteria;p__Actinobacteria;c__Actinobacteria;o__Actinomycetales;f__Frankiaceae;g__	0.000844167	0.00104579	0.00136884	0.00104534	0.00095259	0.00122566	3.94734e-05	0.000133004	0.000115667
k__Bacteria;p__Actinobacteria;c__Actinobacteria;o__Actinomycetales;f__Geodermatophilaceae;g__	0.000131315	3.66946e-05	0.000287288	4.54497e-05	5.49571e-05	2.85038e-05	0.000355261	0.000399012	0.00053978
k__Bacteria;p__Actinobacteria;c__Actinobacteria;o__Actinomycetales;f__Geodermatophilaceae;g__Modestobacter	1.87593e-05	1.83473e-05	0	0	0	0	1.97367e-05	3.80011e-05	3.85557e-05
k__Bacteria;p__Actinobacteria;c__Actinobacteria;o__Actinomycetales;f__Gordoniaceae;g__Gordonia	1.87593e-05	0	5.06979e-05	9.08995e-05	1.8319e-05	0	1.97367e-05	9.50029e-05	1.92779e-05
k__Bacteria;p__Actinobacteria;c__Actinobacteria;o__Actinomycetales;f__Intrasporangiaceae;Other	0.000281389	0.000348598	0.000287288	4.54497e-05	0.000146552	2.85038e-05	3.94734e-05	9.50029e-05	9.63893e-05
k__Bacteria;p__Actinobacteria;c__Actinobacteria;o__Actinomycetales;f__Intrasporangiaceae;g__	0.00129439	0.00139439	0.00131815	0.000908995	0.000476295	0.000712596	0.00226972	0.00226107	0.00366279
k__Bacteria;p__Actinobacteria;c__Actinobacteria;o__Actinomycetales;f__Intrasporangiaceae;g__Janibacter	0.00024387	0.000165125	0.000202792	0.000439347	0.000238148	0.000285038	0.00440129	0.00406612	0.00586047
k__Bacteria;p__Actinobacteria;c__Actinobacteria;o__Actinomycetales;f__Intrasporangiaceae;g__Kytococcus	0.000112556	9.17364e-05	0.000101396	9.08995e-05	3.66381e-05	2.85038e-05	1.97367e-05	3.80011e-05	0.000154223
k__Bacteria;p__Actinobacteria;c__Actinobacteria;o__Actinomycetales;f__Intrasporangiaceae;g__Serinicoccus	0	1.83473e-05	0	1.51499e-05	0	0	0	1.90006e-05	3.85557e-05
k__Bacteria;p__Actinobacteria;c__Actinobacteria;o__Actinomycetales;f__Intrasporangiaceae;g__Terracoccus	0.000187593	0.000110084	8.44966e-05	0.000136349	0.000128233	5.70077e-05	0.000355261	0.000304009	0.000481946
k__Bacteria;p__Actinobacteria;c__Actinobacteria;o__Actinomycetales;f__Kineosporiaceae;Other	1.87593e-05	3.66946e-05	3.37986e-05	0.000257548	7.32762e-05	0.000114015	0.000138157	0.000209006	0.000250612
k__Bacteria;p__Actinobacteria;c__Actinobacteria;o__Actinomycetales;f__Microbacteriaceae;g__	0.00170709	0.0020182	0.00212931	0.000893845	0.000824357	0.000883619	0.00461839	0.00733422	0.00854009
k__Bacteria;p__Actinobacteria;c__Actinobacteria;o__Actinomycetales;f__Microbacteriaceae;g__Candidatus Aquiluna	0	0	1.68993e-05	1.51499e-05	0	0	0	0	0
k__Bacteria;p__Actinobacteria;c__Actinobacteria;o__Actinomycetales;f__Microbacteriaceae;g__Cryocola	0	0	0	0	0	0	3.94734e-05	7.60023e-05	0.000115667
k__Bacteria;p__Actinobacteria;c__Actinobacteria;o__Actinomycetales;f__Microbacteriaceae;g__Frigoribacterium	7.5037e-05	5.50418e-05	6.75973e-05	3.02998e-05	1.8319e-05	2.85038e-05	0.000453944	0.000589018	0.000828948
k__Bacteria;p__Actinobacteria;c__Actinobacteria;o__Actinomycetales;f__Microbacteriaceae;g__Salinibacterium	0	0	0	0	0	0	3.94734e-05	1.90006e-05	3.85557e-05
k__Bacteria;p__Actinobacteria;c__Actinobacteria;o__Actinomycetales;f__Micrococcaceae;g__Arthrobacter	0.00135067	0.00108249	0.00141954	0.00231794	0.00217997	0.00171023	0.00846705	0.0105453	0.0182754
k__Bacteria;p__Actinobacteria;c__Actinobacteria;o__Actinomycetales;f__Micrococcaceae;g__Kocuria	0.00024387	0.000348598	0.000388684	0.000363598	0.000256467	0.000285038	0.000473681	0.000551017	0.000636169
k__Bacteria;p__Actinobacteria;c__Actinobacteria;o__Actinomycetales;f__Micrococcaceae;g__Micrococcus	0.00120059	0.00113753	0.00116605	0.00125744	0.00111746	0.000940627	0.00173683	0.00193806	0.0025254
k__Bacteria;p__Actinobacteria;c__Actinobacteria;o__Actinomycetales;f__Micrococcaceae;g__Nesterenkonia	5.62778e-05	3.66946e-05	1.68993e-05	1.51499e-05	3.66381e-05	0	5.92101e-05	9.50029e-05	9.63893e-05
k__Bacteria;p__Actinobacteria;c__Actinobacteria;o__Actinomycetales;f__Micrococcaceae;g__Rothia	7.5037e-05	0.000110084	8.44966e-05	0.000106049	0.000146552	8.55115e-05	9.86836e-05	9.50029e-05	0.000212056
k__Bacteria;p__Actinobacteria;c__Actinobacteria;o__Actinomycetales;f__Micromonosporaceae;Other	0.000619056	0.000715544	0.000675973	0.000363598	0.000256467	0.000228031	0.00151973	0.0031921	0.00296879
k__Bacteria;p__Actinobacteria;c__Actinobacteria;o__Actinomycetales;f__Micromonosporaceae;g__	0.000112556	0.000256862	0.000337986	0.000590846	0.000403019	0.000256535	0.000374998	0.000437013	0.000424113
k__Bacteria;p__Actinobacteria;c__Actinobacteria;o__Actinomycetales;f__Micromonosporaceae;g__Actinoplanes	1.87593e-05	3.66946e-05	6.75973e-05	4.54497e-05	3.66381e-05	2.85038e-05	0.000276314	0.000361011	0.000385557
k__Bacteria;p__Actinobacteria;c__Actinobacteria;o__Actinomycetales;f__Micromonosporaceae;g__Catellatospora	0	0	0	0	0	0	1.97367e-05	7.60023e-05	1.92779e-05
k__Bacteria;p__Actinobacteria;c__Actinobacteria;o__Actinomycetales;f__Micromonosporaceae;g__Dactylosporangium	1.87593e-05	3.66946e-05	3.37986e-05	0.000106049	1.8319e-05	0	0.00017763	0.000684021	0.000347001
k__Bacteria;p__Actinobacteria;c__Actinobacteria;o__Actinomycetales;f__Micromonosporaceae;g__Pilimelia	0.000393945	0.000348598	0.000287288	0.000454497	0.000219829	0.000114015	0.000138157	0.000304009	0.000308446
k__Bacteria;p__Actinobacteria;c__Actinobacteria;o__Actinomycetales;f__Mycobacteriaceae;g__Mycobacterium	0.000731611	0.00060546	0.000895664	0.00107564	0.000677805	0.000684092	0.000967099	0.00140604	0.00163862
k__Bacteria;p__Actinobacteria;c__Actinobacteria;o__Actinomycetales;f__Nakamurellaceae;g__	0.00125687	0.00141274	0.0023828	0.00195434	0.00137393	0.00131118	0.0031184	0.00359111	0.00483874
k__Bacteria;p__Actinobacteria;c__Actinobacteria;o__Actinomycetales;f__Nocardiaceae;g__Nocardia	1.87593e-05	0	0	3.02998e-05	0	0	0	3.80011e-05	0
k__Bacteria;p__Actinobacteria;c__Actinobacteria;o__Actinomycetales;f__Nocardiaceae;g__Rhodococcus	9.37963e-05	3.66946e-05	0.000152094	0.000151499	0.000201509	8.55115e-05	9.86836e-05	0.000152005	0.000347001
k__Bacteria;p__Actinobacteria;c__Actinobacteria;o__Actinomycetales;f__Nocardioidaceae;g__	0.000487741	0.000495376	0.000473181	0.000484797	0.000403019	0.000256535	0.00461839	0.00294509	0.0040869
k__Bacteria;p__Actinobacteria;c__Actinobacteria;o__Actinomycetales;f__Nocardioidaceae;g__Aeromicrobium	0.00026263	0.000238515	0.000321087	0.000181799	0.000256467	0.000228031	0.000473681	0.00066502	0.000790392
k__Bacteria;p__Actinobacteria;c__Actinobacteria;o__Actinomycetales;f__Nocardioidaceae;g__Nocardioides	0.000600296	0.000587113	0.000405584	0.000318148	0.000274786	0.000285038	0.000453944	0.000380011	0.000501224
k__Bacteria;p__Actinobacteria;c__Actinobacteria;o__Actinomycetales;f__Pseudonocardiaceae;Other	1.87593e-05	0	0	0.000136349	5.49571e-05	2.85038e-05	0	0	0
k__Bacteria;p__Actinobacteria;c__Actinobacteria;o__Actinomycetales;f__Pseudonocardiaceae;g__	0	1.83473e-05	0	1.51499e-05	1.8319e-05	5.70077e-05	0.000532891	0.00066502	0.000655447
k__Bacteria;p__Actinobacteria;c__Actinobacteria;o__Actinomycetales;f__Pseudonocardiaceae;g__Amycolatopsis	0	1.83473e-05	0	6.05996e-05	0	0	0	3.80011e-05	1.92779e-05
k__Bacteria;p__Actinobacteria;c__Actinobacteria;o__Actinomycetales;f__Pseudonocardiaceae;g__Pseudonocardia	0.00118183	0.00124761	0.00162233	0.00766585	0.003847	0.0022518	0.00106578	0.00144404	0.00142656
k__Bacteria;p__Actinobacteria;c__Actinobacteria;o__Actinomycetales;f__Sporichthyaceae;g__	5.62778e-05	9.17364e-05	6.75973e-05	7.57495e-05	1.8319e-05	2.85038e-05	7.89468e-05	0.000190006	3.85557e-05
k__Bacteria;p__Actinobacteria;c__Actinobacteria;o__Actinomycetales;f__Streptomycetaceae;g__Streptomyces	7.5037e-05	5.50418e-05	5.06979e-05	6.05996e-05	0.000146552	2.85038e-05	0.00017763	0.000114003	0.000327723
k__Bacteria;p__Actinobacteria;c__Actinobacteria;o__Actinomycetales;f__Streptosporangiaceae;Other	0	0	0	0	0	0	5.92101e-05	0	1.92779e-05
k__Bacteria;p__Actinobacteria;c__Actinobacteria;o__Actinomycetales;f__Streptosporangiaceae;g__Sphaerisporangium	0	0	0	0	0	0	1.97367e-05	1.90006e-05	5.78336e-05
k__Bacteria;p__Actinobacteria;c__Actinobacteria;o__Actinomycetales;f__Streptosporangiaceae;g__Streptosporangium	0	0	3.37986e-05	0	3.66381e-05	0	3.94734e-05	3.80011e-05	0.000154223
k__Bacteria;p__Actinobacteria;c__Actinobacteria;o__Actinomycetales;f__Williamsiaceae;g__Williamsia	0	0	3.37986e-05	3.02998e-05	1.8319e-05	2.85038e-05	0	0	5.78336e-05
k__Bacteria;p__Actinobacteria;c__Actinobacteria;o__Bifidobacteriales;f__Bifidobacteriaceae;Other	0	3.66946e-05	1.68993e-05	1.51499e-05	0	0	0	0	1.92779e-05
k__Bacteria;p__Actinobacteria;c__Actinobacteria;o__WCHB1-81;f__;g__	1.87593e-05	1.83473e-05	8.44966e-05	1.51499e-05	1.8319e-05	8.55115e-05	3.94734e-05	1.90006e-05	3.85557e-05
k__Bacteria;p__Actinobacteria;c__Actinobacteria;o__WCHB1-81;f__55_st3;g__	3.75185e-05	5.50418e-05	5.06979e-05	1.51499e-05	5.49571e-05	5.70077e-05	0	3.80011e-05	7.71114e-05
k__Bacteria;p__Actinobacteria;c__Actinobacteria;o__WCHB1-81;f__At425_EubF1;g__	7.5037e-05	5.50418e-05	1.68993e-05	9.08995e-05	9.15952e-05	0	7.89468e-05	7.60023e-05	1.92779e-05
k__Bacteria;p__Actinobacteria;c__MB-A2-108;o__;f__;g__	0	0	0	0	1.8319e-05	0	1.97367e-05	0	0
k__Bacteria;p__Actinobacteria;c__MB-A2-108;o__0319-7L14;f__;g__	0.0005065	0.000275209	0.000422483	0.000530247	0.000476295	0.000598581	0.000967099	0.00098803	0.00109884
k__Bacteria;p__Actinobacteria;c__Nitriliruptoria;o__Nitriliruptorales;f__Nitriliruptoraceae;g__	1.87593e-05	1.83473e-05	1.68993e-05	0	0	5.70077e-05	7.89468e-05	0	1.92779e-05
k__Bacteria;p__Actinobacteria;c__Nitriliruptoria;o__Nitriliruptorales;f__Nitriliruptoraceae;g__Nitriliruptor	0	7.33891e-05	0	1.51499e-05	3.66381e-05	0.000114015	1.97367e-05	1.90006e-05	1.92779e-05
k__Bacteria;p__Actinobacteria;c__OPB41;o__;f__;g__	0	0	3.37986e-05	3.02998e-05	0	2.85038e-05	0	0	1.92779e-05
k__Bacteria;p__Actinobacteria;c__Thermoleophilia;o__Gaiellales;f__;g__	0.0016133	0.00192646	0.00283908	0.00278758	0.00197846	0.00131118	0.000611838	0.000722022	0.000848225
k__Bacteria;p__Actinobacteria;c__Thermoleophilia;o__Gaiellales;f__AK1AB1_02E;g__	3.75185e-05	1.83473e-05	3.37986e-05	7.57495e-05	3.66381e-05	2.85038e-05	0.000138157	0.000266008	0.000192779
k__Bacteria;p__Actinobacteria;c__Thermoleophilia;o__Gaiellales;f__Gaiellaceae;g__	0.00930459	0.00875165	0.0133505	0.00575697	0.00745585	0.00684092	0.00576312	0.00634619	0.00780753
k__Bacteria;p__Actinobacteria;c__Thermoleophilia;o__Solirubrobacterales;Other;Other	5.62778e-05	7.33891e-05	3.37986e-05	3.02998e-05	1.8319e-05	0	0	0	0
k__Bacteria;p__Actinobacteria;c__Thermoleophilia;o__Solirubrobacterales;f__;g__	0.00568406	0.00610964	0.00654003	0.00440862	0.00432329	0.00344896	0.00740127	0.0110013	0.011239
k__Bacteria;p__Actinobacteria;c__Thermoleophilia;o__Solirubrobacterales;f__Conexibacteraceae;g__	0.00418332	0.0037245	0.00505289	0.00110594	0.0007694	0.000256535	9.86836e-05	0.000114003	0.000173501
k__Bacteria;p__Actinobacteria;c__Thermoleophilia;o__Solirubrobacterales;f__Conexibacteraceae;g__Conexibacter	0.000150074	0.000165125	0.000185892	0.000106049	0.000201509	0.000228031	0.000315787	0.000475014	0.000713281
k__Bacteria;p__Actinobacteria;c__Thermoleophilia;o__Solirubrobacterales;f__Patulibacteraceae;g__	0.000712852	0.000532071	0.00072667	0.00101504	0.00095259	0.000399054	9.86836e-05	0.000247007	0.000134945
k__Bacteria;p__Actinobacteria;c__Thermoleophilia;o__Solirubrobacterales;f__Patulibacteraceae;g__Patulibacter	0	1.83473e-05	1.68993e-05	0	0	0	1.97367e-05	0	1.92779e-05
k__Bacteria;p__Actinobacteria;c__Thermoleophilia;o__Solirubrobacterales;f__Solirubrobacteraceae;g__	0.000525259	0.00060546	0.000659073	0.000757495	0.000549571	0.000256535	0.00157894	0.00241307	0.00273745
k__Bacteria;p__Armatimonadetes;c__0319-6E2;o__;f__;g__	0	7.33891e-05	8.44966e-05	0.000151499	9.15952e-05	0.000171023	0.000335524	0.00034201	0.000289168
k__Bacteria;p__Armatimonadetes;c__Armatimonadia;o__Armatimonadales;f__Armatimonadaceae;g__	3.75185e-05	7.33891e-05	5.06979e-05	0	5.49571e-05	2.85038e-05	0.000394734	0.000304009	0.000192779
k__Bacteria;p__Armatimonadetes;c__Armatimonadia;o__Armatimonadales;f__Armatimonadaceae;g__Armatimonas	0	1.83473e-05	0	0	0	0	7.89468e-05	3.80011e-05	9.63893e-05
k__Bacteria;p__Armatimonadetes;c__Armatimonadia;o__FW68;f__;g__	3.75185e-05	5.50418e-05	6.75973e-05	1.51499e-05	0	0	0	0	0
k__Bacteria;p__Armatimonadetes;c__Chthonomonadetes;o__Chthonomonadales;f__Chthonomonadaceae;g__	0.000619056	0.000660502	0.000506979	0.000939294	0.000787719	0.00105464	0.000335524	0.000266008	0.000115667
k__Bacteria;p__Armatimonadetes;c__Chthonomonadetes;o__Chthonomonadales;f__Chthonomonadaceae;g__Chthonomonas	0.000112556	7.33891e-05	3.37986e-05	6.05996e-05	1.8319e-05	5.70077e-05	0.000197367	0.000399012	0.000250612
k__Bacteria;p__Armatimonadetes;c__Chthonomonadetes;o__SJA-22;f__;g__	1.87593e-05	3.66946e-05	5.06979e-05	3.02998e-05	3.66381e-05	0	0.00011842	0.000133004	0.000134945
k__Bacteria;p__Armatimonadetes;c__SHA-37;o__;f__;g__	3.75185e-05	3.66946e-05	1.68993e-05	0.000181799	0.000109914	0.000313542	0	0	0
k__Bacteria;p__Armatimonadetes;c__SJA-176;o__RB046;f__;g__	1.87593e-05	0	1.68993e-05	3.02998e-05	1.8319e-05	0	0	3.80011e-05	0
k__Bacteria;p__Armatimonadetes;c__SJA-176;o__TP122;f__;g__	0	0	0	0	3.66381e-05	0	0	0	0
k__Bacteria;p__Armatimonadetes;c__[Fimbriimonadia];o__[Fimbriimonadales];f__[Fimbriimonadaceae];Other	0	0	0	0	0	0	3.94734e-05	1.90006e-05	5.78336e-05
k__Bacteria;p__Armatimonadetes;c__[Fimbriimonadia];o__[Fimbriimonadales];f__[Fimbriimonadaceae];g__Fimbriimonas	0.000168833	0.000110084	0.000185892	0.000121199	9.15952e-05	0	0.000315787	0.000266008	0.000385557
k__Bacteria;p__BHI80-139;c__;o__;f__;g__	3.75185e-05	1.83473e-05	5.06979e-05	3.02998e-05	0	0	0.000197367	9.50029e-05	9.63893e-05
k__Bacteria;p__BRC1;c__NPL-UPA2;o__;f__;g__	0	0	1.68993e-05	4.54497e-05	0	0	3.94734e-05	0	1.92779e-05
k__Bacteria;p__BRC1;c__PRR-11;o__;f__;g__	0.000131315	0.000165125	8.44966e-05	0.000196949	0.000109914	0.000199527	0.000315787	0.00032301	0.000173501
k__Bacteria;p__Bacteroidetes;Other;Other;Other;Other	3.75185e-05	1.83473e-05	5.06979e-05	0	0	2.85038e-05	0	3.80011e-05	1.92779e-05
k__Bacteria;p__Bacteroidetes;c__Bacteroidia;o__Bacteroidales;f__;g__	0.00180089	0.00172464	0.00187582	0.00162104	0.00197846	0.00179574	0.00197367	0.00184306	0.00275673
k__Bacteria;p__Bacteroidetes;c__Bacteroidia;o__Bacteroidales;f__Marinilabiaceae;g__	0	5.50418e-05	0	1.51499e-05	1.8319e-05	0	1.97367e-05	0	0
k__Bacteria;p__Bacteroidetes;c__Bacteroidia;o__Bacteroidales;f__Porphyromonadaceae;g__	1.87593e-05	3.66946e-05	8.44966e-05	4.54497e-05	5.49571e-05	0.000114015	9.86836e-05	3.80011e-05	0.000115667
k__Bacteria;p__Bacteroidetes;c__Bacteroidia;o__Bacteroidales;f__Porphyromonadaceae;g__Paludibacter	1.87593e-05	5.50418e-05	5.06979e-05	3.02998e-05	7.32762e-05	0.000114015	5.92101e-05	1.90006e-05	7.71114e-05
k__Bacteria;p__Bacteroidetes;c__Bacteroidia;o__Bacteroidales;f__Porphyromonadaceae;g__Parabacteroides	1.87593e-05	1.83473e-05	0	0	0	0	0	0	0
k__Bacteria;p__Bacteroidetes;c__Bacteroidia;o__Bacteroidales;f__Prevotellaceae;g__Prevotella	7.5037e-05	0.000110084	6.75973e-05	0.000106049	9.15952e-05	8.55115e-05	5.92101e-05	7.60023e-05	9.63893e-05
k__Bacteria;p__Bacteroidetes;c__Bacteroidia;o__Bacteroidales;f__Rikenellaceae;g__Blvii28	0.000131315	3.66946e-05	0.000101396	0.000106049	5.49571e-05	0.000199527	0.000256577	3.80011e-05	7.71114e-05
k__Bacteria;p__Bacteroidetes;c__Bacteroidia;o__Bacteroidales;f__SB-1;g__	0.000318907	0.000293556	0.000270389	0.000242399	0.000403019	0.000256535	0.000394734	0.00034201	0.000616891
k__Bacteria;p__Bacteroidetes;c__Bacteroidia;o__Bacteroidales;f__[Paraprevotellaceae];g__[Prevotella]	0	1.83473e-05	3.37986e-05	0	1.8319e-05	0	0	0	5.78336e-05
k__Bacteria;p__Bacteroidetes;c__Cytophagia;o__Cytophagales;f__;g__	0	0	0	4.54497e-05	1.8319e-05	0	0.000138157	3.80011e-05	7.71114e-05
k__Bacteria;p__Bacteroidetes;c__Cytophagia;o__Cytophagales;f__Cyclobacteriaceae;g__	0.00298272	0.0033392	0.00332916	0.00257548	0.00344398	0.00376251	0.00422366	0.00376211	0.00524358
k__Bacteria;p__Bacteroidetes;c__Cytophagia;o__Cytophagales;f__Cytophagaceae;Other	5.62778e-05	5.50418e-05	6.75973e-05	0	0	0	0	0	0
k__Bacteria;p__Bacteroidetes;c__Cytophagia;o__Cytophagales;f__Cytophagaceae;g__	0.00440843	0.00548584	0.00395444	0.000409048	0.000751081	0.000684092	0.00582233	0.00577617	0.00859792
k__Bacteria;p__Bacteroidetes;c__Cytophagia;o__Cytophagales;f__Cytophagaceae;g__Adhaeribacter	0.000131315	0.000183473	0.000202792	0	0	0	0.000256577	0.000475014	0.000443391
k__Bacteria;p__Bacteroidetes;c__Cytophagia;o__Cytophagales;f__Cytophagaceae;g__Cytophaga	5.62778e-05	7.33891e-05	6.75973e-05	0	5.49571e-05	0	1.97367e-05	3.80011e-05	3.85557e-05
k__Bacteria;p__Bacteroidetes;c__Cytophagia;o__Cytophagales;f__Cytophagaceae;g__Dyadobacter	3.75185e-05	3.66946e-05	3.37986e-05	4.54497e-05	9.15952e-05	5.70077e-05	0.000335524	0.000551017	0.000771114
k__Bacteria;p__Bacteroidetes;c__Cytophagia;o__Cytophagales;f__Cytophagaceae;g__Emticicia	1.87593e-05	1.83473e-05	0	0	1.8319e-05	0	0.000335524	0.000266008	0.000192779
k__Bacteria;p__Bacteroidetes;c__Cytophagia;o__Cytophagales;f__Cytophagaceae;g__Flectobacillus	0	0	0	0	0	0	0.000394734	0.000532016	0.000559058
k__Bacteria;p__Bacteroidetes;c__Cytophagia;o__Cytophagales;f__Cytophagaceae;g__Hymenobacter	5.62778e-05	3.66946e-05	3.37986e-05	7.57495e-05	9.15952e-05	5.70077e-05	0.00017763	0.000228007	0.000308446
k__Bacteria;p__Bacteroidetes;c__Cytophagia;o__Cytophagales;f__Cytophagaceae;g__Larkinella	0	0	0	0	3.66381e-05	0	5.92101e-05	5.70017e-05	5.78336e-05
k__Bacteria;p__Bacteroidetes;c__Cytophagia;o__Cytophagales;f__Cytophagaceae;g__Spirosoma	5.62778e-05	9.17364e-05	0.000101396	1.51499e-05	3.66381e-05	8.55115e-05	0.000217104	0.000209006	0.000462668
k__Bacteria;p__Bacteroidetes;c__Cytophagia;o__Cytophagales;f__Flammeovirgaceae;g__	0	1.83473e-05	0.000118295	3.02998e-05	0	2.85038e-05	3.94734e-05	1.90006e-05	1.92779e-05
k__Bacteria;p__Bacteroidetes;c__Flavobacteriia;o__Flavobacteriales;f__;g__	0	3.66946e-05	3.37986e-05	3.02998e-05	1.8319e-05	5.70077e-05	0	3.80011e-05	0
k__Bacteria;p__Bacteroidetes;c__Flavobacteriia;o__Flavobacteriales;f__Cryomorphaceae;g__	5.62778e-05	0.000146778	1.68993e-05	0.000106049	7.32762e-05	0.000114015	0.00258551	0.00165305	0.00260251
k__Bacteria;p__Bacteroidetes;c__Flavobacteriia;o__Flavobacteriales;f__Cryomorphaceae;g__Fluviicola	0	0	0	0	0	5.70077e-05	0	0	0.000154223
k__Bacteria;p__Bacteroidetes;c__Flavobacteriia;o__Flavobacteriales;f__Flavobacteriaceae;g__	0.000168833	9.17364e-05	0.00023659	0.000151499	0.000238148	0.000256535	0.00011842	0.000190006	0.000192779
k__Bacteria;p__Bacteroidetes;c__Flavobacteriia;o__Flavobacteriales;f__Flavobacteriaceae;g__Aequorivita	0	1.83473e-05	3.37986e-05	0	1.8319e-05	5.70077e-05	0	1.90006e-05	0
k__Bacteria;p__Bacteroidetes;c__Flavobacteriia;o__Flavobacteriales;f__Flavobacteriaceae;g__Arenibacter	0.000581537	0.000513724	0.000861865	0.000666596	0.000641167	0.000855115	0.000671048	0.000836025	0.000790392
k__Bacteria;p__Bacteroidetes;c__Flavobacteriia;o__Flavobacteriales;f__Flavobacteriaceae;g__Flavobacterium	0.00647195	0.00702701	0.0119309	0.000348448	0.000457976	0.00037055	0.00459865	0.00376211	0.00616891
k__Bacteria;p__Bacteroidetes;c__Flavobacteriia;o__Flavobacteriales;f__Flavobacteriaceae;g__Gillisia	0.000450222	0.000788933	0.000861865	0.000499947	0.00095259	0.000655588	0.00108552	0.000874026	0.00123378
k__Bacteria;p__Bacteroidetes;c__Flavobacteriia;o__Flavobacteriales;f__Flavobacteriaceae;g__Muricauda	1.87593e-05	0	6.75973e-05	9.08995e-05	9.15952e-05	5.70077e-05	7.89468e-05	7.60023e-05	1.92779e-05
k__Bacteria;p__Bacteroidetes;c__Flavobacteriia;o__Flavobacteriales;f__Flavobacteriaceae;g__Psychroserpens	1.87593e-05	0	3.37986e-05	0	0	2.85038e-05	1.97367e-05	0	3.85557e-05
k__Bacteria;p__Bacteroidetes;c__Flavobacteriia;o__Flavobacteriales;f__Flavobacteriaceae;g__Salegentibacter	0.00664078	0.00695362	0.00821307	0.00705986	0.00978237	0.00786706	0.00986836	0.00853126	0.0103715
k__Bacteria;p__Bacteroidetes;c__Flavobacteriia;o__Flavobacteriales;f__Flavobacteriaceae;g__Salinimicrobium	0	0	0	1.51499e-05	0	0	1.97367e-05	0	0
k__Bacteria;p__Bacteroidetes;c__Flavobacteriia;o__Flavobacteriales;f__Flavobacteriaceae;g__Winogradskyella	7.5037e-05	7.33891e-05	5.06979e-05	3.02998e-05	9.15952e-05	0	3.94734e-05	3.80011e-05	3.85557e-05
k__Bacteria;p__Bacteroidetes;c__Flavobacteriia;o__Flavobacteriales;f__[Weeksellaceae];g__	1.87593e-05	0	1.68993e-05	0	1.8319e-05	0	3.94734e-05	0	7.71114e-05
k__Bacteria;p__Bacteroidetes;c__Flavobacteriia;o__Flavobacteriales;f__[Weeksellaceae];g__Chryseobacterium	0.000131315	7.33891e-05	8.44966e-05	4.54497e-05	3.66381e-05	2.85038e-05	7.89468e-05	0.000133004	0.000154223
k__Bacteria;p__Bacteroidetes;c__Flavobacteriia;o__Flavobacteriales;f__[Weeksellaceae];g__Cloacibacterium	0.000206352	0.000293556	0.000168993	0.000227249	0.000366381	0.000399054	0.000217104	0.000475014	0.000385557
k__Bacteria;p__Bacteroidetes;c__Sphingobacteriia;o__Sphingobacteriales;f__;g__	0.00322659	0.00444004	0.00393754	0.00184829	0.00311424	0.00173873	0.0029013	0.00286909	0.00372063
k__Bacteria;p__Bacteroidetes;c__Sphingobacteriia;o__Sphingobacteriales;f__Sphingobacteriaceae;g__	0.00309528	0.00284383	0.00535708	0.000651446	0.000787719	0.000541573	0.00157894	0.00142504	0.0025254
k__Bacteria;p__Bacteroidetes;c__Sphingobacteriia;o__Sphingobacteriales;f__Sphingobacteriaceae;g__Pedobacter	0.000393945	0.000366946	0.000337986	0.000136349	0.000109914	0.000199527	0.000907889	0.000817025	0.001041
k__Bacteria;p__Bacteroidetes;c__Sphingobacteriia;o__Sphingobacteriales;f__Sphingobacteriaceae;g__Sphingobacterium	5.62778e-05	3.66946e-05	0.000118295	9.08995e-05	5.49571e-05	2.85038e-05	1.97367e-05	3.80011e-05	5.78336e-05
k__Bacteria;p__Bacteroidetes;c__VC2_1_Bac22;o__;f__;g__	0	0	0	1.51499e-05	1.8319e-05	8.55115e-05	1.97367e-05	3.80011e-05	5.78336e-05
k__Bacteria;p__Bacteroidetes;c__[Saprospirae];o__[Saprospirales];f__;g__	9.37963e-05	0.000128431	0.000101396	9.08995e-05	5.49571e-05	0.000142519	9.86836e-05	0.000133004	0.000134945
k__Bacteria;p__Bacteroidetes;c__[Saprospirae];o__[Saprospirales];f__Chitinophagaceae;Other	0.000468982	0.000678849	0.000709771	0.000681746	0.00119074	0.00122566	0.000197367	0.000304009	0.000424113
k__Bacteria;p__Bacteroidetes;c__[Saprospirae];o__[Saprospirales];f__Chitinophagaceae;g__	0.018159	0.0209893	0.0301653	0.015256	0.0207005	0.0198957	0.0239209	0.0237697	0.0387678
k__Bacteria;p__Bacteroidetes;c__[Saprospirae];o__[Saprospirales];f__Chitinophagaceae;g__Flavihumibacter	7.5037e-05	7.33891e-05	6.75973e-05	4.54497e-05	5.49571e-05	2.85038e-05	0.000414471	0.000361011	0.000655447
k__Bacteria;p__Bacteroidetes;c__[Saprospirae];o__[Saprospirales];f__Chitinophagaceae;g__Flavisolibacter	0.000450222	0.000477029	0.00074357	0.000651446	0.000549571	0.000684092	0.00211183	0.00216606	0.00431824
k__Bacteria;p__Bacteroidetes;c__[Saprospirae];o__[Saprospirales];f__Chitinophagaceae;g__Sediminibacterium	0.000450222	0.000366946	0.000675973	9.08995e-05	0.000128233	2.85038e-05	0.00011842	0.000114003	0.000289168
k__Bacteria;p__Bacteroidetes;c__[Saprospirae];o__[Saprospirales];f__Chitinophagaceae;g__Segetibacter	5.62778e-05	7.33891e-05	8.44966e-05	3.02998e-05	1.8319e-05	2.85038e-05	0.000157894	0.000152005	0.000308446
k__Bacteria;p__Bacteroidetes;c__[Saprospirae];o__[Saprospirales];f__Saprospiraceae;g__	0.000206352	0.000146778	0.000202792	0.000121199	0.000201509	0.000399054	0.00469734	0.00490215	0.00742197
k__Bacteria;p__Bacteroidetes;c__[Saprospirae];o__[Saprospirales];f__Saprospiraceae;g__Haliscomenobacter	0	1.83473e-05	1.68993e-05	0	0	0	0	1.90006e-05	5.78336e-05
k__Bacteria;p__CD12;c__;o__;f__;g__	0.000337667	0.000330251	0.000439382	0.000484797	0.000512933	0.000427558	0.000611838	0.00034201	0.000559058
k__Bacteria;p__Caldiserica;c__WCHB1-03;o__;f__;g__	9.37963e-05	0.000183473	0.000202792	0.000212099	0.000256467	0.000199527	0.000256577	0.000152005	0.000192779
k__Bacteria;p__Chlamydiae;c__Chlamydiia;o__Chlamydiales;Other;Other	1.87593e-05	0	3.37986e-05	3.02998e-05	0	0	0	0	0
k__Bacteria;p__Chlamydiae;c__Chlamydiia;o__Chlamydiales;f__;g__	7.5037e-05	3.66946e-05	1.68993e-05	1.51499e-05	5.49571e-05	8.55115e-05	5.92101e-05	0.000133004	5.78336e-05
k__Bacteria;p__Chlamydiae;c__Chlamydiia;o__Chlamydiales;f__Parachlamydiaceae;Other	0	0	0	0	0	0	0	5.70017e-05	3.85557e-05
k__Bacteria;p__Chlamydiae;c__Chlamydiia;o__Chlamydiales;f__Parachlamydiaceae;g__	3.75185e-05	0	1.68993e-05	1.51499e-05	0	2.85038e-05	0	0	1.92779e-05
k__Bacteria;p__Chlamydiae;c__Chlamydiia;o__Chlamydiales;f__Parachlamydiaceae;g__Candidatus Protochlamydia	1.87593e-05	3.66946e-05	6.75973e-05	6.05996e-05	1.8319e-05	5.70077e-05	0	3.80011e-05	0
k__Bacteria;p__Chlamydiae;c__Chlamydiia;o__Chlamydiales;f__Rhabdochlamydiaceae;g__Candidatus Rhabdochlamydia	0.000112556	0.000275209	0.000202792	0.000121199	0.000128233	0.000171023	3.94734e-05	3.80011e-05	1.92779e-05
k__Bacteria;p__Chlorobi;c__;o__;f__;g__	5.62778e-05	0.000128431	5.06979e-05	0.000106049	0.000109914	2.85038e-05	0.000217104	0.000114003	0.000154223
k__Bacteria;p__Chlorobi;c__BSV26;o__A89;f__;g__	0	0	0	0	0	0	0	0	3.85557e-05
k__Bacteria;p__Chlorobi;c__BSV26;o__C20;f__;g__	0	0	1.68993e-05	0	0	2.85038e-05	0	0	0
k__Bacteria;p__Chlorobi;c__BSV26;o__PK329;f__;g__	1.87593e-05	5.50418e-05	3.37986e-05	4.54497e-05	5.49571e-05	0	3.94734e-05	5.70017e-05	0.000115667
k__Bacteria;p__Chlorobi;c__Ignavibacteria;o__Ignavibacteriales;f__Ignavibacteriaceae;g__	1.87593e-05	1.83473e-05	0	0	1.8319e-05	2.85038e-05	1.97367e-05	1.90006e-05	1.92779e-05
k__Bacteria;p__Chlorobi;c__OPB56;o__;f__;g__	0	3.66946e-05	5.06979e-05	4.54497e-05	3.66381e-05	0.000114015	0.000217104	0.000152005	0.000250612
k__Bacteria;p__Chlorobi;c__SJA-28;o__;f__;g__	5.62778e-05	0.000146778	8.44966e-05	7.57495e-05	9.15952e-05	2.85038e-05	0.000611838	0.000418013	0.000732558
k__Bacteria;p__Chloroflexi;Other;Other;Other;Other	0	0.00020182	3.37986e-05	0	1.8319e-05	0	1.97367e-05	0.000114003	3.85557e-05
k__Bacteria;p__Chloroflexi;c__;o__;f__;g__	0.000112556	0.000165125	0.000101396	0.000106049	5.49571e-05	0.000142519	9.86836e-05	0.000171005	9.63893e-05
k__Bacteria;p__Chloroflexi;c__Anaerolineae;Other;Other;Other	5.62778e-05	0.000238515	0.000118295	0.000151499	0.000109914	0.000114015	1.97367e-05	0	1.92779e-05
k__Bacteria;p__Chloroflexi;c__Anaerolineae;o__;f__;g__	0.000337667	0.000275209	0.000321087	0.000499947	0.0003847	0.000285038	0.000967099	0.000912027	0.000732558
k__Bacteria;p__Chloroflexi;c__Anaerolineae;o__A31;f__;g__	0.00026263	0.000183473	0.000304188	0.000424197	0.000329743	0.000456061	0.000256577	0.000266008	0.000462668
k__Bacteria;p__Chloroflexi;c__Anaerolineae;o__A31;f__S47;g__	0.00217607	0.00214663	0.00160543	0.00640841	0.0049095	0.00367699	0.00169736	0.00171005	0.00192779
k__Bacteria;p__Chloroflexi;c__Anaerolineae;o__Anaerolineales;f__Anaerolinaceae;g__	0.000694093	0.000568766	0.000608375	0.000681746	0.000842676	0.000712596	0.00108552	0.000741022	0.000790392
k__Bacteria;p__Chloroflexi;c__Anaerolineae;o__Anaerolineales;f__Anaerolinaceae;g__Anaerolinea	5.62778e-05	7.33891e-05	5.06979e-05	0.000181799	0.000128233	8.55115e-05	0.000157894	0.000114003	0.000134945
k__Bacteria;p__Chloroflexi;c__Anaerolineae;o__Anaerolineales;f__Anaerolinaceae;g__Longilinea	0.000150074	9.17364e-05	5.06979e-05	0.000121199	3.66381e-05	0.000114015	0.000138157	0.000114003	0.000154223
k__Bacteria;p__Chloroflexi;c__Anaerolineae;o__Anaerolineales;f__Anaerolinaceae;g__T78	0.000318907	0.000128431	0.000287288	0.000242399	0.000311424	0.000427558	0.000355261	0.000418013	0.000173501
k__Bacteria;p__Chloroflexi;c__Anaerolineae;o__Anaerolineales;f__Anaerolinaceae;g__WCHB1-05	0.000206352	0.000110084	0.000135195	0.000136349	0.000164871	0.000142519	0.000335524	0.000171005	7.71114e-05
k__Bacteria;p__Chloroflexi;c__Anaerolineae;o__Ardenscatenales;f__Ardenscatenaceae;g__Ardenscatena	0	0	0	0	0	0	0	7.60023e-05	0.000115667
k__Bacteria;p__Chloroflexi;c__Anaerolineae;o__CFB-26;f__;g__	0	0	0	1.51499e-05	1.8319e-05	0	0	3.80011e-05	0
k__Bacteria;p__Chloroflexi;c__Anaerolineae;o__Caldilineales;f__Caldilineaceae;g__	0.000431463	0.000440335	0.000337986	0.000499947	0.000586209	0.000142519	0.00223025	0.00243207	0.00190851
k__Bacteria;p__Chloroflexi;c__Anaerolineae;o__Caldilineales;f__Caldilineaceae;g__Caldilinea	0	3.66946e-05	0	1.51499e-05	3.66381e-05	2.85038e-05	0.00122368	0.00174805	0.00125306
k__Bacteria;p__Chloroflexi;c__Anaerolineae;o__GCA004;f__;g__	5.62778e-05	7.33891e-05	8.44966e-05	0.000136349	0.00018319	0.000114015	9.86836e-05	7.60023e-05	5.78336e-05
k__Bacteria;p__Chloroflexi;c__Anaerolineae;o__H39;f__;g__	5.62778e-05	0.000110084	1.68993e-05	0.000151499	0.000164871	5.70077e-05	7.89468e-05	7.60023e-05	0.000212056
k__Bacteria;p__Chloroflexi;c__Anaerolineae;o__OPB11;f__;g__	3.75185e-05	0	0	0	0	0	0	1.90006e-05	3.85557e-05
k__Bacteria;p__Chloroflexi;c__Anaerolineae;o__S0208;f__;g__	0	0	0	0	1.8319e-05	0	0.000157894	0.000152005	0.000154223
k__Bacteria;p__Chloroflexi;c__Anaerolineae;o__SBR1031;f__A4b;g__	3.75185e-05	7.33891e-05	5.06979e-05	0.000151499	0.000201509	0.000142519	0.0013421	0.00133004	0.00192779
k__Bacteria;p__Chloroflexi;c__Anaerolineae;o__SBR1031;f__SJA-101;g__	0	0	0	0	0	0	3.94734e-05	0	3.85557e-05
k__Bacteria;p__Chloroflexi;c__Anaerolineae;o__SBR1031;f__oc28;g__	0.000112556	0.000165125	6.75973e-05	1.51499e-05	1.8319e-05	8.55115e-05	1.97367e-05	7.60023e-05	9.63893e-05
k__Bacteria;p__Chloroflexi;c__Anaerolineae;o__SHA-20;f__;g__	0	0	1.68993e-05	3.02998e-05	1.8319e-05	0	3.94734e-05	5.70017e-05	3.85557e-05
k__Bacteria;p__Chloroflexi;c__Anaerolineae;o__SJA-15;f__;g__	0	0	0	1.51499e-05	1.8319e-05	2.85038e-05	0	0	0
k__Bacteria;p__Chloroflexi;c__Anaerolineae;o__envOPS12;f__;g__	0.00026263	0.000311904	0.000202792	0.000242399	0.000238148	0.000228031	0.000355261	0.000380011	0.000404835
k__Bacteria;p__Chloroflexi;c__C0119;o__;f__;g__	0.00103176	0.000697197	0.000794268	0.00239369	0.00133729	0.00162472	0.00017763	0.000266008	0.000154223
k__Bacteria;p__Chloroflexi;c__Chloroflexi;Other;Other;Other	0	1.83473e-05	0	0	1.8319e-05	0	3.94734e-05	0.000171005	1.92779e-05
k__Bacteria;p__Chloroflexi;c__Chloroflexi;o__AKIW781;f__;g__	5.62778e-05	5.50418e-05	3.37986e-05	0.000106049	5.49571e-05	8.55115e-05	0	0	0
k__Bacteria;p__Chloroflexi;c__Chloroflexi;o__Chloroflexales;f__FFCH7168;g__	1.87593e-05	1.83473e-05	1.68993e-05	0	0	0	9.86836e-05	0.000570017	0.000192779
k__Bacteria;p__Chloroflexi;c__Chloroflexi;o__Chloroflexales;f__[Chlorothrixaceae];g__	0.000112556	3.66946e-05	5.06979e-05	0.000136349	1.8319e-05	0.000114015	0.000355261	0.000893027	0.000404835
k__Bacteria;p__Chloroflexi;c__Chloroflexi;o__Herpetosiphonales;f__;g__	1.87593e-05	1.83473e-05	0	0	1.8319e-05	0	0.000592101	0.00174805	0.000713281
k__Bacteria;p__Chloroflexi;c__Chloroflexi;o__[Roseiflexales];f__;g__	0.000468982	0.000733891	0.000321087	1.51499e-05	5.49571e-05	2.85038e-05	0.00167762	0.0031921	0.00229406
k__Bacteria;p__Chloroflexi;c__Chloroflexi;o__[Roseiflexales];f__[Kouleothrixaceae];g__	0.00544019	0.00768751	0.00577957	0.059327	0.0396974	0.0354018	0.00392761	0.0111533	0.00711353
k__Bacteria;p__Chloroflexi;c__Dehalococcoidetes;Other;Other;Other	0.000431463	0.000183473	0.000422483	0.000227249	0.000366381	0.000256535	0.000453944	0.000266008	0.000385557
k__Bacteria;p__Chloroflexi;c__Dehalococcoidetes;o__;f__;g__	3.75185e-05	0.000110084	0.000287288	0.000121199	0.00018319	0.000114015	9.86836e-05	0.000152005	0.000231334
k__Bacteria;p__Chloroflexi;c__Dehalococcoidetes;o__Dehalococcoidales;Other;Other	0	0	0	0	0	0	0	3.80011e-05	0
k__Bacteria;p__Chloroflexi;c__Dehalococcoidetes;o__Dehalococcoidales;f__Dehalococcoidaceae;g__	0	0	1.68993e-05	4.54497e-05	1.8319e-05	0	0	0	0
k__Bacteria;p__Chloroflexi;c__Dehalococcoidetes;o__FS117-23B-02;f__;g__	0.000337667	0.000293556	0.00023659	0.000257548	0.000348062	0.000285038	0.000315787	0.000304009	0.000443391
k__Bacteria;p__Chloroflexi;c__Dehalococcoidetes;o__GIF9;f__;g__	0.00026263	0.000110084	0.000118295	0.000136349	0.000201509	0.000199527	0.000296051	0.000228007	0.000212056
k__Bacteria;p__Chloroflexi;c__Ellin6529;o__;f__;g__	0.0293207	0.0275209	0.0225944	0.0432378	0.0377189	0.0392783	0.0360195	0.0438723	0.0356833
k__Bacteria;p__Chloroflexi;c__Gitt-GS-136;o__;f__;g__	3.75185e-05	0	0	9.08995e-05	5.49571e-05	0.000171023	0.00011842	0.000152005	7.71114e-05
k__Bacteria;p__Chloroflexi;c__Ktedonobacteria;o__B12-WMSP1;f__;g__	0	3.66946e-05	1.68993e-05	0	0	0	0	0	0
k__Bacteria;p__Chloroflexi;c__Ktedonobacteria;o__Elev-1554;f__;g__	3.75185e-05	1.83473e-05	1.68993e-05	1.51499e-05	0	0	0	0	0
k__Bacteria;p__Chloroflexi;c__Ktedonobacteria;o__JG30-KF-AS9;f__;g__	0.000675333	0.000623807	0.000659073	4.54497e-05	5.49571e-05	5.70077e-05	3.94734e-05	0	1.92779e-05
k__Bacteria;p__Chloroflexi;c__Ktedonobacteria;o__Ktedonobacterales;f__Ktedonobacteraceae;g__	0.00121935	0.000990753	0.000929462	0.00198464	0.00104419	0.00114015	0.00011842	5.70017e-05	0.000134945
k__Bacteria;p__Chloroflexi;c__Ktedonobacteria;o__Ktedonobacterales;f__Ktedonobacteraceae;g__FFCH10602	0.000581537	0.000954058	0.00049008	4.54497e-05	0	0	3.94734e-05	1.90006e-05	7.71114e-05
k__Bacteria;p__Chloroflexi;c__Ktedonobacteria;o__TK10;f__;g__	0.000318907	0.000623807	0.000456281	0.000136349	0.000201509	0.000427558	7.89468e-05	0.000114003	9.63893e-05
k__Bacteria;p__Chloroflexi;c__Ktedonobacteria;o__Thermogemmatisporales;f__Thermogemmatisporaceae;g__	0.0730298	0.0594819	0.0686957	0.00242399	0.00185022	0.00239432	0.00100657	0.000893027	0.000867503
k__Bacteria;p__Chloroflexi;c__P2-11E;o__;f__;g__	0	3.66946e-05	0	1.51499e-05	9.15952e-05	8.55115e-05	3.94734e-05	0	0
k__Bacteria;p__Chloroflexi;c__S085;o__;f__;g__	0.00198848	0.00275209	0.00162233	0.00384808	0.00278449	0.00270786	0.00532891	0.0107733	0.0057448
k__Bacteria;p__Chloroflexi;c__SHA-26;o__;f__;g__	1.87593e-05	5.50418e-05	1.68993e-05	3.02998e-05	7.32762e-05	5.70077e-05	0.000532891	0.00108303	0.000520502
k__Bacteria;p__Chloroflexi;c__TK10;o__;f__;g__	1.87593e-05	0.000110084	6.75973e-05	0.000651446	0.000531252	0.000541573	0.000513155	0.00115903	0.000366279
k__Bacteria;p__Chloroflexi;c__TK10;o__AKYG885;f__;g__	0	0	0	0	0	0	1.97367e-05	5.70017e-05	1.92779e-05
k__Bacteria;p__Chloroflexi;c__TK10;o__AKYG885;f__5B-12;g__	0.000637815	0.000825627	0.000523879	0.000378748	0.000293105	0.00037055	9.86836e-05	0.000190006	0.000173501
k__Bacteria;p__Chloroflexi;c__TK10;o__AKYG885;f__Dolo_23;g__	0.000581537	0.000623807	0.000388684	0.00160589	0.00130065	0.00139669	0.00197367	0.00450314	0.00198562
k__Bacteria;p__Chloroflexi;c__TK10;o__B07_WMSP1;f__;g__	0.00378937	0.00466021	0.00314327	0.000651446	0.000457976	0.000541573	0.000315787	0.00034201	0.000308446
k__Bacteria;p__Chloroflexi;c__TK10;o__B07_WMSP1;f__FFCH4570;g__	0.0160954	0.0204205	0.0122182	0.0282243	0.0212501	0.0208648	0.000394734	0.000475014	0.000385557
k__Bacteria;p__Chloroflexi;c__TK17;o__;f__;g__	0.000337667	0.000495376	0.000371785	0.000484797	0.000329743	0.00037055	0.00114473	0.00191906	0.00102173
k__Bacteria;p__Chloroflexi;c__TK17;o__mle1-48;f__;g__	0.000318907	0.000348598	0.000304188	0.00131804	0.00108082	0.000997634	0.00288156	0.00507315	0.0025254
k__Bacteria;p__Chloroflexi;c__Thermomicrobia;Other;Other;Other	0	1.83473e-05	0	0	0	2.85038e-05	0.000256577	0.000171005	3.85557e-05
k__Bacteria;p__Chloroflexi;c__Thermomicrobia;o__;f__;g__	0	0	0	0	0	0	5.92101e-05	1.90006e-05	3.85557e-05
k__Bacteria;p__Chloroflexi;c__Thermomicrobia;o__AKYG1722;f__;g__	3.75185e-05	9.17364e-05	1.68993e-05	0.000818095	0.000457976	0.000684092	0.000315787	0.000513015	0.000501224
k__Bacteria;p__Chloroflexi;c__Thermomicrobia;o__Ellin6537;f__;g__	0.000150074	0.000146778	5.06979e-05	0.000484797	0.000329743	0.000342046	3.94734e-05	0	3.85557e-05
k__Bacteria;p__Chloroflexi;c__Thermomicrobia;o__JG30-KF-CM45;f__;g__	0.000562778	0.000458682	0.000439382	0.000454497	0.000366381	0.000427558	0.00153946	0.00269808	0.0021784
k__Bacteria;p__Cyanobacteria;c__;o__;f__;g__	0	0	0	0	0	0	3.94734e-05	0	1.92779e-05
k__Bacteria;p__Cyanobacteria;c__4C0d-2;o__MLE1-12;f__;g__	0.000487741	0.00144943	0.000337986	0.000515097	0.000476295	0.000513069	0.000138157	7.60023e-05	5.78336e-05
k__Bacteria;p__Cyanobacteria;c__4C0d-2;o__SM1D11;f__;g__	0.000131315	0.000238515	0.000185892	0.000166649	0.000128233	0.000171023	0.000256577	7.60023e-05	7.71114e-05
k__Bacteria;p__Cyanobacteria;c__Chloroplast;o__;f__;g__	0	0	0	0	0	0	1.97367e-05	1.90006e-05	0
k__Bacteria;p__Cyanobacteria;c__Chloroplast;o__Chlorophyta;f__;g__	0.000393945	0.000458682	0.000321087	0.000681746	0.000201509	0.000171023	0.00167762	0.00266008	0.00175428
k__Bacteria;p__Cyanobacteria;c__Chloroplast;o__Chlorophyta;f__Trebouxiophyceae;g__Coccomyxa	1.87593e-05	0	1.68993e-05	0	0	0	0.000138157	0.000114003	0.000173501
k__Bacteria;p__Cyanobacteria;c__Chloroplast;o__Stramenopiles;f__;g__	0.000431463	0.000311904	0.000202792	0.000621146	0.000531252	0.000513069	0.000907889	0.000836025	0.000732558
k__Bacteria;p__Cyanobacteria;c__Chloroplast;o__Streptophyta;f__;g__	0.00695969	0.0119257	0.00341366	0.00304513	0.000714443	0.000883619	0.00319735	0.00495915	0.00404835
k__Bacteria;p__Cyanobacteria;c__ML635J-21;o__;f__;g__	0.00026263	0.000440335	0.000506979	0.000196949	0.000439657	0.000199527	0.000532891	0.00032301	0.000173501
k__Bacteria;p__Cyanobacteria;c__Nostocophycideae;o__Nostocales;f__Nostocaceae;g__	0	0	0	0	0	0	7.89468e-05	3.80011e-05	0.000115667
k__Bacteria;p__Cyanobacteria;c__Nostocophycideae;o__Nostocales;f__Nostocaceae;g__Cylindrospermopsis	1.87593e-05	3.66946e-05	1.68993e-05	7.57495e-05	3.66381e-05	5.70077e-05	3.94734e-05	5.70017e-05	5.78336e-05
k__Bacteria;p__Cyanobacteria;c__Nostocophycideae;o__Nostocales;f__Nostocaceae;g__Nostoc	0.000318907	0.000587113	0.000152094	4.54497e-05	0	5.70077e-05	0.000296051	0.00066502	0.000385557
k__Bacteria;p__Cyanobacteria;c__Oscillatoriophycideae;o__Chroococcales;f__Xenococcaceae;g__	1.87593e-05	7.33891e-05	1.68993e-05	7.57495e-05	3.66381e-05	2.85038e-05	1.97367e-05	3.80011e-05	5.78336e-05
k__Bacteria;p__Cyanobacteria;c__Oscillatoriophycideae;o__Chroococcales;f__Xenococcaceae;g__Chroococcidiopsis	0	0	1.68993e-05	1.51499e-05	0	2.85038e-05	0	1.90006e-05	0
k__Bacteria;p__Cyanobacteria;c__Oscillatoriophycideae;o__Oscillatoriales;f__Phormidiaceae;g__Phormidium	0	5.50418e-05	0	4.54497e-05	7.32762e-05	0	0.000157894	3.80011e-05	0.000231334
k__Bacteria;p__Cyanobacteria;c__Synechococcophycideae;o__Pseudanabaenales;f__Pseudanabaenaceae;g__	0	0	0	0	3.66381e-05	0	5.92101e-05	0	7.71114e-05
k__Bacteria;p__Cyanobacteria;c__Synechococcophycideae;o__Pseudanabaenales;f__Pseudanabaenaceae;g__Leptolyngbya	0.000168833	0.000110084	8.44966e-05	4.54497e-05	3.66381e-05	2.85038e-05	0.000611838	0.000855026	0.000366279
k__Bacteria;p__Cyanobacteria;c__Synechococcophycideae;o__Synechococcales;f__Synechococcaceae;g__Synechococcus	0	0	0	0	1.8319e-05	2.85038e-05	1.97367e-05	0	0
k__Bacteria;p__Elusimicrobia;c__Elusimicrobia;o__Elusimicrobiales;f__;g__	0.000168833	0.000238515	0.000135195	0.000136349	5.49571e-05	5.70077e-05	1.97367e-05	0	0
k__Bacteria;p__Elusimicrobia;c__Elusimicrobia;o__FAC88;f__;g__	0.0011068	0.00130266	0.00098016	0.000999894	0.00119074	0.00131118	0.000809205	0.000798024	0.00136873
k__Bacteria;p__Elusimicrobia;c__Elusimicrobia;o__IIb;f__;g__	0.000112556	0.000128431	0.000135195	0.000196949	0.000256467	0.000199527	3.94734e-05	9.50029e-05	5.78336e-05
k__Bacteria;p__Elusimicrobia;c__Elusimicrobia;o__MVP-88;f__;g__	0	1.83473e-05	0	3.02998e-05	3.66381e-05	2.85038e-05	1.97367e-05	3.80011e-05	1.92779e-05
k__Bacteria;p__Elusimicrobia;c__Endomicrobia;o__;f__;g__	7.5037e-05	1.83473e-05	0	0	0	2.85038e-05	0	0	1.92779e-05
k__Bacteria;p__FBP;c__;o__;f__;g__	7.5037e-05	0	1.68993e-05	0	9.15952e-05	0.000171023	0.00011842	9.50029e-05	1.92779e-05
k__Bacteria;p__FCPU426;c__;o__;f__;g__	0.00024387	0.000348598	0.000405584	0.000121199	0.000109914	0.000114015	0.00017763	0.000133004	3.85557e-05
k__Bacteria;p__Fibrobacteres;c__Fibrobacteria;o__258ds10;f__;g__	7.5037e-05	0.000128431	0.000135195	6.05996e-05	5.49571e-05	0	0.000217104	0.000456014	0.000462668
k__Bacteria;p__Firmicutes;Other;Other;Other;Other	0	0	0	3.02998e-05	0	2.85038e-05	0.000434208	0.000418013	0.000424113
k__Bacteria;p__Firmicutes;c__Bacilli;o__Bacillales;f__;g__	1.87593e-05	3.66946e-05	1.68993e-05	1.51499e-05	5.49571e-05	5.70077e-05	1.97367e-05	9.50029e-05	5.78336e-05
k__Bacteria;p__Firmicutes;c__Bacilli;o__Bacillales;f__Bacillaceae;Other	9.37963e-05	5.50418e-05	1.68993e-05	7.57495e-05	5.49571e-05	0	3.94734e-05	7.60023e-05	7.71114e-05
k__Bacteria;p__Firmicutes;c__Bacilli;o__Bacillales;f__Bacillaceae;g__	3.75185e-05	9.17364e-05	8.44966e-05	6.05996e-05	0.000109914	0.000142519	9.86836e-05	5.70017e-05	5.78336e-05
k__Bacteria;p__Firmicutes;c__Bacilli;o__Bacillales;f__Bacillaceae;g__Bacillus	0.00172585	0.000697197	0.00207862	0.00254518	0.0022166	0.00116866	0.000592101	0.00250808	0.00190851
k__Bacteria;p__Firmicutes;c__Bacilli;o__Bacillales;f__Paenibacillaceae;g__Ammoniphilus	3.75185e-05	1.83473e-05	5.06979e-05	1.51499e-05	0	0	3.94734e-05	9.50029e-05	1.92779e-05
k__Bacteria;p__Firmicutes;c__Bacilli;o__Bacillales;f__Paenibacillaceae;g__Cohnella	3.75185e-05	0	3.37986e-05	3.02998e-05	0	0.000171023	1.97367e-05	3.80011e-05	1.92779e-05
k__Bacteria;p__Firmicutes;c__Bacilli;o__Bacillales;f__Paenibacillaceae;g__Paenibacillus	0	0	1.68993e-05	0	0	0	1.97367e-05	1.90006e-05	1.92779e-05
k__Bacteria;p__Firmicutes;c__Bacilli;o__Bacillales;f__Planococcaceae;g__	0.00266382	0.00262366	0.00331227	0.00324208	0.00395691	0.00304991	0.00347366	0.00364811	0.00383629
k__Bacteria;p__Firmicutes;c__Bacilli;o__Bacillales;f__Planococcaceae;g__Planomicrobium	0.00230739	0.00280713	0.00304188	0.00286333	0.00349894	0.00230881	0.00294077	0.00311609	0.00335435
k__Bacteria;p__Firmicutes;c__Bacilli;o__Bacillales;f__Thermoactinomycetaceae;g__	1.87593e-05	1.83473e-05	5.06979e-05	0	1.8319e-05	0	3.94734e-05	0	0
k__Bacteria;p__Firmicutes;c__Bacilli;o__Bacillales;f__[Exiguobacteraceae];g__	5.62778e-05	7.33891e-05	5.06979e-05	4.54497e-05	0.000109914	8.55115e-05	9.86836e-05	7.60023e-05	9.63893e-05
k__Bacteria;p__Firmicutes;c__Bacilli;o__Gemellales;f__Gemellaceae;g__	3.75185e-05	7.33891e-05	3.37986e-05	0	7.32762e-05	0	5.92101e-05	5.70017e-05	7.71114e-05
k__Bacteria;p__Firmicutes;c__Bacilli;o__Lactobacillales;f__Aerococcaceae;g__Aerococcus	1.87593e-05	9.17364e-05	6.75973e-05	0.000106049	3.66381e-05	8.55115e-05	5.92101e-05	3.80011e-05	5.78336e-05
k__Bacteria;p__Firmicutes;c__Bacilli;o__Lactobacillales;f__Aerococcaceae;g__Facklamia	0	1.83473e-05	1.68993e-05	0	0	0	0	0	0
k__Bacteria;p__Firmicutes;c__Bacilli;o__Lactobacillales;f__Carnobacteriaceae;g__Desemzia	0	1.83473e-05	0	1.51499e-05	0	0	0	0	0
k__Bacteria;p__Firmicutes;c__Bacilli;o__Lactobacillales;f__Carnobacteriaceae;g__Granulicatella	1.87593e-05	5.50418e-05	5.06979e-05	3.02998e-05	5.49571e-05	2.85038e-05	5.92101e-05	0.000114003	5.78336e-05
k__Bacteria;p__Firmicutes;c__Bacilli;o__Lactobacillales;f__Streptococcaceae;g__Streptococcus	0.000562778	0.000550418	0.000439382	0.000818095	0.000659486	0.000456061	0.000769732	0.000817025	0.000771114
k__Bacteria;p__Firmicutes;c__Bacilli;o__Turicibacterales;f__Turicibacteraceae;g__Turicibacter	0	0	0	0.000181799	9.15952e-05	5.70077e-05	1.97367e-05	0.000133004	3.85557e-05
k__Bacteria;p__Firmicutes;c__Clostridia;Other;Other;Other	0.000112556	0.00020182	0.000135195	3.02998e-05	1.8319e-05	0	0	0	0
k__Bacteria;p__Firmicutes;c__Clostridia;o__Clostridiales;Other;Other	0	0	0	6.05996e-05	1.8319e-05	2.85038e-05	1.97367e-05	0.000152005	9.63893e-05
k__Bacteria;p__Firmicutes;c__Clostridia;o__Clostridiales;f__;g__	1.87593e-05	3.66946e-05	1.68993e-05	1.51499e-05	3.66381e-05	2.85038e-05	1.97367e-05	5.70017e-05	3.85557e-05
k__Bacteria;p__Firmicutes;c__Clostridia;o__Clostridiales;f__Christensenellaceae;g__	0	3.66946e-05	3.37986e-05	6.05996e-05	5.49571e-05	0	0	5.70017e-05	1.92779e-05
k__Bacteria;p__Firmicutes;c__Clostridia;o__Clostridiales;f__Clostridiaceae;g__	1.87593e-05	3.66946e-05	0	0.000136349	0.000146552	0.000114015	3.94734e-05	0.000152005	9.63893e-05
k__Bacteria;p__Firmicutes;c__Clostridia;o__Clostridiales;f__Clostridiaceae;g__Clostridium	3.75185e-05	0.000165125	0.000135195	0.000151499	9.15952e-05	8.55115e-05	0.000138157	0.000152005	0.000212056
k__Bacteria;p__Firmicutes;c__Clostridia;o__Clostridiales;f__Clostridiaceae;g__Natronincola_Anaerovirgula	0	0	1.68993e-05	1.51499e-05	1.8319e-05	0	0	1.90006e-05	1.92779e-05
k__Bacteria;p__Firmicutes;c__Clostridia;o__Clostridiales;f__Clostridiaceae;g__SMB53	7.5037e-05	3.66946e-05	8.44966e-05	0.000393898	0.000531252	0.000285038	1.97367e-05	5.70017e-05	9.63893e-05
k__Bacteria;p__Firmicutes;c__Clostridia;o__Clostridiales;f__Peptostreptococcaceae;g__Tepidibacter	0	0	0	0	0	0	1.97367e-05	1.90006e-05	1.92779e-05
k__Bacteria;p__Firmicutes;c__Clostridia;o__Clostridiales;f__Ruminococcaceae;g__	1.87593e-05	0	0	1.51499e-05	1.8319e-05	5.70077e-05	0	1.90006e-05	3.85557e-05
k__Bacteria;p__Firmicutes;c__Clostridia;o__Clostridiales;f__Syntrophomonadaceae;g__Syntrophomonas	1.87593e-05	9.17364e-05	3.37986e-05	7.57495e-05	1.8319e-05	5.70077e-05	3.94734e-05	3.80011e-05	0.000115667
k__Bacteria;p__Firmicutes;c__Clostridia;o__Clostridiales;f__Veillonellaceae;g__	9.37963e-05	3.66946e-05	1.68993e-05	0.000106049	0.000219829	0.000142519	0.000157894	0.000133004	9.63893e-05
k__Bacteria;p__Firmicutes;c__Clostridia;o__Clostridiales;f__Veillonellaceae;g__Anaeromusa	3.75185e-05	0	0	0	0	0	1.97367e-05	1.90006e-05	0
k__Bacteria;p__Firmicutes;c__Clostridia;o__Clostridiales;f__Veillonellaceae;g__Sporomusa	0	0	0	1.51499e-05	0	0	0.00011842	5.70017e-05	0
k__Bacteria;p__Firmicutes;c__Clostridia;o__Clostridiales;f__Veillonellaceae;g__Veillonella	0.000206352	9.17364e-05	0.000152094	9.08995e-05	0.000146552	0.000142519	7.89468e-05	0.000171005	0.000289168
k__Bacteria;p__Firmicutes;c__Clostridia;o__Clostridiales;f__[Acidaminobacteraceae];g__Acidaminobacter	5.62778e-05	3.66946e-05	0	7.57495e-05	5.49571e-05	8.55115e-05	7.89468e-05	0.000114003	9.63893e-05
k__Bacteria;p__Firmicutes;c__Clostridia;o__Clostridiales;f__[Acidaminobacteraceae];g__Fusibacter	0	1.83473e-05	5.06979e-05	6.05996e-05	3.66381e-05	0	9.86836e-05	3.80011e-05	0
k__Bacteria;p__Firmicutes;c__Clostridia;o__Clostridiales;f__[Mogibacteriaceae];g__	0	0	0	0	3.66381e-05	0	1.97367e-05	0	0
k__Bacteria;p__Firmicutes;c__Clostridia;o__Clostridiales;f__[Mogibacteriaceae];g__Anaerovorax	0	0	0	1.51499e-05	3.66381e-05	2.85038e-05	1.97367e-05	1.90006e-05	0
k__Bacteria;p__Firmicutes;c__Clostridia;o__Clostridiales;f__[Tissierellaceae];g__Anaerococcus	1.87593e-05	1.83473e-05	1.68993e-05	6.05996e-05	1.8319e-05	0	5.92101e-05	3.80011e-05	3.85557e-05
k__Bacteria;p__Firmicutes;c__Clostridia;o__Clostridiales;f__[Tissierellaceae];g__Finegoldia	1.87593e-05	3.66946e-05	0	3.02998e-05	7.32762e-05	2.85038e-05	1.97367e-05	5.70017e-05	3.85557e-05
k__Bacteria;p__Firmicutes;c__Clostridia;o__Clostridiales;f__[Tissierellaceae];g__Peptoniphilus	5.62778e-05	1.83473e-05	1.68993e-05	6.05996e-05	7.32762e-05	2.85038e-05	1.97367e-05	0	9.63893e-05
k__Bacteria;p__Firmicutes;c__Clostridia;o__Clostridiales;f__[Tissierellaceae];g__WAL_1855D	0	3.66946e-05	1.68993e-05	1.51499e-05	1.8319e-05	2.85038e-05	0	5.70017e-05	3.85557e-05
k__Bacteria;p__Firmicutes;c__Clostridia;o__Halanaerobiales;f__Halanaerobiaceae;g__	1.87593e-05	3.66946e-05	0	1.51499e-05	0	2.85038e-05	0	3.80011e-05	1.92779e-05
k__Bacteria;p__Firmicutes;c__Clostridia;o__SHA-98;f__;g__	0	1.83473e-05	1.68993e-05	4.54497e-05	0	2.85038e-05	3.94734e-05	0	3.85557e-05
k__Bacteria;p__Firmicutes;c__Clostridia;o__Thermoanaerobacterales;f__Thermoanaerobacterales Family III. Incertae Sedis;g__Thermovenabulum	1.87593e-05	0	0	3.02998e-05	5.49571e-05	0.000142519	0	0	0
k__Bacteria;p__Fusobacteria;c__Fusobacteriia;o__Fusobacteriales;f__;g__	1.87593e-05	1.83473e-05	1.68993e-05	1.51499e-05	7.32762e-05	0.000114015	7.89468e-05	0.000114003	3.85557e-05
k__Bacteria;p__Fusobacteria;c__Fusobacteriia;o__Fusobacteriales;f__Fusobacteriaceae;g__Fusobacterium	0	0	1.68993e-05	1.51499e-05	0	2.85038e-05	0	1.90006e-05	1.92779e-05
k__Bacteria;p__Fusobacteria;c__Fusobacteriia;o__Fusobacteriales;f__Fusobacteriaceae;g__u114	0.000168833	0.000128431	0.000152094	0.000196949	0.000531252	0.000199527	0.000138157	0.000228007	0.00026989
k__Bacteria;p__Fusobacteria;c__Fusobacteriia;o__Fusobacteriales;f__Leptotrichiaceae;g__Leptotrichia	3.75185e-05	7.33891e-05	3.37986e-05	1.51499e-05	0	0	3.94734e-05	1.90006e-05	0
k__Bacteria;p__GAL15;c__;o__;f__;g__	0	0	1.68993e-05	1.51499e-05	0	2.85038e-05	3.94734e-05	0	0
k__Bacteria;p__GN02;c__;o__;f__;g__	0	0	0	0	0	0	1.97367e-05	0	5.78336e-05
k__Bacteria;p__GN02;c__3BR-5F;o__;f__;g__	0	5.50418e-05	3.37986e-05	0.000196949	0.000238148	0.000313542	7.89468e-05	9.50029e-05	0
k__Bacteria;p__GN02;c__BD1-5;o__;f__;g__	3.75185e-05	0	1.68993e-05	0	0	0	5.92101e-05	3.80011e-05	3.85557e-05
k__Bacteria;p__GN02;c__GKS2-174;o__;f__;g__	0.000900445	0.00258697	0.000675973	0.00352993	0.0014472	0.00242283	0.00163815	0.00117804	0.00107956
k__Bacteria;p__GN02;c__GN07;o__;f__;g__	3.75185e-05	1.83473e-05	0	0.00189374	0.00179527	0.00208078	1.97367e-05	0	3.85557e-05
k__Bacteria;p__GN02;c__GN10;o__;f__;g__	0	0	0	3.02998e-05	1.8319e-05	5.70077e-05	0.00011842	0.000171005	9.63893e-05
k__Bacteria;p__GN02;c__IIB17;o__;f__;g__	1.87593e-05	1.83473e-05	1.68993e-05	6.05996e-05	0.000128233	8.55115e-05	0	1.90006e-05	0
k__Bacteria;p__GN04;c__;o__;f__;g__	0	0	0	0	0	0	1.97367e-05	0.000152005	3.85557e-05
k__Bacteria;p__GN04;c__GN15;o__;f__;g__	0	3.66946e-05	0	0	0	0	1.97367e-05	0	0
k__Bacteria;p__GOUTA4;c__;o__;f__;g__	0	1.83473e-05	1.68993e-05	0	0	0	1.97367e-05	1.90006e-05	0
k__Bacteria;p__Gemmatimonadetes;c__Gemm-1;o__;f__;g__	0.000825408	0.000752238	0.000895664	0.00180284	0.00207005	0.00205228	0.000552628	0.000703021	0.000732558
k__Bacteria;p__Gemmatimonadetes;c__Gemm-2;o__;f__;g__	0	0	0	0	0	0	3.94734e-05	0	1.92779e-05
k__Bacteria;p__Gemmatimonadetes;c__Gemm-3;o__;f__;g__	0	0	0	0	0	0	1.97367e-05	0	1.92779e-05
k__Bacteria;p__Gemmatimonadetes;c__Gemm-5;o__;f__;g__	0	0	0	0	0	0	1.97367e-05	3.80011e-05	5.78336e-05
k__Bacteria;p__Gemmatimonadetes;c__Gemmatimonadetes;o__;f__;g__	0.000300148	0.000458682	0.000523879	0.00480252	0.0080787	0.00729698	0.000414471	0.000285009	0.000366279
k__Bacteria;p__Gemmatimonadetes;c__Gemmatimonadetes;o__Ellin5290;f__;g__	0.000525259	0.000550418	0.000828066	0.000757495	0.00146552	0.00136818	5.92101e-05	1.90006e-05	5.78336e-05
k__Bacteria;p__Gemmatimonadetes;c__Gemmatimonadetes;o__Gemmatimonadales;f__;g__	0	1.83473e-05	1.68993e-05	0.000136349	0.000146552	0.000171023	3.94734e-05	0	3.85557e-05
k__Bacteria;p__Gemmatimonadetes;c__Gemmatimonadetes;o__Gemmatimonadales;f__A1-B1;g__	0	0	1.68993e-05	0	0	0	3.94734e-05	5.70017e-05	3.85557e-05
k__Bacteria;p__Gemmatimonadetes;c__Gemmatimonadetes;o__Gemmatimonadales;f__Ellin5301;g__	0.000994241	0.00102745	0.00150404	0.000802945	0.00141057	0.00153921	0.000453944	0.000437013	0.000481946
k__Bacteria;p__Gemmatimonadetes;c__Gemmatimonadetes;o__Gemmatimonadales;f__Gemmatimonadaceae;g__Gemmatimonas	9.37963e-05	0.000256862	0.000168993	0.000136349	0.000164871	0.000142519	0.000631575	0.000912027	0.000848225
k__Bacteria;p__Gemmatimonadetes;c__Gemmatimonadetes;o__KD8-87;f__;g__	5.62778e-05	7.33891e-05	3.37986e-05	6.05996e-05	0.000128233	5.70077e-05	3.94734e-05	3.80011e-05	5.78336e-05
k__Bacteria;p__Gemmatimonadetes;c__Gemmatimonadetes;o__N1423WL;f__;g__	0.000468982	0.000330251	0.000540778	0.00299968	0.00542244	0.00421857	7.89468e-05	0.000133004	0.000134945
k__Bacteria;p__H-178;c__;o__;f__;g__	0	0	3.37986e-05	3.02998e-05	1.8319e-05	0	3.94734e-05	3.80011e-05	1.92779e-05
k__Bacteria;p__Hyd24-12;c__;o__;f__;g__	0	1.83473e-05	1.68993e-05	1.51499e-05	5.49571e-05	2.85038e-05	3.94734e-05	1.90006e-05	1.92779e-05
k__Bacteria;p__Kazan-3B-28;c__;o__;f__;g__	0	0	0	0	0	5.70077e-05	9.86836e-05	9.50029e-05	0.000173501
k__Bacteria;p__Lentisphaerae;c__[Lentisphaeria];o__Z20;f__;g__	1.87593e-05	0	0	0	0	0	1.97367e-05	0	1.92779e-05
k__Bacteria;p__MVP-21;c__;o__;f__;g__	1.87593e-05	0	0	1.51499e-05	0	0	0.000374998	0.000380011	0.000308446
k__Bacteria;p__NC10;c__12-24;o__JH-WHS47;f__;g__	3.75185e-05	7.33891e-05	5.06979e-05	3.02998e-05	0.000109914	5.70077e-05	9.86836e-05	0.000152005	9.63893e-05
k__Bacteria;p__NKB19;c__;o__;f__;g__	0	1.83473e-05	0	1.51499e-05	0	0	3.94734e-05	1.90006e-05	0
k__Bacteria;p__NKB19;c__TSBW08;o__;f__;g__	0	0	0	0	0	0	0.00017763	0.000209006	0.000250612
k__Bacteria;p__Nitrospirae;c__Nitrospira;o__Nitrospirales;f__0319-6A21;g__	0.0005065	0.000697197	0.000371785	0.00192404	0.00164871	0.00205228	0.000690785	0.000817025	0.000308446
k__Bacteria;p__Nitrospirae;c__Nitrospira;o__Nitrospirales;f__FW;g__4-29	9.37963e-05	5.50418e-05	3.37986e-05	3.02998e-05	5.49571e-05	0	7.89468e-05	5.70017e-05	3.85557e-05
k__Bacteria;p__Nitrospirae;c__Nitrospira;o__Nitrospirales;f__Nitrospiraceae;g__JG37-AG-70	0.000112556	3.66946e-05	0.000101396	1.51499e-05	3.66381e-05	0	0	0	1.92779e-05
k__Bacteria;p__Nitrospirae;c__Nitrospira;o__Nitrospirales;f__Nitrospiraceae;g__Nitrospira	0.000337667	0.000366946	0.00025349	0.00180284	0.00250971	0.00188125	0.000493418	0.00066502	0.000597613
k__Bacteria;p__Nitrospirae;c__Nitrospira;o__Nitrospirales;f__[Leptospirillaceae];g__	3.75185e-05	3.66946e-05	8.44966e-05	4.54497e-05	0	0	0	0	0
k__Bacteria;p__Nitrospirae;c__Nitrospira;o__Nitrospirales;f__[Thermodesulfovibrionaceae];g__	0	1.83473e-05	1.68993e-05	0	1.8319e-05	0	0	1.90006e-05	1.92779e-05
k__Bacteria;p__Nitrospirae;c__Nitrospira;o__Nitrospirales;f__[Thermodesulfovibrionaceae];g__GOUTA19	9.37963e-05	7.33891e-05	6.75973e-05	9.08995e-05	0.000146552	0.000142519	7.89468e-05	7.60023e-05	3.85557e-05
k__Bacteria;p__Nitrospirae;c__Nitrospira;o__Nitrospirales;f__[Thermodesulfovibrionaceae];g__LCP-6	3.75185e-05	5.50418e-05	1.68993e-05	4.54497e-05	1.8319e-05	0	0.00011842	0	5.78336e-05
k__Bacteria;p__OD1;c__;o__;f__;g__	0.000393945	0.00108249	0.000287288	0.00124229	0.000824357	0.000769604	0.000473681	0.000494015	0.00053978
k__Bacteria;p__OD1;c__ABY1;o__;f__;g__	0.00215732	0.00273374	0.00175753	0.00471162	0.003847	0.0059573	0.0023092	0.00165305	0.00154223
k__Bacteria;p__OD1;c__Mb-NB09;o__;f__;g__	0.00026263	0.000385293	0.000371785	0.000287848	0.000274786	0.000256535	3.94734e-05	3.80011e-05	3.85557e-05
k__Bacteria;p__OD1;c__SM2F11;o__;f__;g__	0.00144446	0.00277044	0.00116605	0.00354508	0.00250971	0.00276487	0.00106578	0.000513015	0.000886781
k__Bacteria;p__OD1;c__ZB2;o__;f__;g__	0.00275761	0.00537575	0.00280529	0.00339358	0.00205173	0.00336345	0.0021513	0.00129204	0.00204345
k__Bacteria;p__OP1;c__MSBL6;o__;f__;g__	5.62778e-05	5.50418e-05	1.68993e-05	1.51499e-05	0	0	5.92101e-05	7.60023e-05	3.85557e-05
k__Bacteria;p__OP11;Other;Other;Other;Other	0	0	0	0	0	0	1.97367e-05	1.90006e-05	3.85557e-05
k__Bacteria;p__OP11;c__;o__;f__;g__	0.000168833	0.000220167	0.000135195	0	0	2.85038e-05	0.000355261	0.000570017	0.000404835
k__Bacteria;p__OP11;c__OP11-1;o__;f__;g__	0	3.66946e-05	0	4.54497e-05	5.49571e-05	0	3.94734e-05	0	3.85557e-05
k__Bacteria;p__OP11;c__OP11-3;o__;f__;g__	7.5037e-05	0.000165125	6.75973e-05	0.000257548	0.000109914	0.000513069	9.86836e-05	3.80011e-05	1.92779e-05
k__Bacteria;p__OP11;c__OP11-4;o__;f__;g__	1.87593e-05	1.83473e-05	0	0.000121199	0.000109914	5.70077e-05	0	1.90006e-05	0
k__Bacteria;p__OP11;c__WCHB1-64;o__;f__;g__	0	1.83473e-05	0	0	0	0	0	1.90006e-05	5.78336e-05
k__Bacteria;p__OP3;c__PBS-25;o__;f__;g__	9.37963e-05	0.000110084	6.75973e-05	0.000348448	0.000659486	0.00037055	3.94734e-05	1.90006e-05	5.78336e-05
k__Bacteria;p__OP3;c__koll11;o__;f__;g__	0.000112556	0.000128431	0.000101396	0.000227249	0.000403019	0.000256535	1.97367e-05	1.90006e-05	1.92779e-05
k__Bacteria;p__OP3;c__koll11;o__GIF10;f__;g__	0	1.83473e-05	0	1.51499e-05	0	2.85038e-05	0	5.70017e-05	1.92779e-05
k__Bacteria;p__OP8;c__;o__;f__;g__	0.00075037	0.000733891	0.000659073	0.000757495	0.000842676	0.000570077	0.000986836	0.000570017	0.00107956
k__Bacteria;p__OP8;c__OP8_1;Other;Other;Other	3.75185e-05	3.66946e-05	0	4.54497e-05	1.8319e-05	5.70077e-05	5.92101e-05	3.80011e-05	3.85557e-05
k__Bacteria;p__OP8;c__OP8_1;o__;f__;g__	9.37963e-05	0.000128431	5.06979e-05	4.54497e-05	3.66381e-05	8.55115e-05	9.86836e-05	0.000228007	9.63893e-05
k__Bacteria;p__OP8;c__OP8_1;o__OPB95;f__;g__	9.37963e-05	0.000183473	8.44966e-05	6.05996e-05	0.000109914	5.70077e-05	0.00011842	7.60023e-05	0.000154223
k__Bacteria;p__OP8;c__OP8_1;o__SHA-124;f__;g__	7.5037e-05	3.66946e-05	0.000101396	4.54497e-05	5.49571e-05	5.70077e-05	3.94734e-05	0.000114003	0.000134945
k__Bacteria;p__OP9;c__JS1;o__SB-45;f__;g__	3.75185e-05	3.66946e-05	0.000135195	0.000181799	3.66381e-05	0.000142519	9.86836e-05	0.000171005	7.71114e-05
k__Bacteria;p__Planctomycetes;Other;Other;Other;Other	0	0	1.68993e-05	1.51499e-05	0	0	1.97367e-05	0	0
k__Bacteria;p__Planctomycetes;c__;o__;f__;g__	0.000131315	0.000110084	0.000135195	0.000227249	0.000201509	8.55115e-05	0.000217104	0.000171005	0.000192779
k__Bacteria;p__Planctomycetes;c__028H05-P-BN-P5;o__;f__;g__	5.62778e-05	1.83473e-05	5.06979e-05	0.000151499	0.00018319	0.000171023	7.89468e-05	5.70017e-05	0
k__Bacteria;p__Planctomycetes;c__BD7-11;o__;f__;g__	0.00106928	0.00146778	0.00101396	0.00181799	0.00164871	0.00188125	0.000197367	0.000114003	7.71114e-05
k__Bacteria;p__Planctomycetes;c__C6;o__MVS-107;f__;g__	0.000412704	0.00060546	0.000304188	0.000530247	0.000824357	0.00105464	0.000296051	0.000209006	0.000154223
k__Bacteria;p__Planctomycetes;c__OM190;o__;f__;g__	0	0	0	0	1.8319e-05	2.85038e-05	0	0	0
k__Bacteria;p__Planctomycetes;c__OM190;o__CL500-15;f__;g__	0.00026263	0.00020182	0.000168993	0.000212099	0.000256467	8.55115e-05	0.000493418	0.000608018	0.000424113
k__Bacteria;p__Planctomycetes;c__OM190;o__agg27;f__;g__	0.0026263	0.00341259	0.00218001	0.00178769	0.00166703	0.0014537	0.00242762	0.00277408	0.00213984
k__Bacteria;p__Planctomycetes;c__Phycisphaerae;Other;Other;Other	3.75185e-05	1.83473e-05	0	0.000166649	0.000109914	5.70077e-05	1.97367e-05	0	0
k__Bacteria;p__Planctomycetes;c__Phycisphaerae;o__AKAU3564;f__;g__	9.37963e-05	0.000128431	8.44966e-05	0.000106049	9.15952e-05	0.000114015	5.92101e-05	5.70017e-05	7.71114e-05
k__Bacteria;p__Planctomycetes;c__Phycisphaerae;o__CCM11a;f__;g__	0	0	0	1.51499e-05	0	0	7.89468e-05	7.60023e-05	0.000134945
k__Bacteria;p__Planctomycetes;c__Phycisphaerae;o__CPla-3;f__;g__	0.00241994	0.00247688	0.0024335	0.000772645	0.0007694	0.000826611	0.000335524	0.00032301	0.000308446
k__Bacteria;p__Planctomycetes;c__Phycisphaerae;o__MSBL9;f__;g__	0.000300148	0.000330251	0.000439382	0.000318148	0.000403019	0.000256535	0.000453944	0.000532016	0.000481946
k__Bacteria;p__Planctomycetes;c__Phycisphaerae;o__ODP1230B3009;f__;g__	0	1.83473e-05	0	0	0	2.85038e-05	1.97367e-05	0	0
k__Bacteria;p__Planctomycetes;c__Phycisphaerae;o__Phycisphaerales;f__;g__	0.00163206	0.00198151	0.00184203	0.00119684	0.000915952	0.00102614	0.00329603	0.00446513	0.00345074
k__Bacteria;p__Planctomycetes;c__Phycisphaerae;o__Phycisphaerales;f__Phycisphaeraceae;g__	5.62778e-05	0.000128431	0.000101396	9.08995e-05	0.000109914	0.000114015	0.00011842	0.000114003	5.78336e-05
k__Bacteria;p__Planctomycetes;c__Phycisphaerae;o__Pla1;f__;g__	0.000318907	0.000330251	0.000388684	0.000363598	0.000421338	0.000399054	0.000197367	0.000190006	9.63893e-05
k__Bacteria;p__Planctomycetes;c__Phycisphaerae;o__S-70;f__;g__	5.62778e-05	1.83473e-05	3.37986e-05	6.05996e-05	0.000238148	0.000171023	0.000888152	0.00066502	0.000636169
k__Bacteria;p__Planctomycetes;c__Phycisphaerae;o__WD2101;f__;g__	0.0405388	0.0474828	0.0433298	0.0309967	0.0434345	0.0544423	0.0351511	0.0224017	0.0217647
k__Bacteria;p__Planctomycetes;c__Phycisphaerae;o__mle1-8;f__;g__	0	1.83473e-05	3.37986e-05	0	1.8319e-05	5.70077e-05	0	0	0
k__Bacteria;p__Planctomycetes;c__Pla3;o__;f__;g__	0	3.66946e-05	3.37986e-05	4.54497e-05	1.8319e-05	0	0	0	5.78336e-05
k__Bacteria;p__Planctomycetes;c__Pla4;o__;f__;g__	0.000187593	0.000110084	0.000101396	0.000166649	0.000109914	0.000228031	5.92101e-05	3.80011e-05	0.000173501
k__Bacteria;p__Planctomycetes;c__Planctomycetia;o__B97;f__;g__	9.37963e-05	0.000128431	0.000168993	0.000151499	0.000311424	0.000142519	0.000967099	0.00134904	0.000771114
k__Bacteria;p__Planctomycetes;c__Planctomycetia;o__Gemmatales;f__Gemmataceae;g__	0.037406	0.0360341	0.0349647	0.0201797	0.0189053	0.0226035	0.0188288	0.0163595	0.014015
k__Bacteria;p__Planctomycetes;c__Planctomycetia;o__Gemmatales;f__Gemmataceae;g__Gemmata	0.0071848	0.00816454	0.00704701	0.00383293	0.00430498	0.0044751	0.0213551	0.0167585	0.0146126
k__Bacteria;p__Planctomycetes;c__Planctomycetia;o__Gemmatales;f__Isosphaeraceae;Other	0	1.83473e-05	5.06979e-05	0	0	5.70077e-05	0	0	0
k__Bacteria;p__Planctomycetes;c__Planctomycetia;o__Gemmatales;f__Isosphaeraceae;g__	0.00981109	0.00970571	0.00998749	0.0145439	0.0112662	0.0115441	0.0025263	0.00195706	0.00198562
k__Bacteria;p__Planctomycetes;c__Planctomycetia;o__Gemmatales;f__Isosphaeraceae;g__Nostocoida	0.00570282	0.00522897	0.00576267	0.00575697	0.0050011	0.00501667	0.000473681	0.000589018	0.000424113
k__Bacteria;p__Planctomycetes;c__Planctomycetia;o__Pirellulales;f__Pirellulaceae;g__	0.0187968	0.0202737	0.0175753	0.0250731	0.0179527	0.0196961	0.0340853	0.0433403	0.0392304
k__Bacteria;p__Planctomycetes;c__Planctomycetia;o__Pirellulales;f__Pirellulaceae;g__A17	0.00705348	0.00667841	0.00779058	0.0105595	0.010277	0.0104894	0.00453944	0.00621319	0.00613036
k__Bacteria;p__Planctomycetes;c__Planctomycetia;o__Pirellulales;f__Pirellulaceae;g__Pirellula	0.00181965	0.00199985	0.00233211	0.00230279	0.00212501	0.00259385	0.00651312	0.00503515	0.00443391
k__Bacteria;p__Planctomycetes;c__Planctomycetia;o__Planctomycetales;f__Planctomycetaceae;g__Planctomyces	0.00864802	0.0090819	0.00887214	0.0106201	0.0120539	0.0126272	0.0209209	0.0165875	0.0146319
k__Bacteria;p__Planctomycetes;c__[Brocadiae];o__Brocadiales;f__Brocadiaceae;Other	1.87593e-05	0	1.68993e-05	0	0	0	0	0	0
k__Bacteria;p__Planctomycetes;c__[Brocadiae];o__Brocadiales;f__Brocadiaceae;g__Candidatus Brocadia	0	0	1.68993e-05	1.51499e-05	1.8319e-05	0	0	1.90006e-05	0
k__Bacteria;p__Planctomycetes;c__[Brocadiae];o__Brocadiales;f__Brocadiaceae;g__Candidatus Scalindua	3.75185e-05	0	0	4.54497e-05	0	2.85038e-05	5.92101e-05	1.90006e-05	1.92779e-05
k__Bacteria;p__Planctomycetes;c__vadinHA49;o__DH61;f__;g__	0.000112556	0.000165125	0.000152094	1.51499e-05	1.8319e-05	0	7.89468e-05	3.80011e-05	3.85557e-05
k__Bacteria;p__Planctomycetes;c__vadinHA49;o__p04_C01;f__;g__	0.000281389	0.000513724	0.000388684	0.000227249	0.000366381	0.000342046	0.00011842	9.50029e-05	0.000134945
k__Bacteria;p__Proteobacteria;Other;Other;Other;Other	0.000150074	0.000128431	5.06979e-05	0	0	0	0	0	0
k__Bacteria;p__Proteobacteria;c__Alphaproteobacteria;Other;Other;Other	0	0	0	0	0	0	1.97367e-05	1.90006e-05	1.92779e-05
k__Bacteria;p__Proteobacteria;c__Alphaproteobacteria;o__;f__;g__	0.00183841	0.00207324	0.00261939	0.000893845	0.00157544	0.000826611	0.000730258	0.000608018	0.00100245
k__Bacteria;p__Proteobacteria;c__Alphaproteobacteria;o__BD7-3;f__;g__	1.87593e-05	3.66946e-05	1.68993e-05	1.51499e-05	0.000109914	5.70077e-05	9.86836e-05	7.60023e-05	9.63893e-05
k__Bacteria;p__Proteobacteria;c__Alphaproteobacteria;o__Caulobacterales;f__Caulobacteraceae;g__	0.000562778	0.000697197	0.000608375	0.000272698	0.000403019	0.000427558	0.000434208	0.00066502	0.000481946
k__Bacteria;p__Proteobacteria;c__Alphaproteobacteria;o__Caulobacterales;f__Caulobacteraceae;g__Caulobacter	5.62778e-05	1.83473e-05	0.000101396	4.54497e-05	1.8319e-05	8.55115e-05	0.000355261	0.000570017	0.000385557
k__Bacteria;p__Proteobacteria;c__Alphaproteobacteria;o__Caulobacterales;f__Caulobacteraceae;g__Mycoplana	3.75185e-05	1.83473e-05	1.68993e-05	3.02998e-05	7.32762e-05	0	0.000532891	0.000418013	0.000481946
k__Bacteria;p__Proteobacteria;c__Alphaproteobacteria;o__Caulobacterales;f__Caulobacteraceae;g__Phenylobacterium	0.00106928	0.000862322	0.000811167	0.000499947	0.000329743	0.000285038	0.000611838	0.000931028	0.000925337
k__Bacteria;p__Proteobacteria;c__Alphaproteobacteria;o__Ellin329;f__;g__	0.00459602	0.00500881	0.00691182	0.00186344	0.00263794	0.00208078	0.000888152	0.000874026	0.000963893
k__Bacteria;p__Proteobacteria;c__Alphaproteobacteria;o__Kiloniellales;f__Kiloniellaceae;g__Thalassospira	1.87593e-05	5.50418e-05	0.000152094	0.000121199	0.000128233	0.000114015	0.00011842	0.000152005	0.000134945
k__Bacteria;p__Proteobacteria;c__Alphaproteobacteria;o__Rhizobiales;Other;Other	0.000300148	0.000275209	0.000506979	0.000242399	0.000457976	0.000342046	0.000414471	0.000399012	0.000481946
k__Bacteria;p__Proteobacteria;c__Alphaproteobacteria;o__Rhizobiales;f__;g__	0.00121935	0.00137605	0.00174063	0.00103019	0.00159376	0.0014822	0.0027434	0.00368611	0.00518574
k__Bacteria;p__Proteobacteria;c__Alphaproteobacteria;o__Rhizobiales;f__Aurantimonadaceae;Other	0	0	0	0	0	0	7.89468e-05	9.50029e-05	0.000134945
k__Bacteria;p__Proteobacteria;c__Alphaproteobacteria;o__Rhizobiales;f__Beijerinckiaceae;g__	1.87593e-05	1.83473e-05	8.44966e-05	4.54497e-05	3.66381e-05	2.85038e-05	5.92101e-05	5.70017e-05	9.63893e-05
k__Bacteria;p__Proteobacteria;c__Alphaproteobacteria;o__Rhizobiales;f__Bradyrhizobiaceae;g__	0.000468982	0.000421987	0.000506979	0.000393898	0.000751081	0.000399054	0.000513155	0.000855026	0.00109884
k__Bacteria;p__Proteobacteria;c__Alphaproteobacteria;o__Rhizobiales;f__Bradyrhizobiaceae;g__Balneimonas	1.87593e-05	1.83473e-05	0	1.51499e-05	1.8319e-05	0	0.00011842	0.000133004	0.000192779
k__Bacteria;p__Proteobacteria;c__Alphaproteobacteria;o__Rhizobiales;f__Bradyrhizobiaceae;g__Bradyrhizobium	0.00885437	0.00711874	0.0131815	0.00981714	0.0114677	0.00906422	0.0021513	0.00281208	0.00302662
k__Bacteria;p__Proteobacteria;c__Alphaproteobacteria;o__Rhizobiales;f__Hyphomicrobiaceae;g__	0.000881685	0.000990753	0.00152094	0.00116654	0.00168535	0.000712596	0.000986836	0.00133004	0.00146512
k__Bacteria;p__Proteobacteria;c__Alphaproteobacteria;o__Rhizobiales;f__Hyphomicrobiaceae;g__Devosia	0.00189469	0.00172464	0.00229831	0.00168164	0.00216165	0.00153921	0.00278288	0.00252708	0.00345074
k__Bacteria;p__Proteobacteria;c__Alphaproteobacteria;o__Rhizobiales;f__Hyphomicrobiaceae;g__Hyphomicrobium	3.75185e-05	0.000128431	8.44966e-05	6.05996e-05	0.000128233	0.000142519	0.00017763	0.000266008	0.000347001
k__Bacteria;p__Proteobacteria;c__Alphaproteobacteria;o__Rhizobiales;f__Hyphomicrobiaceae;g__Pedomicrobium	0.000468982	0.000587113	0.000675973	0.000590846	0.000604528	0.000627084	0.000374998	0.000570017	0.000732558
k__Bacteria;p__Proteobacteria;c__Alphaproteobacteria;o__Rhizobiales;f__Hyphomicrobiaceae;g__Rhodoplanes	0.0191907	0.017595	0.0260587	0.0127865	0.0179527	0.0141949	0.00781574	0.00902527	0.0131089
k__Bacteria;p__Proteobacteria;c__Alphaproteobacteria;o__Rhizobiales;f__Methylobacteriaceae;g__	1.87593e-05	1.83473e-05	1.68993e-05	4.54497e-05	1.8319e-05	0	7.89468e-05	7.60023e-05	1.92779e-05
k__Bacteria;p__Proteobacteria;c__Alphaproteobacteria;o__Rhizobiales;f__Methylobacteriaceae;g__Methylobacterium	7.5037e-05	0.000238515	0.000118295	0.000106049	0.000128233	8.55115e-05	0.000513155	0.000551017	0.000597613
k__Bacteria;p__Proteobacteria;c__Alphaproteobacteria;o__Rhizobiales;f__Methylocystaceae;Other	0.000112556	5.50418e-05	0.000202792	4.54497e-05	5.49571e-05	0	0	0	3.85557e-05
k__Bacteria;p__Proteobacteria;c__Alphaproteobacteria;o__Rhizobiales;f__Methylocystaceae;g__	0.000712852	0.000678849	0.00099706	0.000196949	0.000146552	0.000114015	0	9.50029e-05	7.71114e-05
k__Bacteria;p__Proteobacteria;c__Alphaproteobacteria;o__Rhizobiales;f__Methylocystaceae;g__Methylopila	0.000168833	0.000146778	0.000135195	4.54497e-05	0.00018319	8.55115e-05	9.86836e-05	1.90006e-05	1.92779e-05
k__Bacteria;p__Proteobacteria;c__Alphaproteobacteria;o__Rhizobiales;f__Methylocystaceae;g__Methylosinus	3.75185e-05	1.83473e-05	5.06979e-05	0	1.8319e-05	2.85038e-05	7.89468e-05	0.000152005	0.000250612
k__Bacteria;p__Proteobacteria;c__Alphaproteobacteria;o__Rhizobiales;f__Methylocystaceae;g__Pleomorphomonas	0	0	1.68993e-05	0	0	0	0	0	5.78336e-05
k__Bacteria;p__Proteobacteria;c__Alphaproteobacteria;o__Rhizobiales;f__Phyllobacteriaceae;Other	0.000468982	0.000293556	0.000439382	0.000439347	0.000421338	0.000484565	0.000532891	0.000456014	0.000674725
k__Bacteria;p__Proteobacteria;c__Alphaproteobacteria;o__Rhizobiales;f__Phyllobacteriaceae;g__	0.0005065	0.000477029	0.000574577	0.000530247	0.000329743	0.000598581	0.0011842	0.00171005	0.00208201
k__Bacteria;p__Proteobacteria;c__Alphaproteobacteria;o__Rhizobiales;f__Phyllobacteriaceae;g__Nitratireductor	0.000131315	9.17364e-05	5.06979e-05	0.000151499	3.66381e-05	0.000114015	9.86836e-05	9.50029e-05	9.63893e-05
k__Bacteria;p__Proteobacteria;c__Alphaproteobacteria;o__Rhizobiales;f__Rhizobiaceae;g__	3.75185e-05	1.83473e-05	1.68993e-05	4.54497e-05	3.66381e-05	2.85038e-05	0.000197367	0.000171005	0.000154223
k__Bacteria;p__Proteobacteria;c__Alphaproteobacteria;o__Rhizobiales;f__Rhizobiaceae;g__Agrobacterium	0.000225111	0.000165125	0.000287288	0.000151499	0.000219829	5.70077e-05	0.000276314	0.000361011	0.000404835
k__Bacteria;p__Proteobacteria;c__Alphaproteobacteria;o__Rhizobiales;f__Rhizobiaceae;g__Kaistia	0	0	1.68993e-05	0	0	0	0	0	1.92779e-05
k__Bacteria;p__Proteobacteria;c__Alphaproteobacteria;o__Rhizobiales;f__Rhizobiaceae;g__Rhizobium	0.000131315	5.50418e-05	0.000185892	3.02998e-05	3.66381e-05	0	0.000374998	0.000627019	0.00215912
k__Bacteria;p__Proteobacteria;c__Alphaproteobacteria;o__Rhizobiales;f__Rhodobiaceae;g__Afifella	0	0	0	7.57495e-05	9.15952e-05	5.70077e-05	0	0	0
k__Bacteria;p__Proteobacteria;c__Alphaproteobacteria;o__Rhizobiales;f__Xanthobacteraceae;g__Labrys	0.000112556	0.000146778	0.000152094	4.54497e-05	0.000128233	0.000114015	3.94734e-05	1.90006e-05	1.92779e-05
k__Bacteria;p__Proteobacteria;c__Alphaproteobacteria;o__Rhodobacterales;f__Hyphomonadaceae;g__	0.000168833	0.000311904	0.000185892	0.000302998	0.000311424	0.000142519	0.000651312	0.000684021	0.000886781
k__Bacteria;p__Proteobacteria;c__Alphaproteobacteria;o__Rhodobacterales;f__Hyphomonadaceae;g__Hyphomonas	1.87593e-05	0	0	3.02998e-05	3.66381e-05	0	3.94734e-05	1.90006e-05	7.71114e-05
k__Bacteria;p__Proteobacteria;c__Alphaproteobacteria;o__Rhodobacterales;f__Rhodobacteraceae;Other	3.75185e-05	7.33891e-05	6.75973e-05	6.05996e-05	1.8319e-05	0	5.92101e-05	1.90006e-05	7.71114e-05
k__Bacteria;p__Proteobacteria;c__Alphaproteobacteria;o__Rhodobacterales;f__Rhodobacteraceae;g__	0.0127375	0.0126963	0.0146348	0.0130895	0.0157361	0.0146225	0.0179407	0.0161695	0.0185646
k__Bacteria;p__Proteobacteria;c__Alphaproteobacteria;o__Rhodobacterales;f__Rhodobacteraceae;g__Paracoccus	0.00076913	0.000587113	0.000540778	0.000621146	0.000531252	0.000541573	0.000671048	0.000950029	0.000771114
k__Bacteria;p__Proteobacteria;c__Alphaproteobacteria;o__Rhodobacterales;f__Rhodobacteraceae;g__Rhodobacter	0.000300148	0.000348598	0.000337986	0.000212099	0.000476295	0.000313542	0.000769732	0.000627019	0.000790392
k__Bacteria;p__Proteobacteria;c__Alphaproteobacteria;o__Rhodospirillales;f__;g__	0	1.83473e-05	1.68993e-05	1.51499e-05	5.49571e-05	2.85038e-05	0.000355261	0.000494015	0.000347001
k__Bacteria;p__Proteobacteria;c__Alphaproteobacteria;o__Rhodospirillales;f__Acetobacteraceae;Other	3.75185e-05	3.66946e-05	0	0	0	8.55115e-05	3.94734e-05	0.000114003	0.000115667
k__Bacteria;p__Proteobacteria;c__Alphaproteobacteria;o__Rhodospirillales;f__Acetobacteraceae;g__	0.000956722	0.000935711	0.00153784	0.000439347	0.00113578	0.000228031	0.000434208	0.000513015	0.000790392
k__Bacteria;p__Proteobacteria;c__Alphaproteobacteria;o__Rhodospirillales;f__Acetobacteraceae;g__Roseococcus	1.87593e-05	1.83473e-05	1.68993e-05	0	0	0	1.97367e-05	1.90006e-05	3.85557e-05
k__Bacteria;p__Proteobacteria;c__Alphaproteobacteria;o__Rhodospirillales;f__Acetobacteraceae;g__Roseomonas	0.000187593	0.000128431	0.000270389	0.000136349	0.000128233	0.000171023	0.000138157	0.000266008	0.000250612
k__Bacteria;p__Proteobacteria;c__Alphaproteobacteria;o__Rhodospirillales;f__Rhodospirillaceae;g__	0.00362054	0.00352268	0.00395444	0.00224219	0.00382868	0.00327794	0.00207235	0.00362911	0.00331579
k__Bacteria;p__Proteobacteria;c__Alphaproteobacteria;o__Rhodospirillales;f__Rhodospirillaceae;g__Inquilinus	0	0	0	0	0	0	1.97367e-05	3.80011e-05	0
k__Bacteria;p__Proteobacteria;c__Alphaproteobacteria;o__Rhodospirillales;f__Rhodospirillaceae;g__Skermanella	3.75185e-05	7.33891e-05	6.75973e-05	0.000136349	7.32762e-05	0.000142519	3.94734e-05	0.000152005	0.000115667
k__Bacteria;p__Proteobacteria;c__Alphaproteobacteria;o__Rickettsiales;f__;g__	1.87593e-05	3.66946e-05	5.06979e-05	0	1.8319e-05	5.70077e-05	0	0	0.000115667
k__Bacteria;p__Proteobacteria;c__Alphaproteobacteria;o__Rickettsiales;f__mitochondria;Other	0.000225111	0.000330251	0.000506979	1.51499e-05	0	0	0	0	3.85557e-05
k__Bacteria;p__Proteobacteria;c__Alphaproteobacteria;o__Sphingomonadales;f__;g__	0.00498996	0.00546749	0.00572887	0.00577212	0.00611856	0.00618533	0.00852626	0.00813224	0.00919554
k__Bacteria;p__Proteobacteria;c__Alphaproteobacteria;o__Sphingomonadales;f__Erythrobacteraceae;Other	3.75185e-05	3.66946e-05	8.44966e-05	3.02998e-05	3.66381e-05	5.70077e-05	5.92101e-05	7.60023e-05	5.78336e-05
k__Bacteria;p__Proteobacteria;c__Alphaproteobacteria;o__Sphingomonadales;f__Erythrobacteraceae;g__	0.000600296	0.000880669	0.00101396	0.000802945	0.00113578	0.00102614	0.00238814	0.00235607	0.00300734
k__Bacteria;p__Proteobacteria;c__Alphaproteobacteria;o__Sphingomonadales;f__Erythrobacteraceae;g__Lutibacterium	0.000450222	0.000568766	0.00072667	0.000681746	0.000842676	0.000513069	0.000848679	0.000646019	0.00111812
k__Bacteria;p__Proteobacteria;c__Alphaproteobacteria;o__Sphingomonadales;f__Sphingomonadaceae;Other	0	0	0	0	0	0	0.00011842	9.50029e-05	0.000231334
k__Bacteria;p__Proteobacteria;c__Alphaproteobacteria;o__Sphingomonadales;f__Sphingomonadaceae;g__	0.000150074	0.000275209	0.000219691	0.000196949	0.000329743	0.000256535	0.00126315	0.00119704	0.00144584
k__Bacteria;p__Proteobacteria;c__Alphaproteobacteria;o__Sphingomonadales;f__Sphingomonadaceae;g__Kaistobacter	0	0.000110084	5.06979e-05	0.000106049	7.32762e-05	0	0.000888152	0.000969029	0.00102173
k__Bacteria;p__Proteobacteria;c__Alphaproteobacteria;o__Sphingomonadales;f__Sphingomonadaceae;g__Novosphingobium	7.5037e-05	0.000220167	0.000219691	0.000136349	0.000219829	5.70077e-05	0.000986836	0.000817025	0.00107956
k__Bacteria;p__Proteobacteria;c__Alphaproteobacteria;o__Sphingomonadales;f__Sphingomonadaceae;g__Sphingobium	1.87593e-05	1.83473e-05	1.68993e-05	0	0	2.85038e-05	5.92101e-05	7.60023e-05	0
k__Bacteria;p__Proteobacteria;c__Alphaproteobacteria;o__Sphingomonadales;f__Sphingomonadaceae;g__Sphingomonas	0.000806648	0.00126596	0.00109846	0.000605996	0.000934271	0.000883619	0.00282235	0.00281208	0.00400979
k__Bacteria;p__Proteobacteria;c__Alphaproteobacteria;o__Sphingomonadales;f__Sphingomonadaceae;g__Sphingopyxis	0	0	0	1.51499e-05	0	0	0.00011842	0.000190006	0.000115667
k__Bacteria;p__Proteobacteria;c__Betaproteobacteria;Other;Other;Other	3.75185e-05	1.83473e-05	0.000101396	0.000121199	0.000128233	5.70077e-05	9.86836e-05	0.000114003	9.63893e-05
k__Bacteria;p__Proteobacteria;c__Betaproteobacteria;o__;f__;g__	0.00324535	0.00315573	0.00380235	0.00668111	0.00851836	0.00738249	0.00242762	0.00361011	0.0033929
k__Bacteria;p__Proteobacteria;c__Betaproteobacteria;o__A21b;f__EB1003;g__	0.00437091	0.00500881	0.00657383	0.00266638	0.00360885	0.0029644	0.00017763	0.000190006	0.000212056
k__Bacteria;p__Proteobacteria;c__Betaproteobacteria;o__A21b;f__UD5;g__	0.000356426	0.000642155	0.00072667	0.000802945	0.00111746	0.00119716	0.000651312	0.000817025	0.000732558
k__Bacteria;p__Proteobacteria;c__Betaproteobacteria;o__Burkholderiales;Other;Other	0.000300148	0.000477029	0.000304188	0.000424197	0.000604528	0.000570077	5.92101e-05	3.80011e-05	0.000134945
k__Bacteria;p__Proteobacteria;c__Betaproteobacteria;o__Burkholderiales;f__;g__	0.000112556	0.000330251	0.00025349	0.000136349	0.000146552	0.000171023	5.92101e-05	0.000114003	0.000134945
k__Bacteria;p__Proteobacteria;c__Betaproteobacteria;o__Burkholderiales;f__Alcaligenaceae;g__	0.000318907	0.000348598	0.000473181	0.000287848	0.000512933	0.000342046	0.000671048	0.00066502	0.000616891
k__Bacteria;p__Proteobacteria;c__Betaproteobacteria;o__Burkholderiales;f__Burkholderiaceae;g__Burkholderia	0.000187593	0.000110084	0.000168993	6.05996e-05	1.8319e-05	0	0	3.80011e-05	1.92779e-05
k__Bacteria;p__Proteobacteria;c__Betaproteobacteria;o__Burkholderiales;f__Burkholderiaceae;g__Candidatus Glomeribacter	1.87593e-05	5.50418e-05	6.75973e-05	0	0	0	0	0	0
k__Bacteria;p__Proteobacteria;c__Betaproteobacteria;o__Burkholderiales;f__Burkholderiaceae;g__Lautropia	5.62778e-05	5.50418e-05	1.68993e-05	4.54497e-05	3.66381e-05	5.70077e-05	5.92101e-05	0.000114003	0.000134945
k__Bacteria;p__Proteobacteria;c__Betaproteobacteria;o__Burkholderiales;f__Comamonadaceae;Other	0.00127563	0.001321	0.00123365	0.000908995	0.0011541	0.000940627	0.00449997	0.00560517	0.00730631
k__Bacteria;p__Proteobacteria;c__Betaproteobacteria;o__Burkholderiales;f__Comamonadaceae;g__	0.00380813	0.00451343	0.00479941	0.00315118	0.00388364	0.00399054	0.0109144	0.0112293	0.0151909
k__Bacteria;p__Proteobacteria;c__Betaproteobacteria;o__Burkholderiales;f__Comamonadaceae;g__Hydrogenophaga	0.000225111	0.000385293	0.000388684	0.000363598	0.000348062	0.000313542	0.000730258	0.000570017	0.000925337
k__Bacteria;p__Proteobacteria;c__Betaproteobacteria;o__Burkholderiales;f__Comamonadaceae;g__Methylibium	0.0016133	0.0017063	0.00185892	0.000893845	0.00111746	0.000855115	0.00678943	0.00718222	0.0113354
k__Bacteria;p__Proteobacteria;c__Betaproteobacteria;o__Burkholderiales;f__Comamonadaceae;g__Rubrivivax	7.5037e-05	1.83473e-05	3.37986e-05	7.57495e-05	3.66381e-05	2.85038e-05	0.000138157	0.000171005	0.000212056
k__Bacteria;p__Proteobacteria;c__Betaproteobacteria;o__Burkholderiales;f__Oxalobacteraceae;Other	0	0	5.06979e-05	0	0	0	0	0	0
k__Bacteria;p__Proteobacteria;c__Betaproteobacteria;o__Burkholderiales;f__Oxalobacteraceae;g__	0.000112556	0.000183473	0.000185892	0.000151499	0.000146552	8.55115e-05	0.00136183	0.000931028	0.00154223
k__Bacteria;p__Proteobacteria;c__Betaproteobacteria;o__Burkholderiales;f__Oxalobacteraceae;g__Janthinobacterium	0.000787889	0.000568766	0.000675973	0.000302998	0.000586209	0.000399054	0.000947362	0.00098803	0.00131089
k__Bacteria;p__Proteobacteria;c__Betaproteobacteria;o__Ellin6067;f__;g__	0.00356426	0.00471525	0.00513739	0.00342388	0.00441489	0.00379101	0.00493418	0.00541516	0.00680508
k__Bacteria;p__Proteobacteria;c__Betaproteobacteria;o__Hydrogenophilales;f__Hydrogenophilaceae;g__Thiobacillus	0.000131315	5.50418e-05	0.000202792	0.000242399	0.000219829	0.000171023	0.000276314	0.000209006	0.000404835
k__Bacteria;p__Proteobacteria;c__Betaproteobacteria;o__IS-44;f__;g__	0.000881685	0.000972406	0.00121675	0.00110594	0.00139225	0.00119716	0.00163815	0.00190006	0.00264107
k__Bacteria;p__Proteobacteria;c__Betaproteobacteria;o__MND1;f__;g__	0.00266382	0.00282548	0.00314327	0.00168164	0.00185022	0.00171023	0.00112499	0.00131104	0.00177356
k__Bacteria;p__Proteobacteria;c__Betaproteobacteria;o__Methylophilales;f__;g__	0.00026263	0.000275209	0.000185892	0.000439347	0.000494614	0.000342046	0.000256577	0.000266008	7.71114e-05
k__Bacteria;p__Proteobacteria;c__Betaproteobacteria;o__Methylophilales;f__Methylophilaceae;g__	5.62778e-05	5.50418e-05	0.000118295	0.000212099	0.000274786	2.85038e-05	0.000355261	0.000418013	0.000520502
k__Bacteria;p__Proteobacteria;c__Betaproteobacteria;o__Neisseriales;f__Neisseriaceae;g__	3.75185e-05	3.66946e-05	1.68993e-05	3.02998e-05	1.8319e-05	2.85038e-05	7.89468e-05	0.000114003	7.71114e-05
k__Bacteria;p__Proteobacteria;c__Betaproteobacteria;o__Neisseriales;f__Neisseriaceae;g__Neisseria	7.5037e-05	0.000146778	0.000101396	9.08995e-05	7.32762e-05	0.000114015	9.86836e-05	9.50029e-05	0.000173501
k__Bacteria;p__Proteobacteria;c__Betaproteobacteria;o__Neisseriales;f__Neisseriaceae;g__Vogesella	5.62778e-05	3.66946e-05	1.68993e-05	3.02998e-05	1.8319e-05	0	1.97367e-05	3.80011e-05	5.78336e-05
k__Bacteria;p__Proteobacteria;c__Betaproteobacteria;o__Nitrosomonadales;f__Nitrosomonadaceae;g__	0	0	0	1.51499e-05	5.49571e-05	5.70077e-05	0.000236841	0.000209006	0.00026989
k__Bacteria;p__Proteobacteria;c__Betaproteobacteria;o__Procabacteriales;f__Procabacteriaceae;g__	0	1.83473e-05	1.68993e-05	0	0	0	0	0	0
k__Bacteria;p__Proteobacteria;c__Betaproteobacteria;o__Rhodocyclales;f__Rhodocyclaceae;Other	0.000225111	0.000385293	0.000168993	0.000287848	0.000256467	0.000256535	0.000217104	0.000228007	9.63893e-05
k__Bacteria;p__Proteobacteria;c__Betaproteobacteria;o__Rhodocyclales;f__Rhodocyclaceae;g__	0.000187593	0.000275209	0.00023659	0.000166649	0.000128233	8.55115e-05	0.000315787	0.000171005	0.000501224
k__Bacteria;p__Proteobacteria;c__Betaproteobacteria;o__Rhodocyclales;f__Rhodocyclaceae;g__Azoarcus	0.00024387	0.000421987	0.000473181	0.000378748	0.000512933	0.000570077	0.000315787	0.000209006	0.000347001
k__Bacteria;p__Proteobacteria;c__Betaproteobacteria;o__Rhodocyclales;f__Rhodocyclaceae;g__Dechloromonas	0.000619056	0.000421987	0.000625275	0.000787795	0.000970909	0.00105464	0.000888152	0.000627019	0.000771114
k__Bacteria;p__Proteobacteria;c__Betaproteobacteria;o__Rhodocyclales;f__Rhodocyclaceae;g__Propionivibrio	3.75185e-05	0.000165125	6.75973e-05	0.000227249	0.000146552	0.000285038	0.000217104	9.50029e-05	0.000134945
k__Bacteria;p__Proteobacteria;c__Betaproteobacteria;o__Rhodocyclales;f__Rhodocyclaceae;g__Sulfuritalea	9.37963e-05	0.000146778	0.000118295	7.57495e-05	0.000274786	0.000142519	0.00017763	0.000133004	5.78336e-05
k__Bacteria;p__Proteobacteria;c__Betaproteobacteria;o__Rhodocyclales;f__Rhodocyclaceae;g__Thauera	0.000187593	0.000165125	0.000168993	0.000166649	0.000238148	0.000142519	0.00017763	0.000285009	0.000347001
k__Bacteria;p__Proteobacteria;c__Betaproteobacteria;o__Rhodocyclales;f__Rhodocyclaceae;g__Uliginosibacterium	1.87593e-05	1.83473e-05	1.68993e-05	0	1.8319e-05	0	1.97367e-05	1.90006e-05	0.000134945
k__Bacteria;p__Proteobacteria;c__Betaproteobacteria;o__Rhodocyclales;f__Rhodocyclaceae;g__Zoogloea	0.00024387	0.000293556	0.000405584	0.000181799	0.000238148	0.000199527	0.00017763	0.000209006	0.000231334
k__Bacteria;p__Proteobacteria;c__Betaproteobacteria;o__SC-I-84;f__;g__	0.00440843	0.00423822	0.00517119	0.00486312	0.00582546	0.00564376	0.00588154	0.00568117	0.00800031
k__Bacteria;p__Proteobacteria;c__Betaproteobacteria;o__Thiobacterales;f__;g__	0.000112556	5.50418e-05	8.44966e-05	4.54497e-05	1.8319e-05	8.55115e-05	1.97367e-05	0.000152005	3.85557e-05
k__Bacteria;p__Proteobacteria;c__Deltaproteobacteria;Other;Other;Other	0	0	0	4.54497e-05	0	0	0	0	0
k__Bacteria;p__Proteobacteria;c__Deltaproteobacteria;o__;f__;g__	3.75185e-05	0.000110084	1.68993e-05	9.08995e-05	5.49571e-05	0.000171023	0.00017763	0.000133004	0.000173501
k__Bacteria;p__Proteobacteria;c__Deltaproteobacteria;o__BPC076;f__;g__	0.000131315	3.66946e-05	6.75973e-05	9.08995e-05	5.49571e-05	0.000114015	5.92101e-05	0	5.78336e-05
k__Bacteria;p__Proteobacteria;c__Deltaproteobacteria;o__Bdellovibrionales;f__Bacteriovoracaceae;g__	0.000487741	0.000385293	0.000354886	0.000393898	0.000531252	0.000627084	0.000493418	0.000646019	0.000597613
k__Bacteria;p__Proteobacteria;c__Deltaproteobacteria;o__Bdellovibrionales;f__Bdellovibrionaceae;g__	0	0	3.37986e-05	1.51499e-05	1.8319e-05	0	3.94734e-05	0	5.78336e-05
k__Bacteria;p__Proteobacteria;c__Deltaproteobacteria;o__Bdellovibrionales;f__Bdellovibrionaceae;g__Bdellovibrio	0.00129439	0.000954058	0.00119985	0.000302998	0.000421338	0.000342046	0.000986836	0.000779023	0.000790392
k__Bacteria;p__Proteobacteria;c__Deltaproteobacteria;o__Desulfarculales;f__Desulfarculaceae;Other	0	0	0	0	0	0	0	3.80011e-05	1.92779e-05
k__Bacteria;p__Proteobacteria;c__Deltaproteobacteria;o__Desulfarculales;f__Desulfarculaceae;g__	3.75185e-05	9.17364e-05	8.44966e-05	7.57495e-05	0.000109914	2.85038e-05	0.000138157	0.000114003	7.71114e-05
k__Bacteria;p__Proteobacteria;c__Deltaproteobacteria;o__Desulfobacterales;f__Desulfobacteraceae;g__	0	0	0	1.51499e-05	0	0	0	0	1.92779e-05
k__Bacteria;p__Proteobacteria;c__Deltaproteobacteria;o__Desulfobacterales;f__Desulfobacteraceae;g__Desulfococcus	0	1.83473e-05	1.68993e-05	3.02998e-05	3.66381e-05	0	3.94734e-05	1.90006e-05	1.92779e-05
k__Bacteria;p__Proteobacteria;c__Deltaproteobacteria;o__Desulfobacterales;f__Desulfobulbaceae;g__	0	0	1.68993e-05	0	1.8319e-05	2.85038e-05	0	0	0
k__Bacteria;p__Proteobacteria;c__Deltaproteobacteria;o__Desulfobacterales;f__Desulfobulbaceae;g__Desulfobulbus	1.87593e-05	7.33891e-05	3.37986e-05	7.57495e-05	5.49571e-05	2.85038e-05	3.94734e-05	7.60023e-05	7.71114e-05
k__Bacteria;p__Proteobacteria;c__Deltaproteobacteria;o__Desulfovibrionales;Other;Other	0	1.83473e-05	1.68993e-05	0	0	0	0	0	0
k__Bacteria;p__Proteobacteria;c__Deltaproteobacteria;o__Desulfovibrionales;f__Desulfomicrobiaceae;g__Desulfomicrobium	5.62778e-05	1.83473e-05	0	1.51499e-05	0	8.55115e-05	0	1.90006e-05	1.92779e-05
k__Bacteria;p__Proteobacteria;c__Deltaproteobacteria;o__Desulfovibrionales;f__Desulfovibrionaceae;g__	0	0	0	1.51499e-05	0	2.85038e-05	0	0	0
k__Bacteria;p__Proteobacteria;c__Deltaproteobacteria;o__Desulfuromonadales;Other;Other	0	0	0	0	0	0	3.94734e-05	1.90006e-05	0
k__Bacteria;p__Proteobacteria;c__Deltaproteobacteria;o__Desulfuromonadales;f__Desulfuromonadaceae;g__	1.87593e-05	1.83473e-05	0	6.05996e-05	5.49571e-05	0	5.92101e-05	0	0
k__Bacteria;p__Proteobacteria;c__Deltaproteobacteria;o__Desulfuromonadales;f__Geobacteraceae;g__	1.87593e-05	0	0	0	0	0	3.94734e-05	7.60023e-05	0
k__Bacteria;p__Proteobacteria;c__Deltaproteobacteria;o__Desulfuromonadales;f__Geobacteraceae;g__Geobacter	0.000356426	0.000311904	0.000405584	0.000605996	0.00122738	0.000855115	0.000374998	0.000399012	0.000212056
k__Bacteria;p__Proteobacteria;c__Deltaproteobacteria;o__GW-28;f__;g__	5.62778e-05	7.33891e-05	5.06979e-05	3.02998e-05	9.15952e-05	2.85038e-05	1.97367e-05	3.80011e-05	9.63893e-05
k__Bacteria;p__Proteobacteria;c__Deltaproteobacteria;o__MBNT15;f__;g__	0	1.83473e-05	3.37986e-05	6.05996e-05	3.66381e-05	0	0	0	1.92779e-05
k__Bacteria;p__Proteobacteria;c__Deltaproteobacteria;o__MIZ46;f__;g__	7.5037e-05	5.50418e-05	0	1.51499e-05	5.49571e-05	5.70077e-05	3.94734e-05	5.70017e-05	9.63893e-05
k__Bacteria;p__Proteobacteria;c__Deltaproteobacteria;o__Myxococcales;Other;Other	0.000131315	0.000146778	0.000101396	0.000181799	0.000201509	0.000199527	0.000276314	0.00032301	0.000424113
k__Bacteria;p__Proteobacteria;c__Deltaproteobacteria;o__Myxococcales;f__;g__	0.00680961	0.00724717	0.00870315	0.00462072	0.00740089	0.00661289	0.0040855	0.00592818	0.00555202
k__Bacteria;p__Proteobacteria;c__Deltaproteobacteria;o__Myxococcales;f__0319-6G20;g__	7.5037e-05	1.83473e-05	8.44966e-05	3.02998e-05	3.66381e-05	0.000142519	1.97367e-05	0	5.78336e-05
k__Bacteria;p__Proteobacteria;c__Deltaproteobacteria;o__Myxococcales;f__Haliangiaceae;g__	0.000656574	0.000733891	0.00103086	0.00128774	0.00190518	0.00199527	0.00138157	0.00108303	0.00129162
k__Bacteria;p__Proteobacteria;c__Deltaproteobacteria;o__Myxococcales;f__Myxococcaceae;g__	0.000225111	0.000238515	0.000168993	0.000393898	0.000586209	0.00037055	0	0	0
k__Bacteria;p__Proteobacteria;c__Deltaproteobacteria;o__Myxococcales;f__Myxococcaceae;g__Anaeromyxobacter	0.000112556	0.000110084	0.000270389	0.000272698	0.000311424	0.000228031	5.92101e-05	3.80011e-05	9.63893e-05
k__Bacteria;p__Proteobacteria;c__Deltaproteobacteria;o__Myxococcales;f__Nannocystaceae;g__Nannocystis	7.5037e-05	3.66946e-05	6.75973e-05	0.000121199	0.000146552	0.000171023	0.000335524	0.000304009	0.000327723
k__Bacteria;p__Proteobacteria;c__Deltaproteobacteria;o__Myxococcales;f__Nannocystaceae;g__Plesiocystis	1.87593e-05	0	0	0	0	2.85038e-05	0	1.90006e-05	3.85557e-05
k__Bacteria;p__Proteobacteria;c__Deltaproteobacteria;o__Myxococcales;f__OM27;g__	1.87593e-05	0	0	3.02998e-05	1.8319e-05	0	5.92101e-05	0.000114003	5.78336e-05
k__Bacteria;p__Proteobacteria;c__Deltaproteobacteria;o__Myxococcales;f__Polyangiaceae;Other	7.5037e-05	5.50418e-05	0.000168993	6.05996e-05	0.000238148	0.000199527	0.000552628	0.000532016	0.000886781
k__Bacteria;p__Proteobacteria;c__Deltaproteobacteria;o__Myxococcales;f__Polyangiaceae;g__	0.00140694	0.00113753	0.00184203	0.000878695	0.00095259	0.000997634	0.000315787	0.00032301	0.000366279
k__Bacteria;p__Proteobacteria;c__Deltaproteobacteria;o__NB1-j;f__;g__	0	0	3.37986e-05	3.02998e-05	0.000128233	2.85038e-05	0.000335524	0.000361011	0.000347001
k__Bacteria;p__Proteobacteria;c__Deltaproteobacteria;o__NB1-j;f__JTB38;g__	0	0	0	0	0	0	5.92101e-05	5.70017e-05	7.71114e-05
k__Bacteria;p__Proteobacteria;c__Deltaproteobacteria;o__NB1-j;f__MND4;g__	1.87593e-05	0	0	4.54497e-05	9.15952e-05	8.55115e-05	0	1.90006e-05	3.85557e-05
k__Bacteria;p__Proteobacteria;c__Deltaproteobacteria;o__NB1-j;f__NB1-i;g__	0	0	0	0	0	0	0.000138157	0.000171005	0.000250612
k__Bacteria;p__Proteobacteria;c__Deltaproteobacteria;o__NKB15;f__;g__	3.75185e-05	1.83473e-05	0	1.51499e-05	0	0	1.97367e-05	1.90006e-05	1.92779e-05
k__Bacteria;p__Proteobacteria;c__Deltaproteobacteria;o__Spirobacillales;f__;g__	0.000206352	0.000238515	0.000135195	6.05996e-05	9.15952e-05	0	0.00242762	0.0032681	0.0030459
k__Bacteria;p__Proteobacteria;c__Deltaproteobacteria;o__Sva0853;f__JTB36;g__	1.87593e-05	5.50418e-05	0	0	0	0	0	0	0
k__Bacteria;p__Proteobacteria;c__Deltaproteobacteria;o__Syntrophobacterales;f__;g__	0	0	0	0	0	0	0	0	5.78336e-05
k__Bacteria;p__Proteobacteria;c__Deltaproteobacteria;o__Syntrophobacterales;f__Syntrophaceae;g__	0.000225111	0.000238515	0.000287288	0.000166649	0.000201509	0.000256535	0.000197367	0.000247007	0.000366279
k__Bacteria;p__Proteobacteria;c__Deltaproteobacteria;o__Syntrophobacterales;f__Syntrophaceae;g__Desulfobacca	1.87593e-05	0	3.37986e-05	1.51499e-05	0	0	1.97367e-05	0	0
k__Bacteria;p__Proteobacteria;c__Deltaproteobacteria;o__Syntrophobacterales;f__Syntrophaceae;g__Syntrophus	0.000300148	0.000311904	0.000321087	0.000227249	0.000201509	0.000256535	0.000355261	0.00034201	0.000250612
k__Bacteria;p__Proteobacteria;c__Deltaproteobacteria;o__Syntrophobacterales;f__Syntrophobacteraceae;g__	0.000844167	0.000752238	0.000794268	0.00124229	0.00141057	0.00108315	0.000671048	0.000456014	0.00109884
k__Bacteria;p__Proteobacteria;c__Deltaproteobacteria;o__Syntrophobacterales;f__Syntrophorhabdaceae;g__	7.5037e-05	0.000146778	8.44966e-05	9.08995e-05	0.000128233	8.55115e-05	0.000197367	7.60023e-05	0.000173501
k__Bacteria;p__Proteobacteria;c__Deltaproteobacteria;o__[Entotheonellales];f__;g__	1.87593e-05	1.83473e-05	3.37986e-05	3.02998e-05	1.8319e-05	0	5.92101e-05	3.80011e-05	3.85557e-05
k__Bacteria;p__Proteobacteria;c__Epsilonproteobacteria;o__Campylobacterales;f__Campylobacteraceae;g__Arcobacter	0.000131315	0.000220167	0.000185892	0.000242399	0.000421338	8.55115e-05	0.000256577	0.000228007	0.00026989
k__Bacteria;p__Proteobacteria;c__Epsilonproteobacteria;o__Campylobacterales;f__Helicobacteraceae;g__	0.003039	0.00346764	0.00310947	0.00349963	0.00430498	0.0037055	0.00388813	0.00482614	0.00439535
k__Bacteria;p__Proteobacteria;c__Epsilonproteobacteria;o__Campylobacterales;f__Helicobacteraceae;g__Sulfuricurvum	0.000844167	0.00102745	0.000861865	0.000893845	0.00133729	0.00122566	0.0011842	0.000836025	0.000944615
k__Bacteria;p__Proteobacteria;c__Epsilonproteobacteria;o__Campylobacterales;f__Helicobacteraceae;g__Sulfurimonas	0	0	3.37986e-05	4.54497e-05	3.66381e-05	0	0	7.60023e-05	5.78336e-05
k__Bacteria;p__Proteobacteria;c__Gammaproteobacteria;o__;f__;g__	0.000131315	3.66946e-05	6.75973e-05	3.02998e-05	9.15952e-05	5.70077e-05	0.000197367	9.50029e-05	9.63893e-05
k__Bacteria;p__Proteobacteria;c__Gammaproteobacteria;o__Aeromonadales;f__Aeromonadaceae;g__	0.000168833	7.33891e-05	0.000135195	9.08995e-05	0.000146552	8.55115e-05	0.000138157	0.000304009	7.71114e-05
k__Bacteria;p__Proteobacteria;c__Gammaproteobacteria;o__Alteromonadales;f__125ds10;g__	5.62778e-05	1.83473e-05	1.68993e-05	1.51499e-05	3.66381e-05	0	5.92101e-05	5.70017e-05	3.85557e-05
k__Bacteria;p__Proteobacteria;c__Gammaproteobacteria;o__Alteromonadales;f__211ds20;g__	0	1.83473e-05	0	0	0	0	1.97367e-05	3.80011e-05	3.85557e-05
k__Bacteria;p__Proteobacteria;c__Gammaproteobacteria;o__Alteromonadales;f__Alteromonadaceae;g__Cellvibrio	3.75185e-05	5.50418e-05	3.37986e-05	1.51499e-05	0	2.85038e-05	7.89468e-05	9.50029e-05	5.78336e-05
k__Bacteria;p__Proteobacteria;c__Gammaproteobacteria;o__Alteromonadales;f__Alteromonadaceae;g__Marinobacter	0.00292644	0.00322912	0.00304188	0.00330268	0.00355389	0.00324944	0.00394734	0.00359111	0.00418329
k__Bacteria;p__Proteobacteria;c__Gammaproteobacteria;o__Alteromonadales;f__Alteromonadaceae;g__nsmpVI18	0	0	1.68993e-05	1.51499e-05	1.8319e-05	0	0	0	0
k__Bacteria;p__Proteobacteria;c__Gammaproteobacteria;o__Alteromonadales;f__HTCC2188;g__HTCC	0.000168833	0.000146778	0.000202792	0.000212099	0.000311424	0.000256535	0.00017763	0.000171005	0.000231334
k__Bacteria;p__Proteobacteria;c__Gammaproteobacteria;o__Alteromonadales;f__Idiomarinaceae;g__Idiomarina	0.0005065	0.00080728	0.000844966	0.000651446	0.000714443	0.00116866	0.000868415	0.000817025	0.00106028
k__Bacteria;p__Proteobacteria;c__Gammaproteobacteria;o__Alteromonadales;f__Idiomarinaceae;g__Pseudidiomarina	0.0015195	0.00155952	0.00152094	0.00157559	0.00128233	0.00179574	0.0023092	0.00165305	0.00231334
k__Bacteria;p__Proteobacteria;c__Gammaproteobacteria;o__Alteromonadales;f__OM60;g__	0.000131315	1.83473e-05	0.000101396	1.51499e-05	0	0	0.000197367	0.000266008	0.000327723
k__Bacteria;p__Proteobacteria;c__Gammaproteobacteria;o__Alteromonadales;f__[Chromatiaceae];g__Rheinheimera	9.37963e-05	7.33891e-05	6.75973e-05	0.000136349	0.000201509	0.000142519	0.000217104	0.000152005	0.000192779
k__Bacteria;p__Proteobacteria;c__Gammaproteobacteria;o__Chromatiales;f__;g__	7.5037e-05	0.000128431	0.000135195	0.000121199	0.00018319	0.000142519	0.000138157	0.000228007	0.000134945
k__Bacteria;p__Proteobacteria;c__Gammaproteobacteria;o__Chromatiales;f__Ectothiorhodospiraceae;g__	3.75185e-05	1.83473e-05	0	1.51499e-05	0	0	1.97367e-05	7.60023e-05	1.92779e-05
k__Bacteria;p__Proteobacteria;c__Gammaproteobacteria;o__Chromatiales;f__Halothiobacillaceae;g__Halothiobacillus	1.87593e-05	1.83473e-05	1.68993e-05	0	0	2.85038e-05	1.97367e-05	0	3.85557e-05
k__Bacteria;p__Proteobacteria;c__Gammaproteobacteria;o__Enterobacteriales;f__Enterobacteriaceae;g__Serratia	0.00208228	0.0020549	0.0023828	0.00231794	0.0026013	0.0022233	0.00321708	0.00313509	0.00291096
k__Bacteria;p__Proteobacteria;c__Gammaproteobacteria;o__HTCC2188;f__HTCC2089;g__	1.87593e-05	1.83473e-05	1.68993e-05	6.05996e-05	9.15952e-05	8.55115e-05	0.000138157	0.000152005	0.000115667
k__Bacteria;p__Proteobacteria;c__Gammaproteobacteria;o__Legionellales;f__;g__	0.000112556	9.17364e-05	6.75973e-05	9.08995e-05	0.000109914	2.85038e-05	7.89468e-05	5.70017e-05	9.63893e-05
k__Bacteria;p__Proteobacteria;c__Gammaproteobacteria;o__Legionellales;f__Coxiellaceae;g__	9.37963e-05	5.50418e-05	0.000152094	4.54497e-05	0	0	9.86836e-05	9.50029e-05	3.85557e-05
k__Bacteria;p__Proteobacteria;c__Gammaproteobacteria;o__Legionellales;f__Coxiellaceae;g__Aquicella	5.62778e-05	7.33891e-05	5.06979e-05	4.54497e-05	3.66381e-05	5.70077e-05	0.000138157	9.50029e-05	0.000173501
k__Bacteria;p__Proteobacteria;c__Gammaproteobacteria;o__Legionellales;f__Coxiellaceae;g__Rickettsiella	0	1.83473e-05	0	3.02998e-05	0	0	0	0	0
k__Bacteria;p__Proteobacteria;c__Gammaproteobacteria;o__Legionellales;f__Legionellaceae;g__	3.75185e-05	0	1.68993e-05	0	0	0	0	3.80011e-05	0
k__Bacteria;p__Proteobacteria;c__Gammaproteobacteria;o__Methylococcales;f__Crenotrichaceae;g__Crenothrix	0	0	1.68993e-05	1.51499e-05	3.66381e-05	2.85038e-05	3.94734e-05	5.70017e-05	3.85557e-05
k__Bacteria;p__Proteobacteria;c__Gammaproteobacteria;o__Methylococcales;f__Methylococcaceae;g__Methylomonas	3.75185e-05	0	0	4.54497e-05	5.49571e-05	2.85038e-05	7.89468e-05	3.80011e-05	1.92779e-05
k__Bacteria;p__Proteobacteria;c__Gammaproteobacteria;o__Oceanospirillales;f__Alcanivoracaceae;g__Alcanivorax	9.37963e-05	7.33891e-05	6.75973e-05	0.000151499	0.000128233	0.000171023	0.000138157	9.50029e-05	0.000154223
k__Bacteria;p__Proteobacteria;c__Gammaproteobacteria;o__Oceanospirillales;f__Halomonadaceae;Other	1.87593e-05	1.83473e-05	1.68993e-05	4.54497e-05	1.8319e-05	0	1.97367e-05	3.80011e-05	5.78336e-05
k__Bacteria;p__Proteobacteria;c__Gammaproteobacteria;o__Oceanospirillales;f__Halomonadaceae;g__	5.62778e-05	1.83473e-05	0	0	0	0	3.94734e-05	1.90006e-05	1.92779e-05
k__Bacteria;p__Proteobacteria;c__Gammaproteobacteria;o__Oceanospirillales;f__Halomonadaceae;g__Haererehalobacter	1.87593e-05	3.66946e-05	1.68993e-05	0	1.8319e-05	0	0	0	3.85557e-05
k__Bacteria;p__Proteobacteria;c__Gammaproteobacteria;o__Oceanospirillales;f__Halomonadaceae;g__Halomonas	0.00255126	0.00311904	0.00300808	0.00260578	0.00381036	0.00324944	0.00388813	0.00304009	0.00422185
k__Bacteria;p__Proteobacteria;c__Gammaproteobacteria;o__Oceanospirillales;f__Oceanospirillaceae;g__	0.000150074	7.33891e-05	8.44966e-05	6.05996e-05	5.49571e-05	0.000114015	0.00011842	3.80011e-05	0.000134945
k__Bacteria;p__Proteobacteria;c__Gammaproteobacteria;o__Oceanospirillales;f__Oceanospirillaceae;g__Amphritea	0	0	1.68993e-05	0	0	0	1.97367e-05	1.90006e-05	1.92779e-05
k__Bacteria;p__Proteobacteria;c__Gammaproteobacteria;o__Pasteurellales;f__Pasteurellaceae;g__Haemophilus	7.5037e-05	0.000128431	0.000101396	0.000136349	9.15952e-05	0.000114015	9.86836e-05	5.70017e-05	7.71114e-05
k__Bacteria;p__Proteobacteria;c__Gammaproteobacteria;o__Pseudomonadales;f__Moraxellaceae;g__	0.00827283	0.0100543	0.00968331	0.00966564	0.0133363	0.0124847	0.0140328	0.0127114	0.0152488
k__Bacteria;p__Proteobacteria;c__Gammaproteobacteria;o__Pseudomonadales;f__Moraxellaceae;g__Acinetobacter	0.00106928	0.000880669	0.00104776	0.00133319	0.00141057	0.00139669	0.00146052	0.00161505	0.00167717
k__Bacteria;p__Proteobacteria;c__Gammaproteobacteria;o__Pseudomonadales;f__Moraxellaceae;g__Enhydrobacter	0.000450222	0.000752238	0.000574577	0.000636296	0.000586209	0.000912123	0.000690785	0.000722022	0.00127234
k__Bacteria;p__Proteobacteria;c__Gammaproteobacteria;o__Pseudomonadales;f__Moraxellaceae;g__Moraxella	3.75185e-05	0	0	1.51499e-05	0	0	0	0	0
k__Bacteria;p__Proteobacteria;c__Gammaproteobacteria;o__Pseudomonadales;f__Moraxellaceae;g__Perlucidibaca	3.75185e-05	0	6.75973e-05	0.000106049	7.32762e-05	0	9.86836e-05	9.50029e-05	0.000134945
k__Bacteria;p__Proteobacteria;c__Gammaproteobacteria;o__Pseudomonadales;f__Moraxellaceae;g__Psychrobacter	1.87593e-05	0	1.68993e-05	0	1.8319e-05	2.85038e-05	0	1.90006e-05	5.78336e-05
k__Bacteria;p__Proteobacteria;c__Gammaproteobacteria;o__Pseudomonadales;f__Pseudomonadaceae;Other	0.000450222	0.000293556	0.000422483	0.000409048	0.000531252	0.000655588	0.000789468	0.000570017	0.000694003
k__Bacteria;p__Proteobacteria;c__Gammaproteobacteria;o__Pseudomonadales;f__Pseudomonadaceae;g__	0.000787889	0.000862322	0.000895664	0.000939294	0.00111746	0.000855115	0.000967099	0.00112103	0.00127234
k__Bacteria;p__Proteobacteria;c__Gammaproteobacteria;o__Pseudomonadales;f__Pseudomonadaceae;g__Pseudomonas	0.000731611	0.00080728	0.000895664	0.000651446	0.000787719	0.0007411	0.00163815	0.00161505	0.00192779
k__Bacteria;p__Proteobacteria;c__Gammaproteobacteria;o__Thiotrichales;f__Piscirickettsiaceae;g__	0.00594669	0.00598121	0.00643864	0.00686291	0.00815197	0.00738249	0.00911836	0.00856926	0.00821236
k__Bacteria;p__Proteobacteria;c__Gammaproteobacteria;o__Thiotrichales;f__Piscirickettsiaceae;g__Methylophaga	0.000787889	0.00113753	0.000946362	0.000969594	0.0012457	0.000769604	0.00161841	0.00102603	0.00131089
k__Bacteria;p__Proteobacteria;c__Gammaproteobacteria;o__Vibrionales;f__Pseudoalteromonadaceae;g__Pseudoalteromonas	0	3.66946e-05	0	3.02998e-05	3.66381e-05	0	3.94734e-05	5.70017e-05	0
k__Bacteria;p__Proteobacteria;c__Gammaproteobacteria;o__Xanthomonadales;f__Sinobacteraceae;g__	0.00772882	0.00884339	0.0100889	0.00375718	0.00456144	0.00550124	0.00860521	0.00908227	0.0116438
k__Bacteria;p__Proteobacteria;c__Gammaproteobacteria;o__Xanthomonadales;f__Sinobacteraceae;g__Steroidobacter	5.62778e-05	3.66946e-05	6.75973e-05	0.000151499	5.49571e-05	0.000285038	0.000611838	0.000646019	0.000674725
k__Bacteria;p__Proteobacteria;c__Gammaproteobacteria;o__Xanthomonadales;f__Xanthomonadaceae;Other	0	0	0	0	1.8319e-05	0	1.97367e-05	1.90006e-05	9.63893e-05
k__Bacteria;p__Proteobacteria;c__Gammaproteobacteria;o__Xanthomonadales;f__Xanthomonadaceae;g__	0.00116307	0.00115588	0.00153784	0.000712046	0.000897633	0.000712596	0.00376971	0.00361011	0.00397124
k__Bacteria;p__Proteobacteria;c__Gammaproteobacteria;o__Xanthomonadales;f__Xanthomonadaceae;g__Arenimonas	1.87593e-05	0	3.37986e-05	0	1.8319e-05	2.85038e-05	0.000335524	0.00032301	0.000424113
k__Bacteria;p__Proteobacteria;c__Gammaproteobacteria;o__Xanthomonadales;f__Xanthomonadaceae;g__Dokdonella	0.000225111	0.000366946	0.00049008	0.000181799	0.000421338	0.000256535	0.000355261	0.00034201	0.000250612
k__Bacteria;p__Proteobacteria;c__Gammaproteobacteria;o__Xanthomonadales;f__Xanthomonadaceae;g__Luteimonas	5.62778e-05	5.50418e-05	3.37986e-05	4.54497e-05	0.000109914	0.000114015	0.000276314	0.000152005	0.000192779
k__Bacteria;p__Proteobacteria;c__Gammaproteobacteria;o__Xanthomonadales;f__Xanthomonadaceae;g__Lysobacter	1.87593e-05	3.66946e-05	0	4.54497e-05	5.49571e-05	5.70077e-05	5.92101e-05	5.70017e-05	0.000154223
k__Bacteria;p__Proteobacteria;c__Gammaproteobacteria;o__Xanthomonadales;f__Xanthomonadaceae;g__Pseudoxanthomonas	1.87593e-05	0	0	3.02998e-05	1.8319e-05	5.70077e-05	1.97367e-05	1.90006e-05	0
k__Bacteria;p__Proteobacteria;c__Gammaproteobacteria;o__Xanthomonadales;f__Xanthomonadaceae;g__Stenotrophomonas	9.37963e-05	0.000146778	0.00025349	0.000136349	0.000164871	0.000285038	0.000217104	0.000228007	0.000212056
k__Bacteria;p__Proteobacteria;c__Gammaproteobacteria;o__Xanthomonadales;f__Xanthomonadaceae;g__Thermomonas	7.5037e-05	0.000110084	5.06979e-05	6.05996e-05	5.49571e-05	8.55115e-05	0.000611838	0.000855026	0.000828948
k__Bacteria;p__Proteobacteria;c__TA18;o__CV90;f__;g__	1.87593e-05	1.83473e-05	0	0	0	0	5.92101e-05	5.70017e-05	0.000115667
k__Bacteria;p__Proteobacteria;c__TA18;o__PHOS-HD29;f__;g__	0	0	0	0	0	0	5.92101e-05	5.70017e-05	7.71114e-05
k__Bacteria;p__SR1;c__;o__;f__;g__	0.000112556	7.33891e-05	0.000118295	6.05996e-05	3.66381e-05	5.70077e-05	0.00017763	0.000133004	0.000134945
k__Bacteria;p__Spirochaetes;c__MVP-15;o__PL-11B10;f__;g__	3.75185e-05	1.83473e-05	0.000101396	7.57495e-05	0	8.55115e-05	5.92101e-05	3.80011e-05	7.71114e-05
k__Bacteria;p__Spirochaetes;c__Spirochaetes;o__Spirochaetales;f__Spirochaetaceae;g__	0	0	3.37986e-05	0	0	0	0	0	0
k__Bacteria;p__Spirochaetes;c__Spirochaetes;o__Spirochaetales;f__Spirochaetaceae;g__Treponema	7.5037e-05	0.000110084	8.44966e-05	6.05996e-05	0.000109914	2.85038e-05	0.00011842	3.80011e-05	0.000134945
k__Bacteria;p__Spirochaetes;c__[Brachyspirae];o__[Brachyspirales];f__A0-023;g__	0	0	0	1.51499e-05	1.8319e-05	0	0	1.90006e-05	0
k__Bacteria;p__Spirochaetes;c__[Brachyspirae];o__[Brachyspirales];f__Brachyspiraceae;g__	0	0	1.68993e-05	4.54497e-05	1.8319e-05	0	5.92101e-05	1.90006e-05	3.85557e-05
k__Bacteria;p__Spirochaetes;c__[Leptospirae];o__[Leptospirales];f__Leptospiraceae;g__Leptonema	1.87593e-05	1.83473e-05	0	0	0	0	0	0	0
k__Bacteria;p__Spirochaetes;c__[Leptospirae];o__[Leptospirales];f__Leptospiraceae;g__Turneriella	5.62778e-05	5.50418e-05	5.06979e-05	3.02998e-05	0	2.85038e-05	0.000138157	9.50029e-05	9.63893e-05
k__Bacteria;p__Spirochaetes;c__[Leptospirae];o__[Leptospirales];f__Sediment-4;g__	0	1.83473e-05	0	0	1.8319e-05	0	1.97367e-05	0	0
k__Bacteria;p__Spirochaetes;c__[Leptospirae];o__[Leptospirales];f__Sediment-4;g__SJA-88	0	9.17364e-05	3.37986e-05	3.02998e-05	0.000109914	2.85038e-05	9.86836e-05	5.70017e-05	3.85557e-05
k__Bacteria;p__Synergistetes;c__Synergistia;o__Synergistales;f__Dethiosulfovibrionaceae;g__PD-UASB-13	3.75185e-05	1.83473e-05	0	7.57495e-05	0	2.85038e-05	3.94734e-05	3.80011e-05	5.78336e-05
k__Bacteria;p__Synergistetes;c__Synergistia;o__Synergistales;f__Synergistaceae;Other	1.87593e-05	0	0	1.51499e-05	0	0	0	0	0
k__Bacteria;p__Synergistetes;c__Synergistia;o__Synergistales;f__TTA_B6;g__E6	5.62778e-05	7.33891e-05	8.44966e-05	0.000106049	0.000109914	0.000142519	0	7.60023e-05	0.000115667
k__Bacteria;p__TM6;c__SBRH58;o__;f__;g__	1.87593e-05	3.66946e-05	1.68993e-05	9.08995e-05	3.66381e-05	2.85038e-05	1.97367e-05	0	1.92779e-05
k__Bacteria;p__TM6;c__SJA-4;o__;f__;g__	0.000281389	0.000477029	0.000422483	0.000590846	0.000494614	0.00037055	0.000256577	0.000152005	0.000192779
k__Bacteria;p__TM6;c__SJA-4;o__S1198;f__;g__	0	0	0	0	3.66381e-05	0	0	0	0
k__Bacteria;p__TM7;c__SC3;o__;f__;g__	0.000675333	0.000899017	0.00074357	3.02998e-05	0.000164871	2.85038e-05	0.00011842	0.000133004	0.000173501
k__Bacteria;p__TM7;c__TM7-1;o__;f__;g__	0	0	3.37986e-05	0	3.66381e-05	0	1.97367e-05	1.90006e-05	0
k__Bacteria;p__TPD-58;c__;o__;f__;g__	5.62778e-05	1.83473e-05	3.37986e-05	4.54497e-05	0	0	3.94734e-05	5.70017e-05	3.85557e-05
k__Bacteria;p__Tenericutes;c__Mollicutes;o__Anaeroplasmatales;f__Anaeroplasmataceae;g__Asteroleplasma	0.0224924	0.0235396	0.0184541	0.0284364	0.0142705	0.0153066	0.00264472	0.00592818	0.00310373
k__Bacteria;p__Verrucomicrobia;Other;Other;Other;Other	0	0	5.06979e-05	0	0	0	0	0	0
k__Bacteria;p__Verrucomicrobia;c__Opitutae;Other;Other;Other	5.62778e-05	0.000146778	5.06979e-05	0.000121199	1.8319e-05	8.55115e-05	0	0	0
k__Bacteria;p__Verrucomicrobia;c__Opitutae;o__;f__;g__	0	7.33891e-05	0	1.51499e-05	0	0	0.000276314	0.000114003	5.78336e-05
k__Bacteria;p__Verrucomicrobia;c__Opitutae;o__Opitutales;f__Opitutaceae;g__	0.00378937	0.00592617	0.00285598	0.00149984	0.000677805	0.000883619	0.0043026	0.00269808	0.00194706
k__Bacteria;p__Verrucomicrobia;c__Opitutae;o__Opitutales;f__Opitutaceae;g__Opitutus	0.00650946	0.00924703	0.00517119	0.00665081	0.00302264	0.00501667	0.00651312	0.00438913	0.0030459
k__Bacteria;p__Verrucomicrobia;c__Opitutae;o__[Cerasicoccales];f__[Cerasicoccaceae];g__	0	0	0	0	0	0	1.97367e-05	0	5.78336e-05
k__Bacteria;p__Verrucomicrobia;c__Verruco-5;o__LD1-PB3;f__;g__	0	0	0	0	0	0	0	3.80011e-05	1.92779e-05
k__Bacteria;p__Verrucomicrobia;c__Verruco-5;o__WCHB1-41;f__;g__	0	0	0	0	0	0	0	3.80011e-05	1.92779e-05
k__Bacteria;p__Verrucomicrobia;c__Verruco-5;o__WCHB1-41;f__RFP12;g__	3.75185e-05	0	0	0	0	0	0	3.80011e-05	5.78336e-05
k__Bacteria;p__Verrucomicrobia;c__Verrucomicrobiae;o__Verrucomicrobiales;f__Verrucomicrobiaceae;Other	0	0	0	1.51499e-05	1.8319e-05	2.85038e-05	0.000256577	0.000399012	0.000366279
k__Bacteria;p__Verrucomicrobia;c__Verrucomicrobiae;o__Verrucomicrobiales;f__Verrucomicrobiaceae;g__	0.00189469	0.00216498	0.00133505	0.00146954	0.00159376	0.00156771	0.0163815	0.0164925	0.0160392
k__Bacteria;p__Verrucomicrobia;c__Verrucomicrobiae;o__Verrucomicrobiales;f__Verrucomicrobiaceae;g__Akkermansia	1.87593e-05	1.83473e-05	1.68993e-05	1.51499e-05	1.8319e-05	0	3.94734e-05	1.90006e-05	3.85557e-05
k__Bacteria;p__Verrucomicrobia;c__Verrucomicrobiae;o__Verrucomicrobiales;f__Verrucomicrobiaceae;g__Luteolibacter	0.00375185	0.00401805	0.00218001	0.00133319	0.00119074	0.00105464	0.0224209	0.0122174	0.0101787
k__Bacteria;p__Verrucomicrobia;c__Verrucomicrobiae;o__Verrucomicrobiales;f__Verrucomicrobiaceae;g__MSBL3	1.87593e-05	0	1.68993e-05	1.51499e-05	3.66381e-05	0	1.97367e-05	0	0
k__Bacteria;p__Verrucomicrobia;c__Verrucomicrobiae;o__Verrucomicrobiales;f__Verrucomicrobiaceae;g__Prosthecobacter	9.37963e-05	3.66946e-05	1.68993e-05	6.05996e-05	0.000146552	8.55115e-05	0.000592101	0.000475014	0.000597613
k__Bacteria;p__Verrucomicrobia;c__[Methylacidiphilae];o__Methylacidiphilales;f__;g__	0.00127563	0.00159621	0.00135195	0.000439347	0.000439657	0.000285038	5.92101e-05	7.60023e-05	7.71114e-05
k__Bacteria;p__Verrucomicrobia;c__[Methylacidiphilae];o__Methylacidiphilales;f__LD19;g__	5.62778e-05	9.17364e-05	5.06979e-05	7.57495e-05	5.49571e-05	5.70077e-05	0.000138157	5.70017e-05	3.85557e-05
k__Bacteria;p__Verrucomicrobia;c__[Methylacidiphilae];o__S-BQ2-57;f__;g__	0.000600296	0.000587113	0.000506979	0.000893845	0.00104419	0.00136818	0.000276314	0.000133004	0.000115667
k__Bacteria;p__Verrucomicrobia;c__[Pedosphaerae];o__[Pedosphaerales];Other;Other	3.75185e-05	1.83473e-05	0	0	3.66381e-05	5.70077e-05	0	1.90006e-05	0
k__Bacteria;p__Verrucomicrobia;c__[Pedosphaerae];o__[Pedosphaerales];f__;g__	0.000975482	0.00130266	0.000912563	0.000924144	0.00100755	0.0007411	0.00161841	0.00133004	0.00100245
k__Bacteria;p__Verrucomicrobia;c__[Pedosphaerae];o__[Pedosphaerales];f__Ellin515;g__	0.00155702	0.00157787	0.00140264	0.00110594	0.0015388	0.00122566	0.000513155	0.000741022	0.000771114
k__Bacteria;p__Verrucomicrobia;c__[Pedosphaerae];o__[Pedosphaerales];f__Ellin517;g__	0.000206352	0.000293556	0.00023659	0.000227249	7.32762e-05	0.000228031	0.000671048	0.000285009	0.000385557
k__Bacteria;p__Verrucomicrobia;c__[Pedosphaerae];o__[Pedosphaerales];f__R4-41B;g__	0.000787889	0.000752238	0.00049008	0.000136349	0.000256467	0.000142519	0.000394734	0.00034201	0.000289168
k__Bacteria;p__Verrucomicrobia;c__[Pedosphaerae];o__[Pedosphaerales];f__[Pedosphaeraceae];g__Pedosphaera	0.000187593	0.000421987	0.000219691	0.000106049	0.000146552	8.55115e-05	0	0	0
k__Bacteria;p__Verrucomicrobia;c__[Pedosphaerae];o__[Pedosphaerales];f__auto67_4W;g__	0.00275761	0.00310069	0.00212931	0.00234824	0.00265626	0.00327794	0.00359208	0.00235607	0.0020049
k__Bacteria;p__Verrucomicrobia;c__[Spartobacteria];o__[Chthoniobacterales];f__01D2Z36;g__	0	0	0	0	0	0	3.94734e-05	3.80011e-05	5.78336e-05
k__Bacteria;p__Verrucomicrobia;c__[Spartobacteria];o__[Chthoniobacterales];f__[Chthoniobacteraceae];Other	0.00737239	0.00544914	0.00505289	0.00127259	0.00155712	0.00176724	0.000473681	0.000551017	0.00026989
k__Bacteria;p__Verrucomicrobia;c__[Spartobacteria];o__[Chthoniobacterales];f__[Chthoniobacteraceae];g__	0.00990489	0.00763247	0.00684422	0.00460557	0.00448817	0.00501667	0.0161052	0.0156755	0.0145741
k__Bacteria;p__Verrucomicrobia;c__[Spartobacteria];o__[Chthoniobacterales];f__[Chthoniobacteraceae];g__Candidatus Xiphinematobacter	0.00527135	0.00330251	0.00412343	0.00392383	0.0041401	0.00327794	0.00633548	0.00704921	0.00828948
k__Bacteria;p__Verrucomicrobia;c__[Spartobacteria];o__[Chthoniobacterales];f__[Chthoniobacteraceae];g__Chthoniobacter	0.0108991	0.010036	0.00822997	0.00619631	0.00789551	0.00877918	0.0177236	0.0150105	0.0152681
k__Bacteria;p__Verrucomicrobia;c__[Spartobacteria];o__[Chthoniobacterales];f__[Chthoniobacteraceae];g__DA101	0.170259	0.133972	0.135042	0.131077	0.170147	0.168372	0.0116447	0.00917728	0.00981243
k__Bacteria;p__Verrucomicrobia;c__[Spartobacteria];o__[Chthoniobacterales];f__[Chthoniobacteraceae];g__Ellin506	0.00378937	0.00354102	0.0025856	0.000878695	0.0012457	0.00111165	0.00106578	0.000893027	0.000771114
k__Bacteria;p__Verrucomicrobia;c__[Spartobacteria];o__[Chthoniobacterales];f__[Chthoniobacteraceae];g__OR-59	0.000187593	0.000220167	0.000152094	3.02998e-05	0	0	0.000749995	0.00066502	0.000713281
k__Bacteria;p__Verrucomicrobia;c__[Spartobacteria];o__[Chthoniobacterales];f__[Chthoniobacteraceae];g__heteroC45_4W	0.00026263	0.000128431	0.000168993	0.000393898	0.000604528	0.000655588	7.89468e-05	9.50029e-05	3.85557e-05
k__Bacteria;p__WPS-2;c__;o__;f__;g__	0.0026263	0.00249523	0.00199412	0.000772645	0.000439657	0.000570077	0.000138157	0.000152005	0.000115667
k__Bacteria;p__WS2;c__Kazan-3B-09;o__;f__;g__	9.37963e-05	0.000110084	0.000101396	0	0	0	5.92101e-05	5.70017e-05	3.85557e-05
k__Bacteria;p__WS2;c__SHA-109;o__;f__;g__	0.000112556	0.000165125	0.000101396	7.57495e-05	0.000109914	0.000228031	0.000730258	0.000532016	0.000289168
k__Bacteria;p__WS3;c__PRR-12;o__;f__;g__	0	0	0	0	0	0	3.94734e-05	1.90006e-05	0
k__Bacteria;p__WS3;c__PRR-12;o__GN03;f__KSB4;g__	0	0	0	1.51499e-05	0	2.85038e-05	1.97367e-05	0	1.92779e-05
k__Bacteria;p__WS3;c__PRR-12;o__PBS-III-9;f__;g__	0	0	0	0	3.66381e-05	0	0	0	0
k__Bacteria;p__WS3;c__PRR-12;o__Sediment-1;f__;g__	0.00024387	0.000128431	0.000135195	0.000151499	9.15952e-05	2.85038e-05	0.000374998	0.000171005	0.000173501
k__Bacteria;p__WS3;c__PRR-12;o__Sediment-1;f__PRR-10;g__	0.000412704	0.000385293	0.000354886	0.000772645	0.000622848	0.000826611	0.000355261	0.00034201	0.000250612
k__Bacteria;p__WS3;c__PRR-12;o__wb1_H11;f__;g__	0	0	0	0	0	0	1.97367e-05	0.000152005	3.85557e-05
k__Bacteria;p__WWE1;c__[Cloacamonae];o__[Cloacamonales];f__SHA-116;g__	0	5.50418e-05	0	0	3.66381e-05	0	1.97367e-05	0	0
k__Bacteria;p__WWE1;c__[Cloacamonae];o__[Cloacamonales];f__[Cloacamonaceae];g__	1.87593e-05	0	1.68993e-05	0	0	0	3.94734e-05	0	0
k__Bacteria;p__[Thermi];c__Deinococci;o__Deinococcales;f__Deinococcaceae;g__Deinococcus	0.000825408	0.0010091	0.00099706	0.00110594	0.000879314	0.00119716	0.00116447	0.00106403	0.00138801
k__Bacteria;p__[Thermi];c__Deinococci;o__Deinococcales;f__Trueperaceae;g__Truepera	0	1.83473e-05	0	3.02998e-05	1.8319e-05	2.85038e-05	3.94734e-05	0	0
k__Bacteria;p__[Thermi];c__Deinococci;o__Thermales;f__Thermaceae;g__Meiothermus	0	1.83473e-05	1.68993e-05	0	0	2.85038e-05	1.97367e-05	0	0
k__Bacteria;p__[Thermi];c__Deinococci;o__Thermales;f__Thermaceae;g__Thermus	1.87593e-05	1.83473e-05	0	3.02998e-05	5.49571e-05	8.55115e-05	9.86836e-05	3.80011e-05	5.78336e-05

## Sheet: Soil-16S-families
# Constructed from biom file
#OTU ID	A.1	A.2	A.3	B.1	B.2	B.3	C.1	C.2	C.3
k__Archaea;p__Crenarchaeota;c__;o__;f__	7.5037e-05	1.83473e-05	5.06979e-05	6.05996e-05	5.49571e-05	2.85038e-05	1.97367e-05	1.90006e-05	5.78336e-05
k__Archaea;p__Crenarchaeota;c__AAG;o__;f__	0	1.83473e-05	1.68993e-05	1.51499e-05	3.66381e-05	2.85038e-05	0	0	0
k__Archaea;p__Crenarchaeota;c__MBGA;o__;f__	0	1.83473e-05	1.68993e-05	1.51499e-05	0	0	1.97367e-05	0	0
k__Archaea;p__Crenarchaeota;c__MBGA;o__NRP-J;f__	0.00433339	0.00576105	0.00461351	0.000484797	0.000403019	0.000228031	0.000335524	0.000266008	0.000212056
k__Archaea;p__Crenarchaeota;c__MBGB;o__;f__	0.00120059	0.00137605	0.00099706	0.00113624	0.00128233	0.00128267	0.00146052	0.00129204	0.00133017
k__Archaea;p__Crenarchaeota;c__MCG;o__;f__	0.00026263	0.00020182	0.000135195	0.000212099	9.15952e-05	0.000256535	0.00017763	0.000228007	0.000289168
k__Archaea;p__Crenarchaeota;c__MCG;o__B10;f__	0	0	1.68993e-05	3.02998e-05	3.66381e-05	2.85038e-05	9.86836e-05	1.90006e-05	1.92779e-05
k__Archaea;p__Crenarchaeota;c__MCG;o__pGrfC26;f__	0.00138819	0.00121092	0.00130125	0.00145439	0.00122738	0.00122566	0.00106578	0.00150105	0.00129162
k__Archaea;p__Crenarchaeota;c__Thaumarchaeota;o__Cenarchaeales;f__Cenarchaeaceae	0.000112556	9.17364e-05	0.000152094	9.08995e-05	0.000146552	0.000142519	9.86836e-05	0.000171005	9.63893e-05
k__Archaea;p__Crenarchaeota;c__Thaumarchaeota;o__Cenarchaeales;f__SAGMA-X	0.00215732	0.00275209	0.0023997	0.00186344	0.00201509	0.00205228	0.00203288	0.00182405	0.00142656
k__Archaea;p__Crenarchaeota;c__Thaumarchaeota;o__Nitrososphaerales;f__Nitrososphaeraceae	0.0211417	0.0216314	0.0215973	0.0122411	0.00785887	0.0081521	0.000848679	0.00125404	0.00144584
k__Archaea;p__Crenarchaeota;c__Thermoprotei;o__;f__	9.37963e-05	7.33891e-05	6.75973e-05	0.000212099	0.000109914	8.55115e-05	0.000197367	0.000152005	0.000134945
k__Archaea;p__Euryarchaeota;Other;Other;Other	0	7.33891e-05	3.37986e-05	6.05996e-05	3.66381e-05	5.70077e-05	1.97367e-05	7.60023e-05	3.85557e-05
k__Archaea;p__Euryarchaeota;c__DSEG;o__ArcA07;f__	1.87593e-05	1.83473e-05	1.68993e-05	0	0	0	0	0	0
k__Archaea;p__Euryarchaeota;c__Methanobacteria;o__Methanobacteriales;f__MSBL1	0.000187593	0.000128431	8.44966e-05	0.000121199	0.000128233	0.000142519	0.00017763	0.000247007	0.000250612
k__Archaea;p__Euryarchaeota;c__Methanobacteria;o__Methanobacteriales;f__Methanobacteriaceae	0.000393945	0.000330251	0.000371785	0.000363598	0.000714443	0.000627084	0.00471707	0.0138324	0.0098317
k__Archaea;p__Euryarchaeota;c__Methanobacteria;o__Methanobacteriales;f__WSA2	0.00026263	0.000348598	0.00023659	0.000242399	0.000348062	0.000285038	0.000315787	0.000399012	0.000443391
k__Archaea;p__Euryarchaeota;c__Methanomicrobia;o__Methanocellales;f__Methanocellaceae	1.87593e-05	0	1.68993e-05	3.02998e-05	1.8319e-05	0	3.94734e-05	5.70017e-05	1.92779e-05
k__Archaea;p__Euryarchaeota;c__Methanomicrobia;o__Methanomicrobiales;f__Methanoregulaceae	1.87593e-05	0	1.68993e-05	6.05996e-05	1.8319e-05	5.70077e-05	7.89468e-05	5.70017e-05	3.85557e-05
k__Archaea;p__Euryarchaeota;c__Methanomicrobia;o__Methanosarcinales;f__Methanosaetaceae	0	0	1.68993e-05	3.02998e-05	1.8319e-05	5.70077e-05	1.97367e-05	3.80011e-05	0
k__Archaea;p__Euryarchaeota;c__Methanomicrobia;o__Methanosarcinales;f__Methanosarcinaceae	0	0	0	4.54497e-05	7.32762e-05	2.85038e-05	3.94734e-05	0.000247007	0.000250612
k__Archaea;p__Euryarchaeota;c__Thermoplasmata;o__E2;f__	1.87593e-05	0	0	1.51499e-05	1.8319e-05	2.85038e-05	0	0	3.85557e-05
k__Archaea;p__Euryarchaeota;c__Thermoplasmata;o__E2;f__20c-4	0	1.83473e-05	1.68993e-05	3.02998e-05	0	2.85038e-05	0	3.80011e-05	5.78336e-05
k__Archaea;p__Euryarchaeota;c__Thermoplasmata;o__E2;f__DHVEG-1	0.000900445	0.000880669	0.000659073	0.000848395	0.00111746	0.000826611	0.00112499	0.000760023	0.000828948
k__Archaea;p__Euryarchaeota;c__Thermoplasmata;o__E2;f__Marine group II	0	0	0	1.51499e-05	3.66381e-05	0	0	0	0
k__Archaea;p__Euryarchaeota;c__Thermoplasmata;o__E2;f__TMEG	0	0	1.68993e-05	0	0	2.85038e-05	0	0	1.92779e-05
k__Archaea;p__Euryarchaeota;c__Thermoplasmata;o__E2;f__[Methanomassiliicoccaceae]	0.000637815	0.000623807	0.000405584	0.000560547	0.00056789	0.000598581	0.000552628	0.000741022	0.000578336
k__Archaea;p__[Parvarchaeota];c__[Parvarchaea];o__WCHD3-30;f__	0.000131315	0.000146778	3.37986e-05	1.51499e-05	1.8319e-05	2.85038e-05	1.97367e-05	0	0
k__Archaea;p__[Parvarchaeota];c__[Parvarchaea];o__YLA114;f__	0.000806648	0.0013577	0.000625275	0.000242399	0.000128233	0.000228031	0.000138157	0.000152005	0.000115667
k__Bacteria;Other;Other;Other;Other	5.62778e-05	0.00020182	0.000219691	0.000106049	0.000201509	0.000142519	3.94734e-05	0.000133004	5.78336e-05
k__Bacteria;p__;c__;o__;f__	7.5037e-05	1.83473e-05	6.75973e-05	9.08995e-05	3.66381e-05	2.85038e-05	1.97367e-05	3.80011e-05	3.85557e-05
k__Bacteria;p__AC1;c__SHA-114;o__;f__	3.75185e-05	0	0	1.51499e-05	1.8319e-05	0	9.86836e-05	0.000114003	3.85557e-05
k__Bacteria;p__AD3;c__ABS-6;o__;f__	0.00467106	0.00515558	0.00375165	0.00613571	0.00534916	0.00504518	9.86836e-05	0.000266008	0.000134945
k__Bacteria;p__AD3;c__JG37-AG-4;o__;f__	0.000637815	0.000715544	0.000574577	0.000378748	0.000201509	0.000142519	1.97367e-05	3.80011e-05	1.92779e-05
k__Bacteria;p__Acidobacteria;Other;Other;Other	1.87593e-05	1.83473e-05	1.68993e-05	0	0	0	0	0	0
k__Bacteria;p__Acidobacteria;c__;o__;f__	0.00024387	0.000330251	0.000168993	0.000651446	0.000439657	0.000456061	0.000552628	0.000646019	0.000327723
k__Bacteria;p__Acidobacteria;c__AT-s54;o__;f__	0.000131315	9.17364e-05	3.37986e-05	6.05996e-05	7.32762e-05	2.85038e-05	0.00124341	0.00159605	0.000906059
k__Bacteria;p__Acidobacteria;c__Acidobacteria-5;o__;f__	9.37963e-05	0.000110084	8.44966e-05	7.57495e-05	3.66381e-05	5.70077e-05	1.97367e-05	3.80011e-05	3.85557e-05
k__Bacteria;p__Acidobacteria;c__Acidobacteria-6;o__CCU21;f__	0.0031328	0.0026787	0.00226451	0.00256033	0.00212501	0.00182425	0.00580259	0.00725822	0.0055713
k__Bacteria;p__Acidobacteria;c__Acidobacteria-6;o__iii1-15;f__	0.0514191	0.0502899	0.0455099	0.0901117	0.0630358	0.0758487	0.098723	0.0863956	0.0646579
k__Bacteria;p__Acidobacteria;c__Acidobacteria-6;o__iii1-15;f__RB40	0.00433339	0.00488038	0.00417413	0.00560547	0.00527588	0.0059288	0.0393945	0.0239597	0.0207815
k__Bacteria;p__Acidobacteria;c__Acidobacteria-6;o__iii1-15;f__mb2424	0.000562778	0.000440335	0.000540778	0.000681746	0.000457976	0.000342046	0.0221841	0.0276078	0.0227864
k__Bacteria;p__Acidobacteria;c__Acidobacteriia;o__Acidobacteriales;f__Acidobacteriaceae	0.000956722	0.00110084	0.00098016	0.000106049	3.66381e-05	5.70077e-05	5.92101e-05	1.90006e-05	0
k__Bacteria;p__Acidobacteria;c__Acidobacteriia;o__Acidobacteriales;f__Koribacteraceae	0.00508376	0.0050455	0.00408963	0.0108625	0.00740089	0.00618533	0.000592101	0.000209006	0.000443391
k__Bacteria;p__Acidobacteria;c__BPC102;o__;f__	0	0	0	1.51499e-05	1.8319e-05	0	1.97367e-05	0	0
k__Bacteria;p__Acidobacteria;c__BPC102;o__B110;f__	1.87593e-05	1.83473e-05	0	0	0	2.85038e-05	1.97367e-05	0	0
k__Bacteria;p__Acidobacteria;c__BPC102;o__MVS-40;f__	0.000318907	0.000477029	0.000388684	0.000181799	0.000348062	0.000399054	0.000394734	0.000456014	0.000347001
k__Bacteria;p__Acidobacteria;c__DA052;o__Ellin6513;f__	0.00808524	0.00878835	0.0073174	0.00460557	0.00624679	0.00513069	0.000473681	0.000475014	0.000462668
k__Bacteria;p__Acidobacteria;c__EC1113;o__;f__	0.000112556	0.000165125	0.000118295	3.02998e-05	3.66381e-05	0.000142519	0	0	0
k__Bacteria;p__Acidobacteria;c__Holophagae;o__Holophagales;f__Holophagaceae	1.87593e-05	7.33891e-05	5.06979e-05	9.08995e-05	5.49571e-05	0.000142519	1.97367e-05	1.90006e-05	5.78336e-05
k__Bacteria;p__Acidobacteria;c__OS-K;o__;f__	0	0	0	0	0	0	0	1.90006e-05	3.85557e-05
k__Bacteria;p__Acidobacteria;c__PAUC37f;o__;f__	1.87593e-05	0	0	1.51499e-05	0	0	5.92101e-05	0.000114003	1.92779e-05
k__Bacteria;p__Acidobacteria;c__RB25;o__;f__	5.62778e-05	0.000146778	5.06979e-05	0.000121199	0.00018319	0.000199527	3.94734e-05	3.80011e-05	3.85557e-05
k__Bacteria;p__Acidobacteria;c__S035;o__;f__	0	1.83473e-05	3.37986e-05	6.05996e-05	7.32762e-05	5.70077e-05	1.97367e-05	3.80011e-05	1.92779e-05
k__Bacteria;p__Acidobacteria;c__Solibacteres;o__Solibacterales;Other	0	1.83473e-05	0	0	1.8319e-05	2.85038e-05	0	9.50029e-05	7.71114e-05
k__Bacteria;p__Acidobacteria;c__Solibacteres;o__Solibacterales;f__	0.00495245	0.0060546	0.0074695	0.00377233	0.00553235	0.00547274	0.00144078	0.00159605	0.00262179
k__Bacteria;p__Acidobacteria;c__Solibacteres;o__Solibacterales;f__AKIW659	0	0	0	7.57495e-05	0.000109914	0.000228031	0	1.90006e-05	0
k__Bacteria;p__Acidobacteria;c__Solibacteres;o__Solibacterales;f__Solibacteraceae	0.00619056	0.00695362	0.00971711	0.00590846	0.00664981	0.00584329	0.000473681	0.000589018	0.000655447
k__Bacteria;p__Acidobacteria;c__Solibacteres;o__Solibacterales;f__[Bryobacteraceae]	1.87593e-05	0	8.44966e-05	3.02998e-05	0	2.85038e-05	0.000769732	0.000836025	0.000848225
k__Bacteria;p__Acidobacteria;c__Sva0725;o__Sva0725;f__	0.000187593	0.00020182	0.000185892	0.000772645	0.000494614	0.000598581	0.000651312	0.000893027	0.000790392
k__Bacteria;p__Acidobacteria;c__TM1;o__;f__	0	0	5.06979e-05	6.05996e-05	1.8319e-05	0	0	1.90006e-05	0
k__Bacteria;p__Acidobacteria;c__[Chloracidobacteria];o__11-24;f__	0.000150074	0.000110084	0.000101396	0.00122714	0.0019235	0.00270786	0.000157894	0.000114003	0.000192779
k__Bacteria;p__Acidobacteria;c__[Chloracidobacteria];o__DS-100;f__	3.75185e-05	0.000110084	1.68993e-05	0.000106049	5.49571e-05	0.000171023	0.000276314	0.000361011	9.63893e-05
k__Bacteria;p__Acidobacteria;c__[Chloracidobacteria];o__Ellin7246;f__	3.75185e-05	7.33891e-05	6.75973e-05	4.54497e-05	3.66381e-05	2.85038e-05	0	1.90006e-05	1.92779e-05
k__Bacteria;p__Acidobacteria;c__[Chloracidobacteria];o__PK29;f__	0.000112556	3.66946e-05	5.06979e-05	9.08995e-05	0.000146552	0.000171023	0.00226972	0.00288809	0.00192779
k__Bacteria;p__Acidobacteria;c__[Chloracidobacteria];o__RB41;f__	0.00277637	0.0027154	0.00219691	0.0180132	0.0175863	0.0207223	0.0011842	0.00127304	0.00111812
k__Bacteria;p__Acidobacteria;c__[Chloracidobacteria];o__RB41;f__Ellin6075	0.00619056	0.0067518	0.00601616	0.0203463	0.022679	0.0277912	0.0733811	0.0587308	0.040869
k__Bacteria;p__Acidobacteria;c__iii1-8;o__32-20;f__	0.00536515	0.00546749	0.00549228	0.00704471	0.00738257	0.00783855	0.000671048	0.000513015	0.000462668
k__Bacteria;p__Acidobacteria;c__iii1-8;o__DS-18;f__	0.000787889	0.00130266	0.000675973	0.00580241	0.0050011	0.00647037	0.00205262	0.00148204	0.00206273
k__Bacteria;p__Acidobacteria;c__iii1-8;o__SJA-36;f__	0.00026263	0.000183473	0.000304188	0.00162104	0.00245475	0.00208078	7.89468e-05	1.90006e-05	7.71114e-05
k__Bacteria;p__Actinobacteria;c__Acidimicrobiia;o__Acidimicrobiales;f__	0.00266382	0.0027154	0.00343056	0.00616601	0.00340734	0.00208078	0.00317761	0.00427513	0.00480019
k__Bacteria;p__Actinobacteria;c__Acidimicrobiia;o__Acidimicrobiales;f__C111	0.001013	0.00133935	0.00150404	0.00166649	0.00100755	0.00116866	0.00224999	0.00195706	0.00476163
k__Bacteria;p__Actinobacteria;c__Acidimicrobiia;o__Acidimicrobiales;f__EB1017	0.00401448	0.00442169	0.00530638	0.00430257	0.00481791	0.00322093	0.00455918	0.00495915	0.00628458
k__Bacteria;p__Actinobacteria;c__Acidimicrobiia;o__Acidimicrobiales;f__Iamiaceae	5.62778e-05	1.83473e-05	6.75973e-05	6.05996e-05	0	5.70077e-05	0.00138157	0.00176705	0.00192779
k__Bacteria;p__Actinobacteria;c__Acidimicrobiia;o__Acidimicrobiales;f__JdFBGBact	0	0	0	0	0	0	1.97367e-05	5.70017e-05	1.92779e-05
k__Bacteria;p__Actinobacteria;c__Acidimicrobiia;o__Acidimicrobiales;f__Microthrixaceae	0	3.66946e-05	0	0	1.8319e-05	0	9.86836e-05	9.50029e-05	9.63893e-05
k__Bacteria;p__Actinobacteria;c__Acidimicrobiia;o__Acidimicrobiales;f__koll13	5.62778e-05	3.66946e-05	0.000101396	0	1.8319e-05	0	3.94734e-05	0	7.71114e-05
k__Bacteria;p__Actinobacteria;c__Actinobacteria;o__Actinomycetales;Other	0.000919204	0.00040364	0.000659073	0.000575697	0.000494614	0.000484565	0.000453944	0.000513015	0.00053978
k__Bacteria;p__Actinobacteria;c__Actinobacteria;o__Actinomycetales;f__	0.00894817	0.00638485	0.0123196	0.00474192	0.00366381	0.00250834	0.00276314	0.00397112	0.00549419
k__Bacteria;p__Actinobacteria;c__Actinobacteria;o__Actinomycetales;f__ACK-M1	1.87593e-05	1.83473e-05	5.06979e-05	3.02998e-05	0	0	0	1.90006e-05	5.78336e-05
k__Bacteria;p__Actinobacteria;c__Actinobacteria;o__Actinomycetales;f__Actinomycetaceae	9.37963e-05	3.66946e-05	0.000118295	0.000212099	5.49571e-05	0.000142519	0.00011842	0.000190006	9.63893e-05
k__Bacteria;p__Actinobacteria;c__Actinobacteria;o__Actinomycetales;f__Actinosynnemataceae	3.75185e-05	0	1.68993e-05	3.02998e-05	0	2.85038e-05	5.92101e-05	0.000190006	0.000154223
k__Bacteria;p__Actinobacteria;c__Actinobacteria;o__Actinomycetales;f__Brevibacteriaceae	0.00305776	0.0033392	0.00314327	0.00371173	0.00468968	0.00322093	0.00465786	0.00471214	0.00572552
k__Bacteria;p__Actinobacteria;c__Actinobacteria;o__Actinomycetales;f__Cellulomonadaceae	0.000619056	0.000899017	0.000794268	0.000318148	0.000146552	0.000199527	0.0040855	0.00579517	0.00811598
k__Bacteria;p__Actinobacteria;c__Actinobacteria;o__Actinomycetales;f__Corynebacteriaceae	0.000900445	0.000587113	0.000929462	0.000818095	0.000879314	0.000855115	0.000888152	0.00108303	0.00098317
k__Bacteria;p__Actinobacteria;c__Actinobacteria;o__Actinomycetales;f__Dermabacteraceae	0.001013	0.000752238	0.000963261	0.000818095	0.000842676	0.00105464	0.00151973	0.00114003	0.00160006
k__Bacteria;p__Actinobacteria;c__Actinobacteria;o__Actinomycetales;f__Dermacoccaceae	0.00026263	7.33891e-05	0.000304188	0.000121199	0.00018319	0.000171023	0.000335524	0.000228007	0.000366279
k__Bacteria;p__Actinobacteria;c__Actinobacteria;o__Actinomycetales;f__Dermatophilaceae	1.87593e-05	1.83473e-05	0	0.000196949	0.000164871	0.000114015	1.97367e-05	3.80011e-05	1.92779e-05
k__Bacteria;p__Actinobacteria;c__Actinobacteria;o__Actinomycetales;f__Dietziaceae	9.37963e-05	0.000110084	0.000168993	0.000196949	5.49571e-05	8.55115e-05	0.000256577	0.000171005	0.000192779
k__Bacteria;p__Actinobacteria;c__Actinobacteria;o__Actinomycetales;f__Frankiaceae	0.000844167	0.00104579	0.00136884	0.00104534	0.00095259	0.00122566	3.94734e-05	0.000133004	0.000115667
k__Bacteria;p__Actinobacteria;c__Actinobacteria;o__Actinomycetales;f__Geodermatophilaceae	0.000150074	5.50418e-05	0.000287288	4.54497e-05	5.49571e-05	2.85038e-05	0.000374998	0.000437013	0.000578336
k__Bacteria;p__Actinobacteria;c__Actinobacteria;o__Actinomycetales;f__Gordoniaceae	1.87593e-05	0	5.06979e-05	9.08995e-05	1.8319e-05	0	1.97367e-05	9.50029e-05	1.92779e-05
k__Bacteria;p__Actinobacteria;c__Actinobacteria;o__Actinomycetales;f__Intrasporangiaceae	0.0021198	0.00212828	0.00199412	0.00163619	0.00102587	0.00111165	0.00708548	0.0067832	0.0102944
k__Bacteria;p__Actinobacteria;c__Actinobacteria;o__Actinomycetales;f__Kineosporiaceae	1.87593e-05	3.66946e-05	3.37986e-05	0.000257548	7.32762e-05	0.000114015	0.000138157	0.000209006	0.000250612
k__Bacteria;p__Actinobacteria;c__Actinobacteria;o__Actinomycetales;f__Microbacteriaceae	0.00178213	0.00207324	0.00221381	0.000939294	0.000842676	0.000912123	0.00515128	0.00801824	0.00952326
k__Bacteria;p__Actinobacteria;c__Actinobacteria;o__Actinomycetales;f__Micrococcaceae	0.00292644	0.0027154	0.00307568	0.00406018	0.00373709	0.00302141	0.0108355	0.0132244	0.0217454
k__Bacteria;p__Actinobacteria;c__Actinobacteria;o__Actinomycetales;f__Micromonosporaceae	0.00116307	0.00139439	0.00140264	0.00156044	0.000934271	0.000627084	0.00250656	0.00505415	0.00445318
k__Bacteria;p__Actinobacteria;c__Actinobacteria;o__Actinomycetales;f__Mycobacteriaceae	0.000731611	0.00060546	0.000895664	0.00107564	0.000677805	0.000684092	0.000967099	0.00140604	0.00163862
k__Bacteria;p__Actinobacteria;c__Actinobacteria;o__Actinomycetales;f__Nakamurellaceae	0.00125687	0.00141274	0.0023828	0.00195434	0.00137393	0.00131118	0.0031184	0.00359111	0.00483874
k__Bacteria;p__Actinobacteria;c__Actinobacteria;o__Actinomycetales;f__Nocardiaceae	0.000112556	3.66946e-05	0.000152094	0.000181799	0.000201509	8.55115e-05	9.86836e-05	0.000190006	0.000347001
k__Bacteria;p__Actinobacteria;c__Actinobacteria;o__Actinomycetales;f__Nocardioidaceae	0.00135067	0.001321	0.00119985	0.000984744	0.000934271	0.000769604	0.00554602	0.00399012	0.00537852
k__Bacteria;p__Actinobacteria;c__Actinobacteria;o__Actinomycetales;f__Pseudonocardiaceae	0.00120059	0.00128431	0.00162233	0.00787795	0.00392028	0.00233731	0.00159867	0.00214706	0.00210129
k__Bacteria;p__Actinobacteria;c__Actinobacteria;o__Actinomycetales;f__Sporichthyaceae	5.62778e-05	9.17364e-05	6.75973e-05	7.57495e-05	1.8319e-05	2.85038e-05	7.89468e-05	0.000190006	3.85557e-05
k__Bacteria;p__Actinobacteria;c__Actinobacteria;o__Actinomycetales;f__Streptomycetaceae	7.5037e-05	5.50418e-05	5.06979e-05	6.05996e-05	0.000146552	2.85038e-05	0.00017763	0.000114003	0.000327723
k__Bacteria;p__Actinobacteria;c__Actinobacteria;o__Actinomycetales;f__Streptosporangiaceae	0	0	3.37986e-05	0	3.66381e-05	0	0.00011842	5.70017e-05	0.000231334
k__Bacteria;p__Actinobacteria;c__Actinobacteria;o__Actinomycetales;f__Williamsiaceae	0	0	3.37986e-05	3.02998e-05	1.8319e-05	2.85038e-05	0	0	5.78336e-05
k__Bacteria;p__Actinobacteria;c__Actinobacteria;o__Bifidobacteriales;f__Bifidobacteriaceae	0	3.66946e-05	1.68993e-05	1.51499e-05	0	0	0	0	1.92779e-05
k__Bacteria;p__Actinobacteria;c__Actinobacteria;o__WCHB1-81;f__	1.87593e-05	1.83473e-05	8.44966e-05	1.51499e-05	1.8319e-05	8.55115e-05	3.94734e-05	1.90006e-05	3.85557e-05
k__Bacteria;p__Actinobacteria;c__Actinobacteria;o__WCHB1-81;f__55_st3	3.75185e-05	5.50418e-05	5.06979e-05	1.51499e-05	5.49571e-05	5.70077e-05	0	3.80011e-05	7.71114e-05
k__Bacteria;p__Actinobacteria;c__Actinobacteria;o__WCHB1-81;f__At425_EubF1	7.5037e-05	5.50418e-05	1.68993e-05	9.08995e-05	9.15952e-05	0	7.89468e-05	7.60023e-05	1.92779e-05
k__Bacteria;p__Actinobacteria;c__MB-A2-108;o__;f__	0	0	0	0	1.8319e-05	0	1.97367e-05	0	0
k__Bacteria;p__Actinobacteria;c__MB-A2-108;o__0319-7L14;f__	0.0005065	0.000275209	0.000422483	0.000530247	0.000476295	0.000598581	0.000967099	0.00098803	0.00109884
k__Bacteria;p__Actinobacteria;c__Nitriliruptoria;o__Nitriliruptorales;f__Nitriliruptoraceae	1.87593e-05	9.17364e-05	1.68993e-05	1.51499e-05	3.66381e-05	0.000171023	9.86836e-05	1.90006e-05	3.85557e-05
k__Bacteria;p__Actinobacteria;c__OPB41;o__;f__	0	0	3.37986e-05	3.02998e-05	0	2.85038e-05	0	0	1.92779e-05
k__Bacteria;p__Actinobacteria;c__Thermoleophilia;o__Gaiellales;f__	0.0016133	0.00192646	0.00283908	0.00278758	0.00197846	0.00131118	0.000611838	0.000722022	0.000848225
k__Bacteria;p__Actinobacteria;c__Thermoleophilia;o__Gaiellales;f__AK1AB1_02E	3.75185e-05	1.83473e-05	3.37986e-05	7.57495e-05	3.66381e-05	2.85038e-05	0.000138157	0.000266008	0.000192779
k__Bacteria;p__Actinobacteria;c__Thermoleophilia;o__Gaiellales;f__Gaiellaceae	0.00930459	0.00875165	0.0133505	0.00575697	0.00745585	0.00684092	0.00576312	0.00634619	0.00780753
k__Bacteria;p__Actinobacteria;c__Thermoleophilia;o__Solirubrobacterales;Other	5.62778e-05	7.33891e-05	3.37986e-05	3.02998e-05	1.8319e-05	0	0	0	0
k__Bacteria;p__Actinobacteria;c__Thermoleophilia;o__Solirubrobacterales;f__	0.00568406	0.00610964	0.00654003	0.00440862	0.00432329	0.00344896	0.00740127	0.0110013	0.011239
k__Bacteria;p__Actinobacteria;c__Thermoleophilia;o__Solirubrobacterales;f__Conexibacteraceae	0.00433339	0.00388962	0.00523879	0.00121199	0.000970909	0.000484565	0.000414471	0.000589018	0.000886781
k__Bacteria;p__Actinobacteria;c__Thermoleophilia;o__Solirubrobacterales;f__Patulibacteraceae	0.000712852	0.000550418	0.00074357	0.00101504	0.00095259	0.000399054	0.00011842	0.000247007	0.000154223
k__Bacteria;p__Actinobacteria;c__Thermoleophilia;o__Solirubrobacterales;f__Solirubrobacteraceae	0.000525259	0.00060546	0.000659073	0.000757495	0.000549571	0.000256535	0.00157894	0.00241307	0.00273745
k__Bacteria;p__Armatimonadetes;c__0319-6E2;o__;f__	0	7.33891e-05	8.44966e-05	0.000151499	9.15952e-05	0.000171023	0.000335524	0.00034201	0.000289168
k__Bacteria;p__Armatimonadetes;c__Armatimonadia;o__Armatimonadales;f__Armatimonadaceae	3.75185e-05	9.17364e-05	5.06979e-05	0	5.49571e-05	2.85038e-05	0.000473681	0.00034201	0.000289168
k__Bacteria;p__Armatimonadetes;c__Armatimonadia;o__FW68;f__	3.75185e-05	5.50418e-05	6.75973e-05	1.51499e-05	0	0	0	0	0
k__Bacteria;p__Armatimonadetes;c__Chthonomonadetes;o__Chthonomonadales;f__Chthonomonadaceae	0.000731611	0.000733891	0.000540778	0.000999894	0.000806038	0.00111165	0.000532891	0.00066502	0.000366279
k__Bacteria;p__Armatimonadetes;c__Chthonomonadetes;o__SJA-22;f__	1.87593e-05	3.66946e-05	5.06979e-05	3.02998e-05	3.66381e-05	0	0.00011842	0.000133004	0.000134945
k__Bacteria;p__Armatimonadetes;c__SHA-37;o__;f__	3.75185e-05	3.66946e-05	1.68993e-05	0.000181799	0.000109914	0.000313542	0	0	0
k__Bacteria;p__Armatimonadetes;c__SJA-176;o__RB046;f__	1.87593e-05	0	1.68993e-05	3.02998e-05	1.8319e-05	0	0	3.80011e-05	0
k__Bacteria;p__Armatimonadetes;c__SJA-176;o__TP122;f__	0	0	0	0	3.66381e-05	0	0	0	0
k__Bacteria;p__Armatimonadetes;c__[Fimbriimonadia];o__[Fimbriimonadales];f__[Fimbriimonadaceae]	0.000168833	0.000110084	0.000185892	0.000121199	9.15952e-05	0	0.000355261	0.000285009	0.000443391
k__Bacteria;p__BHI80-139;c__;o__;f__	3.75185e-05	1.83473e-05	5.06979e-05	3.02998e-05	0	0	0.000197367	9.50029e-05	9.63893e-05
k__Bacteria;p__BRC1;c__NPL-UPA2;o__;f__	0	0	1.68993e-05	4.54497e-05	0	0	3.94734e-05	0	1.92779e-05
k__Bacteria;p__BRC1;c__PRR-11;o__;f__	0.000131315	0.000165125	8.44966e-05	0.000196949	0.000109914	0.000199527	0.000315787	0.00032301	0.000173501
k__Bacteria;p__Bacteroidetes;Other;Other;Other	3.75185e-05	1.83473e-05	5.06979e-05	0	0	2.85038e-05	0	3.80011e-05	1.92779e-05
k__Bacteria;p__Bacteroidetes;c__Bacteroidia;o__Bacteroidales;f__	0.00180089	0.00172464	0.00187582	0.00162104	0.00197846	0.00179574	0.00197367	0.00184306	0.00275673
k__Bacteria;p__Bacteroidetes;c__Bacteroidia;o__Bacteroidales;f__Marinilabiaceae	0	5.50418e-05	0	1.51499e-05	1.8319e-05	0	1.97367e-05	0	0
k__Bacteria;p__Bacteroidetes;c__Bacteroidia;o__Bacteroidales;f__Porphyromonadaceae	5.62778e-05	0.000110084	0.000135195	7.57495e-05	0.000128233	0.000228031	0.000157894	5.70017e-05	0.000192779
k__Bacteria;p__Bacteroidetes;c__Bacteroidia;o__Bacteroidales;f__Prevotellaceae	7.5037e-05	0.000110084	6.75973e-05	0.000106049	9.15952e-05	8.55115e-05	5.92101e-05	7.60023e-05	9.63893e-05
k__Bacteria;p__Bacteroidetes;c__Bacteroidia;o__Bacteroidales;f__Rikenellaceae	0.000131315	3.66946e-05	0.000101396	0.000106049	5.49571e-05	0.000199527	0.000256577	3.80011e-05	7.71114e-05
k__Bacteria;p__Bacteroidetes;c__Bacteroidia;o__Bacteroidales;f__SB-1	0.000318907	0.000293556	0.000270389	0.000242399	0.000403019	0.000256535	0.000394734	0.00034201	0.000616891
k__Bacteria;p__Bacteroidetes;c__Bacteroidia;o__Bacteroidales;f__[Paraprevotellaceae]	0	1.83473e-05	3.37986e-05	0	1.8319e-05	0	0	0	5.78336e-05
k__Bacteria;p__Bacteroidetes;c__Cytophagia;o__Cytophagales;f__	0	0	0	4.54497e-05	1.8319e-05	0	0.000138157	3.80011e-05	7.71114e-05
k__Bacteria;p__Bacteroidetes;c__Cytophagia;o__Cytophagales;f__Cyclobacteriaceae	0.00298272	0.0033392	0.00332916	0.00257548	0.00344398	0.00376251	0.00422366	0.00376211	0.00524358
k__Bacteria;p__Bacteroidetes;c__Cytophagia;o__Cytophagales;f__Cytophagaceae	0.00482113	0.00598121	0.00446142	0.000545397	0.00108082	0.000883619	0.00761837	0.00813224	0.0114318
k__Bacteria;p__Bacteroidetes;c__Cytophagia;o__Cytophagales;f__Flammeovirgaceae	0	1.83473e-05	0.000118295	3.02998e-05	0	2.85038e-05	3.94734e-05	1.90006e-05	1.92779e-05
k__Bacteria;p__Bacteroidetes;c__Flavobacteriia;o__Flavobacteriales;f__	0	3.66946e-05	3.37986e-05	3.02998e-05	1.8319e-05	5.70077e-05	0	3.80011e-05	0
k__Bacteria;p__Bacteroidetes;c__Flavobacteriia;o__Flavobacteriales;f__Cryomorphaceae	5.62778e-05	0.000146778	1.68993e-05	0.000106049	7.32762e-05	0.000171023	0.00258551	0.00165305	0.00275673
k__Bacteria;p__Bacteroidetes;c__Flavobacteriia;o__Flavobacteriales;f__Flavobacteriaceae	0.0144259	0.0154668	0.0222902	0.0088627	0.0122738	0.0101474	0.0164999	0.0143264	0.0188537
k__Bacteria;p__Bacteroidetes;c__Flavobacteriia;o__Flavobacteriales;f__[Weeksellaceae]	0.000356426	0.000366946	0.000270389	0.000272698	0.000421338	0.000427558	0.000335524	0.000608018	0.000616891
[truncated: 389 more rows]

## Sheet: Soil-16S-orders
# Constructed from biom file
[truncated: 350 more rows]

## Sheet: Soil-16S-classes
# Constructed from biom file
[truncated: 185 more rows]

## Sheet: Soil-16S-phyla
# Constructed from biom file
[truncated: 60 more rows]
