# Supplementary material for: Internal and External Microbial Community of the Thitarodes Moth, the Host of Ophiocordyceps sinensis
Source: Microorganisms. 2019 Oct 31;7(11):517. doi: 10.3390/microorganisms7110517 (PMC6920881; doi:10.3390/microorganisms7110517)
Supplement: Supplementary file 1 [file microorganisms-07-00517-s001.zip › Table S4-Soil-ITS.xls]

## Sheet: Soil-ITS-OTU table
#OTU ID	A1	A2	A3	B1	B2	B3	C1	C2	C3	Consensus Lineage
1	194	826	246	201	590	182	246	127	250	Fungi;Basidiomycota;
3	27	6094	6912	31	46	19	2142	182	958	Fungi;Basidiomycota;
4	12	18	17	17	29	8	10	12	4	Fungi;
5	3974	4883	2912	33	92	26	22	31	21	Fungi;Basidiomycota;Agaricomycetes;Agaricales;Hygrophoraceae;Hygrocybe;Hygrocybe_miniata;
6	38	37	37	35	22552	28	26	19	11	Fungi;
8	23	37	31	41	62	35	3860	2862	2658	Fungi;Ascomycota;Pezizomycetes;Pezizales;Pyronemataceae;Tricharina;Tricharina_groenlandica;
10	14	26	20	2827	1869	2642	15	17	9	Fungi;Ascomycota;Dothideomycetes;Venturiales;Venturiaceae;Venturia;
11	1278	3476	1532	52	60	65	60	43	49	Fungi;Ascomycota;Dothideomycetes;Pleosporales;Leptosphaeriaceae;
13	140	179	142	156	95	123	3209	1955	1874	Fungi;Ascomycota;Dothideomycetes;Pleosporales;Pleosporales_family_Incertae_sedis;Phoma;Phoma_sp_UASWS0872;
14	40	40	34	2092	1538	2488	45	51	29	Fungi;Ascomycota;Leotiomycetes;Thelebolales;
17	124	145	115	177	5237	137	167	174	75	Fungi;Ascomycota;Pezizomycetes;Pezizales;Pyronemataceae;unclassified_Pyronemataceae;Pyronemataceae_sp;
18	23	21	25	1700	942	2274	28	24	20	Fungi;Ascomycota;Leotiomycetes;
19	0	2	2	1	2	2	1	0	0	Fungi;
21	193	253	206	350	491	445	1403	672	1036	Fungi;Ascomycota;Dothideomycetes;Capnodiales;Davidiellaceae;Davidiella;Davidiella_tassiana;
23	12	13	14	1042	886	1938	10	7	4	Fungi;Basidiomycota;Agaricomycetes;Agaricales;Strophariaceae;Hymenogaster;Hymenogaster_rubyensis;
24	47	68	70	63	3936	52	45	46	46	Fungi;Ascomycota;Sordariomycetes;
28	24	21	13	554	601	696	532	394	397	Fungi;Ascomycota;Leotiomycetes;Helotiales;Helotiales_family_Incertae_sedis;Tetracladium;Tetracladium_sp;
29	156	177	171	429	292	424	776	635	567	Fungi;Ascomycota;Leotiomycetes;Helotiales;Helotiales_family_Incertae_sedis;Tetracladium;Tetracladium_sp;
31	13	10	6	1003	918	475	10	8	6	Fungi;Basidiomycota;Agaricomycetes;Agaricales;Bolbitiaceae;Conocybe;
34	189	264	228	385	624	271	259	232	182	Fungi;Basidiomycota;Agaricomycetes;Agaricales;Agaricaceae;Langermannia;Langermannia_gigantea;
35	265	237	187	244	2003	249	162	116	108	Fungi;Ascomycota;Leotiomycetes;Leotiomycetes_order_Incertae_sedis;Myxotrichaceae;Pseudogymnoascus;Pseudogymnoascus_roseus;
36	145	183	142	458	807	590	832	818	572	Fungi;Ascomycota;Leotiomycetes;Helotiales;Helotiales_family_Incertae_sedis;Tetracladium;Tetracladium_sp;
37	91	136	139	207	1938	130	128	97	86	Fungi;Ascomycota;Sordariomycetes;Hypocreales;Nectriaceae;Haematonectria;Haematonectria_haematococca;
38	7	11	6	839	523	955	15	8	3	Fungi;Ascomycota;Leotiomycetes;
39	148	223	208	352	372	210	303	106	180	Fungi;Ascomycota;Pezizomycetes;Pezizales;Ascobolaceae;Ascobolus;Ascobolus_sp;
40	43	80	59	87	2167	69	73	52	44	Fungi;Basidiomycota;Agaricomycetes;Cantharellales;Ceratobasidiaceae;Ceratobasidium;Ceratobasidium_sp;
41	104	140	121	231	1052	165	172	135	128	Fungi;Ascomycota;Sordariomycetes;Hypocreales;Hypocreales_family_Incertae_sedis;Ilyonectria;Ilyonectria_macrodidyma;
42	589	526	345	7	16	10	5	4	2	Fungi;Ascomycota;
44	132	149	137	189	313	163	171	132	129	Fungi;Ascomycota;Sordariomycetes;Hypocreales;Cordycipitaceae;Lecanicillium;Lecanicillium_primulinum;
45	78	109	111	128	1842	70	114	76	95	Fungi;Zygomycota;Zygomycota_class_Incertae_sedis;Mortierellales;Mortierellaceae;Mortierella;Mortierella_amoeboidea;
46	123	157	168	275	1437	232	173	141	104	Fungi;Ascomycota;
47	5	4	1	597	387	718	6	6	3	Fungi;Rozellomycota;unclassified_Rozellomycota;unclassified_Rozellomycota;unclassified_Rozellomycota;unclassified_Rozellomycota;Rozellomycota_sp;
48	597	706	473	321	199	386	93	78	68	Fungi;Ascomycota;Ascomycota_class_Incertae_sedis;Ascomycota_order_Incertae_sedis;Ascomycota_family_Incertae_sedis;Ypsilina;Ypsilina_graminea;
49	150	271	231	323	1897	170	280	230	166	Fungi;Zygomycota;Zygomycota_class_Incertae_sedis;Mortierellales;Mortierellaceae;Mortierella;Mortierella_amoeboidea;
50	11	14	14	378	266	527	20	21	19	Fungi;Ascomycota;Ascomycota_class_Incertae_sedis;Ascomycota_order_Incertae_sedis;Ascomycota_family_Incertae_sedis;Ypsilina;Ypsilina_graminea;
51	17	18	19	133	36	70	444	323	244	Fungi;Ascomycota;Dothideomycetes;Pleosporales;Leptosphaeriaceae;Leptosphaeria;Leptosphaeria_doliolum;
52	2	1	1	1	7	1	483	294	279	Fungi;
53	6	3	8	449	403	385	9	7	3	Fungi;Ascomycota;Sordariomycetes;Sordariales;Sordariales_family_Incertae_sedis;Ramophialophora;Ramophialophora_sp_FMR_9523;
54	85	98	83	118	1055	90	85	61	62	Fungi;Basidiomycota;Tremellomycetes;Tremellales;Tremellales_family_Incertae_sedis;Cryptococcus;Cryptococcus_terreus;
55	0	0	1	0	2	1	2	0	0	Fungi;
56	205	208	181	195	313	113	149	145	110	Fungi;Ascomycota;Sordariomycetes;Hypocreales;Nectriaceae;Neonectria;
57	32	34	69	6	12	13	268	513	128	Fungi;Ascomycota;Dothideomycetes;Botryosphaeriales;Botryosphaeriales_family_Incertae_sedis;Camarosporium;Camarosporium_sp;
58	300	484	284	150	296	77	207	449	129	Fungi;Ascomycota;Sordariomycetes;Hypocreales;Nectriaceae;Fusarium;Fusarium_tricinctum;
59	4	12	2	22	25	95	394	223	238	Fungi;Ascomycota;Dothideomycetes;Pleosporales;Leptosphaeriaceae;Plenodomus;Plenodomus_agnitus;
60	4	5	4	1	15	4	464	253	246	Fungi;Ascomycota;Dothideomycetes;Pleosporales;Phaeosphaeriaceae;Sclerostagonospora;Sclerostagonospora_sp;
61	13	16	5	667	644	201	8	2	8	Fungi;Zygomycota;Zygomycota_class_Incertae_sedis;Mortierellales;Mortierellaceae;Mortierella;Mortierella_sp;
62	161	249	188	304	359	609	55	53	27	Fungi;Ascomycota;Dothideomycetes;Pleosporales;
63	18	23	16	97	107	86	380	180	193	Fungi;Ascomycota;Leotiomycetes;Helotiales;Helotiaceae;Articulospora;Articulospora_proliferata;
64	71	97	96	152	314	125	97	80	64	Fungi;Ascomycota;Sordariomycetes;Sordariales;Chaetomiaceae;Chaetomium;Chaetomium_bostrychodes;
65	24	30	25	46	855	36	30	33	20	Fungi;Ascomycota;Sordariomycetes;Sordariales;Chaetomiaceae;unclassified_Chaetomiaceae;Chaetomiaceae_sp;
66	6	3	5	15	943	13	8	5	3	Fungi;Basidiomycota;Agaricomycetes;Cantharellales;Ceratobasidiaceae;Ceratobasidium;Ceratobasidium_sp;
67	30	35	37	197	115	208	166	145	122	Fungi;Ascomycota;Dothideomycetes;Pleosporales;Pleosporales_family_Incertae_sedis;Phoma;
68	24	50	14	169	202	386	10	6	5	Fungi;Ascomycota;Leotiomycetes;Helotiales;Sclerotiniaceae;Botrytis;Botrytis_caroliniana;
69	44	46	44	248	266	239	174	124	109	Fungi;Ascomycota;Dothideomycetes;Pleosporales;Leptosphaeriaceae;Leptosphaeria;Leptosphaeria_doliolum;
71	0	1	0	0	2	0	0	0	0	Fungi;
72	0	490	111	0	2	0	0	1	1	Fungi;
73	2	1	0	223	174	156	0	0	1	Fungi;
74	3	3	3	346	214	167	2	0	0	Fungi;Ascomycota;
75	4	1	1	231	241	282	2	3	1	Fungi;Ascomycota;Orbiliomycetes;unclassified_Orbiliomycetes;unclassified_Orbiliomycetes;unclassified_Orbiliomycetes;Orbiliomycetes_sp;
76	38	22	18	74	42	95	233	236	131	Fungi;Ascomycota;Leotiomycetes;Helotiales;
77	2	4	4	2	8	3	403	174	166	Fungi;Basidiomycota;Agaricomycetes;
78	122	200	209	245	710	193	184	170	120	Fungi;Ascomycota;Sordariomycetes;Microascales;unclassified_Microascales;unclassified_Microascales;Microascales_sp;
79	28	45	39	51	616	25	50	25	13	Fungi;Ascomycota;Sordariomycetes;Microascales;Microascaceae;unclassified_Microascaceae;Microascaceae_sp;
80	0	2	0	1	0	0	1	0	0	Fungi;Basidiomycota;Agaricomycetes;
81	76	89	63	10	7	17	220	395	105	Fungi;Ascomycota;Dothideomycetes;Pleosporales;Pleomassariaceae;
82	9	7	7	438	152	215	13	13	9	Fungi;Ascomycota;Eurotiomycetes;Chaetothyriales;Herpotrichiellaceae;Exophiala;
84	9	4	1	1189	814	312	3	2	0	Fungi;Glomeromycota;Glomeromycetes;Paraglomerales;Paraglomeraceae;Paraglomus;Paraglomus_laccatum;
85	217	81	212	16	26	16	12	2	3	Fungi;Ascomycota;Pezizomycetes;Pezizales;Pyronemataceae;
86	252	440	398	3	6	1	2	2	1	Fungi;Ascomycota;
87	38	43	28	76	603	66	43	33	31	Fungi;Ascomycota;Leotiomycetes;Leotiomycetes_order_Incertae_sedis;Leotiomycetes_family_Incertae_sedis;Leohumicola;
88	145	159	111	17	18	24	1	1	0	Fungi;Chytridiomycota;Chytridiomycetes;Chytridiales;unclassified_Chytridiales;unclassified_Chytridiales;Chytridiales_sp;
89	3	5	2	319	154	278	2	5	5	Fungi;Ascomycota;Leotiomycetes;Helotiales;Helotiales_family_Incertae_sedis;Bisporella;Bisporella_citrina;
90	19	6	7	118	145	216	3	1	0	Fungi;Basidiomycota;Agaricomycetes;Auriculariales;unclassified_Auriculariales;unclassified_Auriculariales;Auriculariales_sp;
92	56	100	64	94	134	81	78	70	51	Fungi;Ascomycota;Dothideomycetes;Pleosporales;Pleosporaceae;Edenia;Edenia_sp;
93	10	7	12	13	12	14	501	443	339	Fungi;Ascomycota;Leotiomycetes;Helotiales;
94	101	119	241	1	1	3	0	2	1	Fungi;Ascomycota;Dothideomycetes;Dothideomycetes_order_Incertae_sedis;Dothideomycetes_family_Incertae_sedis;Minutisphaera;Minutisphaera_japonica;
95	177	244	166	8	8	8	49	49	53	Fungi;Ascomycota;Dothideomycetes;Pleosporales;Leptosphaeriaceae;
96	331	470	286	7	4	4	2	0	1	Fungi;Basidiomycota;Agaricomycetes;
97	18	28	20	27	365	24	34	27	17	Fungi;Ascomycota;Sordariomycetes;Xylariales;unclassified_Xylariales;unclassified_Xylariales;Xylariales_sp;
98	6	7	6	13	627	6	2	6	8	Fungi;Zygomycota;Zygomycota_class_Incertae_sedis;Mortierellales;Mortierellaceae;Mortierella;Mortierella_sp;
99	12	18	25	27	505	16	13	16	9	Fungi;Ascomycota;Sordariomycetes;Hypocreales;Bionectriaceae;Clonostachys;Clonostachys_rosea_f._catenulata;
100	5	1	1	160	125	165	0	0	1	Fungi;Basidiomycota;Agaricomycetes;Agaricales;Strophariaceae;
101	21	34	42	35	65	25	40	28	36	Fungi;Ascomycota;
103	197	116	84	626	356	371	6	5	4	Fungi;Ascomycota;Ascomycota_class_Incertae_sedis;Ascomycota_order_Incertae_sedis;Ascomycota_family_Incertae_sedis;
104	87	97	100	146	515	114	83	80	76	Fungi;Basidiomycota;Tremellomycetes;Cystofilobasidiales;Cystofilobasidiaceae;Guehomyces;Guehomyces_pullulans;
105	7	5	5	131	181	238	3	2	3	Fungi;Ascomycota;Pezizomycetes;Pezizales;Pyronemataceae;Scutellinia;Scutellinia_torrentis;
106	1	0	1	0	508	0	3	4	1	Fungi;Ascomycota;Eurotiomycetes;
107	214	59	66	53	246	43	25	17	20	Fungi;Ascomycota;Sordariomycetes;Sordariales;Chaetomiaceae;Humicola;Humicola_fuscoatra_var_fuscoatra;
108	82	224	152	3	5	2	3	3	2	Fungi;Ascomycota;Dothideomycetes;Capnodiales;Capnodiales_family_Incertae_sedis;Rachicladosporium;Rachicladosporium_cboliae;
109	12	19	20	803	257	418	52	30	27	Fungi;Ascomycota;Ascomycota_class_Incertae_sedis;Ascomycota_order_Incertae_sedis;Ascomycota_family_Incertae_sedis;Chalara;Chalara_pseudoaffinis;
110	5	25	16	18	390	10	14	11	17	Fungi;Ascomycota;Orbiliomycetes;Orbiliales;Orbiliaceae;
111	4	3	2	241	135	194	2	1	2	Fungi;Ascomycota;Sordariomycetes;Sordariales;
112	6	3	11	10	427	9	6	4	6	Fungi;Ascomycota;Sordariomycetes;Sordariales;Lasiosphaeriaceae;
113	0	0	0	1	1	0	0	0	0	Fungi;Basidiomycota;Agaricomycetes;
114	20	12	7	103	80	150	0	0	1	Fungi;Ascomycota;
115	3	2	1	4	1	2	3	394	2	Fungi;Basidiomycota;Agaricomycetes;Agaricales;Entolomataceae;Entoloma;Entoloma_graphitipes_f._cystidiatum;
116	0	0	0	59	74	162	1	0	0	Fungi;Ascomycota;
117	55	87	62	90	208	64	80	73	53	Fungi;Ascomycota;Sordariomycetes;Hypocreales;Nectriaceae;Gibberella;Gibberella_intricans;
118	8	13	6	153	84	142	6	16	10	Fungi;Ascomycota;Dothideomycetes;Pleosporales;Phaeosphaeriaceae;Ophiosphaerella;
120	0	1	0	0	0	1	0	0	0	Fungi;Basidiomycota;Agaricomycetes;
121	59	39	57	255	136	166	23	19	19	Fungi;Ascomycota;Ascomycota_class_Incertae_sedis;Ascomycota_order_Incertae_sedis;Pseudeurotiaceae;Pseudeurotium;Pseudeurotium_hygrophilum;
122	51	57	49	107	37	87	1	2	3	Fungi;Ascomycota;Leotiomycetes;Helotiales;Dermateaceae;Mollisia;Mollisia_sp;
123	18	54	33	43	93	49	32	24	22	Fungi;Basidiomycota;Agaricomycetes;
124	20	5	15	138	77	78	6	4	8	Fungi;Ascomycota;Leotiomycetes;Leotiomycetes_order_Incertae_sedis;Leotiomycetes_family_Incertae_sedis;Geniculospora;Geniculospora_grandis;
125	1	1	0	189	102	43	1	0	0	Fungi;Rozellomycota;unclassified_Rozellomycota;unclassified_Rozellomycota;unclassified_Rozellomycota;unclassified_Rozellomycota;Rozellomycota_sp;
126	21	48	26	43	85	26	28	25	35	Fungi;Ascomycota;Sordariomycetes;Sordariales;Cephalothecaceae;Phialemonium;Phialemonium_globosum;
127	2	0	4	91	68	172	5	10	4	Fungi;Glomeromycota;Glomeromycetes;Diversisporales;Acaulosporaceae;Entrophospora;Entrophospora_sp;
128	37	70	52	54	89	38	42	60	20	Fungi;Basidiomycota;Agaricomycetes;Cantharellales;Hydnaceae;Sistotrema;Sistotrema_sp;
129	3	2	0	22	7	5	151	100	97	Fungi;Ascomycota;Sordariomycetes;Xylariales;
130	7	8	4	40	322	9	76	36	49	Fungi;Zygomycota;Zygomycota_class_Incertae_sedis;Mortierellales;Mortierellaceae;Mortierella;Mortierella_sp;
132	23	12	9	131	74	110	16	8	4	Fungi;Ascomycota;Sordariomycetes;Coniochaetales;unclassified_Coniochaetales;unclassified_Coniochaetales;Coniochaetales_sp;
133	91	164	33	1	4	3	4	1	3	Fungi;Ascomycota;Dothideomycetes;Pleosporales;Leptosphaeriaceae;unclassified_Leptosphaeriaceae;Leptosphaeriaceae_sp;
134	2	4	7	3	520	3	2	3	3	Fungi;Basidiomycota;Agaricomycetes;
135	9	5	4	144	173	124	0	1	0	Fungi;Basidiomycota;Agaricomycetes;
136	10	12	19	191	70	25	34	17	10	Fungi;Ascomycota;Pezizomycetes;Pezizales;Ascobolaceae;Ascobolus;Ascobolus_sp;
137	5	7	4	83	75	141	21	12	11	Fungi;Ascomycota;Ascomycota_class_Incertae_sedis;Ascomycota_order_Incertae_sedis;Ascomycota_family_Incertae_sedis;Phialea;Phialea_sp;
138	9	113	134	0	2	0	0	0	0	Fungi;
141	23	50	26	52	311	33	40	41	23	Fungi;Ascomycota;Sordariomycetes;Hypocreales;Nectriaceae;Gibberella;Gibberella_fujikuroi;
142	31	59	29	47	104	40	42	32	38	Fungi;Basidiomycota;Agaricomycetes;Cantharellales;Cantharellales_family_Incertae_sedis;Minimedusa;Minimedusa_sp;
143	1	2	0	2	1	0	97	200	90	Fungi;Ascomycota;
144	37	58	53	54	106	49	49	35	28	Fungi;Ascomycota;Dothideomycetes;Pleosporales;Cucurbitariaceae;Pyrenochaetopsis;Pyrenochaetopsis_leptospora;
145	2	2	0	224	237	79	8	5	1	Fungi;
146	9	5	1	121	97	233	1	1	0	Fungi;Ascomycota;Leotiomycetes;Helotiales;
147	1	6	7	8	286	2	3	4	6	Fungi;Ascomycota;
148	9	9	5	28	26	35	257	220	127	Fungi;Ascomycota;
150	4	5	5	104	81	123	1	0	0	Fungi;Ascomycota;Leotiomycetes;Leotiales;Leotiaceae;Alatospora;Alatospora_acuminata;
151	1	1	1	1	4	1	126	73	59	Fungi;Basidiomycota;Agaricomycetes;Agaricales;Marasmiaceae;Calyptella;Calyptella_capula;
152	0	2	4	31	31	18	39	11	11	Fungi;Ascomycota;Taphrinomycetes;Taphrinales;Protomycetaceae;Protomyces;Protomyces_inouyei;
155	3	5	4	110	72	123	2	2	1	Fungi;Ascomycota;Leotiomycetes;Helotiales;
156	11	16	7	11	228	9	9	7	2	Fungi;Ascomycota;Pezizomycetes;Pezizales;Pezizaceae;Peziza;
157	13	9	10	126	80	72	2	2	1	Fungi;Ascomycota;Ascomycota_class_Incertae_sedis;Ascomycota_order_Incertae_sedis;Ascomycota_family_Incertae_sedis;Triscelophorus;Triscelophorus_cf_acuminatus_UMB_55810;
158	47	45	57	32	30	54	3	3	10	Fungi;Ascomycota;Dothideomycetes;Pleosporales;Pleomassariaceae;Prosthemium;
159	38	57	97	34	17	13	37	16	20	Fungi;Ascomycota;Leotiomycetes;Helotiales;
161	16	32	22	55	92	33	25	28	23	Fungi;Ascomycota;Sordariomycetes;Sordariales;
162	20	186	51	1	1	1	0	0	0	Fungi;Ascomycota;
163	19	41	40	127	427	113	35	42	35	Fungi;Ascomycota;Leotiomycetes;Leotiomycetes_order_Incertae_sedis;Myxotrichaceae;Pseudogymnoascus;Pseudogymnoascus_roseus;
164	6	5	2	8	32	6	4	1	4	Fungi;Basidiomycota;Tremellomycetes;Tremellales;Tremellales_family_Incertae_sedis;Cryptococcus;Cryptococcus_podzolicus;
165	20	46	20	28	59	20	23	19	15	Fungi;
166	15	10	11	95	53	69	18	28	21	Fungi;Ascomycota;Sordariomycetes;Hypocreales;Nectriaceae;Fusicolla;Fusicolla_violacea;
167	24	64	42	46	71	31	34	46	28	Fungi;Ascomycota;Sordariomycetes;Hypocreales;unclassified_Hypocreales;unclassified_Hypocreales;Hypocreales_sp;
168	0	1	0	0	1	0	2	22	170	Fungi;Basidiomycota;Agaricomycetes;
169	30	69	21	40	31	101	52	29	29	Fungi;Basidiomycota;Tremellomycetes;Tremellales;Tremellales_family_Incertae_sedis;Cryptococcus;Cryptococcus_victoriae;
170	3	2	1	5	5	3	98	52	49	Fungi;Zygomycota;Zygomycota_class_Incertae_sedis;Mucorales;Mucoraceae;Mucor;Mucor_hiemalis;
171	3	2	3	80	63	89	1	0	1	Fungi;Ascomycota;Ascomycota_class_Incertae_sedis;Ascomycota_order_Incertae_sedis;Ascomycota_family_Incertae_sedis;Triscelophorus;Triscelophorus_cf_acuminatus_UMB_55810;
172	15	42	15	28	185	29	28	16	22	Fungi;Ascomycota;Sordariomycetes;Microascales;Microascaceae;unclassified_Microascaceae;Microascaceae_sp;
173	25	13	12	411	160	106	79	78	62	Fungi;Ascomycota;Eurotiomycetes;Chaetothyriales;Herpotrichiellaceae;Exophiala;Exophiala_opportunistica;
174	0	1	7	37	10	87	0	0	0	Fungi;
175	3	2	5	6	233	7	7	1	1	Fungi;Ascomycota;Sordariomycetes;Sordariales;Sordariales_family_Incertae_sedis;Madurella;Madurella_pseudomycetomatis;
176	32	32	25	121	106	90	21	28	10	Fungi;Ascomycota;Sordariomycetes;Hypocreales;Nectriaceae;Nectria;Nectria_ramulariae;
178	15	41	12	19	169	14	57	47	41	Fungi;Ascomycota;Dothideomycetes;Pleosporales;Pleosporales_family_Incertae_sedis;Setomelanomma;Setomelanomma_sp;
179	1	2	1	11	17	6	72	64	63	Fungi;Ascomycota;
180	7	5	10	58	51	104	9	3	4	Fungi;Ascomycota;Dothideomycetes;Pleosporales;Pleosporales_family_Incertae_sedis;Phaeomycocentrospora;Phaeomycocentrospora_cantuariensis;
181	26	21	24	46	54	60	45	42	30	Fungi;Ascomycota;Leotiomycetes;Helotiales;Helotiales_family_Incertae_sedis;Tetracladium;Tetracladium_ellipsoideum;
182	1	4	8	7	4	14	38	10	9	Fungi;Basidiomycota;Tremellomycetes;Tremellales;Tremellales_family_Incertae_sedis;Bullera;Bullera_globospora;
183	2	0	1	140	29	69	10	6	2	Fungi;Ascomycota;Dothideomycetes;Pleosporales;unclassified_Pleosporales;unclassified_Pleosporales;Pleosporales_sp;
184	1	0	0	1	3	0	171	114	95	Fungi;
186	2	4	0	3	2	2	103	117	74	Fungi;
188	6	2	6	4	18	9	164	146	109	Fungi;Ascomycota;
189	28	29	41	49	10	39	0	1	2	Fungi;Ascomycota;Dothideomycetes;Capnodiales;Teratosphaeriaceae;Oleoguttula;Oleoguttula_mirabilis;
190	13	19	18	21	118	13	11	13	7	Fungi;Ascomycota;Sordariomycetes;Hypocreales;Hypocreaceae;Hypocrea;Hypocrea_virens;
192	87	73	90	3	3	1	1	0	0	Fungi;Ascomycota;Leotiomycetes;Helotiales;
193	39	32	48	9	3	14	23	13	9	Fungi;Ascomycota;Leotiomycetes;Helotiales;
194	8	7	17	77	54	94	5	4	0	Fungi;Ascomycota;Leotiomycetes;Leotiomycetes_order_Incertae_sedis;
195	5	2	1	72	36	55	6	1	2	Fungi;Ascomycota;Eurotiomycetes;Verrucariales;Verrucariaceae;
196	1	0	1	93	67	98	1	0	0	Fungi;Basidiomycota;Agaricomycetes;Sebacinales;Sebacinales_Group_B;Piriformospora;Piriformospora_indica;
197	2	4	0	11	6	4	145	107	37	Fungi;Basidiomycota;Agaricomycetes;Auriculariales;unclassified_Auriculariales;unclassified_Auriculariales;Auriculariales_sp;
199	5	2	3	6	176	5	7	3	4	Fungi;Ascomycota;Eurotiomycetes;Onygenales;Gymnoascaceae;Gymnoascus;Gymnoascus_sp;
200	2	0	0	84	46	105	5	0	0	Fungi;Ascomycota;Dothideomycetes;Pleosporales;Pleosporales_family_Incertae_sedis;Massariosphaeria;Massariosphaeria_sp_FAEII23a;
201	31	22	15	23	28	79	0	0	1	Fungi;Ascomycota;Sordariomycetes;Magnaporthales;Magnaporthaceae;Mycoleptodiscus;
202	3	2	0	6	2	0	4	3	4	Fungi;Ascomycota;Sordariomycetes;Hypocreales;Hypocreaceae;Trichoderma;Trichoderma_spirale;
203	0	0	0	86	31	59	0	1	2	Fungi;Ascomycota;Pezizomycetes;Pezizales;Pyronemataceae;Scutellinia;
204	11	25	8	23	181	19	22	26	11	Fungi;Ascomycota;Sordariomycetes;Hypocreales;Hypocreaceae;Trichoderma;Trichoderma_sp;
205	7	3	7	74	58	80	3	7	4	Fungi;Ascomycota;
206	12	23	22	37	60	14	30	21	15	Fungi;
207	3	3	2	139	100	141	66	53	39	Fungi;Ascomycota;Sordariomycetes;Coniochaetales;Coniochaetaceae;Lecythophora;Lecythophora_sp;
208	0	0	1	193	82	81	0	1	0	Fungi;Basidiomycota;Agaricomycetes;Sebacinales;Sebacinales_Group_B;Piriformospora;Piriformospora_indica;
209	0	0	0	53	66	58	0	1	0	Fungi;
210	14	30	21	37	40	15	30	11	15	Fungi;Basidiomycota;Pucciniomycetes;Platygloeales;Eocronartiaceae;Eocronartium;Eocronartium_sp;
211	22	29	35	50	75	31	35	32	25	Fungi;Zygomycota;Zygomycota_class_Incertae_sedis;Mortierellales;Mortierellaceae;Mortierella;
213	0	0	0	47	32	72	0	0	0	Fungi;Glomeromycota;Glomeromycetes;Diversisporales;Acaulosporaceae;Entrophospora;Entrophospora_sp;
214	17	30	22	46	93	22	35	31	25	Fungi;Zygomycota;Zygomycota_class_Incertae_sedis;Mortierellales;Mortierellaceae;Mortierella;Mortierella_alpina;
215	0	0	0	93	43	16	0	1	0	Fungi;Rozellomycota;unclassified_Rozellomycota;unclassified_Rozellomycota;unclassified_Rozellomycota;unclassified_Rozellomycota;Rozellomycota_sp;
217	44	35	18	21	26	18	0	0	0	Fungi;Ascomycota;Leotiomycetes;unclassified_Leotiomycetes;unclassified_Leotiomycetes;unclassified_Leotiomycetes;Leotiomycetes_sp;
218	177	50	8	0	4	3	0	1	0	Fungi;Basidiomycota;Agaricomycetes;Agaricales;Mycenaceae;Mycena;Mycena_sp;
219	52	73	45	0	1	1	1	0	1	Fungi;Basidiomycota;Agaricomycetes;Auriculariales;unclassified_Auriculariales;unclassified_Auriculariales;Auriculariales_sp;
220	11	18	12	13	46	8	22	5	5	Fungi;
221	0	0	1	181	82	42	3	1	0	Fungi;Zygomycota;Zygomycota_class_Incertae_sedis;Mortierellales;Mortierellaceae;Mortierella;Mortierella_acrotona;
222	54	33	39	0	2	1	0	0	0	Fungi;Chytridiomycota;Chytridiomycetes;Rhizophydiales;
223	1	2	1	34	45	76	1	0	0	Fungi;Ascomycota;
224	3	6	6	4	174	4	4	3	6	Fungi;Ascomycota;
225	9	17	8	72	46	103	0	1	1	Fungi;Ascomycota;Leotiomycetes;Helotiales;
226	1	1	0	58	25	57	1	1	0	Fungi;Ascomycota;Sordariomycetes;
227	1	1	0	111	64	39	0	2	1	Fungi;Basidiomycota;Microbotryomycetes;Leucosporidiales;Leucosporidiaceae;Mastigobasidium;Mastigobasidium_intermedium;
228	9	1	8	10	202	2	4	4	2	Fungi;Zygomycota;Zygomycota_class_Incertae_sedis;Mortierellales;Mortierellaceae;Mortierella;Mortierella_humilis;
229	6	1	1	92	48	17	2	3	0	Fungi;
230	1	1	1	7	90	15	0	0	2	Fungi;Ascomycota;Sordariomycetes;Xylariales;Xylariales_family_Incertae_sedis;Microdochium;Microdochium_bolleyi;
231	2	4	1	30	33	54	8	2	5	Fungi;Ascomycota;Leotiomycetes;Helotiales;Helotiales_family_Incertae_sedis;Cystodendron;Cystodendron_sp_EXP0561F;
232	9	15	6	98	38	55	5	3	4	Fungi;Ascomycota;Sordariomycetes;Sordariales;Lasiosphaeriaceae;Apodus;Apodus_sp;
233	1	2	2	80	42	89	0	0	1	Fungi;Ascomycota;Dothideomycetes;Pleosporales;
234	2	3	0	3	3	7	82	35	33	Fungi;Ascomycota;Dothideomycetes;Pleosporales;Pleosporales_family_Incertae_sedis;Mycocentrospora;Mycocentrospora_sp;
235	17	18	7	32	10	35	1	1	0	Fungi;Ascomycota;Dothideomycetes;Pleosporales;
236	0	4	0	1	2	2	65	83	45	Fungi;Ascomycota;
238	0	0	0	1	0	1	0	0	0	Fungi;Ascomycota;
239	3	1	2	3	158	2	4	1	1	Fungi;Ascomycota;Eurotiomycetes;Chaetothyriales;Herpotrichiellaceae;Exophiala;
240	72	56	47	14	3	6	2	0	0	Fungi;Ascomycota;Dothideomycetes;Capnodiales;Mycosphaerellaceae;Septoria;Septoria_sp;
241	5	4	4	64	33	43	0	0	1	Fungi;Ascomycota;Sordariomycetes;Magnaporthales;Magnaporthaceae;Pseudophialophora;Pseudophialophora_schizachyrii;
242	9	7	5	6	8	17	22	9	18	Fungi;Basidiomycota;Tremellomycetes;Tremellales;Tremellales_family_Incertae_sedis;Dioszegia;Dioszegia_sp;
243	13	19	45	30	35	13	15	13	16	Fungi;Ascomycota;
244	15	11	13	19	47	23	21	9	15	Fungi;Ascomycota;Dothideomycetes;Pleosporales;Sporormiaceae;Preussia;Preussia_sp;
245	5	4	1	225	130	52	1	0	1	Fungi;Basidiomycota;Agaricomycetes;Cantharellales;Ceratobasidiaceae;Ceratobasidium;Ceratobasidium_sp;
246	1	0	0	98	43	12	10	16	5	Fungi;
248	22	22	22	38	67	26	28	19	15	Fungi;Basidiomycota;Agaricomycetes;Agaricales;Agaricaceae;Melanophyllum;Melanophyllum_haematospermum;
252	11	10	3	20	26	58	1	1	0	Fungi;Ascomycota;Sordariomycetes;Coniochaetales;Coniochaetaceae;Lecythophora;Lecythophora_sp;
253	27	27	36	1	0	1	1	3	0	Fungi;Glomeromycota;Glomeromycetes;Diversisporales;Acaulosporaceae;Entrophospora;Entrophospora_sp;
255	9	24	18	21	108	13	30	18	13	Fungi;Ascomycota;Sordariomycetes;Hypocreales;Hypocreales_family_Incertae_sedis;Acremonium;Acremonium_persicinum;
256	12	10	20	14	31	10	11	10	4	Fungi;Basidiomycota;Agaricomycetes;Russulales;Stephanosporaceae;Cristinia;Cristinia_helvetica;
258	0	1	1	2	276	1	0	2	2	Fungi;Basidiomycota;Agaricomycetes;Auriculariales;unclassified_Auriculariales;unclassified_Auriculariales;Auriculariales_sp;
259	27	8	77	0	0	0	2	1	1	Fungi;Ascomycota;Leotiomycetes;Helotiales;
260	0	5	4	2	5	1	52	49	55	Fungi;Ascomycota;Leotiomycetes;Helotiales;Helotiales_family_Incertae_sedis;Cystodendron;Cystodendron_sp_EXP0561F;
261	12	25	26	20	36	16	11	8	8	Fungi;Basidiomycota;Tremellomycetes;Tremellales;Tremellales_family_Incertae_sedis;Cryptococcus;Cryptococcus_sp;
262	1	1	0	0	0	1	69	33	24	Fungi;Ascomycota;Sordariomycetes;Sordariales;Chaetomiaceae;Chaetomium;Chaetomium_sp;
264	0	0	0	9	9	3	90	74	79	Fungi;Zygomycota;Zygomycota_class_Incertae_sedis;Mortierellales;Mortierellaceae;Mortierella;Mortierella_amoeboidea;
265	76	45	27	0	2	2	0	0	0	Fungi;Basidiomycota;Agaricomycetes;Agaricales;Tricholomataceae;Fayodia;Fayodia_gracilipes;
267	0	0	1	79	7	23	2	0	0	Fungi;Ascomycota;Sordariomycetes;
268	6	12	16	11	42	15	13	13	8	Fungi;Ascomycota;Sordariomycetes;Hypocreales;Hypocreales_family_Incertae_sedis;Stachybotrys;Stachybotrys_chartarum;
269	0	2	2	73	67	59	1	0	1	Fungi;Ascomycota;Leotiomycetes;Leotiomycetes_order_Incertae_sedis;Myxotrichaceae;Pseudogymnoascus;Pseudogymnoascus_roseus;
270	1	0	0	2	0	0	1	0	0	Fungi;Basidiomycota;Agaricomycetes;Agaricales;Strophariaceae;Pholiota;Pholiota_highlandensis;
271	0	2	0	0	21	1	38	53	41	Fungi;Ascomycota;Sordariomycetes;Hypocreales;Hypocreales_family_Incertae_sedis;Acremonium;Acremonium_sp_CCF3791;
273	0	0	0	0	1	0	44	22	15	Fungi;
274	0	0	0	1	0	0	29	75	41	Fungi;
275	32	35	21	1	1	0	0	1	0	Fungi;Ascomycota;Geoglossomycetes;Geoglossales;Geoglossaceae;Geoglossum;Geoglossum_sp;
276	0	0	2	30	33	12	0	1	2	Fungi;
278	1	3	1	5	74	5	2	4	5	Fungi;Ascomycota;Sordariomycetes;Sordariales;Chaetomiaceae;Chaetomium;
279	2	1	1	31	26	34	0	2	0	Fungi;Ascomycota;Sordariomycetes;Coniochaetales;Coniochaetaceae;unclassified_Coniochaetaceae;Coniochaetaceae_sp;
281	1	1	0	87	4	3	0	2	0	Fungi;Basidiomycota;Agaricomycetes;Atheliales;Atheliaceae;Hypochniciellum;Hypochniciellum_molle;
282	9	30	16	33	93	18	9	13	7	Fungi;Ascomycota;Sordariomycetes;Microascales;Microascaceae;Wardomyces;Wardomyces_inflatus;
283	3	8	4	29	14	42	6	5	5	Fungi;Ascomycota;Dothideomycetes;Pleosporales;
284	6	4	4	105	30	14	60	108	59	Fungi;
286	1	1	1	54	41	29	0	0	0	Fungi;Basidiomycota;Agaricomycetes;Atheliales;Atheliaceae;Athelia;Athelia_decipiens;
287	1	0	0	34	22	11	0	0	0	Fungi;
288	4	4	2	5	6	5	115	54	87	Fungi;Ascomycota;Leotiomycetes;Helotiales;
289	9	16	13	13	23	6	8	8	5	Fungi;Basidiomycota;Agaricomycetes;
290	0	0	0	7	7	49	0	0	0	Fungi;
291	0	0	0	0	4	0	3	2	0	Fungi;Ascomycota;Eurotiomycetes;Chaetothyriales;
292	0	0	0	35	24	8	0	0	0	Fungi;
293	11	28	24	0	1	0	0	0	0	Fungi;Ascomycota;
294	11	17	7	15	38	13	15	6	6	Fungi;Ascomycota;Sordariomycetes;Sordariales;
295	0	1	4	32	26	44	1	2	0	Fungi;Ascomycota;Leotiomycetes;Helotiales;
296	0	1	1	43	26	40	0	0	0	Fungi;Ascomycota;Sordariomycetes;Sordariales;
297	7	18	4	10	46	17	14	14	9	Fungi;Ascomycota;
298	28	31	19	0	0	0	1	0	0	Fungi;Basidiomycota;Tremellomycetes;Trichosporonales;Trichosporonaceae;Trichosporon;
299	10	19	11	22	22	13	10	8	4	Fungi;Basidiomycota;Pucciniomycetes;Platygloeales;Eocronartiaceae;Eocronartium;Eocronartium_sp;
300	10	11	11	182	117	325	2	3	0	Fungi;Ascomycota;Leotiomycetes;Helotiales;
301	2	4	7	3	76	0	2	2	0	Fungi;Ascomycota;Dothideomycetes;Pleosporales;Phaeosphaeriaceae;Ophiosphaerella;Ophiosphaerella_sp;
302	25	24	9	3	10	4	0	2	0	Fungi;Basidiomycota;Tremellomycetes;Tremellales;Tremellales_family_Incertae_sedis;Cryptococcus;Cryptococcus_terricola;
303	0	0	0	4	2	0	90	6	19	Fungi;Ascomycota;Leotiomycetes;Helotiales;Rutstroemiaceae;unclassified_Rutstroemiaceae;Rutstroemiaceae_sp;
304	1	1	0	1	0	0	90	2	1	Fungi;Ascomycota;Leotiomycetes;Helotiales;Rutstroemiaceae;Rutstroemia;
305	0	1	0	32	27	49	1	0	2	Fungi;Ascomycota;Sordariomycetes;Magnaporthales;Magnaporthaceae;Mycoleptodiscus;
306	8	1	2	19	20	41	1	0	0	Fungi;Ascomycota;Sordariomycetes;Hypocreales;Ophiocordycipitaceae;Elaphocordyceps;
307	2	0	1	5	1	3	52	67	36	Fungi;Ascomycota;Leotiomycetes;Helotiales;Helotiales_family_Incertae_sedis;Tetracladium;Tetracladium_sp;
308	35	14	16	1	2	0	1	0	0	Fungi;Basidiomycota;Agaricomycetes;Agaricales;
309	0	0	0	1	0	0	14	37	16	Fungi;Ascomycota;
310	0	0	0	0	0	0	28	36	20	Fungi;
311	0	2	0	75	33	75	0	0	1	Fungi;Ascomycota;
312	3	3	5	8	8	28	9	3	7	Fungi;Basidiomycota;Tremellomycetes;Tremellales;Tremellales_family_Incertae_sedis;Dioszegia;Dioszegia_changbaiensis;
313	17	22	40	0	1	0	0	0	0	Fungi;Ascomycota;Dothideomycetes;Pleosporales;
314	18	16	36	0	0	1	0	0	0	Fungi;Ascomycota;Leotiomycetes;Helotiales;Hyaloscyphaceae;
315	31	30	14	0	0	1	0	0	0	Fungi;Basidiomycota;Agaricomycetes;Agaricales;Clavariaceae;Ramariopsis;Ramariopsis_flavescens;
316	30	23	25	1	0	1	0	0	1	Fungi;Ascomycota;Sordariomycetes;Chaetosphaeriales;Chaetosphaeriaceae;
317	6	33	12	0	0	0	0	0	0	Fungi;
318	0	1	0	1	2	0	0	0	1	Fungi;Basidiomycota;Agaricomycetes;Sebacinales;Sebacinaceae;unclassified_Sebacinaceae;Sebacinaceae_sp;
319	0	0	0	9	11	5	27	3	16	Fungi;
320	10	6	4	1	2	3	32	34	33	Fungi;Ascomycota;Dothideomycetes;Pleosporales;Pleosporales_family_Incertae_sedis;Letendraea;Letendraea_sp;
322	0	1	1	0	2	0	27	39	68	Fungi;Basidiomycota;Pucciniomycetes;Platygloeales;Eocronartiaceae;Eocronartium;Eocronartium_sp;
325	3	1	1	82	51	38	1	0	0	Fungi;Glomeromycota;Glomeromycetes;Glomerales;Glomeraceae;Glomus;Glomus_sp_7_SUN_2011;
326	1	2	3	5	8	3	42	74	38	Fungi;Basidiomycota;Tremellomycetes;Cystofilobasidiales;Cystofilobasidiales_family_Incertae_sedis;Mrakiella;Mrakiella_aquatica;
327	10	11	9	128	79	29	10	4	12	Fungi;Zygomycota;Zygomycota_class_Incertae_sedis;Mortierellales;Mortierellaceae;Mortierella;Mortierella_sp_04M_158;
328	1	2	0	16	13	4	16	67	17	Fungi;Basidiomycota;Agaricomycetes;Agaricales;Agaricaceae;Bovista;
329	1	1	1	1	103	3	0	0	1	Fungi;Ascomycota;Pezizomycetes;Pezizales;Pezizaceae;
330	21	23	15	0	0	0	0	0	0	Fungi;Basidiomycota;
331	1	6	6	6	25	12	7	6	5	Fungi;Ascomycota;Leotiomycetes;Helotiales;Helotiales_family_Incertae_sedis;Tetracladium;Tetracladium_sp;
333	1	2	1	1	81	1	2	2	2	Fungi;Chytridiomycota;Chytridiomycetes;Spizellomycetales;Spizellomycetaceae;
336	8	6	1	4	4	10	3	3	0	Fungi;Ascomycota;Dothideomycetes;Pleosporales;Phaeosphaeriaceae;
338	1	0	0	10	30	18	0	1	0	Fungi;Ascomycota;Leotiomycetes;Helotiales;Helotiales_family_Incertae_sedis;Tetracladium;Tetracladium_sp;
339	12	11	14	18	9	12	0	3	2	Fungi;Ascomycota;Sordariomycetes;Xylariales;Amphisphaeriaceae;unclassified_Amphisphaeriaceae;Amphisphaeriaceae_sp;
340	1	3	1	4	125	3	1	2	0	Fungi;Ascomycota;Ascomycota_class_Incertae_sedis;Ascomycota_order_Incertae_sedis;Ascomycota_family_Incertae_sedis;Staphylotrichum;Staphylotrichum_sp_Amy_4;
342	17	32	7	0	0	0	0	0	0	Fungi;Ascomycota;
343	0	0	0	43	11	12	0	0	0	Fungi;
346	0	0	0	21	17	37	2	0	0	Fungi;Ascomycota;Leotiomycetes;Leotiales;Leotiaceae;Pezoloma;Pezoloma_ciliifera;
347	0	2	1	0	0	0	0	0	0	Fungi;Basidiomycota;Tremellomycetes;Tremellales;Tremellales_family_Incertae_sedis;Tremella;Tremella_sp;
349	7	15	7	15	26	12	12	14	12	Fungi;Ascomycota;Dothideomycetes;Pleosporales;Sporormiaceae;Preussia;Preussia_terricola;
350	3	2	3	5	78	3	3	4	0	Fungi;Ascomycota;Sordariomycetes;Hypocreales;Bionectriaceae;
353	6	7	7	1	20	8	6	11	4	Fungi;Ascomycota;
357	0	0	0	38	7	16	0	1	0	Fungi;Ascomycota;Sordariomycetes;
358	1	0	1	0	0	0	19	42	32	Fungi;
359	37	8	14	1	0	0	1	0	1	Fungi;Ascomycota;Sordariomycetes;Glomerellales;Annulatascaceae;Aquaticola;Aquaticola_hongkongensis;
362	8	6	7	20	24	13	9	6	2	Fungi;Ascomycota;Sordariomycetes;Sordariales;Chaetomiaceae;Chaetomium;
363	9	9	17	10	13	13	12	11	3	Fungi;Ascomycota;Dothideomycetes;Pleosporales;
364	6	10	8	16	18	11	10	14	9	Fungi;Ascomycota;Sordariomycetes;Sordariales;Chaetomiaceae;
365	5	1	2	9	4	6	25	18	18	Fungi;Ascomycota;
366	1	4	3	1	65	5	4	3	2	Fungi;Ascomycota;Eurotiomycetes;Onygenales;Ajellomycetaceae;Ajellomyces;Ajellomyces_crescens;
367	0	0	0	13	26	12	0	0	0	Fungi;
368	0	0	0	23	23	6	0	0	0	Fungi;
369	1	2	5	6	73	2	2	2	1	Fungi;
370	0	3	1	0	2	0	18	9	16	Fungi;Basidiomycota;
371	41	20	19	2	2	0	0	0	0	Fungi;Ascomycota;Leotiomycetes;Helotiales;Vibrisseaceae;Myxocephala;Myxocephala_albida;
372	0	0	0	1	0	0	1	1	1	Fungi;Ascomycota;
373	1	2	0	0	1	0	23	24	18	Fungi;Ascomycota;Dothideomycetes;Pleosporales;Pleosporales_family_Incertae_sedis;Letendraea;Letendraea_sp;
374	0	0	1	16	26	27	3	1	1	Fungi;Ascomycota;Dothideomycetes;Capnodiales;Mycosphaerellaceae;
375	0	1	2	0	68	1	0	0	1	Fungi;Ascomycota;
376	2	0	0	30	18	14	1	0	0	Fungi;Basidiomycota;Agaricomycetes;Agaricales;Psathyrellaceae;Coprinopsis;Coprinopsis_semitalis;
377	0	1	0	2	1	1	23	17	14	Fungi;Ascomycota;Leotiomycetes;
380	5	4	9	15	10	7	5	3	3	Fungi;Ascomycota;Sordariomycetes;
381	1	0	2	106	40	113	32	50	21	Fungi;Ascomycota;Dothideomycetes;Pleosporales;Pleosporales_family_Incertae_sedis;Massariosphaeria;Massariosphaeria_sp_FAEII23a;
382	0	0	0	1	4	6	35	47	24	Fungi;Ascomycota;Leotiomycetes;Helotiales;
383	2	4	1	3	66	2	3	5	4	Fungi;Ascomycota;Sordariomycetes;Hypocreales;Nectriaceae;
385	0	1	0	31	11	5	5	1	1	Fungi;Basidiomycota;
386	3	2	4	2	61	0	1	3	0	Fungi;Ascomycota;Dothideomycetes;Pleosporales;
387	0	5	0	1	97	1	1	0	4	Fungi;
388	0	0	0	22	16	22	0	0	0	Fungi;Ascomycota;Pezizomycetes;Pezizales;Pezizaceae;Peziza;
389	1	3	1	56	26	12	0	0	0	Fungi;Basidiomycota;Agaricomycetes;Corticiales;Corticiaceae;Laetisaria;Laetisaria_arvalis;
390	0	1	0	0	1	0	39	28	13	Fungi;Ascomycota;Sordariomycetes;
391	15	12	13	16	17	21	0	1	1	Fungi;Ascomycota;Leotiomycetes;
393	32	12	17	0	2	0	0	0	0	Fungi;Ascomycota;Sordariomycetes;Hypocreales;Hypocreaceae;Hypocrea;Hypocrea_moravica;
394	0	0	0	2	0	0	0	0	0	Fungi;Ascomycota;Sordariomycetes;Hypocreales;Nectriaceae;
395	6	6	16	20	15	8	10	5	9	Fungi;
396	0	0	0	0	0	0	33	18	16	Fungi;
397	7	6	5	11	15	8	5	7	4	Fungi;Basidiomycota;Agaricomycetes;Agaricales;Bolbitiaceae;Conocybe;Conocybe_pseudocrispa;
398	1	2	0	3	96	0	2	0	1	Fungi;Zygomycota;Zygomycota_class_Incertae_sedis;Kickxellales;Kickxellaceae;Ramicandelaber;Ramicandelaber_sp;
399	9	17	10	12	28	7	8	9	7	Fungi;Basidiomycota;Agaricomycetes;Agaricales;Agaricaceae;Leucoagaricus;
400	0	0	0	27	25	0	0	0	0	Fungi;
401	0	0	0	0	59	1	1	0	0	Fungi;Ascomycota;
402	0	1	1	30	40	6	0	0	0	Fungi;Ascomycota;Lecanoromycetes;Ostropales;
403	0	0	1	0	1	1	29	21	16	Fungi;Ascomycota;Dothideomycetes;Pleosporales;Phaeosphaeriaceae;Stagonospora;Stagonospora_pseudocaricis;
404	0	0	1	56	23	15	0	1	0	Fungi;
405	2	0	1	2	64	0	0	2	1	Fungi;Ascomycota;Pezizomycetes;Pezizales;Ascobolaceae;Ascobolus;Ascobolus_sp;
407	1	2	1	120	53	18	3	0	0	Fungi;Ascomycota;
408	0	1	0	1	0	0	24	11	33	Fungi;Chytridiomycota;Chytridiomycetes;Rhizophydiales;Rhizophydiales_family_Incertae_sedis;Operculomyces;Operculomyces_laminatus;
410	1	1	2	4	128	3	3	3	2	Fungi;Ascomycota;Eurotiomycetes;Chaetothyriales;Herpotrichiellaceae;
411	22	23	18	1	0	0	3	7	4	Fungi;Ascomycota;Dothideomycetes;Pleosporales;Leptosphaeriaceae;Heterospora;Heterospora_dimorphospora;
412	7	12	13	33	45	52	10	13	14	Fungi;Ascomycota;Leotiomycetes;Helotiales;Hyaloscyphaceae;Mycoarthris;Mycoarthris_corallina;
414	17	22	12	0	0	0	0	0	0	Fungi;Ascomycota;Sordariomycetes;
415	12	12	13	9	20	12	5	8	6	Fungi;Ascomycota;Dothideomycetes;Pleosporales;
416	4	12	13	8	21	20	12	5	9	Fungi;Basidiomycota;Agaricomycetes;Agaricales;Psathyrellaceae;Psathyrella;Psathyrella_candolleana;
417	21	25	18	0	0	2	0	0	0	Fungi;Ascomycota;Dothideomycetes;Pleosporales;
418	30	11	10	1	1	0	0	0	0	Fungi;Ascomycota;Sordariomycetes;Hypocreales;Hypocreaceae;Sphaerostilbella;Sphaerostilbella_novae_zelandiae;
419	26	18	8	1	0	0	0	0	2	Fungi;Ascomycota;Dothideomycetes;Pleosporales;
420	3	0	3	26	13	10	0	0	0	Fungi;Ascomycota;
421	0	0	0	53	30	11	0	1	0	Fungi;Basidiomycota;Microbotryomycetes;Sporidiobolales;Sporidiobolales_family_Incertae_sedis;Rhodotorula;
422	0	0	0	0	51	0	0	0	0	Fungi;Basidiomycota;Agaricomycetes;
423	1	2	0	50	60	27	0	0	0	Fungi;Basidiomycota;Agaricomycetes;Atheliales;Atheliaceae;Athelia;Athelia_decipiens;
424	1	3	2	2	3	20	5	4	0	Fungi;Basidiomycota;Tremellomycetes;Tremellales;Tremellales_family_Incertae_sedis;Dioszegia;Dioszegia_fristingensis;
425	5	1	4	25	9	25	1	0	0	Fungi;Ascomycota;Leotiomycetes;Helotiales;
428	21	22	9	16	13	27	0	0	1	Fungi;Ascomycota;Leotiomycetes;Helotiales;Helotiales_family_Incertae_sedis;Naevala;Naevala_sp;
429	12	10	11	21	13	21	0	0	0	Fungi;Ascomycota;Leotiomycetes;Helotiales;Hyaloscyphaceae;
430	15	14	10	14	11	15	9	8	8	Fungi;Ascomycota;Dothideomycetes;Pleosporales;Pleosporales_family_Incertae_sedis;Pyrenochaeta;Pyrenochaeta_inflorescentiae;
431	1	1	1	2	55	1	0	0	2	Fungi;
432	5	2	9	12	10	12	2	5	2	Fungi;Ascomycota;Dothideomycetes;Capnodiales;Capnodiales_family_Incertae_sedis;Rachicladosporium;Rachicladosporium_monterosium;
433	0	0	0	0	1	0	1	0	0	Fungi;Ascomycota;
434	13	10	12	18	17	21	4	3	2	Fungi;Ascomycota;Dothideomycetes;Pleosporales;Phaeosphaeriaceae;Phaeosphaeria;Phaeosphaeria_sp;
435	0	0	0	28	18	6	1	0	0	Fungi;Rozellomycota;unclassified_Rozellomycota;unclassified_Rozellomycota;unclassified_Rozellomycota;unclassified_Rozellomycota;Rozellomycota_sp;
436	2	2	0	2	2	0	0	1	1	Fungi;Basidiomycota;Agaricomycetes;Agaricales;Inocybaceae;unclassified_Inocybaceae;Inocybaceae_sp;
437	4	3	3	13	8	13	3	0	0	Fungi;Ascomycota;Saccharomycetes;Saccharomycetales;Saccharomycetales_family_Incertae_sedis;unclassified_Saccharomycetales;Saccharomycetales_sp;
438	2	1	3	1	1	2	12	12	13	Fungi;Ascomycota;Leotiomycetes;Helotiales;
439	3	5	5	4	5	4	68	58	37	Fungi;Ascomycota;Sordariomycetes;Sordariales;Lasiosphaeriaceae;
440	0	0	3	32	15	24	1	0	1	Fungi;Ascomycota;
441	0	0	0	17	10	20	1	0	0	Fungi;Ascomycota;Leotiomycetes;Helotiales;
442	3	4	5	2	3	16	4	9	6	Fungi;Ascomycota;Dothideomycetes;Pleosporales;Pleosporales_family_Incertae_sedis;Phoma;Phoma_sp;
443	2	4	0	36	30	28	58	16	30	Fungi;Basidiomycota;Tremellomycetes;Holtermanniales;Holtermanniales_family_Incertae_sedis;Holtermannia;Holtermannia_corniformis;
444	0	1	1	2	63	0	0	0	0	Fungi;Ascomycota;Sordariomycetes;Xylariales;Amphisphaeriaceae;
445	2	2	0	1	36	2	5	0	2	Fungi;Ascomycota;Leotiomycetes;Helotiales;Helotiales_family_Incertae_sedis;Tetracladium;Tetracladium_sp;
446	23	17	8	0	1	0	0	0	0	Fungi;Ascomycota;Orbiliomycetes;unclassified_Orbiliomycetes;unclassified_Orbiliomycetes;unclassified_Orbiliomycetes;Orbiliomycetes_sp;
447	1	0	1	39	32	7	5	1	21	Fungi;
448	0	0	0	37	12	2	0	0	0	Fungi;
449	8	10	8	8	131	8	8	3	6	Fungi;Zygomycota;Zygomycota_class_Incertae_sedis;Kickxellales;Kickxellaceae;Ramicandelaber;Ramicandelaber_sp;
450	5	6	3	9	10	4	9	6	4	Fungi;Ascomycota;Pezizomycetes;Pezizales;Pezizales_family_Incertae_sedis;Cephaliophora;Cephaliophora_sp;
451	2	3	2	1	55	0	0	1	1	Fungi;Ascomycota;Eurotiomycetes;Chaetothyriales;Chaetothyriales_family_Incertae_sedis;Coniosporium;Coniosporium_sp;
452	1	4	5	44	30	43	24	2	0	Fungi;Ascomycota;Dothideomycetes;Pleosporales;Sporormiaceae;Preussia;Preussia_flanaganii;
453	0	1	2	3	51	3	0	0	1	Fungi;Ascomycota;Eurotiomycetes;Chaetothyriales;Herpotrichiellaceae;Phaeococcomyces;Phaeococcomyces_catenatus;
454	1	0	0	12	7	26	0	0	0	Fungi;Ascomycota;Leotiomycetes;Helotiales;Hyaloscyphaceae;Cistella;Cistella_sp;
455	0	0	0	23	17	29	0	0	0	Fungi;Basidiomycota;Agaricomycetes;Sebacinales;unclassified_Sebacinales;unclassified_Sebacinales;Sebacinales_sp;
457	0	0	0	30	29	22	0	0	0	Fungi;Basidiomycota;Agaricomycetes;Sebacinales;Sebacinaceae;
458	0	0	0	0	0	0	46	32	22	Fungi;
459	3	6	18	0	0	1	0	0	0	Fungi;
460	28	17	12	0	0	0	0	0	0	Fungi;Ascomycota;Orbiliomycetes;Orbiliales;Orbiliaceae;Brachyphoris;Brachyphoris_oviparasitica;
461	2	5	2	2	2	0	34	10	13	Fungi;Basidiomycota;Tremellomycetes;Cystofilobasidiales;Cystofilobasidiaceae;Cystofilobasidium;
462	13	11	10	8	22	11	9	6	11	Fungi;Ascomycota;Sordariomycetes;
464	0	0	0	33	7	2	0	0	0	Fungi;Basidiomycota;unclassified_Basidiomycota;unclassified_Basidiomycota;unclassified_Basidiomycota;unclassified_Basidiomycota;Basidiomycota_sp;
465	22	29	19	2	9	17	13	8	7	Fungi;Ascomycota;Dothideomycetes;Pleosporales;Phaeosphaeriaceae;
466	0	0	0	20	12	7	0	0	0	Fungi;Rozellomycota;unclassified_Rozellomycota;unclassified_Rozellomycota;unclassified_Rozellomycota;unclassified_Rozellomycota;Rozellomycota_sp;
467	0	0	0	27	15	3	0	0	0	Fungi;Basidiomycota;unclassified_Basidiomycota;unclassified_Basidiomycota;unclassified_Basidiomycota;unclassified_Basidiomycota;Basidiomycota_sp;
468	1	0	0	14	9	19	0	0	0	Fungi;Ascomycota;Leotiomycetes;Helotiales;
470	4	1	7	7	17	4	5	5	3	Fungi;Ascomycota;Dothideomycetes;Pleosporales;Pleosporaceae;Alternaria;Alternaria_porri;
471	5	5	8	2	56	2	3	2	4	Fungi;
472	1	1	0	0	0	0	40	0	27	Fungi;
473	0	0	0	9	2	1	6	21	14	Fungi;Ascomycota;
475	6	11	7	10	11	9	9	3	5	Fungi;Chytridiomycota;Chytridiomycetes;Spizellomycetales;Spizellomycetaceae;Spizellomyces;
477	6	10	9	11	28	6	4	7	6	Fungi;Chytridiomycota;Chytridiomycetes;Spizellomycetales;Spizellomycetaceae;Spizellomyces;Spizellomyces_acuminatus;
478	0	1	1	0	53	0	1	1	1	Fungi;
479	10	13	9	0	0	0	0	1	0	Fungi;
480	0	1	2	4	102	1	4	1	1	Fungi;Zygomycota;Zygomycota_class_Incertae_sedis;Kickxellales;Kickxellaceae;Ramicandelaber;Ramicandelaber_sp;
481	0	3	7	4	33	2	4	4	2	Fungi;Ascomycota;Sordariomycetes;Hypocreales;Clavicipitaceae;Metarhizium;Metarhizium_pinghaense;
482	0	1	0	16	17	24	0	0	0	Fungi;Ascomycota;Sordariomycetes;Sordariales;Lasiosphaeriaceae;Podospora;Podospora_sp;
483	8	19	6	0	0	0	0	1	0	Fungi;Ascomycota;Leotiomycetes;Helotiales;Helotiaceae;Hymenoscyphus;Hymenoscyphus_sp_SR_F14;
484	9	7	4	4	8	9	3	4	2	Fungi;Ascomycota;Dothideomycetes;Pleosporales;Leptosphaeriaceae;
486	18	17	9	0	0	2	0	1	0	Fungi;Basidiomycota;Agaricomycetes;Agaricales;Clavariaceae;Ramariopsis;Ramariopsis_flavescens;
487	0	3	1	3	49	3	2	0	3	Fungi;
488	18	8	9	0	0	1	0	0	1	Fungi;Basidiomycota;Tremellomycetes;Tremellales;Tremellales_family_Incertae_sedis;
489	0	0	0	29	44	9	0	0	0	Fungi;Basidiomycota;
490	0	2	1	1	72	0	0	0	0	Fungi;
491	0	0	0	31	25	52	0	0	0	Fungi;Basidiomycota;Agaricomycetes;Agaricales;Strophariaceae;Hymenogaster;Hymenogaster_rubyensis;
492	2	0	3	34	11	11	0	0	0	Fungi;Ascomycota;Dothideomycetes;Pleosporales;Sporormiaceae;
495	5	6	6	9	11	7	5	4	6	Fungi;Ascomycota;Dothideomycetes;Pleosporales;Lophiostomataceae;Lophiostoma;Lophiostoma_sp;
496	0	0	0	23	16	13	0	0	0	Fungi;Ascomycota;
497	0	0	1	2	1	0	25	7	10	Fungi;Ascomycota;
498	17	12	9	0	2	0	1	0	0	Fungi;Ascomycota;Sordariomycetes;Chaetosphaeriales;Chaetosphaeriaceae;Chloridium;
499	0	1	0	0	0	0	14	4	7	Fungi;
500	10	5	27	0	0	0	0	0	2	Fungi;Basidiomycota;Agaricomycetes;Auriculariales;Auriculariales_family_Incertae_sedis;Auricularia;
501	0	0	0	0	1	0	19	8	11	Fungi;Chytridiomycota;Chytridiomycetes;Rhizophydiales;Rhizophydiaceae;Rhizophydium;
502	1	4	5	6	9	1	3	4	2	Fungi;
503	0	0	0	9	15	14	0	0	0	Fungi;
504	0	24	9	0	1	0	0	0	0	Fungi;
505	0	1	0	33	13	6	0	0	1	Fungi;Ascomycota;
506	6	7	4	9	9	9	4	2	3	Fungi;Basidiomycota;Agaricomycetes;Agaricales;Niaceae;Lachnella;Lachnella_villosa;
507	9	11	16	1	0	0	0	0	0	Fungi;Ascomycota;Orbiliomycetes;
509	7	4	7	14	8	4	0	0	0	Fungi;Ascomycota;Saccharomycetes;Saccharomycetales;Dipodascaceae;Basidioascus;Basidioascus_undulatus;
510	12	16	8	0	1	0	0	0	0	Fungi;Ascomycota;
511	4	2	8	7	13	7	1	3	4	Fungi;Basidiomycota;Agaricomycetes;Auriculariales;unclassified_Auriculariales;unclassified_Auriculariales;Auriculariales_sp;
512	0	1	0	0	37	0	0	1	0	Fungi;
513	0	0	1	28	15	6	0	0	0	Fungi;Glomeromycota;Glomeromycetes;Glomerales;Glomeraceae;Rhizophagus;Rhizophagus_sp;
515	16	31	1	1	1	0	0	0	0	Fungi;Basidiomycota;Agaricomycetes;Agaricales;
517	12	19	3	2	0	0	0	0	0	Fungi;Ascomycota;Leotiomycetes;Leotiomycetes_order_Incertae_sedis;Leotiomycetes_family_Incertae_sedis;Meliniomyces;
519	0	1	1	0	1	0	21	28	18	Fungi;Ascomycota;
524	3	3	1	4	15	2	2	2	3	Fungi;Ascomycota;Sordariomycetes;Sordariales;Lasiosphaeriaceae;Zopfiella;Zopfiella_sp;
525	0	0	1	15	34	18	0	0	0	Fungi;Basidiomycota;Agaricomycetes;Auriculariales;unclassified_Auriculariales;unclassified_Auriculariales;Auriculariales_sp;
527	0	4	0	0	51	1	0	3	0	Fungi;Basidiomycota;Agaricomycetes;Agaricales;Entolomataceae;Entoloma;Entoloma_rusticoides;
528	2	0	0	39	17	16	0	0	0	Fungi;Basidiomycota;Agaricomycetes;
529	15	12	13	0	0	1	0	0	0	Fungi;Ascomycota;Ascomycota_class_Incertae_sedis;Ascomycota_order_Incertae_sedis;Ascomycota_family_Incertae_sedis;Ypsilina;Ypsilina_graminea;
530	0	0	1	0	1	1	16	9	9	Fungi;Ascomycota;Leotiomycetes;Helotiales;
532	17	4	17	2	1	1	0	0	1	Fungi;Ascomycota;Ascomycota_class_Incertae_sedis;Ascomycota_order_Incertae_sedis;Ascomycota_family_Incertae_sedis;Hymenula;Hymenula_cerealis;
536	9	9	12	13	5	5	4	2	7	Fungi;
538	12	9	7	0	3	0	0	0	0	Fungi;Ascomycota;Orbiliomycetes;Orbiliales;Orbiliaceae;
539	5	4	1	6	4	5	4	3	2	Fungi;Ascomycota;Pezizomycetes;Pezizales;Pezizales_family_Incertae_sedis;Cephaliophora;Cephaliophora_sp;
540	0	0	0	0	1	0	13	21	20	Fungi;
541	0	0	0	2	1	0	3	18	4	Fungi;Ascomycota;Dothideomycetes;Pleosporales;Pleosporales_family_Incertae_sedis;Massariosphaeria;Massariosphaeria_sp_FAEII23a;
544	0	3	3	3	3	8	4	6	4	Fungi;Ascomycota;Dothideomycetes;Pleosporales;Pleosporales_family_Incertae_sedis;unclassified_Pleosporales;Pleosporales_sp;
546	2	4	7	19	4	8	3	1	3	Fungi;Ascomycota;Dothideomycetes;Pleosporales;Sporormiaceae;Preussia;
547	9	44	6	0	0	0	0	0	0	Fungi;Ascomycota;
548	23	27	25	0	0	1	0	0	0	Fungi;Ascomycota;Sordariomycetes;
549	10	18	3	0	0	0	0	0	0	Fungi;Ascomycota;Orbiliomycetes;unclassified_Orbiliomycetes;unclassified_Orbiliomycetes;unclassified_Orbiliomycetes;Orbiliomycetes_sp;
551	0	0	0	20	7	3	0	0	0	Fungi;
553	1	1	4	9	15	3	3	2	2	Fungi;Zygomycota;Zygomycota_class_Incertae_sedis;Mortierellales;Mortierellaceae;Mortierella;
554	25	4	10	0	1	1	0	1	0	Fungi;Ascomycota;Sordariomycetes;
555	3	1	0	32	40	8	2	0	1	Fungi;Zygomycota;Zygomycota_class_Incertae_sedis;Mortierellales;Mortierellaceae;Mortierella;
556	10	17	7	2	1	1	1	0	0	Fungi;Ascomycota;Dothideomycetes;Pleosporales;Pleosporales_family_Incertae_sedis;Pyrenochaeta;Pyrenochaeta_sp;
558	1	4	2	4	31	3	2	2	3	Fungi;Zygomycota;Zygomycota_class_Incertae_sedis;Mortierellales;Mortierellaceae;Mortierella;Mortierella_indohii;
559	0	0	0	0	0	0	12	13	8	Fungi;Ascomycota;Pezizomycetes;Pezizales;Pezizales_family_Incertae_sedis;Pulvinula;
560	0	0	0	11	10	14	0	0	0	Fungi;Ascomycota;Sordariomycetes;Sordariales;Lasiosphaeriaceae;Cercophora;Cercophora_areolata;
561	0	0	1	17	37	14	0	0	0	Fungi;
562	15	11	12	0	2	0	1	0	1	Fungi;Ascomycota;Dothideomycetes;Pleosporales;Pleosporaceae;unclassified_Pleosporaceae;Pleosporaceae_sp;
563	2	6	4	2	3	2	95	100	56	Fungi;Ascomycota;Leotiomycetes;Helotiales;
565	0	0	0	17	8	9	0	0	1	Fungi;Ascomycota;Dothideomycetes;Pleosporales;unclassified_Pleosporales;unclassified_Pleosporales;Pleosporales_sp;
566	1	6	4	4	13	1	1	2	6	Fungi;
567	3	0	0	4	4	11	0	0	0	Fungi;Ascomycota;Sordariomycetes;Coniochaetales;Coniochaetaceae;
568	7	3	7	5	9	1	2	6	4	Fungi;Basidiomycota;Agaricomycetes;Agaricales;Entolomataceae;Clitopilus;Clitopilus_sp;
570	1	0	1	18	9	1	0	0	0	Fungi;
571	9	1	0	0	2	0	14	7	6	Fungi;Ascomycota;Sordariomycetes;Hypocreales;Hypocreales_family_Incertae_sedis;Myrothecium;Myrothecium_inundatum;
573	0	0	0	0	2	0	50	16	17	Fungi;Glomeromycota;Glomeromycetes;Glomerales;Claroideoglomeraceae;Claroideoglomus;Claroideoglomus_walkeri;
575	13	12	4	1	3	0	0	0	1	Fungi;Ascomycota;Leotiomycetes;
576	0	0	0	18	18	1	1	1	2	Fungi;
577	0	1	1	0	24	3	0	1	2	Fungi;Ascomycota;Sordariomycetes;Xylariales;
578	2	1	3	4	8	3	3	6	3	Fungi;Ascomycota;
579	3	4	4	6	14	13	8	8	2	Fungi;Ascomycota;Leotiomycetes;Leotiomycetes_order_Incertae_sedis;Myxotrichaceae;Oidiodendron;Oidiodendron_truncatum;
580	0	0	0	0	0	0	35	12	8	Fungi;
582	3	10	3	6	8	3	1	4	2	Fungi;Ascomycota;Pezizomycetes;Pezizales;Pyronemataceae;Cheilymenia;
583	7	8	9	12	11	5	3	5	6	Fungi;Basidiomycota;Pucciniomycetes;Platygloeales;Eocronartiaceae;Eocronartium;Eocronartium_sp;
584	15	9	12	0	1	1	0	0	1	Fungi;Ascomycota;Sordariomycetes;Hypocreales;Cordycipitaceae;Cordyceps;Cordyceps_bassiana;
585	0	0	0	0	37	0	1	2	0	Fungi;
586	3	6	7	0	4	3	3	2	4	Fungi;Ascomycota;Dothideomycetes;Pleosporales;Leptosphaeriaceae;
588	3	5	3	2	9	4	4	3	9	Fungi;Ascomycota;Leotiomycetes;Helotiales;Helotiales_family_Incertae_sedis;Tetracladium;Tetracladium_sp;
591	3	5	5	0	1	2	17	12	7	Fungi;
592	9	21	19	19	17	3	5	5	11	Fungi;Ascomycota;
593	0	0	0	51	3	4	0	1	0	Fungi;Ascomycota;Dothideomycetes;Pleosporales;Sporormiaceae;Sporormiella;Sporormiella_australis;
594	0	3	4	2	27	2	2	0	1	Fungi;Ascomycota;Eurotiomycetes;
595	6	5	8	0	0	0	0	0	0	Fungi;Rozellomycota;unclassified_Rozellomycota;unclassified_Rozellomycota;unclassified_Rozellomycota;unclassified_Rozellomycota;Rozellomycota_sp;
596	0	0	0	20	12	13	0	0	0	Fungi;Basidiomycota;Agaricomycetes;Agaricales;Tricholomataceae;Melanoleuca;Melanoleuca_cognata;
597	0	0	0	0	33	0	0	0	0	Fungi;
598	3	1	2	2	0	7	3	0	0	Fungi;Ascomycota;
599	0	0	0	0	26	0	0	0	0	Fungi;Basidiomycota;
600	0	0	1	0	0	0	32	15	20	Fungi;
601	0	3	0	5	4	5	14	12	7	Fungi;Ascomycota;
602	9	7	5	7	0	0	0	0	0	Fungi;Ascomycota;Leotiomycetes;Helotiales;Hyaloscyphaceae;
603	1	1	0	0	1	0	27	25	18	Fungi;Ascomycota;Dothideomycetes;Pleosporales;Phaeosphaeriaceae;Stagonospora;
604	0	0	0	0	0	0	15	7	10	Fungi;Basidiomycota;Agaricomycetes;
606	3	3	1	10	23	11	1	2	2	Fungi;Ascomycota;Sordariomycetes;Xylariales;Xylariales_family_Incertae_sedis;Microdochium;Microdochium_bolleyi;
607	82	111	81	3	3	2	1	0	0	Fungi;Ascomycota;
608	0	0	0	14	12	10	0	0	0	Fungi;
609	1	0	1	8	4	3	8	3	0	Fungi;Basidiomycota;Agaricostilbomycetes;Agaricostilbales;Chionosphaeraceae;Kurtzmanomyces;Kurtzmanomyces_sp;
610	2	4	3	3	8	5	0	3	1	Fungi;
611	0	0	0	0	1	0	7	11	5	Fungi;
612	0	0	0	11	7	4	0	0	0	Fungi;Ascomycota;Sordariomycetes;Hypocreales;unclassified_Hypocreales;unclassified_Hypocreales;Hypocreales_sp;
613	0	3	2	4	12	2	4	2	2	Fungi;Ascomycota;Sordariomycetes;Microascales;Microascaceae;unclassified_Microascaceae;Microascaceae_sp;
614	1	3	0	3	4	2	2	1	1	Fungi;Ascomycota;Leotiomycetes;Leotiomycetes_order_Incertae_sedis;Myxotrichaceae;Oidiodendron;Oidiodendron_chlamydosporicum;
618	0	0	0	0	0	0	14	12	8	Fungi;Basidiomycota;
619	0	0	0	20	10	13	1	0	0	Fungi;Ascomycota;Leotiomycetes;Helotiales;Helotiales_family_Incertae_sedis;Xenopolyscytalum;Xenopolyscytalum_pinea;
620	0	0	1	10	4	8	0	0	0	Fungi;Ascomycota;Sordariomycetes;
621	1	1	1	1	24	1	0	3	2	Fungi;
622	0	0	0	7	6	9	0	0	0	Fungi;Ascomycota;Orbiliomycetes;Orbiliales;Orbiliaceae;
623	0	0	0	2	32	1	0	0	2	Fungi;Ascomycota;Dothideomycetes;Pleosporales;
624	0	2	3	4	20	1	0	1	0	Fungi;Basidiomycota;Agaricomycetes;Agaricales;Psathyrellaceae;Coprinopsis;Coprinopsis_candidolanata;
625	11	8	5	1	0	2	0	0	0	Fungi;Ascomycota;Leotiomycetes;Helotiales;
626	6	4	1	54	13	5	0	0	2	Fungi;Basidiomycota;Agaricomycetes;Geastrales;Geastraceae;Nidulariopsis;Nidulariopsis_iowensis;
627	0	1	1	0	32	3	1	1	1	Fungi;
628	0	1	1	1	32	2	0	1	1	Fungi;Ascomycota;Sordariomycetes;Microascales;
629	0	0	0	10	4	5	0	0	0	Fungi;
630	13	2	4	1	0	0	1	0	0	Fungi;Ascomycota;Dothideomycetes;Pleosporales;Pleosporales_family_Incertae_sedis;
631	0	4	1	6	10	10	0	0	0	Fungi;
632	0	0	0	0	0	0	5	20	7	Fungi;
633	6	3	8	1	0	1	0	0	0	Fungi;Ascomycota;Orbiliomycetes;Orbiliales;unclassified_Orbiliales;unclassified_Orbiliales;Orbiliales_sp;
634	9	13	2	0	1	0	1	0	0	Fungi;Ascomycota;
635	2	4	3	1	39	6	1	2	5	Fungi;
636	8	9	3	1	0	0	0	0	0	Fungi;Ascomycota;Ascomycota_class_Incertae_sedis;Ascomycota_order_Incertae_sedis;Ascomycota_family_Incertae_sedis;Radulidium;
637	0	0	0	7	8	2	2	0	0	Fungi;Basidiomycota;Tremellomycetes;Tremellales;Tremellales_family_Incertae_sedis;Cryptococcus;Cryptococcus_gastricus;
639	0	0	0	0	2	0	9	9	13	Fungi;Ascomycota;Leotiomycetes;Helotiales;
640	1	1	0	5	3	12	0	0	0	Fungi;Ascomycota;Sordariomycetes;Microascales;Halosphaeriaceae;unclassified_Halosphaeriaceae;Halosphaeriaceae_sp;
641	0	0	0	0	31	0	0	0	0	Fungi;
642	7	9	2	0	0	0	0	0	0	Fungi;
643	0	0	0	8	17	5	0	0	0	Fungi;
644	15	24	3	0	0	0	0	0	0	Fungi;Basidiomycota;Agaricomycetes;Agaricales;Mycenaceae;Mycena;Mycena_plumipes;
645	15	2	4	0	0	0	0	0	0	Fungi;Ascomycota;Sordariomycetes;Hypocreales;Clavicipitaceae;
646	0	0	0	1	24	0	0	0	0	Fungi;
647	0	0	1	0	0	0	1	0	1	Fungi;Ascomycota;Eurotiomycetes;Eurotiales;Trichocomaceae;Aspergillus;Aspergillus_penicillioides;
648	0	0	0	0	0	0	18	7	7	Fungi;Basidiomycota;
649	0	0	0	11	12	0	0	0	0	Fungi;
650	1	0	0	9	5	0	10	16	16	Fungi;
651	2	0	0	2	41	1	1	1	0	Fungi;Ascomycota;Dothideomycetes;
652	0	0	0	9	8	11	0	0	0	Fungi;Ascomycota;Ascomycota_class_Incertae_sedis;Ascomycota_order_Incertae_sedis;Ascomycota_family_Incertae_sedis;Triscelophorus;Triscelophorus_cf_acuminatus_UMB_55810;
653	7	1	12	0	0	0	0	0	0	Fungi;Ascomycota;Sordariomycetes;Chaetosphaeriales;Chaetosphaeriaceae;Chloridium;Chloridium_sp;
654	1	3	4	8	3	5	1	0	3	Fungi;Ascomycota;Leotiomycetes;Leotiomycetes_order_Incertae_sedis;
655	1	2	0	5	7	4	16	5	4	Fungi;Ascomycota;Sordariomycetes;Xylariales;Xylariales_family_Incertae_sedis;Monographella;Monographella_cucumerina;
656	3	6	3	19	16	20	14	9	10	Fungi;Ascomycota;Leotiomycetes;Helotiales;Helotiales_family_Incertae_sedis;Tetracladium;
657	0	0	0	0	16	0	0	1	0	Fungi;Ascomycota;Sordariomycetes;Hypocreales;
658	1	1	2	0	21	2	0	1	0	Fungi;Ascomycota;Eurotiomycetes;Onygenales;Onygenaceae;Auxarthron;
660	0	0	0	10	13	1	0	0	0	Fungi;Basidiomycota;
661	5	2	7	6	4	4	6	14	1	Fungi;Basidiomycota;Tremellomycetes;Cystofilobasidiales;unclassified_Cystofilobasidiales;unclassified_Cystofilobasidiales;Cystofilobasidiales_sp;
662	5	6	2	4	15	2	5	3	6	Fungi;Ascomycota;Eurotiomycetes;Eurotiales;Trichocomaceae;Paecilomyces;Paecilomyces_marquandii;
663	0	2	0	4	7	6	1	1	0	Fungi;
664	0	0	0	9	9	5	0	0	0	Fungi;Basidiomycota;Agaricomycetes;
666	0	0	0	0	0	0	9	7	10	Fungi;
667	11	17	4	2	1	3	0	0	0	Fungi;Ascomycota;Ascomycota_class_Incertae_sedis;Ascomycota_order_Incertae_sedis;Ascomycota_family_Incertae_sedis;Knufia;Knufia_sp;
668	1	2	2	15	7	14	0	0	0	Fungi;Ascomycota;Ascomycota_class_Incertae_sedis;Ascomycota_order_Incertae_sedis;Ascomycota_family_Incertae_sedis;Triscelophorus;Triscelophorus_cf_acuminatus_UMB_55810;
669	0	0	0	0	0	0	17	1	1	Fungi;
670	0	0	1	0	0	0	33	6	13	Fungi;Basidiomycota;Agaricomycetes;
671	1	2	1	2	33	1	0	1	1	Fungi;Zygomycota;Zygomycota_class_Incertae_sedis;Mortierellales;Mortierellaceae;Mortierella;Mortierella_gemmifera;
672	0	0	0	0	41	0	0	0	0	Fungi;
673	0	0	0	0	0	0	5	7	6	Fungi;Ascomycota;Pezizomycetes;Pezizales;Pezizaceae;
674	4	4	4	3	7	4	6	7	7	Fungi;Ascomycota;Sordariomycetes;Sordariomycetes_order_Incertae_sedis;Sordariomycetes_family_Incertae_sedis;Eucasphaeria;Eucasphaeria_capensis;
676	2	3	0	5	5	0	2	1	1	Fungi;Ascomycota;Sordariomycetes;Microascales;Microascaceae;Wardomyces;Wardomyces_inflatus;
677	7	17	4	10	13	4	5	9	5	Fungi;
678	10	7	4	0	0	0	0	0	0	Fungi;Ascomycota;Dothideomycetes;Pleosporales;
679	5	1	1	2	4	2	0	0	0	Fungi;Ascomycota;Sordariomycetes;
680	5	10	6	0	0	0	0	0	0	Fungi;Basidiomycota;
682	0	9	5	6	10	6	7	2	1	Fungi;Ascomycota;Sordariomycetes;Sordariales;Lasiosphaeriaceae;
683	3	10	15	0	0	0	0	0	0	Fungi;Ascomycota;Leotiomycetes;Helotiales;
684	0	1	0	20	25	6	0	0	0	Fungi;Glomeromycota;Glomeromycetes;Glomerales;Claroideoglomeraceae;Claroideoglomus;Claroideoglomus_sp;
685	8	3	3	4	11	2	2	1	2	Fungi;Ascomycota;Ascomycota_class_Incertae_sedis;Ascomycota_order_Incertae_sedis;Ascomycota_family_Incertae_sedis;Ochroconis;
686	0	0	0	0	1	0	5	3	12	Fungi;Ascomycota;Sordariomycetes;Hypocreales;Hypocreales_family_Incertae_sedis;Acremonium;Acremonium_polychromum;
687	0	0	0	9	7	0	0	0	0	Fungi;Basidiomycota;
688	0	0	2	32	21	18	0	0	0	Fungi;
689	0	0	0	2	16	2	0	0	1	Fungi;Ascomycota;Sordariomycetes;
690	0	4	0	0	14	0	1	1	0	Fungi;
692	2	5	6	1	3	0	1	0	0	Fungi;Ascomycota;Dothideomycetes;Pleosporales;Phaeosphaeriaceae;Stagonospora;
693	0	0	0	0	0	0	11	3	3	Fungi;Ascomycota;Pezizomycetes;Pezizales;Pyronemataceae;Scutellinia;
695	0	0	0	0	1	0	7	7	6	Fungi;Ascomycota;Leotiomycetes;Helotiales;Helotiales_family_Incertae_sedis;Tetracladium;
696	0	0	0	29	2	4	0	0	0	Fungi;Basidiomycota;
698	3	5	5	5	17	5	4	0	2	Fungi;Glomeromycota;Glomeromycetes;Glomerales;Glomeraceae;Glomus;Glomus_sp_8_SUN_2011;
700	3	6	4	5	17	7	5	9	2	Fungi;Ascomycota;Sordariomycetes;Microascales;unclassified_Microascales;unclassified_Microascales;Microascales_sp;
701	12	10	6	8	4	4	0	0	0	Fungi;Ascomycota;Sordariomycetes;
702	2	4	1	5	7	0	2	5	2	Fungi;Ascomycota;Sordariomycetes;Sordariales;Lasiosphaeriaceae;Schizothecium;Schizothecium_sp;
704	0	18	3	0	1	0	1	0	0	Fungi;Ascomycota;Dothideomycetes;Pleosporales;
705	2	4	1	1	19	4	0	2	0	Fungi;
706	21	7	7	0	0	1	0	0	0	Fungi;Ascomycota;Leotiomycetes;Helotiales;
707	0	0	0	13	8	1	1	0	0	Fungi;
708	0	0	0	0	0	0	2	3	19	Fungi;Basidiomycota;Agaricomycetes;Cantharellales;
711	0	0	4	15	8	3	3	0	2	Fungi;
712	11	5	5	0	1	0	0	0	0	Fungi;Ascomycota;Leotiomycetes;Helotiales;
713	1	0	1	2	13	0	1	1	1	Fungi;Ascomycota;
714	5	11	7	0	0	0	0	0	0	Fungi;Ascomycota;Dothideomycetes;Pleosporales;Pleosporaceae;Drechslera;Drechslera_sp_BAFC_3419;
715	0	0	1	0	15	1	0	0	0	Fungi;
718	0	0	0	9	8	12	0	0	0	Fungi;Basidiomycota;Agaricomycetes;Polyporales;Meripilaceae;Physisporinus;Physisporinus_sanguinolentus;
720	1	0	0	2	6	5	0	0	0	Fungi;Ascomycota;Sordariomycetes;Hypocreales;Ophiocordycipitaceae;Haptocillium;Haptocillium_sinense;
721	1	1	7	0	0	0	0	0	0	Fungi;Basidiomycota;
722	0	0	0	1	0	1	45	0	1	Fungi;Basidiomycota;Agaricomycetes;Agaricales;Typhulaceae;Typhula;Typhula_sp_UW973129;
724	1	1	0	7	10	6	3	8	6	Fungi;Ascomycota;Sordariomycetes;Hypocreales;Nectriaceae;
725	0	1	0	4	4	9	1	0	0	Fungi;Basidiomycota;Tremellomycetes;Tremellales;Tremellales_family_Incertae_sedis;Dioszegia;Dioszegia_changbaiensis;
726	0	7	7	0	0	0	0	0	0	Fungi;Basidiomycota;Agaricomycetes;Agaricales;Hygrophoraceae;Hygrocybe;
727	1	7	3	4	6	7	4	1	1	Fungi;Basidiomycota;Agaricomycetes;Agaricales;Bolbitiaceae;Conocybe;Conocybe_crispella;
728	3	6	4	0	1	2	0	0	0	Fungi;Basidiomycota;Tremellomycetes;Tremellales;unclassified_Tremellales;unclassified_Tremellales;uncultured_Tremellales;
730	1	2	3	2	8	1	1	2	0	Fungi;Ascomycota;Ascomycota_class_Incertae_sedis;Ascomycota_order_Incertae_sedis;Ascomycota_family_Incertae_sedis;Ochroconis;Ochroconis_tshawytschae;
731	8	10	2	0	0	0	0	0	0	Fungi;Basidiomycota;Agaricomycetes;Agaricales;Mycenaceae;Mycena;Mycena_speirea;
733	9	15	34	6	4	7	0	1	0	Fungi;Glomeromycota;Glomeromycetes;Diversisporales;Acaulosporaceae;Entrophospora;Entrophospora_sp;
735	4	4	4	0	0	0	0	0	0	Fungi;Rozellomycota;unclassified_Rozellomycota;unclassified_Rozellomycota;unclassified_Rozellomycota;unclassified_Rozellomycota;Rozellomycota_sp;
736	2	1	3	4	8	2	2	3	0	Fungi;Ascomycota;
738	0	0	0	6	4	9	0	0	0	Fungi;Ascomycota;Orbiliomycetes;Orbiliales;Orbiliaceae;
739	5	1	4	3	4	3	2	2	2	Fungi;Ascomycota;Pezizomycetes;Pezizales;
740	4	0	0	3	3	1	3	5	2	Fungi;Basidiomycota;
741	3	2	3	2	5	2	2	3	2	Fungi;Ascomycota;Sordariomycetes;Hypocreales;Hypocreales_family_Incertae_sedis;Acremonium;Acremonium_dichromosporum;
743	0	0	0	0	15	0	0	0	0	Fungi;Ascomycota;Dothideomycetes;Capnodiales;
745	1	2	2	7	4	13	63	43	20	Fungi;Ascomycota;Dothideomycetes;Pleosporales;Leptosphaeriaceae;Leptosphaeria;Leptosphaeria_doliolum;
746	0	0	0	3	6	6	0	0	0	Fungi;
747	0	2	0	1	1	1	3	1	4	Fungi;
748	0	0	0	2	2	7	0	0	0	Fungi;Basidiomycota;Microbotryomycetes;Sporidiobolales;Sporidiobolales_family_Incertae_sedis;Sporobolomyces;
749	0	0	0	1	0	1	15	1	6	Fungi;Rozellomycota;unclassified_Rozellomycota;unclassified_Rozellomycota;unclassified_Rozellomycota;unclassified_Rozellomycota;Rozellomycota_sp;
750	0	0	0	2	17	0	0	0	1	Fungi;Ascomycota;Dothideomycetes;Pleosporales;Leptosphaeriaceae;Plenodomus;
751	4	9	12	2	2	0	0	0	0	Fungi;Ascomycota;
752	3	4	4	3	4	4	0	0	0	Fungi;Ascomycota;Ascomycota_class_Incertae_sedis;Ascomycota_order_Incertae_sedis;Ascomycota_family_Incertae_sedis;Ochroconis;
754	5	2	10	0	1	0	0	1	0	Fungi;Ascomycota;
755	1	2	0	8	3	6	154	148	113	Fungi;Ascomycota;Leotiomycetes;Helotiales;
757	1	2	0	1	12	1	0	0	1	Fungi;Ascomycota;Sordariomycetes;Sordariales;Chaetomiaceae;Chaetomium;
758	4	13	4	2	3	3	0	0	0	Fungi;Ascomycota;Dothideomycetes;Capnodiales;Capnodiales_family_Incertae_sedis;Rachicladosporium;Rachicladosporium_cboliae;
760	0	0	1	14	6	2	2	1	1	Fungi;Ascomycota;
761	7	9	3	0	0	0	3	1	2	Fungi;Basidiomycota;Tremellomycetes;Tremellales;Tremellales_family_Incertae_sedis;Bullera;Bullera_globospora;
762	2	3	3	2	10	1	0	2	0	Fungi;Ascomycota;Pezizomycetes;Pezizales;Pezizaceae;Hydnobolites;
763	1	2	5	1	10	0	2	0	1	Fungi;
764	0	2	2	3	1	0	1	1	3	Fungi;Basidiomycota;
765	0	1	0	0	0	0	8	8	6	Fungi;
766	4	3	2	4	11	13	6	2	1	Fungi;Ascomycota;Lecanoromycetes;Pertusariales;Megasporaceae;unclassified_Megasporaceae;Megasporaceae_sp;
768	0	0	1	13	6	7	0	0	0	Fungi;
769	0	0	0	9	8	1	0	0	0	Fungi;
770	5	7	8	9	11	10	4	1	6	Fungi;Ascomycota;Sordariomycetes;Sordariales;Lasiosphaeriaceae;Schizothecium;Schizothecium_carpinicola;
771	0	0	0	1	9	0	2	0	0	Fungi;Basidiomycota;Agaricomycetes;
772	0	0	1	0	20	0	1	0	0	Fungi;Glomeromycota;Glomeromycetes;Glomerales;Glomeraceae;Glomus;Glomus_sp;
773	0	0	0	0	0	0	0	21	0	Fungi;Zygomycota;Zygomycota_class_Incertae_sedis;Mucorales;Pilobolaceae;Pilobolus;Pilobolus_crystallinus_var._kleinii;
774	0	0	0	10	6	4	0	0	0	Fungi;Ascomycota;Sordariomycetes;Sordariales;Lasiosphaeriaceae;Schizothecium;
775	1	1	3	1	13	0	1	0	1	Fungi;Ascomycota;Eurotiomycetes;Chaetothyriales;
776	8	6	3	3	10	6	7	3	5	Fungi;Ascomycota;Dothideomycetes;Pleosporales;Pleosporales_family_Incertae_sedis;Periconia;Periconia_sp;
777	0	0	0	1	3	16	0	0	0	Fungi;Ascomycota;Leotiomycetes;Helotiales;Helotiales_family_Incertae_sedis;Spirosphaera;Spirosphaera_cupreorufescens;
778	0	0	0	3	1	0	23	21	8	Fungi;
779	8	1	7	0	0	0	0	0	0	Fungi;Ascomycota;Dothideomycetes;Pleosporales;Lophiostomataceae;Lophiostoma;Lophiostoma_cf_cynaroidis_A33;
780	266	275	184	219	160	193	175	191	126	Fungi;Ascomycota;Leotiomycetes;Helotiales;Helotiales_family_Incertae_sedis;Tetracladium;Tetracladium_sp;
781	0	0	0	11	7	0	0	0	0	Fungi;Basidiomycota;
783	2	0	0	6	3	4	0	0	1	Fungi;Ascomycota;Leotiomycetes;Leotiales;Leotiaceae;Alatospora;Alatospora_acuminata;
784	5	9	5	7	6	4	1	1	2	Fungi;Basidiomycota;Agaricomycetes;Agaricales;Niaceae;Lachnella;Lachnella_villosa;
785	2	0	0	3	4	0	1	2	3	Fungi;
789	0	0	0	0	18	0	1	1	0	Fungi;
790	1	1	0	2	7	0	1	3	0	Fungi;Ascomycota;Eurotiomycetes;Eurotiales;Trichocomaceae;Aspergillus;Aspergillus_penicillioides;
791	1	1	0	0	3	1	0	1	1	Fungi;Basidiomycota;
792	4	1	4	0	2	7	0	0	0	Fungi;Ascomycota;
793	0	0	0	2	9	11	0	0	0	Fungi;Ascomycota;Leotiomycetes;Helotiales;
794	0	0	0	0	0	0	14	4	1	Fungi;Ascomycota;Sordariomycetes;Microascales;Halosphaeriaceae;unclassified_Halosphaeriaceae;Halosphaeriaceae_sp;
795	0	0	0	3	6	5	0	0	0	Fungi;Ascomycota;
796	1	1	1	0	5	1	1	0	2	Fungi;Ascomycota;Sordariomycetes;
798	1	0	0	3	3	6	0	0	0	Fungi;Ascomycota;
800	7	1	7	0	0	0	0	1	0	Fungi;Ascomycota;Leotiomycetes;Helotiales;Dermateaceae;
801	3	3	3	0	0	0	0	0	0	Fungi;Basidiomycota;Agaricomycetes;
803	6	4	4	0	0	0	0	1	0	Fungi;Basidiomycota;Agaricomycetes;Auriculariales;Auriculariales_family_Incertae_sedis;
804	2	2	1	2	1	11	1	1	0	Fungi;Basidiomycota;Tremellomycetes;Tremellales;Tremellales_family_Incertae_sedis;Dioszegia;
805	0	0	2	0	0	2	94	79	58	Fungi;
806	7	2	1	0	0	0	0	0	0	Fungi;Ascomycota;Saccharomycetes;Saccharomycetales;Metschnikowiaceae;Metschnikowia;Metschnikowia_cibodasensis;
807	0	1	1	1	0	0	4	13	8	Fungi;
808	5	9	4	0	0	0	0	0	0	Fungi;Basidiomycota;Agaricomycetes;Agaricales;Clavariaceae;unclassified_Clavariaceae;Clavariaceae_sp;
810	0	0	0	0	26	0	1	0	0	Fungi;Glomeromycota;Glomeromycetes;Glomerales;Glomeraceae;unclassified_Glomeraceae;Glomeraceae_sp;
811	0	0	0	0	1	0	10	3	3	Fungi;
812	2	1	3	1	11	1	6	1	2	Fungi;
813	0	0	0	13	0	0	0	0	0	Fungi;
814	4	0	0	7	0	3	1	0	0	Fungi;Ascomycota;Dothideomycetes;Pleosporales;Sporormiaceae;Sporormiella;Sporormiella_sp;
815	0	0	0	2	2	7	0	0	0	Fungi;Ascomycota;Ascomycota_class_Incertae_sedis;Ascomycota_order_Incertae_sedis;Ascomycota_family_Incertae_sedis;Triscelophorus;Triscelophorus_cf_acuminatus_UMB_55810;
816	0	3	2	4	8	1	2	1	2	Fungi;
817	0	0	0	10	2	3	0	0	0	Fungi;
818	4	1	1	3	2	0	2	1	0	Fungi;Ascomycota;Sordariomycetes;Microascales;Halosphaeriaceae;unclassified_Halosphaeriaceae;Halosphaeriaceae_sp;
819	1	2	2	1	4	1	2	5	0	Fungi;Basidiomycota;Agaricomycetes;Agaricales;Agaricaceae;
820	1	2	0	0	0	1	8	8	4	Fungi;Ascomycota;
821	8	9	1	0	1	0	0	0	0	Fungi;Ascomycota;Leotiomycetes;Helotiales;
822	4	2	3	0	0	0	0	0	0	Fungi;Ascomycota;Sordariomycetes;Sordariales;Cephalothecaceae;Cephalotheca;Cephalotheca_sp;
824	0	0	0	0	9	0	0	0	0	Fungi;
825	0	0	2	0	20	1	0	0	0	Fungi;Ascomycota;Sordariomycetes;Xylariales;Amphisphaeriaceae;Adisciso;Adisciso_kaki;
826	0	1	1	3	3	2	2	2	0	Fungi;
827	2	1	2	2	8	2	1	1	1	Fungi;Ascomycota;Sordariomycetes;Hypocreales;Hypocreales_family_Incertae_sedis;Acremonium;Acremonium_polychromum;
829	0	1	0	1	2	2	5	1	4	Fungi;Ascomycota;Sordariomycetes;Microascales;Halosphaeriaceae;Clavatospora;Clavatospora_longibrachiata;
831	2	0	2	1	4	1	2	0	0	Fungi;
832	0	0	0	5	3	5	0	0	0	Fungi;Ascomycota;
833	0	0	0	0	8	0	0	0	0	Fungi;Basidiomycota;Agaricomycetes;
834	1	0	1	0	0	2	4	9	7	Fungi;Ascomycota;Dothideomycetes;Pleosporales;Pleosporales_family_Incertae_sedis;Periconia;Periconia_sp;
835	2	4	3	3	6	5	2	1	0	Fungi;Ascomycota;Sordariomycetes;Xylariales;unclassified_Xylariales;unclassified_Xylariales;Xylariales_sp;
836	0	0	0	2	4	2	0	0	0	Fungi;Basidiomycota;
837	5	7	4	0	0	0	0	0	0	Fungi;Ascomycota;Leotiomycetes;Helotiales;Helotiales_family_Incertae_sedis;Cystodendron;Cystodendron_sp_EXP0561F;
838	1	5	2	4	14	2	2	2	2	Fungi;Zygomycota;Zygomycota_class_Incertae_sedis;Kickxellales;Kickxellaceae;Ramicandelaber;Ramicandelaber_sp_HMH_2010b;
839	0	2	0	0	0	1	11	5	4	Fungi;Ascomycota;Dothideomycetes;Pleosporales;Leptosphaeriaceae;
841	0	0	0	0	23	0	1	0	0	Fungi;
842	6	7	0	0	0	0	0	0	0	Fungi;Ascomycota;Leotiomycetes;Helotiales;
844	8	8	1	0	0	0	0	0	0	Fungi;Ascomycota;Sordariomycetes;Sordariales;Lasiosphaeriaceae;Lasiosphaeria;Lasiosphaeria_ovina;
845	0	0	0	0	1	0	10	0	6	Fungi;
846	3	10	4	2	1	3	1	0	0	Fungi;Ascomycota;Sordariomycetes;Hypocreales;Nectriaceae;Cosmospora;
848	1	1	1	5	6	4	1	0	1	Fungi;Basidiomycota;Microbotryomycetes;Sporidiobolales;Sporidiobolales_family_Incertae_sedis;Rhodotorula;Rhodotorula_lamellibrachiae;
849	1	2	0	1	22	1	1	1	0	Fungi;Basidiomycota;Agaricomycetes;Cantharellales;Ceratobasidiaceae;Ceratobasidium;Ceratobasidium_sp;
850	6	6	8	0	0	0	0	0	0	Fungi;Ascomycota;Eurotiomycetes;Chaetothyriales;unclassified_Chaetothyriales;unclassified_Chaetothyriales;Chaetothyriales_sp;
851	6	1	1	0	0	0	0	0	0	Fungi;Ascomycota;Sordariomycetes;Chaetosphaeriales;Chaetosphaeriaceae;unclassified_Chaetosphaeriaceae;Chaetosphaeriaceae_sp;
852	0	4	1	1	7	2	3	2	0	Fungi;
853	0	0	0	13	4	1	1	0	0	Fungi;Ascomycota;Dothideomycetes;Pleosporales;Sporormiaceae;
855	5	3	8	0	1	0	0	0	0	Fungi;Ascomycota;Lecanoromycetes;
856	3	4	5	0	0	0	0	0	0	Fungi;Ascomycota;Ascomycota_class_Incertae_sedis;Ascomycota_order_Incertae_sedis;Ascomycota_family_Incertae_sedis;
857	0	0	0	0	0	0	4	1	2	Fungi;
858	0	0	0	4	3	5	0	0	0	Fungi;Ascomycota;Sordariomycetes;Sordariales;Lasiosphaeriaceae;unclassified_Lasiosphaeriaceae;Lasiosphaeriaceae_sp;
859	0	0	1	2	3	1	0	0	0	Fungi;
862	0	0	0	5	6	1	0	0	0	Fungi;Basidiomycota;
863	0	0	0	13	9	6	1	0	2	Fungi;
865	0	0	0	0	1	8	0	0	0	Fungi;Ascomycota;Orbiliomycetes;Orbiliales;unclassified_Orbiliales;unclassified_Orbiliales;Orbiliales_sp;
866	0	0	0	0	16	0	0	0	0	Fungi;
867	0	0	0	2	1	4	0	0	1	Fungi;Ascomycota;Leotiomycetes;Helotiales;Hyaloscyphaceae;Lachnum;
868	0	2	1	0	1	1	2	2	2	Fungi;Ascomycota;Dothideomycetes;Botryosphaeriales;Botryosphaeriaceae;Diplodia;Diplodia_allocellula;
869	0	0	0	10	3	3	1	0	0	Fungi;Ascomycota;
870	2	0	4	3	2	2	3	3	1	Fungi;
872	2	0	0	2	0	3	67	38	20	Fungi;Ascomycota;Leotiomycetes;Helotiales;
873	7	1	2	0	0	0	0	0	0	Fungi;Ascomycota;Dothideomycetes;Pleosporales;Montagnulaceae;unclassified_Montagnulaceae;Montagnulaceae_sp;
874	1	1	0	0	1	0	11	6	3	Fungi;Ascomycota;Sordariomycetes;Sordariales;Lasiosphaeriaceae;
876	1	0	1	1	2	0	3	0	1	Fungi;Ascomycota;Dothideomycetes;Dothideomycetes_order_Incertae_sedis;Eremomycetaceae;Arthrographis;Arthrographis_sp;
877	0	0	1	13	7	2	3	10	4	Fungi;
878	1	0	0	1	11	1	2	1	0	Fungi;Ascomycota;Sordariomycetes;Hypocreales;Hypocreales_family_Incertae_sedis;Myrothecium;Myrothecium_sp;
879	0	0	0	10	2	5	0	0	0	Fungi;Ascomycota;Ascomycota_class_Incertae_sedis;Ascomycota_order_Incertae_sedis;Ascomycota_family_Incertae_sedis;Slimacomyces;Slimacomyces_isiola;
880	2	1	1	10	6	10	0	0	0	Fungi;Ascomycota;
882	1	4	0	2	2	5	3	0	0	Fungi;Basidiomycota;
883	4	2	2	0	0	0	0	0	0	Fungi;Basidiomycota;Agaricomycetes;Sebacinales;unclassified_Sebacinales;unclassified_Sebacinales;Sebacinales_sp;
884	0	2	0	1	1	0	3	0	0	Fungi;Ascomycota;
885	0	0	1	0	7	0	0	0	0	Fungi;Ascomycota;Eurotiomycetes;Eurotiales;Trichocomaceae;
886	12	17	14	43	107	37	21	11	12	Fungi;Ascomycota;Ascomycota_class_Incertae_sedis;Ascomycota_order_Incertae_sedis;Ascomycota_family_Incertae_sedis;Ypsilina;Ypsilina_graminea;
887	0	2	1	3	2	1	4	0	0	Fungi;Ascomycota;Eurotiomycetes;Chaetothyriales;Herpotrichiellaceae;unclassified_Herpotrichiellaceae;Herpotrichiellaceae_sp;
889	0	0	0	6	4	1	1	0	0	Fungi;
890	0	0	0	9	4	0	0	0	0	Fungi;
891	0	0	0	0	13	0	0	0	0	Fungi;Basidiomycota;
892	0	0	0	0	8	0	1	1	0	Fungi;Glomeromycota;Glomeromycetes;Glomerales;Glomeraceae;Rhizophagus;Rhizophagus_irregularis;
894	0	0	0	0	11	0	0	0	0	Fungi;
895	1	2	4	2	5	2	1	3	0	Fungi;Ascomycota;Sordariomycetes;Hypocreales;Hypocreales_family_Incertae_sedis;Acremonium;
896	1	0	0	0	14	0	0	0	0	Fungi;Ascomycota;Eurotiomycetes;Chaetothyriales;
897	0	0	0	10	0	0	0	0	0	Fungi;Basidiomycota;
898	0	0	0	2	7	0	0	0	0	Fungi;
899	0	0	0	4	5	2	0	0	0	Fungi;
901	1	3	4	3	9	5	2	0	3	Fungi;
902	0	1	3	4	1	3	0	0	0	Fungi;Ascomycota;Leotiomycetes;
903	0	1	1	7	2	4	1	0	0	Fungi;Basidiomycota;Microbotryomycetes;Sporidiobolales;Sporidiobolales_family_Incertae_sedis;Sporobolomyces;
904	0	0	0	1	1	2	5	3	2	Fungi;Basidiomycota;Tremellomycetes;Tremellales;Tremellales_family_Incertae_sedis;Cryptococcus;Cryptococcus_magnus;
905	0	2	1	3	4	2	0	3	1	Fungi;
906	0	0	0	4	0	3	0	0	0	Fungi;
907	1	0	4	5	5	4	0	1	0	Fungi;Basidiomycota;Tremellomycetes;Tremellales;Tremellales_family_Incertae_sedis;
908	7	6	5	0	0	0	1	0	0	Fungi;Ascomycota;Orbiliomycetes;Orbiliales;unclassified_Orbiliales;unclassified_Orbiliales;Orbiliales_sp;
909	2	2	2	0	1	3	0	0	0	Fungi;
910	0	0	0	14	0	0	0	0	0	Fungi;Ascomycota;Dothideomycetes;Pleosporales;Sporormiaceae;Sporormiella;Sporormiella_sp;
911	0	0	0	5	0	2	4	6	1	Fungi;Ascomycota;Sordariomycetes;Sordariales;Sordariaceae;Sordaria;Sordaria_sp_SS_1479;
912	0	0	0	3	2	4	0	0	0	Fungi;
913	2	2	2	0	0	0	0	1	0	Fungi;Ascomycota;Sordariomycetes;
914	7	5	3	1	0	0	1	1	0	Fungi;Ascomycota;Dothideomycetes;Capnodiales;Capnodiales_family_Incertae_sedis;Rachicladosporium;Rachicladosporium_cboliae;
915	5	3	3	11	6	8	6	3	3	Fungi;Ascomycota;Sordariomycetes;Sordariales;Lasiosphaeriaceae;Schizothecium;Schizothecium_sp;
916	3	4	4	15	16	6	6	3	3	Fungi;
917	0	0	0	1	6	2	0	0	0	Fungi;Glomeromycota;Glomeromycetes;Glomerales;Glomeraceae;unclassified_Glomeraceae;Glomeraceae_sp;
918	1	3	2	4	13	3	2	0	1	Fungi;Basidiomycota;Agaricomycetes;Sebacinales;unclassified_Sebacinales;unclassified_Sebacinales;Sebacinales_sp;
920	0	0	1	0	12	1	0	0	0	Fungi;Ascomycota;Eurotiomycetes;Eurotiales;Trichocomaceae;Aspergillus;Aspergillus_granulosus;
921	0	0	0	0	10	0	0	0	0	Fungi;Ascomycota;Sordariomycetes;Sordariales;Chaetomiaceae;Chaetomium;
922	4	8	2	0	0	0	0	0	0	Fungi;Basidiomycota;Agaricomycetes;Trechisporales;unclassified_Trechisporales;unclassified_Trechisporales;Trechisporales_sp;
923	0	0	0	2	9	6	0	0	0	Fungi;Ascomycota;Leotiomycetes;Helotiales;Hyaloscyphaceae;
924	0	2	1	1	2	0	0	0	1	Fungi;
925	0	0	0	12	4	0	0	0	0	Fungi;
926	0	0	0	0	9	0	0	0	0	Fungi;
927	0	0	0	0	0	0	0	6	0	Fungi;Basidiomycota;
928	2	4	4	2	8	4	2	2	2	Fungi;Basidiomycota;Agaricomycetes;Agaricales;Psathyrellaceae;Coprinopsis;Coprinopsis_calospora;
929	0	0	0	0	0	0	7	0	0	Fungi;
930	3	3	6	0	0	0	0	0	1	Fungi;Ascomycota;Leotiomycetes;Helotiales;Dermateaceae;Cryptosporiopsis;Cryptosporiopsis_brunnea;
931	5	6	1	0	0	1	0	0	0	Fungi;Ascomycota;Dothideomycetes;Pleosporales;Pleosporaceae;Dendryphion;Dendryphion_sp;
932	6	5	2	0	0	0	0	1	0	Fungi;Zygomycota;Zygomycota_class_Incertae_sedis;Mortierellales;Mortierellaceae;Mortierella;Mortierella_humilis;
933	0	0	0	0	0	0	5	4	5	Fungi;
934	0	2	1	1	0	1	0	0	0	Fungi;Ascomycota;Dothideomycetes;Pleosporales;
936	4	1	1	6	0	1	0	0	0	Fungi;Ascomycota;Leotiomycetes;Helotiales;
937	2	5	2	1	0	0	0	0	0	Fungi;Ascomycota;Sordariomycetes;Hypocreales;Hypocreales_family_Incertae_sedis;Myrothecium;Myrothecium_sp;
938	2	3	2	0	0	0	0	0	0	Fungi;
939	2	1	0	13	6	1	0	0	2	Fungi;Ascomycota;Saccharomycetes;Saccharomycetales;Dipodascaceae;Basidioascus;Basidioascus_undulatus;
940	0	0	0	6	7	1	0	0	0	Fungi;Ascomycota;Sordariomycetes;Sordariomycetes_order_Incertae_sedis;Sordariomycetes_family_Incertae_sedis;Pleurotheciella;Pleurotheciella_rivularia;
941	1	0	1	3	1	4	0	3	6	Fungi;Basidiomycota;Tremellomycetes;Tremellales;Tremellales_family_Incertae_sedis;Cryptococcus;Cryptococcus_statzelliae;
942	16	2	12	0	2	0	1	0	1	Fungi;Ascomycota;Leotiomycetes;Helotiales;
943	0	0	0	0	0	0	4	0	6	Fungi;Basidiomycota;Agaricomycetes;Sebacinales;Sebacinaceae;unclassified_Sebacinaceae;uncultured_Sebacina_mycobiont_of_Vicia_sativa;
944	0	0	0	3	3	0	0	0	0	Fungi;Chytridiomycota;Chytridiomycetes;Spizellomycetales;Spizellomycetaceae;
945	1	0	0	0	1	2	2	0	0	Fungi;Ascomycota;Sordariomycetes;Hypocreales;Nectriaceae;Volutella;
946	0	0	0	6	4	13	0	0	0	Fungi;Basidiomycota;Agaricomycetes;Sebacinales;Sebacinaceae;Sebacina;Sebacina_sp_Rr35;
947	0	1	2	4	1	1	2	0	1	Fungi;Ascomycota;Dothideomycetes;Pleosporales;
948	1	0	1	4	1	1	2	0	0	Fungi;Chytridiomycota;Chytridiomycetes;Spizellomycetales;Spizellomycetaceae;
949	7	17	6	1	1	0	0	0	0	Fungi;Glomeromycota;Glomeromycetes;Glomerales;Glomeraceae;unclassified_Glomeraceae;uncultured_Rhizophagus;
950	0	0	0	5	7	1	0	0	0	Fungi;
951	0	3	8	1	0	0	0	0	0	Fungi;Ascomycota;Dothideomycetes;Pleosporales;Pleosporaceae;
952	0	0	0	11	1	4	0	0	0	Fungi;Basidiomycota;
953	0	0	0	0	7	0	0	0	0	Fungi;
955	0	0	0	6	10	6	0	3	1	Fungi;
956	0	0	0	0	14	0	1	0	0	Fungi;
957	13	8	6	1	1	1	0	1	0	Fungi;Ascomycota;
958	0	0	0	5	2	10	0	0	0	Fungi;Ascomycota;Leotiomycetes;
960	1	1	4	0	0	0	0	0	0	Fungi;Ascomycota;Sordariomycetes;
961	0	0	1	4	0	0	12	4	2	Fungi;Ascomycota;Ascomycota_class_Incertae_sedis;Ascomycota_order_Incertae_sedis;Ascomycota_family_Incertae_sedis;Chalara;
962	0	0	0	0	7	0	0	0	0	Fungi;Basidiomycota;
963	0	5	1	1	0	0	0	0	0	Fungi;Ascomycota;Pezizomycetes;Pezizales;
964	5	2	1	0	1	0	0	0	1	Fungi;Ascomycota;Dothideomycetes;Pleosporales;
965	0	0	0	1	11	0	0	0	0	Fungi;Basidiomycota;Agaricomycetes;
966	5	1	1	6	2	1	0	1	0	Fungi;Zygomycota;Zygomycota_class_Incertae_sedis;Mortierellales;Mortierellaceae;Mortierella;Mortierella_globulifera;
967	1	2	0	3	5	1	1	0	2	Fungi;Ascomycota;Ascomycota_class_Incertae_sedis;Ascomycota_order_Incertae_sedis;Ascomycota_family_Incertae_sedis;
968	1	0	0	2	0	1	1	2	0	Fungi;Ascomycota;
969	0	0	0	4	0	8	0	0	0	Fungi;Ascomycota;Sordariomycetes;
970	7	84	20	2	1	1	5	0	3	Fungi;Ascomycota;Leotiomycetes;Helotiales;Dermateaceae;Pezicula;Pezicula_alnicola;
971	0	0	0	6	1	4	0	0	0	Fungi;Basidiomycota;Agaricomycetes;Agaricales;
972	0	2	0	1	3	6	0	0	1	Fungi;Ascomycota;Leotiomycetes;Helotiales;Helotiales_family_Incertae_sedis;Cystodendron;Cystodendron_sp_EXP0561F;
973	0	0	0	4	0	0	7	0	4	Fungi;
974	0	0	0	5	2	0	2	1	0	Fungi;
975	0	2	1	0	2	2	1	1	2	Fungi;Ascomycota;Sordariomycetes;Hypocreales;Hypocreales_family_Incertae_sedis;Myrothecium;Myrothecium_carmichaelii;
977	0	2	1	1	1	1	1	1	0	Fungi;Chytridiomycota;Chytridiomycetes;Spizellomycetales;Spizellomycetaceae;Powellomyces;Powellomyces_hirtus;
978	0	0	0	7	4	3	0	0	0	Fungi;Ascomycota;
979	4	2	3	0	2	6	0	0	0	Fungi;Basidiomycota;Agaricomycetes;
980	0	0	2	1	1	2	5	3	0	Fungi;Ascomycota;
981	0	0	0	2	1	4	0	0	0	Fungi;Ascomycota;Eurotiomycetes;
982	0	0	0	5	2	0	0	0	0	Fungi;Ascomycota;Sordariomycetes;Hypocreales;Ophiocordycipitaceae;Haptocillium;Haptocillium_balanoides;
983	0	0	1	1	10	1	0	0	1	Fungi;Glomeromycota;Glomeromycetes;Glomerales;Glomeraceae;Glomus;Glomus_sp_7_SUN_2011;
984	0	3	0	0	0	0	3	1	3	Fungi;
985	4	7	7	2	2	2	4	1	0	Fungi;
987	1	0	0	13	3	2	0	1	0	Fungi;Ascomycota;
988	3	3	2	0	0	1	0	0	0	Fungi;Basidiomycota;Tremellomycetes;Tremellales;Tremellales_family_Incertae_sedis;Cryptococcus;Cryptococcus_aff_amylolyticus_AS_22501;
989	0	0	0	3	3	4	0	0	0	Fungi;Ascomycota;Leotiomycetes;Helotiales;Helotiales_family_Incertae_sedis;
990	0	0	0	2	3	5	0	0	0	Fungi;Ascomycota;Dothideomycetes;Capnodiales;
991	0	0	0	2	5	4	0	0	0	Fungi;Basidiomycota;
994	0	1	0	2	2	4	2	1	3	Fungi;Ascomycota;Leotiomycetes;Leotiales;Leotiaceae;Alatospora;
996	1	0	0	0	0	0	2	1	3	Fungi;Basidiomycota;Agaricomycetes;
997	1	1	3	0	4	0	4	1	1	Fungi;Basidiomycota;Agaricomycetes;
999	1	1	1	0	1	2	1	0	1	Fungi;Chytridiomycota;Chytridiomycetes;Rhizophlyctidales;Rhizophlyctidaceae;Rhizophlyctis;Rhizophlyctis_rosea;
1001	0	0	0	2	2	1	0	1	0	Fungi;
1002	0	0	0	3	0	0	0	0	1	Fungi;
1004	0	2	1	2	1	1	2	1	1	Fungi;Glomeromycota;Glomeromycetes;Glomerales;Glomeraceae;Glomus;Glomus_sp_8_SUN_2011;
1005	5	1	1	0	0	0	0	0	0	Fungi;Zygomycota;Zygomycota_class_Incertae_sedis;Mortierellales;Mortierellaceae;Mortierella;
1006	0	0	0	2	10	12	0	0	0	Fungi;Ascomycota;Leotiomycetes;Leotiomycetes_order_Incertae_sedis;Myxotrichaceae;Oidiodendron;
1007	2	0	2	2	1	4	0	0	0	Fungi;Ascomycota;Dothideomycetes;Capnodiales;Mycosphaerellaceae;Ramularia;Ramularia_cynarae;
1009	0	0	0	0	7	0	0	0	0	Fungi;Basidiomycota;
1010	0	0	0	2	4	9	0	0	0	Fungi;Ascomycota;Pezizomycetes;Pezizales;Pyronemataceae;Pseudaleuria;Pseudaleuria_sp;
1011	1	0	0	0	5	0	0	0	0	Fungi;Glomeromycota;Glomeromycetes;Glomerales;Glomeraceae;Glomus;Glomus_sp_7_SUN_2011;
1012	0	0	0	3	0	7	0	0	0	Fungi;Ascomycota;Leotiomycetes;Helotiales;Helotiales_family_Incertae_sedis;Leptodontidium;Leptodontidium_sp;
1015	0	0	0	4	0	1	0	0	0	Fungi;Basidiomycota;Agaricomycetes;
1016	0	0	0	1	0	3	0	2	0	Fungi;Ascomycota;Sordariomycetes;Sordariales;Lasiosphaeriaceae;Podospora;Podospora_decipiens;
1017	0	1	0	0	2	3	8	4	4	Fungi;Ascomycota;Dothideomycetes;Pleosporales;Pleosporales_family_Incertae_sedis;Pyrenochaeta;Pyrenochaeta_sp_MUT_4382;
1018	4	0	2	3	0	1	0	0	0	Fungi;Basidiomycota;Tremellomycetes;Tremellales;Tremellales_family_Incertae_sedis;Dioszegia;Dioszegia_changbaiensis;
1019	0	0	0	0	3	1	0	0	0	Fungi;Basidiomycota;
1020	1	0	0	0	4	0	0	0	1	Fungi;
1021	4	0	5	1	0	0	0	0	0	Fungi;Ascomycota;Leotiomycetes;Helotiales;Helotiales_family_Incertae_sedis;Naevala;Naevala_sp;
1022	0	2	5	0	2	0	2	1	0	Fungi;
1023	0	0	0	0	1	3	0	0	0	Fungi;
1024	0	0	0	4	3	2	0	0	0	Fungi;
1025	0	0	1	1	0	1	8	2	6	Fungi;
1026	0	0	0	0	12	0	0	0	0	Fungi;Basidiomycota;Tremellomycetes;Tremellales;Tremellales_family_Incertae_sedis;Cryptococcus;Cryptococcus_aureus;
1027	0	0	1	2	8	10	0	0	0	Fungi;Ascomycota;Ascomycota_class_Incertae_sedis;Ascomycota_order_Incertae_sedis;Ascomycota_family_Incertae_sedis;Tumularia;Tumularia_sp;
1028	3	2	1	0	0	0	0	0	0	Fungi;Ascomycota;
1029	1	1	0	0	5	0	0	0	0	Fungi;Ascomycota;Eurotiomycetes;Chaetothyriales;Herpotrichiellaceae;
1030	0	0	0	0	7	0	0	0	0	Fungi;
1031	1	0	0	4	2	1	2	2	0	Fungi;
1032	2	2	1	1	8	2	2	0	2	Fungi;Basidiomycota;Tremellomycetes;Cystofilobasidiales;Cystofilobasidiaceae;Cystofilobasidium;Cystofilobasidium_capitatum;
1033	0	0	0	1	1	3	0	0	0	Fungi;Ascomycota;
1034	0	0	0	0	0	0	8	2	4	Fungi;
1036	20	45	23	48	145	43	40	25	31	Fungi;Ascomycota;Sordariomycetes;Sordariales;Chaetomiaceae;Chaetomium;
1037	0	0	0	6	4	0	1	0	0	Fungi;Chytridiomycota;Blastocladiomycetes;Blastocladiales;
1038	0	0	0	0	6	0	0	0	0	Fungi;Basidiomycota;
1039	8	4	5	0	0	0	0	0	0	Fungi;Ascomycota;
1040	0	0	0	0	7	0	0	0	0	Fungi;Ascomycota;
1042	0	0	0	0	1	0	4	0	4	Fungi;
1044	0	1	0	6	8	4	0	0	0	Fungi;
1045	1	0	0	7	1	2	0	0	0	Fungi;Ascomycota;Sordariomycetes;Hypocreales;Hypocreales_family_Incertae_sedis;Acremonium;Acremonium_sp_ANTCW08_162;
1047	0	0	0	0	5	0	0	0	0	Fungi;Ascomycota;Eurotiomycetes;Eurotiales;Trichocomaceae;Aspergillus;Aspergillus_caesiellus;
1050	2	1	5	2	1	0	0	0	0	Fungi;Ascomycota;Dothideomycetes;Venturiales;Venturiaceae;Venturia;Venturia_atriseda;
1051	0	0	0	0	1	7	3	1	1	Fungi;Ascomycota;Dothideomycetes;Pleosporales;Cucurbitariaceae;Pyrenochaetopsis;Pyrenochaetopsis_pratorum;
1052	0	0	1	0	11	0	0	0	0	Fungi;Ascomycota;Sordariomycetes;Microascales;Microascaceae;unclassified_Microascaceae;Microascaceae_sp;
1053	0	1	0	7	6	2	2	2	0	Fungi;Basidiomycota;
1055	0	0	0	2	8	0	0	0	0	Fungi;Ascomycota;Leotiomycetes;Leotiomycetes_order_Incertae_sedis;Myxotrichaceae;Oidiodendron;
1056	0	0	0	0	0	0	7	0	1	Fungi;Ascomycota;Pezizomycetes;Pezizales;
1057	0	0	0	0	5	0	0	0	0	Fungi;Basidiomycota;Agaricomycetes;
1058	0	0	0	2	0	3	0	2	1	Fungi;
1059	0	1	0	30	20	6	0	0	0	Fungi;Glomeromycota;Glomeromycetes;Paraglomerales;Paraglomeraceae;Paraglomus;Paraglomus_laccatum;
1060	0	0	0	0	4	0	0	0	0	Fungi;Basidiomycota;Agaricomycetes;
1061	0	0	0	3	1	0	0	0	0	Fungi;
1062	0	0	0	1	1	0	6	8	0	Fungi;Ascomycota;Leotiomycetes;Helotiales;
1063	1	0	1	2	6	2	2	1	3	Fungi;Glomeromycota;Glomeromycetes;Glomerales;Glomeraceae;Glomus;Glomus_sp_8_SUN_2011;
1064	0	0	0	0	2	0	4	1	1	Fungi;Ascomycota;Leotiomycetes;Helotiales;Helotiales_family_Incertae_sedis;Bisporella;Bisporella_citrina;
1065	0	4	2	1	1	2	1	0	0	Fungi;Zygomycota;Zygomycota_class_Incertae_sedis;Mortierellales;Mortierellaceae;unclassified_Mortierellaceae;Mortierellaceae_sp;
1067	2	0	1	0	0	0	2	0	1	Fungi;
1068	3	1	1	0	1	1	0	0	0	Fungi;Ascomycota;
1070	2	0	4	0	0	4	0	0	0	Fungi;Chytridiomycota;Chytridiomycetes;Chytridiales;unclassified_Chytridiales;unclassified_Chytridiales;Chytridiales_sp;
1071	2	1	1	4	3	3	0	0	0	Fungi;
1072	0	0	0	1	6	1	0	0	0	Fungi;
1073	0	0	0	3	8	1	0	0	0	Fungi;
1074	0	2	3	0	6	1	0	0	1	Fungi;Ascomycota;Dothideomycetes;Dothideales;Dothioraceae;Aureobasidium;Aureobasidium_pullulans;
1075	0	0	0	0	10	0	0	2	0	Fungi;Ascomycota;
1076	0	1	0	0	4	0	1	0	4	Fungi;Basidiomycota;
1077	0	3	2	0	0	0	0	0	1	Fungi;
1078	0	0	0	6	4	3	0	0	0	Fungi;Glomeromycota;Glomeromycetes;Glomerales;Glomeraceae;unclassified_Glomeraceae;Glomeraceae_sp;
1079	0	2	3	0	0	0	0	0	0	Fungi;Chytridiomycota;Chytridiomycetes;Rhizophydiales;Protrudomycetaceae;Protrudomyces;Protrudomyces_lateralis;
1081	3	3	0	3	2	4	1	1	1	Fungi;Basidiomycota;Tremellomycetes;Tremellales;Tremellales_family_Incertae_sedis;
1083	4	2	1	0	0	0	0	0	0	Fungi;Ascomycota;Eurotiomycetes;Verrucariales;
1084	1	4	4	0	1	1	0	1	0	Fungi;Ascomycota;Dothideomycetes;Pleosporales;Phaeosphaeriaceae;Sclerostagonospora;Sclerostagonospora_phragmiticola;
1085	0	1	0	5	0	2	0	0	0	Fungi;Ascomycota;
1086	13	0	1	0	0	0	0	0	0	Fungi;Ascomycota;Eurotiomycetes;Eurotiales;Trichocomaceae;
1087	1	3	7	1	12	0	2	3	1	Fungi;Glomeromycota;Glomeromycetes;Glomerales;Glomeraceae;Glomus;Glomus_sp;
1088	0	0	4	1	3	0	0	0	0	Fungi;
1089	3	2	0	4	1	2	0	0	0	Fungi;Ascomycota;Eurotiomycetes;Chaetothyriales;Chaetothyriaceae;Cyphellophora;
1090	2	2	0	4	1	2	0	0	1	Fungi;Ascomycota;Sordariomycetes;Hypocreales;Ophiocordycipitaceae;Tolypocladium;Tolypocladium_parasiticum;
1091	1	1	1	1	2	3	2	0	0	Fungi;Ascomycota;Leotiomycetes;Helotiales;Helotiales_family_Incertae_sedis;Tetracladium;Tetracladium_ellipsoideum;
1093	0	0	0	1	5	3	0	0	0	Fungi;
1094	2	1	0	1	1	2	4	3	1	Fungi;Ascomycota;Sordariomycetes;Sordariomycetes_order_Incertae_sedis;Sordariomycetes_family_Incertae_sedis;Myrmecridium;Myrmecridium_schulzeri;
1095	0	0	0	1	15	0	0	1	0	Fungi;Basidiomycota;Agaricomycetes;Boletales;
1097	0	2	5	0	0	1	1	0	1	Fungi;Ascomycota;Lecanoromycetes;Ostropales;Stictidaceae;Carestiella;Carestiella_socia;
1099	5	4	0	0	0	1	0	0	0	Fungi;Ascomycota;Dothideomycetes;Pleosporales;Phaeosphaeriaceae;
1100	1	1	0	1	18	2	1	0	0	Fungi;Basidiomycota;Agaricomycetes;
1101	1	0	0	0	12	0	0	0	0	Fungi;
1103	1	2	2	0	0	2	0	0	0	Fungi;Basidiomycota;Tremellomycetes;Tremellales;Tremellales_family_Incertae_sedis;Cryptococcus;Cryptococcus_victoriae;
1104	0	0	0	0	5	0	0	0	0	Fungi;Ascomycota;
1105	2	1	0	1	1	0	1	0	1	Fungi;
1106	3	4	0	1	0	0	0	0	0	Fungi;Ascomycota;
1107	2	2	2	43	23	11	0	0	0	Fungi;Glomeromycota;Glomeromycetes;Archaeosporales;unclassified_Archaeosporales;unclassified_Archaeosporales;uncultured_Archaeosporales;
1108	2	3	0	0	0	0	0	0	0	Fungi;Ascomycota;Dothideomycetes;Pleosporales;Lophiostomataceae;Lophiostoma;
1109	0	0	0	0	0	0	3	2	0	Fungi;
1110	1	0	1	9	2	1	3	2	1	Fungi;
1111	0	2	1	0	0	0	1	1	1	Fungi;Basidiomycota;Agaricomycetes;Trechisporales;
1112	0	0	0	3	2	1	0	0	0	Fungi;Rozellomycota;unclassified_Rozellomycota;unclassified_Rozellomycota;unclassified_Rozellomycota;unclassified_Rozellomycota;Rozellomycota_sp;
1113	3	0	0	0	0	0	0	0	0	Fungi;
1114	1	2	0	1	0	1	1	0	0	Fungi;Ascomycota;Sordariomycetes;Glomerellales;Glomerellaceae;Colletotrichum;Colletotrichum_anthrisci;
1115	0	1	0	1	2	4	0	0	0	Fungi;
1116	0	0	0	4	1	0	0	0	0	Fungi;
1117	2	1	3	0	0	0	0	0	0	Fungi;Ascomycota;Sordariomycetes;Hypocreales;
1118	0	1	3	0	0	0	0	0	0	Fungi;Ascomycota;
1119	0	0	0	0	4	0	0	0	0	Fungi;Glomeromycota;Glomeromycetes;Glomerales;Glomeraceae;Glomus;Glomus_sp_1_SUN_2011;
1121	2	2	0	0	0	0	0	0	0	Fungi;Ascomycota;Dothideomycetes;Pleosporales;
1122	1	0	0	0	0	0	0	9	2	Fungi;
1123	0	0	0	1	1	0	1	0	1	Fungi;Ascomycota;Sordariomycetes;Hypocreales;Hypocreaceae;
1124	0	0	0	0	4	1	0	0	0	Fungi;
1125	1	0	0	1	2	5	1	0	0	Fungi;Ascomycota;Leotiomycetes;Leotiomycetes_order_Incertae_sedis;Leotiomycetes_family_Incertae_sedis;Leohumicola;Leohumicola_verrucosa;
1126	0	1	0	0	2	0	0	1	0	Fungi;Ascomycota;Sordariomycetes;Hypocreales;
1127	0	10	1	0	0	1	0	0	0	Fungi;Ascomycota;Leotiomycetes;Helotiales;
1128	0	1	0	3	2	3	0	0	0	Fungi;Basidiomycota;
1129	1	2	1	0	0	1	0	0	0	Fungi;Ascomycota;Leotiomycetes;
1130	0	0	0	1	2	2	0	1	0	Fungi;Basidiomycota;Tremellomycetes;Tremellales;Tremellales_family_Incertae_sedis;Cryptococcus;Cryptococcus_friedmannii;
1131	2	0	1	1	0	1	35	49	30	Fungi;Ascomycota;
1132	1	1	1	0	1	2	1	1	0	Fungi;Ascomycota;Dothideomycetes;Pleosporales;Phaeosphaeriaceae;Phaeosphaeria;Phaeosphaeria_sp;
1133	0	0	0	0	0	0	2	3	0	Fungi;Basidiomycota;
1134	0	0	0	1	0	0	1	1	1	Fungi;Zygomycota;Zygomycota_class_Incertae_sedis;Entomophthorales;Entomophthoraceae;Pandora;Pandora_kondoiensis;
1135	0	0	0	7	1	0	0	0	0	Fungi;Ascomycota;
1136	0	0	0	0	0	0	3	1	0	Fungi;Ascomycota;Pezizomycetes;Pezizales;
1137	1	2	6	0	1	0	0	0	0	Fungi;Basidiomycota;Tremellomycetes;Tremellales;unclassified_Tremellales;unclassified_Tremellales;uncultured_Tremellales;
1139	0	0	0	0	1	0	2	0	3	Fungi;Ascomycota;
1142	0	0	0	2	5	3	0	0	0	Fungi;Basidiomycota;Agaricomycetes;Agaricales;Marasmiaceae;Calyptella;Calyptella_capula;
1143	0	0	0	5	2	2	0	0	0	Fungi;Ascomycota;Leotiomycetes;Helotiales;Vibrisseaceae;Phialocephala;Phialocephala_hiberna;
1144	0	0	0	0	0	0	5	1	2	Fungi;Ascomycota;Sordariomycetes;Hypocreales;Hypocreales_family_Incertae_sedis;
1145	0	0	0	4	6	1	1	0	4	Fungi;
1146	0	0	0	1	8	0	0	0	0	Fungi;unclassified_Fungi;unclassified_Fungi;unclassified_Fungi;unclassified_Fungi;unclassified_Fungi;Fungi_sp;
1147	5	3	2	0	1	0	0	0	0	Fungi;Ascomycota;Geoglossomycetes;Geoglossales;Geoglossaceae;unclassified_Geoglossaceae;Geoglossaceae_sp;
1148	1	1	3	0	0	0	0	0	1	Fungi;Ascomycota;Orbiliomycetes;Orbiliales;Orbiliaceae;Dactylella;Dactylella_sp;
1149	0	0	0	1	12	0	0	0	0	Fungi;
1150	2	3	0	0	0	0	1	0	0	Fungi;Ascomycota;Ascomycota_class_Incertae_sedis;Ascomycota_order_Incertae_sedis;Ascomycota_family_Incertae_sedis;Ochroconis;
1151	0	0	0	3	2	2	0	0	0	Fungi;Ascomycota;
1152	0	2	0	4	7	1	0	0	0	Fungi;Glomeromycota;Glomeromycetes;Glomerales;Claroideoglomeraceae;Claroideoglomus;Claroideoglomus_claroideum;
1154	0	0	0	1	5	0	0	0	1	Fungi;Basidiomycota;
1155	0	0	0	0	7	0	0	0	0	Fungi;
1156	0	0	0	6	2	2	0	2	0	Fungi;
1157	2	0	1	0	0	0	0	0	0	Fungi;Chytridiomycota;Chytridiomycetes;Chytridiales;unclassified_Chytridiales;unclassified_Chytridiales;Chytridiales_sp;
1159	0	0	0	1	3	1	0	0	0	Fungi;
1160	2	3	1	1	5	2	16	21	16	Fungi;Ascomycota;Dothideomycetes;Pleosporales;Pleosporales_family_Incertae_sedis;Phoma;
1161	3	3	0	0	0	0	0	0	0	Fungi;Basidiomycota;
1162	0	0	0	0	0	0	2	0	1	Fungi;
1163	0	0	0	1	2	4	0	0	0	Fungi;Basidiomycota;Agaricomycetes;Agaricales;Mycenaceae;
1165	0	1	0	2	0	2	2	0	1	Fungi;Ascomycota;Sordariomycetes;Hypocreales;Hypocreales_family_Incertae_sedis;Myrothecium;Myrothecium_carmichaelii;
1166	4	0	2	0	0	0	0	0	0	Fungi;Ascomycota;Sordariomycetes;Hypocreales;Ophiocordycipitaceae;Elaphocordyceps;
1167	1	0	1	8	3	0	0	1	2	Fungi;Ascomycota;Dothideomycetes;Pleosporales;Sporormiaceae;unclassified_Sporormiaceae;Sporormiaceae_sp;
1168	0	0	0	1	3	2	0	0	0	Fungi;Basidiomycota;Agaricomycetes;
1169	0	1	2	0	0	0	0	0	0	Fungi;
1172	2	1	2	1	10	3	2	1	3	Fungi;
1173	0	0	0	0	10	0	0	0	0	Fungi;Basidiomycota;
1175	2	2	2	4	40	2	2	2	1	Fungi;Ascomycota;Leotiomycetes;Leotiomycetes_order_Incertae_sedis;Myxotrichaceae;Pseudogymnoascus;Pseudogymnoascus_roseus;
1176	1	2	0	0	1	1	1	0	0	Fungi;Basidiomycota;Microbotryomycetes;Sporidiobolales;Sporidiobolales_family_Incertae_sedis;Sporobolomyces;
1177	0	0	1	1	2	0	0	0	0	Fungi;Ascomycota;Ascomycota_class_Incertae_sedis;Ascomycota_order_Incertae_sedis;Ascomycota_family_Incertae_sedis;Triscelophorus;Triscelophorus_cf_acuminatus_UMB_55810;
1179	0	0	0	0	3	0	0	0	0	Fungi;
1180	1	1	1	0	0	0	2	0	1	Fungi;Basidiomycota;Agaricomycetes;
1181	1	0	0	1	2	0	0	0	2	Fungi;Basidiomycota;Microbotryomycetes;Sporidiobolales;Sporidiobolales_family_Incertae_sedis;Rhodotorula;Rhodotorula_lamellibrachiae;
1182	0	0	0	0	0	0	2	1	0	Fungi;
1183	0	1	1	1	11	1	0	1	0	Fungi;
1184	0	0	0	3	2	4	0	0	0	Fungi;Ascomycota;Orbiliomycetes;Orbiliales;Orbiliaceae;unclassified_Orbiliaceae;Orbiliaceae_sp;
1185	0	0	0	0	5	0	0	0	0	Fungi;
1186	0	0	1	0	1	0	3	0	1	Fungi;Ascomycota;
1188	0	0	0	0	7	0	1	0	0	Fungi;Basidiomycota;Agaricomycetes;Agaricales;Bolbitiaceae;Conocybe;Conocybe_aff_ochrostriata_NL_0830;
1189	0	2	1	0	31	1	1	0	0	Fungi;
1192	1	3	0	1	2	0	1	2	0	Fungi;Basidiomycota;
1193	0	0	0	0	4	0	0	0	0	Fungi;
1194	0	0	1	3	2	0	2	1	0	Fungi;
1195	0	1	1	0	0	1	2	0	0	Fungi;Zygomycota;Zygomycota_class_Incertae_sedis;Mucorales;Mucoraceae;Actinomucor;Actinomucor_elegans;
1196	0	0	0	3	0	5	0	0	0	Fungi;Ascomycota;Leotiomycetes;Helotiales;
1197	1	2	1	0	4	1	0	0	0	Fungi;Ascomycota;Sordariomycetes;Hypocreales;Hypocreales_family_Incertae_sedis;Stilbella;Stilbella_sp;
1198	0	0	0	0	6	0	0	0	0	Fungi;
1200	0	0	0	0	7	0	0	0	0	Fungi;Ascomycota;Leotiomycetes;Helotiales;unclassified_Helotiales;unclassified_Helotiales;
1201	0	1	1	0	5	1	0	0	0	Fungi;
1202	0	2	3	0	0	0	0	0	0	Fungi;Basidiomycota;Agaricomycetes;
1203	0	0	0	2	1	2	0	0	0	Fungi;Basidiomycota;Tremellomycetes;Tremellales;Tremellales_family_Incertae_sedis;
1204	0	0	0	0	4	0	0	0	0	Fungi;
1205	1	0	0	4	1	3	0	0	0	Fungi;Ascomycota;Leotiomycetes;Helotiales;
1206	0	0	0	0	5	0	0	0	0	Fungi;
1207	0	0	0	0	5	1	0	0	0	Fungi;Ascomycota;Dothideomycetes;Pleosporales;
1209	0	0	4	1	3	1	2	0	3	Fungi;
1210	1	1	1	1	3	0	3	1	1	Fungi;Ascomycota;Sordariomycetes;Hypocreales;Hypocreales_family_Incertae_sedis;Myrothecium;Myrothecium_sp;
1211	0	0	0	1	4	1	1	1	0	Fungi;
1212	0	0	0	0	3	0	0	0	0	Fungi;Ascomycota;
1214	0	1	0	1	6	0	0	1	0	Fungi;
1215	2	1	4	0	0	1	0	0	0	Fungi;Ascomycota;Dothideomycetes;Pleosporales;Phaeosphaeriaceae;Stagonospora;Stagonospora_foliicola;
1217	0	1	0	1	2	6	1	1	1	Fungi;Ascomycota;Orbiliomycetes;unclassified_Orbiliomycetes;unclassified_Orbiliomycetes;unclassified_Orbiliomycetes;Orbiliomycetes_sp;
1218	0	0	0	0	5	0	0	1	0	Fungi;
1219	0	0	0	0	5	0	0	0	0	Fungi;Glomeromycota;Glomeromycetes;Glomerales;Glomeraceae;Glomus;Glomus_macrocarpum;
1220	0	0	0	0	1	2	0	3	0	Fungi;Ascomycota;Dothideomycetes;Pleosporales;Cucurbitariaceae;Pyrenochaetopsis;Pyrenochaetopsis_pratorum;
1221	0	2	0	1	1	0	0	0	0	Fungi;
1222	0	0	1	0	10	0	0	0	0	Fungi;
1223	1	1	0	0	5	2	0	1	1	Fungi;Ascomycota;Sordariomycetes;
1224	1	1	6	0	0	1	0	0	0	Fungi;Ascomycota;Sordariomycetes;Hypocreales;Hypocreales_family_Incertae_sedis;Acremonium;Acremonium_rutilum;
1225	3	0	0	2	2	5	5	1	0	Fungi;Basidiomycota;Microbotryomycetes;Sporidiobolales;Sporidiobolales_family_Incertae_sedis;Rhodotorula;Rhodotorula_sonckii;
1227	0	0	0	2	0	2	0	0	0	Fungi;Ascomycota;Sordariomycetes;Microascales;Microascaceae;Wardomyces;Wardomyces_inflatus;
1228	1	1	2	0	0	0	0	0	0	Fungi;Basidiomycota;Tremellomycetes;Tremellales;Tremellales_family_Incertae_sedis;Bullera;Bullera_globospora;
1229	187	249	225	372	793	280	284	202	166	Fungi;Ascomycota;Sordariomycetes;Sordariales;Chaetomiaceae;
1230	0	0	0	8	0	0	0	0	0	Fungi;Ascomycota;Pezizomycetes;Pezizales;Ascobolaceae;unclassified_Ascobolaceae;Ascobolaceae_sp;
1231	0	0	0	1	1	4	0	0	0	Fungi;Ascomycota;Dothideomycetes;Pleosporales;Pleosporales_family_Incertae_sedis;Letendraea;Letendraea_sp;
1232	0	0	0	3	2	1	0	0	0	Fungi;Glomeromycota;Glomeromycetes;Glomerales;Claroideoglomeraceae;Claroideoglomus;Claroideoglomus_sp;
1233	4	4	0	0	0	0	0	0	0	Fungi;Chytridiomycota;Chytridiomycetes;Spizellomycetales;Spizellomycetaceae;
1234	3	3	2	6	12	10	12	7	5	Fungi;Ascomycota;Leotiomycetes;Helotiales;Helotiales_family_Incertae_sedis;Tetracladium;Tetracladium_sp;
1235	0	0	0	2	1	1	1	0	0	Fungi;Ascomycota;Sordariomycetes;Microascales;Halosphaeriaceae;Clavatospora;Clavatospora_longibrachiata;
1236	0	0	0	0	0	0	1	1	1	Fungi;
1237	0	1	0	1	9	0	2	0	0	Fungi;
1238	0	0	0	0	0	0	0	2	2	Fungi;
1239	1	1	2	3	4	4	3	3	1	Fungi;Ascomycota;Leotiomycetes;Helotiales;Helotiales_family_Incertae_sedis;Tetracladium;
1240	1	2	0	0	0	0	0	0	0	Fungi;Ascomycota;Eurotiomycetes;Eurotiales;Trichocomaceae;Aspergillus;Aspergillus_ochraceus;
1241	0	0	0	1	0	0	7	4	4	Fungi;Ascomycota;Sordariomycetes;Hypocreales;Nectriaceae;Fusarium;Fusarium_proliferatum;
1242	1	0	0	2	1	3	0	0	0	Fungi;Basidiomycota;Agaricomycetes;Agaricales;Clavariaceae;Clavulinopsis;Clavulinopsis_sp;
1243	0	1	0	6	4	2	1	1	2	Fungi;Zygomycota;Zygomycota_class_Incertae_sedis;Mortierellales;Mortierellaceae;Mortierella;Mortierella_camargensis;
1244	0	0	0	4	0	3	0	0	0	Fungi;Ascomycota;Leotiomycetes;
1245	0	0	0	0	4	0	0	0	0	Fungi;Basidiomycota;
1246	0	0	0	0	5	0	0	0	0	Fungi;
1247	0	0	0	0	5	0	1	0	0	Fungi;Basidiomycota;
1248	0	0	0	1	3	5	0	0	0	Fungi;Basidiomycota;Tremellomycetes;Tremellales;Tremellales_family_Incertae_sedis;Dioszegia;Dioszegia_hungarica;
1249	0	0	0	1	2	0	0	0	0	Fungi;
1250	0	0	1	0	1	0	0	0	0	Fungi;Ascomycota;Sordariomycetes;Chaetosphaeriales;Chaetosphaeriaceae;Chloridium;Chloridium_virescens_var_chlamydosporum;
1251	2	1	1	0	0	1	0	0	0	Fungi;Ascomycota;Dothideomycetes;Dothideomycetes_order_Incertae_sedis;Dothideomycetes_family_Incertae_sedis;Zymoseptoria;Zymoseptoria_brevis;
1253	0	0	0	2	2	0	0	0	0	Fungi;Chytridiomycota;Chytridiomycetes;Spizellomycetales;Spizellomycetaceae;Spizellomyces;Spizellomyces_acuminatus;
1255	4	1	3	1	0	0	0	0	0	Fungi;Zygomycota;Zygomycota_class_Incertae_sedis;Mortierellales;Mortierellaceae;Mortierella;Mortierella_sp;
1256	0	0	0	7	1	4	1	0	0	Fungi;Zygomycota;Zygomycota_class_Incertae_sedis;Mortierellales;Mortierellaceae;Mortierella;Mortierella_turficola;
1257	0	0	0	1	1	1	2	0	0	Fungi;Ascomycota;Dothideomycetes;Capnodiales;
1260	0	0	0	2	1	0	5	4	2	Fungi;Ascomycota;
1261	0	0	0	0	0	0	2	0	1	Fungi;
1262	1	1	0	1	3	0	2	0	1	Fungi;Ascomycota;Sordariomycetes;Hypocreales;unclassified_Hypocreales;unclassified_Hypocreales;Hypocreales_sp;
1263	0	0	0	2	2	0	0	0	0	Fungi;Basidiomycota;
1264	1	8	2	0	1	0	0	0	0	Fungi;
1265	0	0	0	0	0	0	5	0	1	Fungi;Ascomycota;
1267	0	0	0	0	5	0	0	0	0	Fungi;Basidiomycota;
1268	3	1	4	0	0	1	0	0	0	Fungi;Ascomycota;Leotiomycetes;Helotiales;Dermateaceae;Cryptosporiopsis;Cryptosporiopsis_sp;
1269	1	1	1	2	13	0	0	0	0	Fungi;
1270	0	0	0	1	1	2	0	0	0	Fungi;
1271	0	0	0	0	7	0	0	0	0	Fungi;
1272	0	0	0	0	0	0	3	0	1	Fungi;Basidiomycota;
1274	0	0	0	0	4	0	0	0	0	Fungi;Ascomycota;Eurotiomycetes;Chaetothyriales;Herpotrichiellaceae;
1275	1	0	0	0	3	2	0	2	1	Fungi;Ascomycota;Sordariomycetes;unclassified_Sordariomycetes;unclassified_Sordariomycetes;unclassified_Sordariomycetes;Sordariomycetes_sp;
1276	0	1	1	1	3	2	0	0	0	Fungi;Ascomycota;
1277	0	0	0	3	2	0	0	0	0	Fungi;Ascomycota;Leotiomycetes;Helotiales;Vibrisseaceae;Phialocephala;Phialocephala_fortinii;
1279	3	0	2	1	0	0	0	0	0	Fungi;Basidiomycota;Microbotryomycetes;Leucosporidiales;unclassified_Leucosporidiales;unclassified_Leucosporidiales;Leucosporidiales_sp;
1280	2	2	0	2	2	3	1	1	0	Fungi;Ascomycota;Sordariomycetes;Sordariomycetes_order_Incertae_sedis;Sordariomycetes_family_Incertae_sedis;Myrmecridium;Myrmecridium_schulzeri;
1281	0	0	0	3	2	1	0	0	0	Fungi;Basidiomycota;Tremellomycetes;Cystofilobasidiales;Cystofilobasidiaceae;Guehomyces;Guehomyces_pullulans;
1282	0	0	0	5	0	1	0	0	0	Fungi;
1283	0	1	0	0	0	0	11	4	4	Fungi;Basidiomycota;Tremellomycetes;Tremellales;Tremellales_family_Incertae_sedis;Bullera;Bullera_globospora;
1284	0	0	0	2	7	2	1	2	0	Fungi;Ascomycota;Sordariomycetes;Coniochaetales;Coniochaetaceae;Coniochaeta;Coniochaeta_canina;
1285	2	0	1	0	0	1	0	2	1	Fungi;Zygomycota;Zygomycota_class_Incertae_sedis;Mucorales;Mucoraceae;Mucor;Mucor_hiemalis;
1286	0	0	3	1	0	2	0	0	0	Fungi;Ascomycota;Leotiomycetes;Helotiales;Helotiales_family_Incertae_sedis;Tetracladium;
1287	0	0	0	1	7	0	0	0	0	Fungi;Ascomycota;Eurotiomycetes;Verrucariales;Verrucariaceae;
1288	2	0	0	0	1	2	0	0	1	Fungi;
1289	0	0	0	3	2	0	0	1	0	Fungi;Ascomycota;Ascomycota_class_Incertae_sedis;Ascomycota_order_Incertae_sedis;Ascomycota_family_Incertae_sedis;Triscelophorus;
1291	0	0	0	0	2	0	0	0	1	Fungi;
1292	0	1	0	0	0	5	0	0	0	Fungi;Ascomycota;Leotiomycetes;
1293	0	1	0	0	0	2	10	4	10	Fungi;
1294	0	0	0	0	13	0	0	0	0	Fungi;Basidiomycota;Agaricomycetes;
1295	0	4	2	0	0	0	0	0	0	Fungi;
1297	0	0	0	2	7	4	0	0	0	Fungi;Ascomycota;
1299	3	3	2	0	0	0	0	0	0	Fungi;Ascomycota;Leotiomycetes;Helotiales;Helotiales_family_Incertae_sedis;Hyphodiscus;
1301	1	2	1	0	0	1	3	0	1	Fungi;Ascomycota;Dothideomycetes;Pleosporales;Pleosporales_family_Incertae_sedis;Setomelanomma;Setomelanomma_sp;
1302	2	0	0	0	0	0	1	0	0	Fungi;Ascomycota;Dothideomycetes;Capnodiales;unclassified_Capnodiales;unclassified_Capnodiales;Capnodiales_sp;
1303	0	0	0	7	1	1	0	0	0	Fungi;
1304	0	1	0	0	2	0	2	1	0	Fungi;Zygomycota;Zygomycota_class_Incertae_sedis;Mucorales;Rhizopodaceae;Rhizopus;Rhizopus_arrhizus_var._arrhizus;
1305	0	2	1	2	2	2	1	0	0	Fungi;Ascomycota;Dothideomycetes;Pleosporales;
1306	1	0	2	0	0	0	0	0	0	Fungi;Ascomycota;Sordariomycetes;
1309	0	0	0	0	0	2	0	0	0	Fungi;Ascomycota;
1310	0	0	0	0	1	1	0	1	0	Fungi;Ascomycota;Sordariomycetes;Microascales;Microascaceae;unclassified_Microascaceae;Microascaceae_sp;
1311	0	0	0	0	0	0	0	4	0	Fungi;
1312	0	0	0	0	2	0	0	0	0	Fungi;Ascomycota;
1313	1	3	0	0	0	0	0	0	0	Fungi;
1314	1	0	1	1	0	0	0	0	0	Fungi;
1315	0	0	0	1	1	8	0	0	0	Fungi;Basidiomycota;Agaricomycetes;
1316	0	0	0	3	2	2	0	0	0	Fungi;Ascomycota;Orbiliomycetes;Orbiliales;Orbiliaceae;
1317	0	0	0	3	1	0	0	1	0	Fungi;
1318	0	1	0	0	2	2	15	11	15	Fungi;Ascomycota;Leotiomycetes;Helotiales;Helotiales_family_Incertae_sedis;Cystodendron;Cystodendron_sp_EXP0561F;
1320	1	1	0	2	2	0	1	0	1	Fungi;
1321	0	0	0	1	2	3	0	0	0	Fungi;Ascomycota;Lecanoromycetes;Peltigerales;Pannariaceae;Degelia;Degelia_plumbea;
1323	0	0	0	1	0	1	0	0	0	Fungi;Basidiomycota;Agaricomycetes;
1324	10	5	7	34	23	30	9	5	9	Fungi;Ascomycota;
1325	0	0	0	3	1	5	1	0	1	Fungi;Ascomycota;Sordariomycetes;Hypocreales;Ophiocordycipitaceae;Haptocillium;Haptocillium_balanoides;
1326	0	0	1	0	3	1	0	0	0	Fungi;Ascomycota;Dothideomycetes;Pleosporales;
1327	0	0	0	3	0	1	0	0	0	Fungi;Basidiomycota;Agaricomycetes;Agaricales;Psathyrellaceae;Psathyrella;Psathyrella_candolleana;
1328	1	0	1	2	1	0	2	1	1	Fungi;Basidiomycota;
1329	0	0	1	2	3	1	0	4	1	Fungi;Ascomycota;Sordariomycetes;Microascales;Microascaceae;Microascus;Microascus_brevicaulis;
1331	3	4	2	3	9	0	1	0	0	Fungi;Basidiomycota;
1332	1	2	1	0	2	0	0	0	0	Fungi;Basidiomycota;Tremellomycetes;Tremellales;
1333	0	0	0	0	2	0	0	0	0	Fungi;
1334	0	0	3	0	0	0	0	0	0	Fungi;Ascomycota;
1336	0	1	0	0	6	0	0	0	0	Fungi;
1337	2	2	2	0	0	0	0	0	0	Fungi;Ascomycota;Sordariomycetes;
1338	4	0	1	0	0	0	0	0	0	Fungi;Ascomycota;Sordariomycetes;
1339	0	0	2	0	0	0	0	0	0	Fungi;Ascomycota;
1340	1	1	0	0	0	0	0	0	0	Fungi;Ascomycota;Sordariomycetes;
1342	0	0	0	0	3	0	0	0	0	Fungi;
1343	7	0	1	1	0	0	1	0	0	Fungi;Ascomycota;Leotiomycetes;Helotiales;Helotiales_family_Incertae_sedis;Bisporella;Bisporella_citrina;
1344	0	0	0	0	12	0	1	0	0	Fungi;Ascomycota;Pezizomycetes;Pezizales;Pyronemataceae;
1345	0	0	0	0	0	2	0	0	0	Fungi;Ascomycota;Dothideomycetes;Capnodiales;Mycosphaerellaceae;Ramularia;Ramularia_cynarae;
1346	0	0	0	2	1	0	0	0	0	Fungi;
1347	3	1	4	0	0	0	0	0	0	Fungi;Ascomycota;Sordariomycetes;
1348	2	2	0	0	0	0	0	0	0	Fungi;Ascomycota;Sordariomycetes;Xylariales;Amphisphaeriaceae;Neopestalotiopsis;Neopestalotiopsis_foedans;
1350	1	0	0	0	25	0	0	0	0	Fungi;Basidiomycota;
1351	0	0	0	1	1	1	0	0	0	Fungi;
1352	0	0	0	0	2	2	0	0	0	Fungi;
1353	0	0	0	4	2	2	1	2	0	Fungi;
1354	0	0	0	1	2	0	1	0	2	Fungi;Glomeromycota;Glomeromycetes;Glomerales;Glomeraceae;Glomus;Glomus_sp_8_SUN_2011;
1356	0	0	0	0	3	0	0	0	0	Fungi;
1359	0	0	1	3	2	0	1	2	0	Fungi;
1360	0	0	0	3	1	2	0	0	0	Fungi;Ascomycota;Sordariomycetes;Xylariales;
1361	0	0	2	0	1	0	0	0	0	Fungi;Basidiomycota;Agaricomycetes;Agaricales;Psathyrellaceae;Parasola;
1363	0	0	0	0	0	0	1	0	1	Fungi;Basidiomycota;Agaricomycetes;
1364	0	0	0	0	0	0	1	0	2	Fungi;Basidiomycota;Agaricomycetes;
1366	0	0	0	0	2	1	0	0	0	Fungi;
1367	0	1	0	0	2	0	0	0	0	Fungi;Glomeromycota;Glomeromycetes;Glomerales;Glomeraceae;Glomus;Glomus_sp_8_SUN_2011;
1368	1	2	0	0	0	0	0	0	0	Fungi;Basidiomycota;
1369	2	1	0	0	0	0	0	0	0	Fungi;Basidiomycota;Agaricostilbomycetes;Agaricostilbales;Agaricostilbaceae;Bensingtonia;Bensingtonia_ciliata;
1371	0	1	0	0	1	0	0	0	0	Fungi;Ascomycota;Sordariomycetes;
1372	0	0	0	0	4	0	0	0	0	Fungi;Zygomycota;Zygomycota_class_Incertae_sedis;Mortierellales;Mortierellaceae;Mortierella;
1373	0	1	2	1	0	0	0	0	0	Fungi;Ascomycota;Leotiomycetes;
1374	1	1	0	6	6	3	29	79	38	Fungi;Ascomycota;
1375	0	0	0	1	1	0	5	2	1	Fungi;Ascomycota;Leotiomycetes;Helotiales;Helotiales_family_Incertae_sedis;Tetracladium;Tetracladium_sp;
1376	1	1	0	0	0	0	0	0	0	Fungi;Ascomycota;Sordariomycetes;Hypocreales;Nectriaceae;Cylindrocarpon;Cylindrocarpon_sp;
1377	1	2	0	0	1	0	0	0	0	Fungi;Ascomycota;Pezizomycetes;Pezizales;Pyronemataceae;Micronematobotrys;Micronematobotrys_sp;
1378	4	1	1	2	2	2	2	0	0	Fungi;
1380	0	0	0	1	0	1	0	0	0	Fungi;Glomeromycota;Glomeromycetes;Diversisporales;Acaulosporaceae;Acaulospora;Acaulospora_laevis;
1381	0	0	0	2	1	1	0	0	0	Fungi;
1382	0	0	0	0	2	0	0	1	0	Fungi;Ascomycota;
1384	1	0	0	1	3	0	0	0	0	Fungi;
1386	1	0	0	0	3	1	1	2	0	Fungi;Ascomycota;Sordariomycetes;Microascales;unclassified_Microascales;unclassified_Microascales;Microascales_sp;
1388	0	0	0	0	3	0	0	0	0	Fungi;Basidiomycota;
1389	0	2	1	0	0	0	0	0	0	Fungi;Basidiomycota;
1390	0	0	0	0	4	0	0	0	0	Fungi;Ascomycota;Leotiomycetes;Leotiomycetes_order_Incertae_sedis;Myxotrichaceae;Oidiodendron;
1391	0	0	1	0	1	0	2	0	2	Fungi;Ascomycota;Sordariomycetes;Hypocreales;Hypocreales_family_Incertae_sedis;Acremonium;
1392	0	1	0	3	5	1	5	0	5	Fungi;Basidiomycota;Microbotryomycetes;Leucosporidiales;Leucosporidiaceae;
1393	0	0	0	2	4	1	0	0	0	Fungi;Ascomycota;
1394	0	1	0	1	2	0	0	0	0	Fungi;Ascomycota;Leotiomycetes;Leotiomycetes_order_Incertae_sedis;Leotiomycetes_family_Incertae_sedis;Leohumicola;
1395	0	0	0	0	0	0	0	0	2	Fungi;
1396	0	1	0	1	1	2	2	0	1	Fungi;Glomeromycota;Glomeromycetes;Glomerales;Glomeraceae;Glomus;Glomus_sp_8_SUN_2011;
1397	0	0	0	0	0	0	2	2	1	Fungi;
1398	0	0	0	1	0	3	1	0	0	Fungi;Ascomycota;Ascomycota_class_Incertae_sedis;Ascomycota_order_Incertae_sedis;Ascomycota_family_Incertae_sedis;Triscelophorus;Triscelophorus_cf_acuminatus_UMB_55810;
1399	0	0	2	0	0	0	0	0	0	Fungi;Ascomycota;
1401	0	0	0	2	0	0	0	0	0	Fungi;
1402	0	0	0	1	0	3	0	0	0	Fungi;Ascomycota;Sordariomycetes;Hypocreales;
1403	0	2	1	4	1	1	0	0	0	Fungi;
1404	0	10	3	0	0	0	0	0	1	Fungi;
1405	0	0	0	2	2	1	0	0	0	Fungi;Ascomycota;Orbiliomycetes;Orbiliales;Orbiliaceae;
1406	0	3	2	0	7	0	1	2	2	Fungi;Basidiomycota;Agaricomycetes;Agaricales;
1407	0	0	0	0	1	3	0	0	0	Fungi;
1408	0	0	1	2	1	1	0	0	0	Fungi;Ascomycota;Dothideomycetes;Pleosporales;
1411	7	5	13	26	226	32	14	9	8	Fungi;Ascomycota;Sordariomycetes;Sordariales;Chaetomiaceae;Humicola;Humicola_nigrescens;
1412	2	1	0	0	1	3	1	1	0	Fungi;Ascomycota;Sordariomycetes;Xylariales;Xylariales_family_Incertae_sedis;Microdochium;Microdochium_dimerum;
1413	2	1	0	0	0	0	0	0	0	Fungi;
1414	0	0	0	1	3	0	0	0	0	Fungi;
1415	0	3	0	0	1	0	0	0	0	Fungi;Ascomycota;Eurotiomycetes;Chaetothyriales;Herpotrichiellaceae;Cladophialophora;Cladophialophora_chaetospira;
1416	0	0	0	1	1	0	0	0	0	Fungi;
1417	0	2	0	2	1	0	0	0	0	Fungi;Basidiomycota;
1419	0	0	0	0	3	0	0	0	0	Fungi;Chytridiomycota;Chytridiomycetes;Spizellomycetales;Spizellomycetaceae;Triparticalcar;Triparticalcar_sp_JEL_350;
1420	0	0	0	0	0	2	1	3	1	Fungi;Ascomycota;Dothideomycetes;Pleosporales;Montagnulaceae;Paraconiothyrium;
1421	0	0	0	1	0	0	4	1	2	Fungi;Ascomycota;
1422	0	0	0	0	1	0	0	0	1	Fungi;Ascomycota;
1423	0	0	0	0	0	1	1	0	0	Fungi;Ascomycota;Pezizomycetes;Pezizales;Ascobolaceae;
1426	0	0	0	2	3	2	0	0	0	Fungi;Ascomycota;Leotiomycetes;Helotiales;
1428	0	1	0	1	1	0	0	0	0	Fungi;Ascomycota;Sordariomycetes;Hypocreales;Hypocreales_family_Incertae_sedis;Acremonium;Acremonium_persicinum;
1429	1	0	2	0	1	0	0	0	0	Fungi;Ascomycota;Sordariomycetes;Hypocreales;Hypocreaceae;
1430	1	2	0	0	0	0	0	0	0	Fungi;Ascomycota;Dothideomycetes;Capnodiales;Teratosphaeriaceae;Devriesia;
1431	3	1	2	1	13	7	5	5	3	Fungi;Ascomycota;Sordariomycetes;Xylariales;Xylariales_family_Incertae_sedis;Monographella;Monographella_cucumerina;
1432	0	0	0	1	3	0	0	0	1	Fungi;Ascomycota;Sordariomycetes;Microascales;Microascaceae;Scedosporium;Scedosporium_minutisporum;
1434	1	3	0	0	0	0	0	0	0	Fungi;Ascomycota;Eurotiomycetes;Chaetothyriales;Herpotrichiellaceae;
1435	4	4	2	0	0	0	0	0	0	Fungi;Ascomycota;Leotiomycetes;
1436	0	0	0	2	1	2	0	0	0	Fungi;Basidiomycota;Agaricomycetes;
1437	0	0	0	1	0	0	1	1	0	Fungi;
1438	8	10	4	8	0	5	2	3	1	Fungi;Ascomycota;Eurotiomycetes;Chaetothyriales;Herpotrichiellaceae;Exophiala;Exophiala_opportunistica;
1439	0	0	1	0	3	2	0	0	0	Fungi;Chytridiomycota;Chytridiomycetes;Spizellomycetales;Spizellomycetaceae;Spizellomyces;
1440	2	2	2	2	0	0	0	0	0	Fungi;Ascomycota;Ascomycota_class_Incertae_sedis;Ascomycota_order_Incertae_sedis;Ascomycota_family_Incertae_sedis;Triscelophorus;Triscelophorus_cf_acuminatus_UMB_55810;
1441	0	0	0	2	1	2	0	0	0	Fungi;
1443	1	0	0	0	1	0	1	0	0	Fungi;
1444	0	0	0	0	0	0	2	1	1	Fungi;
1446	0	1	0	1	2	1	1	1	0	Fungi;Ascomycota;
1447	2	0	0	0	0	0	0	0	0	Fungi;
1448	0	0	0	0	0	0	7	3	1	Fungi;Ascomycota;
1449	1	3	1	1	3	2	0	0	0	Fungi;Basidiomycota;Agaricomycetes;Cantharellales;Ceratobasidiaceae;unclassified_Ceratobasidiaceae;Ceratobasidiaceae_sp;
1450	1	0	0	0	0	1	0	0	0	Fungi;Basidiomycota;
1451	0	0	0	4	1	0	0	0	0	Fungi;
1452	0	0	0	0	0	0	2	3	2	Fungi;Basidiomycota;Microbotryomycetes;Sporidiobolales;Sporidiobolales_family_Incertae_sedis;Sporobolomyces;Sporobolomyces_oryzicola;
1453	0	0	0	1	1	0	0	0	0	Fungi;
1454	0	0	0	4	4	0	0	0	0	Fungi;
1456	4	1	0	0	0	0	0	0	0	Fungi;Zygomycota;Zygomycota_class_Incertae_sedis;Mortierellales;Mortierellaceae;Mortierella;Mortierella_sp;
1457	0	0	0	1	0	0	0	0	1	Fungi;Ascomycota;Sordariomycetes;Hypocreales;Clavicipitaceae;Metacordyceps;Metacordyceps_chlamydosporia;
1458	0	0	0	2	1	1	0	0	0	Fungi;
1459	0	0	0	0	0	0	0	1	2	Fungi;Ascomycota;
1461	0	0	0	1	1	1	0	0	0	Fungi;Basidiomycota;Agaricostilbomycetes;Agaricostilbales;Agaricostilbaceae;Bensingtonia;
1462	0	1	0	1	2	0	2	0	0	Fungi;
1463	0	0	0	0	0	0	3	1	0	Fungi;
1464	0	0	0	2	0	0	0	0	0	Fungi;Ascomycota;Sordariomycetes;Magnaporthales;Magnaporthaceae;Mycoleptodiscus;Mycoleptodiscus_terrestris;
1465	0	0	0	1	3	1	0	0	0	Fungi;
1466	0	0	0	1	2	0	0	0	0	Fungi;
1467	5	2	1	0	0	0	0	0	0	Fungi;Ascomycota;Leotiomycetes;Helotiales;
1468	0	0	0	0	0	0	1	2	0	Fungi;
1469	0	1	0	0	2	1	0	1	0	Fungi;Chytridiomycota;Chytridiomycetes;Spizellomycetales;Spizellomycetaceae;Spizellomyces;
1470	0	0	0	2	1	0	0	0	0	Fungi;
1473	0	2	0	0	0	0	0	0	0	Fungi;Ascomycota;Lecanoromycetes;Lecanorales;Lecanoraceae;
1474	0	0	0	0	1	9	0	0	0	Fungi;
1475	0	0	0	0	2	0	0	0	0	Fungi;Glomeromycota;Glomeromycetes;Glomerales;Glomeraceae;Septoglomus;Septoglomus_viscosum;
1476	0	0	0	0	0	0	2	1	0	Fungi;
1477	1	2	2	2	0	3	3	0	0	Fungi;Basidiomycota;Agaricomycetes;Cantharellales;Ceratobasidiaceae;Ceratobasidium;
1478	0	0	0	0	6	1	4	6	0	Fungi;Ascomycota;Dothideomycetes;Pleosporales;Cucurbitariaceae;Pyrenochaetopsis;Pyrenochaetopsis_leptospora;
1479	0	0	0	0	0	0	6	0	1	Fungi;
1480	6	1	3	0	1	1	0	0	0	Fungi;Basidiomycota;Microbotryomycetes;Leucosporidiales;unclassified_Leucosporidiales;unclassified_Leucosporidiales;Leucosporidiales_sp;
1482	1	2	1	13	11	9	4	0	2	Fungi;Ascomycota;Leotiomycetes;Leotiomycetes_order_Incertae_sedis;Myxotrichaceae;Pseudogymnoascus;Pseudogymnoascus_roseus;
1483	0	0	3	0	0	0	0	0	1	Fungi;
1484	1	1	0	0	0	0	0	0	0	Fungi;Ascomycota;Leotiomycetes;Helotiales;Helotiaceae;Articulospora;Articulospora_proliferata;
1485	0	0	0	0	1	2	0	0	0	Fungi;Ascomycota;Dothideomycetes;Pleosporales;
1488	0	0	0	0	0	0	1	2	0	Fungi;
1489	0	0	0	0	2	0	0	0	0	Fungi;Basidiomycota;
1490	0	0	0	0	3	0	0	0	1	Fungi;
1491	0	2	1	0	0	0	0	0	0	Fungi;Basidiomycota;Agaricomycetes;Agaricales;Clavariaceae;Clavulinopsis;Clavulinopsis_sp;
1492	1	0	1	1	1	1	0	0	0	Fungi;Ascomycota;Dothideomycetes;Venturiales;Venturiaceae;Venturia;
1493	0	1	1	0	0	0	1	0	0	Fungi;
1494	1	0	2	1	5	1	0	0	1	Fungi;Basidiomycota;Agaricomycetes;Cantharellales;Ceratobasidiaceae;Thanatephorus;Thanatephorus_cucumeris;
1495	0	0	0	0	4	0	0	0	1	Fungi;Basidiomycota;
1496	1	0	4	1	2	0	0	0	0	Fungi;Ascomycota;Leotiomycetes;Leotiomycetes_order_Incertae_sedis;Myxotrichaceae;Pseudogymnoascus;Pseudogymnoascus_roseus;
1497	1	0	0	0	1	0	0	0	0	Fungi;Ascomycota;Leotiomycetes;Helotiales;Helotiales_family_Incertae_sedis;Spirosphaera;Spirosphaera_cupreorufescens;
1498	0	0	1	0	3	0	0	0	0	Fungi;Ascomycota;
1499	0	0	0	3	1	1	2	0	0	Fungi;Ascomycota;
1500	0	0	0	2	1	0	0	0	0	Fungi;Chytridiomycota;
1501	0	0	0	0	10	0	0	0	0	Fungi;Ascomycota;Sordariomycetes;Hypocreales;Hypocreales_family_Incertae_sedis;Stachybotrys;Stachybotrys_eucylindrospora;
1502	0	0	0	0	0	0	2	1	1	Fungi;Glomeromycota;Glomeromycetes;Diversisporales;Diversisporaceae;Diversispora;Diversispora_sp;
1504	7	21	18	5	3	7	0	2	0	Fungi;Ascomycota;Leotiomycetes;
1505	0	0	0	0	0	0	1	1	2	Fungi;
1507	0	0	0	0	1	0	3	1	1	Fungi;Ascomycota;Leotiomycetes;Helotiales;Helotiaceae;Dimorphospora;Dimorphospora_sp_ZML09_16;
1508	0	4	0	0	0	0	0	0	0	Fungi;Basidiomycota;
1509	2	0	1	0	0	0	0	0	0	Fungi;Ascomycota;
1510	0	2	1	1	3	0	1	0	0	Fungi;Ascomycota;Sordariomycetes;Sordariales;Chaetomiaceae;Chaetomium;
1511	0	1	0	0	0	0	2	2	0	Fungi;Ascomycota;Pezizomycetes;Pezizales;Pezizales_family_Incertae_sedis;Pulvinula;Pulvinula_sp;
1512	0	2	0	2	3	0	1	2	2	Fungi;
1513	1	0	0	1	2	0	0	0	0	Fungi;Basidiomycota;
1516	0	0	0	0	0	0	5	1	1	Fungi;Glomeromycota;Glomeromycetes;Archaeosporales;Archaeosporaceae;unclassified_Archaeosporaceae;Archaeosporaceae_sp;
1519	0	0	0	1	0	0	3	1	2	Fungi;Ascomycota;
1521	0	1	0	0	6	1	0	2	0	Fungi;
1522	0	0	0	0	1	0	1	0	1	Fungi;Ascomycota;
1524	0	0	0	4	1	1	0	0	0	Fungi;
1525	0	1	1	0	0	0	1	0	0	Fungi;Basidiomycota;Tremellomycetes;Tremellales;Tremellales_family_Incertae_sedis;
1526	3	2	1	0	0	0	0	0	0	Fungi;Ascomycota;
1529	0	0	0	4	1	1	0	0	0	Fungi;
1530	1	4	2	0	0	0	0	0	0	Fungi;Ascomycota;Ascomycota_class_Incertae_sedis;Ascomycota_order_Incertae_sedis;Pseudeurotiaceae;
1531	0	0	0	6	1	1	2	0	0	Fungi;Basidiomycota;Tremellomycetes;Cystofilobasidiales;Cystofilobasidiaceae;Mrakia;Mrakia_frigida;
1532	1	1	1	3	2	0	0	1	2	Fungi;Basidiomycota;
1535	0	0	1	0	0	0	0	0	2	Fungi;Basidiomycota;
1536	0	0	0	1	2	1	0	0	0	Fungi;Basidiomycota;Agaricomycetes;
1538	1	1	1	0	2	2	1	1	1	Fungi;
1539	0	1	0	3	0	0	2	0	0	Fungi;Ascomycota;
1540	1	0	1	0	0	0	0	1	0	Fungi;Basidiomycota;Agaricomycetes;Agaricales;
1544	0	0	0	3	0	1	0	0	0	Fungi;
1545	7	10	4	0	1	2	0	0	1	Fungi;Ascomycota;Dothideomycetes;Pleosporales;Pleomassariaceae;Prosthemium;
1546	0	2	1	1	1	0	0	0	1	Fungi;
1548	0	0	0	0	0	0	2	0	2	Fungi;
1549	3	0	0	2	1	1	0	0	0	Fungi;Ascomycota;Sordariomycetes;Sordariales;
1552	0	2	1	0	0	0	0	0	0	Fungi;Basidiomycota;Agaricomycetes;
1553	0	1	2	0	1	3	0	0	0	Fungi;Basidiomycota;Tremellomycetes;Tremellales;Tremellales_family_Incertae_sedis;Cryptococcus;
1554	2	0	0	0	0	2	0	1	0	Fungi;Basidiomycota;Agaricomycetes;Sebacinales;Sebacinales_Group_B;Serendipita;Serendipita_sp_MAFF_305842;
1555	2	0	0	2	1	2	0	1	0	Fungi;Ascomycota;Sordariomycetes;Hypocreales;
1559	1	0	0	0	1	1	0	0	0	Fungi;Ascomycota;Sordariomycetes;Hypocreales;Clavicipitaceae;
1561	0	0	0	2	0	3	0	0	0	Fungi;Ascomycota;Leotiomycetes;Leotiales;Leotiaceae;Alatospora;
1562	0	1	0	0	0	0	1	1	1	Fungi;Ascomycota;Leotiomycetes;Helotiales;Helotiaceae;Articulospora;Articulospora_proliferata;
1563	0	0	0	1	1	1	0	0	0	Fungi;Ascomycota;Leotiomycetes;Leotiomycetes_order_Incertae_sedis;Myxotrichaceae;Oidiodendron;Oidiodendron_cereale;
1564	0	0	0	65	46	53	0	0	0	Fungi;Ascomycota;Dothideomycetes;Venturiales;Venturiaceae;Venturia;
1565	2	1	0	0	0	0	0	0	0	Fungi;Ascomycota;Dothideomycetes;Dothideomycetes_order_Incertae_sedis;Dothideomycetes_family_Incertae_sedis;Zymoseptoria;Zymoseptoria_brevis;
1566	3	4	2	1	0	3	0	1	0	Fungi;Ascomycota;Sordariomycetes;Hypocreales;Nectriaceae;
1567	0	0	0	1	2	2	0	0	0	Fungi;Basidiomycota;Agaricomycetes;
1568	0	2	1	0	0	0	0	0	0	Fungi;Ascomycota;
1569	0	2	0	0	0	0	0	0	0	Fungi;Ascomycota;
1570	0	0	0	2	3	1	0	0	0	Fungi;
1571	0	0	0	0	1	1	0	0	0	Fungi;Basidiomycota;
1572	0	0	0	7	10	9	0	0	0	Fungi;Basidiomycota;
1573	0	0	3	0	0	0	0	0	0	Fungi;Basidiomycota;Microbotryomycetes;Sporidiobolales;Sporidiobolales_family_Incertae_sedis;Rhodotorula;Rhodotorula_cresolica;
1574	0	0	0	0	0	2	0	0	0	Fungi;Ascomycota;Eurotiomycetes;Chaetothyriales;Herpotrichiellaceae;Cladophialophora;
1576	0	0	0	2	1	1	0	0	0	Fungi;
1577	0	0	0	1	0	2	0	0	0	Fungi;Ascomycota;
1578	0	0	0	0	1	0	0	1	0	Fungi;Ascomycota;Dothideomycetes;Capnodiales;Teratosphaeriaceae;unclassified_Teratosphaeriaceae;Teratosphaeriaceae_sp;
1579	1	1	1	0	0	0	0	0	0	Fungi;Ascomycota;Dothideomycetes;Pleosporales;
1580	1	0	0	0	1	2	0	1	0	Fungi;Ascomycota;Sordariomycetes;Hypocreales;
1581	0	0	0	0	3	0	0	0	0	Fungi;Basidiomycota;Agaricomycetes;
1582	0	0	0	0	2	0	0	0	0	Fungi;Ascomycota;
1583	0	0	1	0	0	1	0	0	0	Fungi;Ascomycota;Sordariomycetes;Hypocreales;Hypocreales_family_Incertae_sedis;Myrothecium;Myrothecium_sp;
1584	3	1	0	0	0	0	1	2	0	Fungi;
1585	0	0	0	0	0	2	0	0	0	Fungi;Ascomycota;Eurotiomycetes;Chaetothyriales;unclassified_Chaetothyriales;unclassified_Chaetothyriales;Chaetothyriales_sp;
1586	1	2	1	0	0	0	0	0	0	Fungi;Ascomycota;Leotiomycetes;Helotiales;Sclerotiniaceae;Zoellneria;Zoellneria_rosarum;
1588	0	0	0	0	2	0	0	0	0	Fungi;Basidiomycota;Agaricomycetes;
1589	0	4	0	1	0	0	0	0	0	Fungi;Ascomycota;Eurotiomycetes;Chaetothyriales;Herpotrichiellaceae;Capronia;Capronia_sp_94006a;
1590	0	2	0	0	1	0	0	1	0	Fungi;Basidiomycota;Agaricomycetes;
1591	3	0	0	0	0	3	0	0	0	Fungi;Ascomycota;Dothideomycetes;Pleosporales;Pleosporales_family_Incertae_sedis;Pyrenochaeta;Pyrenochaeta_inflorescentiae;
1592	0	2	0	0	0	0	0	0	0	Fungi;Basidiomycota;
1593	1	0	3	0	0	0	0	0	0	Fungi;Ascomycota;Leotiomycetes;Helotiales;Helotiales_family_Incertae_sedis;Cadophora;Cadophora_sp_29d;
1594	0	6	0	0	0	0	0	1	0	Fungi;Ascomycota;
1595	0	0	0	0	0	0	0	1	1	Fungi;Ascomycota;Dothideomycetes;Capnodiales;Mycosphaerellaceae;
1596	0	0	0	0	1	1	0	0	0	Fungi;Ascomycota;Leotiomycetes;Leotiales;Leotiaceae;Alatospora;Alatospora_acuminata;
1597	0	3	0	1	1	4	2	0	1	Fungi;Ascomycota;Ascomycota_class_Incertae_sedis;Ascomycota_order_Incertae_sedis;Ascomycota_family_Incertae_sedis;Remersonia;Remersonia_sp;
1599	0	0	0	0	1	0	0	1	0	Fungi;Ascomycota;
1601	0	0	0	0	4	1	0	0	0	Fungi;Ascomycota;
1602	0	0	0	0	4	0	0	0	0	Fungi;
1603	0	0	0	0	2	0	1	0	0	Fungi;
1606	0	0	0	0	4	0	0	0	0	Fungi;Basidiomycota;Agaricomycetes;Polyporales;Polyporales_family_Incertae_sedis;Phlebiella;Phlebiella_tulasnelloidea;
1610	0	0	0	0	0	0	4	0	2	Fungi;
1611	0	0	0	2	0	1	0	0	0	Fungi;
1612	0	3	0	1	0	1	0	0	2	Fungi;Basidiomycota;
1614	0	1	0	1	3	3	1	1	0	Fungi;Chytridiomycota;Chytridiomycetes;Spizellomycetales;Spizellomycetaceae;Spizellomyces;Spizellomyces_acuminatus;
1615	0	0	1	0	0	2	0	0	0	Fungi;Basidiomycota;Agaricomycetes;Agaricales;Pluteaceae;Pluteus;Pluteus_longistriatus;
1616	0	0	1	1	1	3	2	1	0	Fungi;Basidiomycota;Microbotryomycetes;Leucosporidiales;Leucosporidiaceae;
1618	0	0	0	4	1	1	0	0	0	Fungi;
1619	0	0	0	2	2	0	0	0	0	Fungi;Ascomycota;
1620	0	0	1	0	0	0	1	0	0	Fungi;Ascomycota;Eurotiomycetes;Chaetothyriales;Herpotrichiellaceae;Cladophialophora;Cladophialophora_chaetospira;
1621	0	0	0	0	2	0	0	0	0	Fungi;Basidiomycota;
1622	0	0	0	0	0	0	0	2	0	Fungi;Basidiomycota;
1623	0	0	1	1	2	1	1	1	0	Fungi;Ascomycota;Eurotiomycetes;Eurotiomycetes_order_Incertae_sedis;Eurotiomycetes_family_Incertae_sedis;Sarcinomyces;
1625	1	3	0	0	0	0	0	0	0	Fungi;Basidiomycota;Agaricomycetes;Cantharellales;Ceratobasidiaceae;unclassified_Ceratobasidiaceae;uncultured_Ceratobasidium;
1627	0	0	0	1	2	0	1	0	0	Fungi;
1628	2	3	0	0	0	0	0	0	0	Fungi;Ascomycota;
1629	0	0	0	0	0	0	4	3	3	Fungi;Ascomycota;Leotiomycetes;Helotiales;
1630	0	0	0	1	1	2	1	4	0	Fungi;Ascomycota;Sordariomycetes;Sordariales;Lasiosphaeriaceae;Cercophora;Cercophora_samala;
1632	0	0	0	0	0	0	3	0	1	Fungi;Ascomycota;Sordariomycetes;Magnaporthales;Magnaporthaceae;Slopeiomyces;Slopeiomyces_cylindrosporus;
1634	0	1	0	0	3	0	0	0	1	Fungi;Basidiomycota;Agaricomycetes;Sebacinales;Sebacinaceae;
1636	0	0	0	1	2	0	2	0	1	Fungi;Glomeromycota;Glomeromycetes;Glomerales;Glomeraceae;Glomus;Glomus_sp_8_SUN_2011;
1639	0	0	0	0	0	2	0	1	0	Fungi;Ascomycota;Sordariomycetes;Sordariales;Lasiosphaeriaceae;Schizothecium;
1643	1	0	2	0	0	0	0	0	0	Fungi;Glomeromycota;Glomeromycetes;Archaeosporales;Ambisporaceae;Ambispora;Ambispora_sp;
1649	0	0	0	1	1	0	0	0	0	Fungi;Ascomycota;Sordariomycetes;Hypocreales;Cordycipitaceae;Lecanicillium;Lecanicillium_fusisporum;
1650	0	0	0	0	0	0	1	1	0	Fungi;
1652	5	3	7	9	41	7	4	5	4	Fungi;Zygomycota;Zygomycota_class_Incertae_sedis;Mortierellales;Mortierellaceae;Mortierella;
1657	0	0	0	5	1	1	0	0	0	Fungi;
1658	0	0	2	4	3	0	1	1	0	Fungi;
1660	0	0	0	1	2	2	0	0	0	Fungi;Ascomycota;Ascomycota_class_Incertae_sedis;Ascomycota_order_Incertae_sedis;Ascomycota_family_Incertae_sedis;Triscelophorus;Triscelophorus_cf_acuminatus_UMB_55810;
1662	0	0	0	0	0	0	5	2	3	Fungi;Ascomycota;Leotiomycetes;Helotiales;Helotiales_family_Incertae_sedis;Tetracladium;
1664	1	1	2	39	16	43	0	0	0	Fungi;Ascomycota;Leotiomycetes;
1668	0	2	3	0	0	0	0	1	0	Fungi;Ascomycota;
1671	0	0	0	2	1	4	0	0	0	Fungi;Ascomycota;Ascomycota_class_Incertae_sedis;Ascomycota_order_Incertae_sedis;Ascomycota_family_Incertae_sedis;Triscelophorus;Triscelophorus_cf_acuminatus_UMB_55810;
1680	0	1	1	1	2	3	1	0	0	Fungi;Ascomycota;Sordariomycetes;Hypocreales;Hypocreales_family_Incertae_sedis;
1681	0	0	0	0	2	0	0	0	0	Fungi;Basidiomycota;
1683	0	0	0	1	0	1	1	0	0	Fungi;Chytridiomycota;Chytridiomycetes;
1687	0	0	0	1	0	1	0	0	0	Fungi;
1689	0	0	0	27	12	4	6	20	6	Fungi;
1693	0	0	0	0	26	1	0	0	1	Fungi;Ascomycota;Leotiomycetes;
1696	0	2	0	0	0	0	0	0	0	Fungi;Ascomycota;Leotiomycetes;Helotiales;Helotiales_family_Incertae_sedis;Tetracladium;Tetracladium_sp;
1698	0	0	0	1	0	1	0	0	0	Fungi;Ascomycota;Ascomycota_class_Incertae_sedis;Ascomycota_order_Incertae_sedis;Ascomycota_family_Incertae_sedis;unclassified_Ascomycota;Ascomycota_sp;
1699	1	1	0	1	1	2	0	0	0	Fungi;Ascomycota;
1702	0	2	0	0	1	0	1	0	0	Fungi;Basidiomycota;Agaricomycetes;
1703	0	0	0	15	10	13	0	0	0	Fungi;Rozellomycota;unclassified_Rozellomycota;unclassified_Rozellomycota;unclassified_Rozellomycota;unclassified_Rozellomycota;Rozellomycota_sp;
1704	1	2	1	0	0	0	0	0	0	Fungi;Basidiomycota;Agaricomycetes;
1705	0	0	0	1	4	2	0	0	0	Fungi;Basidiomycota;Agaricomycetes;Agaricales;Cortinariaceae;Cortinarius;
1707	0	0	0	0	1	0	1	0	0	Fungi;Ascomycota;Sordariomycetes;Microascales;Microascaceae;unclassified_Microascaceae;Microascaceae_sp;
1708	0	0	0	0	2	0	0	0	0	Fungi;
1709	0	0	0	2	2	2	0	0	1	Fungi;Ascomycota;
1710	1	3	1	4	4	5	1	4	0	Fungi;Ascomycota;Sordariomycetes;Hypocreales;Nectriaceae;
1712	4	2	0	0	0	0	0	0	0	Fungi;Basidiomycota;Agaricomycetes;
1717	0	0	0	0	1	0	0	1	1	Fungi;
1718	2	3	1	1	3	2	1	1	2	Fungi;Ascomycota;Sordariomycetes;Hypocreales;Hypocreales_family_Incertae_sedis;Myrothecium;Myrothecium_tongaense;
1720	2	0	2	0	0	0	0	0	0	Fungi;Ascomycota;Sordariomycetes;Xylariales;Xylariales_family_Incertae_sedis;Microdochium;Microdochium_sp;
1722	0	0	0	1	2	0	0	0	0	Fungi;
1725	0	1	0	52	36	9	0	0	0	Fungi;Glomeromycota;Glomeromycetes;Paraglomerales;Paraglomeraceae;Paraglomus;Paraglomus_laccatum;
1726	3	1	0	2	2	0	0	0	1	Fungi;
1728	0	0	0	3	1	1	0	0	0	Fungi;Ascomycota;Sordariomycetes;Sordariales;Lasiosphaeriaceae;
1731	2	2	2	3	1	3	1	2	1	Fungi;Glomeromycota;Glomeromycetes;Glomerales;Glomeraceae;Glomus;Glomus_sp_8_SUN_2011;
1732	0	0	0	1	5	0	0	0	0	Fungi;Glomeromycota;Glomeromycetes;Glomerales;Glomeraceae;Glomus;Glomus_sp_8_SUN_2011;
1737	5	3	3	30	21	17	11	19	11	Fungi;Ascomycota;Leotiomycetes;Helotiales;Helotiales_family_Incertae_sedis;Tetracladium;Tetracladium_sp;
1739	17	8	10	271	181	244	1	2	1	Fungi;Rozellomycota;unclassified_Rozellomycota;unclassified_Rozellomycota;unclassified_Rozellomycota;unclassified_Rozellomycota;Rozellomycota_sp;
1742	0	0	0	0	1	0	9	23	8	Fungi;
1743	43	61	32	103	50	96	37	35	29	Fungi;Ascomycota;Leotiomycetes;Helotiales;Helotiales_family_Incertae_sedis;
1744	0	0	0	1	1	1	0	0	0	Fungi;Basidiomycota;Agaricomycetes;Agaricales;Agaricaceae;Lycoperdon;
1749	0	0	1	1	2	0	0	0	0	Fungi;Ascomycota;
1752	0	0	0	0	0	0	3	0	0	Fungi;Basidiomycota;
1755	0	3	1	0	2	0	0	0	0	Fungi;Glomeromycota;Glomeromycetes;Glomerales;Glomeraceae;Glomus;Glomus_sp_7_SUN_2011;
1757	0	0	1	16	14	16	0	0	0	Fungi;Ascomycota;Leotiomycetes;Helotiales;
1760	1	0	0	1	1	0	0	0	0	Fungi;Basidiomycota;Microbotryomycetes;Sporidiobolales;Sporidiobolales_family_Incertae_sedis;
1761	1	3	1	1	2	1	0	2	1	Fungi;Basidiomycota;Agaricomycetes;Agaricales;Entolomataceae;Entoloma;Entoloma_graphitipes_f._cystidiatum;
1765	0	0	0	0	0	0	0	2	1	Fungi;
1768	0	0	0	2	0	0	0	0	0	Fungi;
1769	0	0	0	0	0	0	2	0	1	Fungi;Basidiomycota;Agaricomycetes;
1771	0	0	0	0	3	0	0	0	0	Fungi;Basidiomycota;Agaricomycetes;
1772	0	0	0	0	1	0	0	2	0	Fungi;Zygomycota;Zygomycota_class_Incertae_sedis;Mortierellales;Mortierellaceae;Mortierella;
1773	0	0	0	0	0	4	0	0	0	Fungi;Ascomycota;Sordariomycetes;Microascales;unclassified_Microascales;unclassified_Microascales;Microascales_sp;
1775	1	3	1	1	4	0	1	2	1	Fungi;Ascomycota;Eurotiomycetes;Chaetothyriales;Herpotrichiellaceae;Phaeococcomyces;Phaeococcomyces_catenatus;
1779	0	0	0	0	1	2	0	0	0	Fungi;Ascomycota;Eurotiomycetes;
1783	0	0	0	0	9	0	0	1	0	Fungi;
1784	0	0	0	2	0	0	0	0	0	Fungi;Ascomycota;
1785	0	0	3	0	2	0	0	0	1	Fungi;Ascomycota;
1787	0	0	0	0	0	0	1	1	0	Fungi;Ascomycota;Pezizomycetes;Pezizales;Pezizales_family_Incertae_sedis;Pulvinula;Pulvinula_sp;
1789	0	0	0	0	6	1	0	0	0	Fungi;
1790	1	0	1	0	0	0	0	0	0	Fungi;Basidiomycota;Tremellomycetes;
1791	1	1	0	0	1	0	1	1	0	Fungi;Basidiomycota;Agaricomycetes;Russulales;Stephanosporaceae;unclassified_Stephanosporaceae;Stephanosporaceae_sp;
1795	0	0	0	3	1	2	0	0	0	Fungi;Ascomycota;Sordariomycetes;Xylariales;
1796	0	0	0	0	7	0	0	0	0	Fungi;Ascomycota;Eurotiomycetes;unclassified_Eurotiomycetes;unclassified_Eurotiomycetes;unclassified_Eurotiomycetes;Eurotiomycetes_sp;
1798	2	0	1	0	1	0	0	0	0	Fungi;Ascomycota;Sordariomycetes;Hypocreales;Clavicipitaceae;Pochonia;Pochonia_bulbillosa;
1800	0	0	0	0	0	0	2	1	1	Fungi;
1801	4	0	0	2	11	1	1	1	0	Fungi;Zygomycota;Zygomycota_class_Incertae_sedis;Kickxellales;Kickxellaceae;Ramicandelaber;Ramicandelaber_sp;
1802	0	0	0	2	0	0	0	0	0	Fungi;
1804	0	2	2	0	0	0	0	2	0	Fungi;Basidiomycota;Tremellomycetes;Tremellales;Tremellales_family_Incertae_sedis;Cryptococcus;Cryptococcus_podzolicus;
1806	0	0	0	1	1	0	0	1	0	Fungi;
1811	1	0	0	2	0	2	0	1	0	Fungi;
1813	0	0	0	0	1	0	3	5	1	Fungi;Ascomycota;
1819	0	0	0	0	0	0	3	2	1	Fungi;Ascomycota;
1823	0	1	0	0	2	0	0	1	0	Fungi;Ascomycota;Sordariomycetes;Hypocreales;Nectriaceae;
1826	0	0	0	0	2	1	0	1	1	Fungi;Glomeromycota;Glomeromycetes;Glomerales;Glomeraceae;Glomus;Glomus_sp_7_SUN_2011;
1827	10	9	12	17	26	5	14	9	9	Fungi;
1830	0	0	0	1	1	0	0	0	0	Fungi;Basidiomycota;Agaricomycetes;
1833	0	1	0	0	2	0	1	0	0	Fungi;Basidiomycota;
1835	0	1	0	1	2	0	0	2	1	Fungi;
1837	0	0	0	1	1	3	0	0	0	Fungi;Ascomycota;Sordariomycetes;Hypocreales;
1838	2	3	1	3	8	2	2	2	2	Fungi;
1839	0	0	0	0	2	1	0	0	0	Fungi;
1840	0	2	1	0	0	0	0	0	0	Fungi;Ascomycota;Ascomycota_class_Incertae_sedis;Ascomycota_order_Incertae_sedis;Ascomycota_family_Incertae_sedis;Ochroconis;
1841	1	0	0	0	0	2	0	0	0	Fungi;Basidiomycota;Agaricomycetes;Corticiales;Corticiaceae;Laetisaria;Laetisaria_arvalis;
1847	88	186	113	1	2	2	0	0	0	Fungi;Ascomycota;
1849	0	0	0	1	0	5	0	0	0	Fungi;Ascomycota;Leotiomycetes;
1854	0	0	0	0	2	0	0	0	0	Fungi;Ascomycota;Eurotiomycetes;Chaetothyriales;Herpotrichiellaceae;Cladophialophora;
1855	4	1	2	3	9	6	3	1	2	Fungi;Chytridiomycota;Chytridiomycetes;Spizellomycetales;Spizellomycetaceae;Spizellomyces;
1856	109	84	99	12	7	16	20	32	17	Fungi;Ascomycota;Leotiomycetes;Helotiales;Helotiales_family_Incertae_sedis;Tetracladium;Tetracladium_sp;
1857	0	0	0	2	1	0	0	1	0	Fungi;Ascomycota;
1864	0	0	0	1	1	0	0	0	0	Fungi;Ascomycota;Eurotiomycetes;Chaetothyriales;Herpotrichiellaceae;Exophiala;Exophiala_opportunistica;
1865	2	1	0	0	1	0	1	0	1	Fungi;Glomeromycota;Glomeromycetes;Glomerales;Claroideoglomeraceae;Claroideoglomus;Claroideoglomus_drummondii;
1866	0	1	1	0	0	0	0	0	0	Fungi;
1867	0	0	0	1	0	1	0	0	0	Fungi;
1869	0	0	0	0	0	0	1	0	3	Fungi;
1870	0	1	0	0	1	0	0	0	0	Fungi;
1872	0	0	0	0	1	2	0	0	0	Fungi;
1874	1	1	0	3	5	0	0	0	0	Fungi;Ascomycota;Sordariomycetes;Hypocreales;Hypocreales_family_Incertae_sedis;Acremonium;Acremonium_dichromosporum;
1880	0	1	0	1	1	1	0	0	0	Fungi;Ascomycota;Leotiomycetes;
1881	0	0	0	3	0	0	0	0	0	Fungi;Ascomycota;Leotiomycetes;
1884	0	0	0	3	1	0	2	1	1	Fungi;Ascomycota;
1885	0	0	1	0	1	0	0	0	0	Fungi;
1888	0	0	0	0	0	0	1	0	1	Fungi;Ascomycota;
1889	1	0	0	0	0	0	0	1	0	Fungi;
1890	0	1	0	0	8	0	0	0	1	Fungi;
1893	0	0	0	1	1	1	0	0	0	Fungi;Ascomycota;Sordariomycetes;Hypocreales;Hypocreales_family_Incertae_sedis;
1896	0	0	0	3	2	5	0	0	0	Fungi;Glomeromycota;Glomeromycetes;Diversisporales;Acaulosporaceae;Acaulospora;
1904	6	1	1	0	0	0	0	0	0	Fungi;Basidiomycota;
1909	0	0	0	0	1	3	0	0	0	Fungi;Ascomycota;Leotiomycetes;Helotiales;
1910	0	1	0	0	1	0	0	0	0	Fungi;Chytridiomycota;Chytridiomycetes;Spizellomycetales;Spizellomycetaceae;Spizellomyces;Spizellomyces_dolichospermus;
1915	2	1	0	0	0	1	0	0	0	Fungi;Glomeromycota;Glomeromycetes;Archaeosporales;unclassified_Archaeosporales;unclassified_Archaeosporales;Archaeosporales_sp;
1918	0	0	0	1	1	2	0	0	0	Fungi;Glomeromycota;Glomeromycetes;Glomerales;Glomeraceae;Glomus;Glomus_sp_7_SUN_2011;
1924	0	0	0	0	0	0	0	0	2	Fungi;Ascomycota;Pezizomycetes;Pezizales;Pezizaceae;
1926	0	0	0	2	2	0	0	0	0	Fungi;Ascomycota;
1927	0	1	0	0	1	0	0	2	0	Fungi;Zygomycota;Zygomycota_class_Incertae_sedis;Mortierellales;Mortierellaceae;Mortierella;Mortierella_turficola;
1929	1	2	0	3	8	4	7	8	3	Fungi;Ascomycota;Leotiomycetes;Helotiales;
1931	6	12	6	34	23	45	19	16	18	Fungi;Ascomycota;Leotiomycetes;Helotiales;Helotiales_family_Incertae_sedis;Tetracladium;Tetracladium_sp;
1932	6	3	6	76	27	41	0	1	0	Fungi;Ascomycota;Ascomycota_class_Incertae_sedis;Ascomycota_order_Incertae_sedis;Ascomycota_family_Incertae_sedis;Triscelophorus;
1933	1	0	0	3	0	1	0	0	0	Fungi;Chytridiomycota;Chytridiomycetes;
1935	2	0	0	29	10	9	0	0	0	Fungi;Ascomycota;Dothideomycetes;Pleosporales;Sporormiaceae;unclassified_Sporormiaceae;Sporormiaceae_sp;
1941	2	1	3	7	8	6	2	1	2	Fungi;Ascomycota;Leotiomycetes;Leotiomycetes_order_Incertae_sedis;Myxotrichaceae;Pseudogymnoascus;Pseudogymnoascus_roseus;
1942	0	2	0	0	0	0	0	0	0	Fungi;
1943	0	0	0	19	7	4	0	0	0	Fungi;Rozellomycota;unclassified_Rozellomycota;unclassified_Rozellomycota;unclassified_Rozellomycota;unclassified_Rozellomycota;Rozellomycota_sp;
1945	0	0	0	0	0	0	2	0	0	Fungi;
1946	1	0	1	6	18	7	0	0	0	Fungi;Ascomycota;Dothideomycetes;Pleosporales;Sporormiaceae;
1949	1	1	1	0	0	0	0	0	0	Fungi;Ascomycota;
1950	0	0	0	0	2	0	0	0	0	Fungi;Ascomycota;Sordariomycetes;Sordariales;
1952	0	1	0	0	1	0	0	0	0	Fungi;Basidiomycota;Agaricomycetes;
1953	0	0	0	0	2	0	0	0	0	Fungi;Basidiomycota;Tremellomycetes;Tremellales;Tremellales_family_Incertae_sedis;Cryptococcus;Cryptococcus_arrabidensis;
1956	0	0	0	0	2	0	0	0	0	Fungi;Ascomycota;
1957	0	0	0	1	0	0	0	0	1	Fungi;
1958	0	2	0	1	0	1	0	1	0	Fungi;
1963	0	0	0	0	0	0	2	2	2	Fungi;Ascomycota;
1965	0	0	0	1	1	0	0	0	0	Fungi;
1966	0	0	1	0	1	0	0	0	0	Fungi;
1967	0	2	0	1	2	2	1	1	0	Fungi;Chytridiomycota;Chytridiomycetes;Spizellomycetales;Spizellomycetaceae;Spizellomyces;Spizellomyces_dolichospermus;
1969	0	1	0	0	2	1	1	0	0	Fungi;Ascomycota;
1970	0	0	1	0	0	1	0	0	0	Fungi;Basidiomycota;Tremellomycetes;
1971	0	0	0	0	0	0	0	0	2	Fungi;Ascomycota;Leotiomycetes;Helotiales;Helotiales_family_Incertae_sedis;Tetracladium;Tetracladium_sp;
1973	0	1	1	0	0	0	0	0	0	Fungi;Basidiomycota;Agaricomycetes;Agaricales;Clavariaceae;unclassified_Clavariaceae;Clavariaceae_sp;
1974	0	0	0	1	1	1	0	0	0	Fungi;
1976	0	0	0	1	0	0	0	0	1	Fungi;Ascomycota;Sordariomycetes;Sordariales;Cephalothecaceae;
1977	0	1	0	0	1	0	1	1	0	Fungi;
1979	1	3	0	4	2	1	0	1	0	Fungi;Ascomycota;Leotiomycetes;Helotiales;
1981	0	0	0	0	0	0	0	1	1	Fungi;Ascomycota;
1982	0	0	0	1	1	0	0	0	0	Fungi;Basidiomycota;
1987	0	0	0	1	1	0	1	0	0	Fungi;Ascomycota;Pezizomycetes;Pezizales;Pezizales_family_Incertae_sedis;Cephaliophora;Cephaliophora_sp;
1989	0	0	2	0	1	0	0	0	0	Fungi;Ascomycota;Sordariomycetes;Hypocreales;
1993	0	0	1	0	0	0	0	1	0	Fungi;Ascomycota;Leotiomycetes;Leotiomycetes_order_Incertae_sedis;Myxotrichaceae;Pseudogymnoascus;Pseudogymnoascus_roseus;
2000	2	7	6	0	0	0	0	0	0	Fungi;
2007	0	2	0	0	0	0	0	0	0	Fungi;Ascomycota;Leotiomycetes;Leotiomycetes_order_Incertae_sedis;Leotiomycetes_family_Incertae_sedis;Meliniomyces;Meliniomyces_sp;
2008	0	0	0	0	0	0	1	1	0	Fungi;
2009	1	0	0	1	27	1	1	0	1	Fungi;Ascomycota;Sordariomycetes;Sordariales;Chaetomiaceae;Chaetomium;
2011	0	0	0	0	0	0	1	0	1	Fungi;Glomeromycota;Glomeromycetes;Diversisporales;Diversisporaceae;
2018	1	1	0	0	0	0	0	0	0	Fungi;
2019	0	0	0	2	0	1	0	0	0	Fungi;Ascomycota;Sordariomycetes;Sordariales;Lasiosphaeriaceae;
2021	1	3	6	14	4	14	0	0	0	Fungi;Ascomycota;Leotiomycetes;Helotiales;
2022	12	7	7	0	1	0	0	0	0	Fungi;Ascomycota;Leotiomycetes;Helotiales;Helotiales_family_Incertae_sedis;Cadophora;Cadophora_sp;
2024	0	0	2	23	13	3	0	0	0	Fungi;Glomeromycota;Glomeromycetes;Glomerales;Glomeraceae;Glomus;Glomus_sp_7_SUN_2011;
2028	0	0	0	2	0	1	0	0	0	Fungi;Ascomycota;
2031	1	0	2	0	0	0	0	0	0	Fungi;Basidiomycota;Tremellomycetes;Tremellales;Tremellales_family_Incertae_sedis;Dioszegia;Dioszegia_takashimae;
2039	0	1	0	0	4	1	0	0	1	Fungi;Basidiomycota;Tremellomycetes;Cystofilobasidiales;Cystofilobasidiaceae;Cystofilobasidium;Cystofilobasidium_infirmominiatum;
2042	0	0	0	1	2	2	0	1	1	Fungi;Ascomycota;Sordariomycetes;Sordariales;Lasiosphaeriaceae;Cercophora;Cercophora_sp;
2045	2	5	3	10	11	1	13	1	3	Fungi;Ascomycota;
2046	0	0	0	0	7	0	0	0	0	Fungi;Ascomycota;Sordariomycetes;Microascales;Microascaceae;Scedosporium;Scedosporium_aurantiacum;
2048	0	0	0	1	2	1	1	0	0	Fungi;Basidiomycota;Agaricomycetes;
2049	0	2	1	0	35	0	1	0	0	Fungi;Zygomycota;Zygomycota_class_Incertae_sedis;Kickxellales;Kickxellaceae;Ramicandelaber;Ramicandelaber_sp;
2052	18	9	7	13	14	15	7	7	11	Fungi;Ascomycota;Dothideomycetes;Pleosporales;Leptosphaeriaceae;Acicuseptoria;Acicuseptoria_rumicis;
2056	0	0	0	0	0	0	1	0	1	Fungi;Basidiomycota;
2057	2	1	3	3	37	0	5	0	2	Fungi;Ascomycota;Sordariomycetes;Hypocreales;Nectriaceae;Fusarium;
2058	0	0	0	0	5	0	0	0	0	Fungi;Basidiomycota;Agaricomycetes;
2060	0	0	0	0	9	0	2	0	0	Fungi;
2061	0	0	0	1	0	0	0	0	1	Fungi;
2066	0	0	0	2	1	2	1	1	0	Fungi;Ascomycota;Sordariomycetes;Hypocreales;Hypocreaceae;Hypocrea;Hypocrea_virens;
2071	1	1	0	2	1	6	2	2	1	Fungi;Ascomycota;Dothideomycetes;Capnodiales;Capnodiales_family_Incertae_sedis;Rachicladosporium;Rachicladosporium_monterosium;
2072	2	1	0	0	0	0	0	0	0	Fungi;Ascomycota;Eurotiomycetes;
2076	3	0	0	27	7	10	3	0	0	Fungi;Ascomycota;Ascomycota_class_Incertae_sedis;Ascomycota_order_Incertae_sedis;Ascomycota_family_Incertae_sedis;Chalara;Chalara_pseudoaffinis;
2080	0	1	0	10	6	3	0	0	0	Fungi;Ascomycota;Leotiomycetes;Leotiomycetes_order_Incertae_sedis;Myxotrichaceae;Pseudogymnoascus;Pseudogymnoascus_roseus;
2081	0	0	0	10	13	0	4	0	0	Fungi;Basidiomycota;
2084	3	2	1	0	0	0	0	1	0	Fungi;Ascomycota;Dothideomycetes;Pleosporales;
2091	0	0	1	1	0	0	0	0	0	Fungi;Ascomycota;Sordariomycetes;Coniochaetales;Coniochaetaceae;Coniochaeta;Coniochaeta_polymorpha;
2094	0	0	0	0	1	1	0	0	0	Fungi;
2096	4	1	2	113	43	95	43	49	40	Fungi;Ascomycota;Dothideomycetes;Pleosporales;Pleosporales_family_Incertae_sedis;Phoma;Phoma_calidophila;
2098	0	0	1	9	6	4	0	1	0	Fungi;Glomeromycota;Glomeromycetes;
2100	0	0	0	0	3	0	0	0	0	Fungi;
2102	2	4	0	1	0	0	0	0	0	Fungi;Ascomycota;Leotiomycetes;Helotiales;
2105	0	0	1	0	0	0	1	0	0	Fungi;Basidiomycota;Agaricomycetes;Agaricales;Psathyrellaceae;Coprinopsis;Coprinopsis_phlyctidospora;
2111	0	0	0	0	1	2	0	2	0	Fungi;Basidiomycota;Agaricomycetes;Agaricales;
2114	0	0	0	0	7	0	0	0	0	Fungi;Ascomycota;Sordariomycetes;Hypocreales;Ophiocordycipitaceae;Chaunopycnis;Chaunopycnis_alba;
2118	1	3	1	4	14	5	13	16	6	Fungi;Ascomycota;Leotiomycetes;Helotiales;Helotiales_family_Incertae_sedis;Tetracladium;Tetracladium_sp;
2120	0	2	1	0	0	0	0	0	0	Fungi;Ascomycota;Dothideomycetes;Pleosporales;Phaeosphaeriaceae;
2121	0	0	0	0	0	2	0	0	0	Fungi;Basidiomycota;Pucciniomycetes;Platygloeales;Eocronartiaceae;Eocronartium;Eocronartium_sp;
2122	0	0	1	0	1	0	0	0	0	Fungi;Basidiomycota;Agaricomycetes;
2123	0	0	0	1	2	0	0	0	1	Fungi;Ascomycota;
2132	0	0	1	0	6	0	0	0	0	Fungi;Zygomycota;Zygomycota_class_Incertae_sedis;Mortierellales;Mortierellaceae;
2134	0	0	0	0	2	0	0	0	0	Fungi;Basidiomycota;
2135	0	0	0	0	0	2	0	0	0	Fungi;Ascomycota;
2136	0	0	0	2	4	2	0	0	0	Fungi;Basidiomycota;
2138	0	0	0	0	0	0	1	1	0	Fungi;Glomeromycota;Glomeromycetes;Glomerales;Glomeraceae;Glomus;Glomus_sp_7_SUN_2011;
2145	0	0	1	0	1	0	0	0	0	Fungi;
2147	0	0	0	0	2	1	1	1	0	Fungi;Ascomycota;
2149	0	0	0	0	0	0	1	0	2	Fungi;Ascomycota;Dothideomycetes;Pleosporales;
2151	0	0	0	0	0	0	2	0	1	Fungi;
2158	0	0	0	1	1	0	0	0	0	Fungi;Ascomycota;
2159	0	0	0	0	2	0	0	0	0	Fungi;
2163	0	0	0	0	1	0	1	0	0	Fungi;Ascomycota;
2165	0	1	0	0	0	0	0	1	0	Fungi;Ascomycota;Orbiliomycetes;unclassified_Orbiliomycetes;unclassified_Orbiliomycetes;unclassified_Orbiliomycetes;Orbiliomycetes_sp;
2181	1	1	0	0	0	0	0	0	0	Fungi;Ascomycota;Sordariomycetes;
2182	0	0	0	0	1	1	0	1	0	Fungi;Ascomycota;Sordariomycetes;Hypocreales;Hypocreales_family_Incertae_sedis;Acremonium;Acremonium_fusidioides;
2184	1	0	1	1	0	0	0	0	0	Fungi;Ascomycota;
2186	0	1	0	0	0	1	0	0	0	Fungi;Ascomycota;Dothideomycetes;Pleosporales;Phaeosphaeriaceae;
2191	4	0	0	0	0	0	0	0	0	Fungi;Ascomycota;Dothideomycetes;Capnodiales;
2192	0	0	0	2	16	0	0	0	0	Fungi;Glomeromycota;Glomeromycetes;Paraglomerales;Paraglomeraceae;Paraglomus;Paraglomus_laccatum;
2210	0	2	0	25	30	4	0	0	0	Fungi;
2211	0	0	0	1	5	0	0	0	0	Fungi;Basidiomycota;Wallemiomycetes;unclassified_Wallemiomycetes;unclassified_Wallemiomycetes;unclassified_Wallemiomycetes;Wallemiomycetes_sp;
2212	0	1	0	0	9	0	0	0	0	Fungi;Ascomycota;
2213	3	11	6	10	597	4	5	7	3	Fungi;
2220	0	0	0	0	0	1	1	1	0	Fungi;
2221	1	0	0	0	1	0	1	1	1	Fungi;Ascomycota;Eurotiomycetes;Eurotiales;Trichocomaceae;Talaromyces;Talaromyces_marneffei;
2222	0	0	0	0	1	1	0	0	0	Fungi;Ascomycota;Sordariomycetes;Hypocreales;Nectriaceae;Gibberella;Gibberella_fujikuroi;
2229	0	1	0	0	1	0	0	0	0	Fungi;Glomeromycota;Glomeromycetes;Glomerales;Claroideoglomeraceae;Claroideoglomus;Claroideoglomus_drummondii;
2231	0	0	0	2	4	1	0	0	0	Fungi;Ascomycota;Pezizomycetes;Pezizales;
2232	0	0	0	0	4	0	0	0	0	Fungi;
2233	0	0	0	0	0	0	1	0	1	Fungi;
2235	0	0	0	0	3	0	0	0	0	Fungi;Basidiomycota;
2239	0	0	0	0	0	0	1	2	1	Fungi;
2243	0	0	0	1	0	1	0	0	0	Fungi;Basidiomycota;Microbotryomycetes;Leucosporidiales;
2247	1	0	1	1	0	0	1	1	2	Fungi;Ascomycota;Dothideomycetes;Pleosporales;Pleosporales_family_Incertae_sedis;Ascochyta;Ascochyta_sp;
2249	0	0	1	0	1	0	0	0	0	Fungi;Glomeromycota;Glomeromycetes;Paraglomerales;Paraglomeraceae;Paraglomus;Paraglomus_laccatum;
2253	0	0	0	0	2	0	0	0	0	Fungi;Basidiomycota;
2257	0	0	1	0	1	0	0	1	0	Fungi;
2258	0	0	0	0	0	0	3	0	0	Fungi;Basidiomycota;Agaricomycetes;Auriculariales;Auriculariales_family_Incertae_sedis;
2261	0	0	0	0	0	0	3	2	1	Fungi;
2263	0	0	0	2	0	0	0	0	0	Fungi;Ascomycota;
2266	0	3	0	0	0	0	0	0	0	Fungi;Ascomycota;Eurotiomycetes;Eurotiomycetes_order_Incertae_sedis;Eurotiomycetes_family_Incertae_sedis;Sarcinomyces;Sarcinomyces_sp_SL_2011;
2269	1	0	2	0	0	0	0	0	0	Fungi;Ascomycota;Dothideomycetes;Pleosporales;
2272	0	1	0	1	0	0	1	0	0	Fungi;
2279	0	1	0	0	0	0	0	0	1	Fungi;
2283	0	0	0	0	2	0	0	0	0	Fungi;
2284	0	0	0	0	2	0	0	0	0	Fungi;Ascomycota;Eurotiomycetes;
2285	0	0	0	0	0	0	0	0	2	Fungi;Basidiomycota;
2286	0	0	0	0	0	0	2	0	2	Fungi;Basidiomycota;
2288	0	0	0	0	1	0	0	2	0	Fungi;
2289	0	0	0	5	6	0	0	0	0	Fungi;Glomeromycota;Glomeromycetes;Paraglomerales;Paraglomeraceae;Paraglomus;Paraglomus_brasilianum;
2294	0	0	0	0	1	0	0	0	1	Fungi;Ascomycota;Sordariomycetes;Microascales;Halosphaeriaceae;unclassified_Halosphaeriaceae;Halosphaeriaceae_sp;
2295	17	61	16	9	19	12	6	10	6	Fungi;Basidiomycota;
2296	0	0	0	1	0	1	0	1	1	Fungi;Basidiomycota;Microbotryomycetes;Leucosporidiales;
2297	0	0	0	0	0	0	1	0	1	Fungi;
2300	1	0	0	0	0	1	1	0	0	Fungi;
2305	1	0	0	0	1	0	0	0	0	Fungi;
2306	0	0	1	0	1	0	0	1	0	Fungi;
2307	0	0	0	0	16	0	0	0	0	Fungi;
2309	0	0	0	1	2	2	0	1	0	Fungi;Ascomycota;Ascomycota_class_Incertae_sedis;Ascomycota_order_Incertae_sedis;Ascomycota_family_Incertae_sedis;Mycofalcella;Mycofalcella_calcarata;
2313	179	122	124	108	60	158	59	56	36	Fungi;Ascomycota;Dothideomycetes;Pleosporales;Leptosphaeriaceae;Acicuseptoria;Acicuseptoria_rumicis;
2318	0	0	0	4	2	0	0	0	0	Fungi;Zygomycota;Zygomycota_class_Incertae_sedis;Mortierellales;Mortierellaceae;Mortierella;Mortierella_acrotona;
2319	0	0	0	2	1	0	0	0	0	Fungi;Ascomycota;
2321	0	1	0	0	1	0	0	0	1	Fungi;
2323	0	0	0	1	0	0	0	1	0	Fungi;Glomeromycota;Glomeromycetes;Glomerales;Claroideoglomeraceae;Claroideoglomus;
2327	0	0	0	0	0	0	2	0	0	Fungi;Ascomycota;
2330	1	0	0	0	1	0	0	0	0	Fungi;Ascomycota;Eurotiomycetes;Chaetothyriales;Herpotrichiellaceae;Exophiala;
2335	2	0	1	0	0	0	0	0	0	Fungi;Ascomycota;Sordariomycetes;Glomerellales;Glomerellaceae;Colletotrichum;Colletotrichum_trichellum;
2336	1	2	0	0	0	0	0	0	0	Fungi;Ascomycota;Leotiomycetes;Helotiales;
2344	1	0	1	0	1	0	0	0	1	Fungi;Glomeromycota;Glomeromycetes;Glomerales;Glomeraceae;Glomus;Glomus_sp;
2347	0	0	0	0	0	0	1	2	0	Fungi;Basidiomycota;
2350	2	0	1	0	0	0	0	0	0	Fungi;Ascomycota;
2351	2	0	0	0	0	0	17	18	14	Fungi;Basidiomycota;
2353	2	2	3	4	52	5	7	5	4	Fungi;Zygomycota;Zygomycota_class_Incertae_sedis;Mortierellales;Mortierellaceae;Mortierella;Mortierella_amoeboidea;
2354	2	0	0	0	0	0	0	0	0	Fungi;Basidiomycota;Agaricomycetes;Agaricales;Strophariaceae;
2358	1	0	0	0	1	0	0	0	1	Fungi;Basidiomycota;
2359	13	29	26	15	6	18	26	21	18	Fungi;Ascomycota;Ascomycota_class_Incertae_sedis;Ascomycota_order_Incertae_sedis;Ascomycota_family_Incertae_sedis;Ypsilina;Ypsilina_graminea;
2361	0	0	0	0	0	0	0	2	0	Fungi;Basidiomycota;
2366	0	1	0	11	1	6	0	0	0	Fungi;Ascomycota;
2368	0	1	0	0	0	1	0	0	0	Fungi;Ascomycota;Sordariomycetes;Hypocreales;Nectriaceae;
2373	0	0	2	1	1	0	0	0	0	Fungi;Ascomycota;Eurotiomycetes;Chaetothyriales;Herpotrichiellaceae;Exophiala;Exophiala_sp;
2375	0	0	1	0	12	0	0	0	0	Fungi;
2377	0	0	0	2	0	0	0	0	0	Fungi;Basidiomycota;Agaricomycetes;
2380	0	0	0	0	3	6	0	0	1	Fungi;Glomeromycota;Glomeromycetes;Glomerales;Glomeraceae;Glomus;Glomus_sp_7_SUN_2011;
2383	0	0	0	0	2	0	0	0	0	Fungi;
2388	0	0	0	1	16	0	1	1	0	Fungi;Ascomycota;
2392	0	0	0	2	0	0	0	0	0	Fungi;Basidiomycota;Agaricomycetes;Cantharellales;Ceratobasidiaceae;unclassified_Ceratobasidiaceae;Ceratobasidiaceae_sp;
2394	0	0	2	0	1	0	1	0	1	Fungi;Ascomycota;Leotiomycetes;Helotiales;Helotiales_family_Incertae_sedis;Tetracladium;Tetracladium_sp;
2402	0	0	0	0	1	0	0	0	1	Fungi;Basidiomycota;Agaricomycetes;
2404	0	0	2	0	0	0	0	0	0	Fungi;Basidiomycota;Agaricomycetes;
2405	1	0	0	0	1	0	0	0	0	Fungi;Ascomycota;Sordariomycetes;Microascales;Halosphaeriaceae;Clavatospora;Clavatospora_longibrachiata;
2406	0	0	0	1	3	0	0	0	0	Fungi;
2407	0	0	0	0	2	0	0	0	0	Fungi;Basidiomycota;Agaricomycetes;
2409	1	1	1	0	27	0	3	2	3	Fungi;Zygomycota;Zygomycota_class_Incertae_sedis;Mortierellales;Mortierellaceae;Mortierella;
2411	2	2	0	0	0	0	0	0	0	Fungi;Ascomycota;Sordariomycetes;Chaetosphaeriales;Chaetosphaeriaceae;Chaetosphaeria;Chaetosphaeria_myriocarpa;
2412	2	0	0	158	132	49	0	0	1	Fungi;Glomeromycota;Glomeromycetes;Paraglomerales;Paraglomeraceae;Paraglomus;Paraglomus_laccatum;
2416	0	0	0	0	1	0	1	0	0	Fungi;Ascomycota;Lecanoromycetes;Pertusariales;Megasporaceae;unclassified_Megasporaceae;Megasporaceae_sp;
2420	0	0	1	1	0	1	2	0	0	Fungi;
2425	0	0	0	0	1	3	0	0	0	Fungi;Ascomycota;
2429	0	0	0	4	2	4	0	0	0	Fungi;Zygomycota;Zygomycota_class_Incertae_sedis;Mortierellales;Mortierellaceae;Mortierella;
2432	0	0	0	0	2	0	0	0	0	Fungi;Basidiomycota;Agaricomycetes;Agaricales;Psathyrellaceae;Psathyrella;
2441	0	0	0	0	2	0	0	0	0	Fungi;
2443	0	0	0	0	4	0	0	0	0	Fungi;Ascomycota;Pezizomycetes;Pezizales;Pezizaceae;
2444	0	0	0	1	3	0	0	0	0	Fungi;
2446	0	0	0	2	0	0	0	0	0	Fungi;
2447	0	0	0	0	1	1	0	0	0	Fungi;Glomeromycota;Glomeromycetes;Diversisporales;Acaulosporaceae;unclassified_Acaulosporaceae;Acaulosporaceae_sp;
2450	0	1	1	0	2	0	0	0	0	Fungi;
2453	0	0	0	0	2	0	0	0	0	Fungi;
2456	1	0	1	3	2	2	1	2	0	Fungi;Chytridiomycota;Chytridiomycetes;unclassified_Chytridiomycetes;unclassified_Chytridiomycetes;unclassified_Chytridiomycetes;Chytridiomycetes_sp;
2459	2	0	0	0	0	0	0	0	0	Fungi;
2460	16	14	12	19	9	16	2	3	1	Fungi;Ascomycota;Sordariomycetes;Coniochaetales;Coniochaetaceae;Lecythophora;Lecythophora_sp;
2461	0	0	0	0	0	0	1	1	1	Fungi;Ascomycota;Leotiomycetes;Helotiales;Dermateaceae;unclassified_Dermateaceae;Dermateaceae_sp;
2462	0	0	0	1	0	0	0	1	0	Fungi;
2465	1	1	1	0	1	0	0	0	0	Fungi;Ascomycota;Sordariomycetes;
2466	0	0	0	2	0	0	0	0	0	Fungi;Basidiomycota;Agaricomycetes;Agaricales;Agaricaceae;Bovista;Bovista_promontorii;
2470	0	0	0	0	1	1	0	0	0	Fungi;Ascomycota;
2472	0	0	0	0	0	0	1	1	5	Fungi;
2474	0	0	0	0	2	0	0	0	0	Fungi;
2475	0	0	0	3	0	0	0	0	0	Fungi;
2476	1	0	0	1	0	0	0	1	1	Fungi;Basidiomycota;
2481	0	0	0	1	1	1	0	0	0	Fungi;Ascomycota;Leotiomycetes;
2491	0	0	0	1	0	0	1	0	0	Fungi;Basidiomycota;
2499	0	0	0	0	2	0	0	0	0	Fungi;Ascomycota;
2500	1	2	0	1	1	1	0	0	0	Fungi;
2504	0	0	1	2	27	1	1	1	0	Fungi;Basidiomycota;Agaricomycetes;Auriculariales;Auriculariales_family_Incertae_sedis;
2512	0	0	0	4	0	0	0	0	0	Fungi;
2516	0	0	2	1	1	0	0	0	0	Fungi;
2522	0	0	0	1	1	0	0	0	0	Fungi;
2532	0	0	1	0	1	0	0	0	0	Fungi;Ascomycota;Leotiomycetes;Leotiomycetes_order_Incertae_sedis;Myxotrichaceae;Pseudogymnoascus;Pseudogymnoascus_roseus;
2535	0	4	4	0	0	0	3	0	0	Fungi;Basidiomycota;
2537	0	0	0	0	0	0	0	1	1	Fungi;
2539	0	0	0	1	2	0	0	0	0	Fungi;Ascomycota;
2542	0	0	0	0	0	2	0	0	0	Fungi;Basidiomycota;Agaricomycetes;Boletales;Suillaceae;Suillus;Suillus_sp_XS_2011a;
2546	1	1	0	0	0	0	0	0	0	Fungi;Ascomycota;Eurotiomycetes;
2550	0	0	0	0	0	0	2	0	1	Fungi;
2553	0	0	0	2	2	2	0	0	0	Fungi;Ascomycota;
2558	1	1	0	0	1	0	0	1	0	Fungi;Ascomycota;Eurotiomycetes;Chaetothyriales;Herpotrichiellaceae;
2560	0	1	1	0	0	0	0	0	0	Fungi;
2561	0	0	0	3	0	0	0	0	0	Fungi;Ascomycota;
2562	0	0	0	0	1	0	0	1	0	Fungi;Ascomycota;Sordariomycetes;Sordariales;unclassified_Sordariales;unclassified_Sordariales;Sordariales_sp;
2563	0	0	0	0	5	0	0	0	0	Fungi;Glomeromycota;Glomeromycetes;Glomerales;Glomeraceae;Glomus;Glomus_macrocarpum;
2565	1	2	4	1	0	1	0	0	0	Fungi;Ascomycota;Dothideomycetes;Capnodiales;Teratosphaeriaceae;Oleoguttula;Oleoguttula_mirabilis;
2569	0	2	1	0	0	0	0	0	0	Fungi;Ascomycota;Eurotiomycetes;Chaetothyriales;Herpotrichiellaceae;Exophiala;
2570	0	0	0	0	0	0	0	2	0	Fungi;Basidiomycota;
2573	1	0	0	1	1	0	0	0	0	Fungi;
2574	0	4	2	8	11	17	0	0	0	Fungi;Ascomycota;
2575	0	0	0	1	0	1	0	0	0	Fungi;Ascomycota;Eurotiomycetes;Onygenales;Onygenaceae;Chrysosporium;Chrysosporium_lobatum;
2576	0	0	0	0	3	0	0	0	0	Fungi;Basidiomycota;Agaricomycetes;Sebacinales;Sebacinaceae;unclassified_Sebacinaceae;Sebacinaceae_sp;
2577	0	1	0	0	0	0	0	2	0	Fungi;Ascomycota;Dothideomycetes;Pleosporales;
2582	0	0	0	0	0	0	0	1	3	Fungi;Zygomycota;Zygomycota_class_Incertae_sedis;Mortierellales;Mortierellaceae;Mortierella;
2585	0	0	0	2	5	0	1	0	0	Fungi;
2589	0	1	0	0	0	0	1	0	0	Fungi;Ascomycota;Sordariomycetes;Sordariales;Lasiosphaeriaceae;Schizothecium;Schizothecium_glutinans;
2591	0	0	2	0	0	0	0	0	0	Fungi;Ascomycota;
2594	0	0	0	3	4	1	2	2	3	Fungi;
2600	0	0	0	1	0	2	0	0	0	Fungi;Basidiomycota;Tremellomycetes;Tremellales;Tremellales_family_Incertae_sedis;
2601	0	0	0	1	0	1	0	0	0	Fungi;Basidiomycota;Exobasidiomycetes;Entylomatales;Entylomataceae;Entyloma;
2604	0	0	0	2	0	0	0	0	1	Fungi;
2610	4	6	11	10	107	7	6	5	11	Fungi;Ascomycota;Sordariomycetes;Sordariales;Chaetomiaceae;unclassified_Chaetomiaceae;Chaetomiaceae_sp;
2613	0	0	0	0	1	1	0	0	0	Fungi;
2623	1	0	0	0	0	1	0	0	0	Fungi;Basidiomycota;
2628	0	0	0	1	1	0	0	0	0	Fungi;Zygomycota;Zygomycota_class_Incertae_sedis;Mortierellales;Mortierellaceae;Mortierella;
2629	2	0	0	2	7	1	1	1	0	Fungi;Ascomycota;Sordariomycetes;Microascales;Microascaceae;Wardomyces;Wardomyces_inflatus;
2631	1	0	0	0	0	0	1	0	0	Fungi;
2632	0	1	0	1	1	0	0	0	0	Fungi;Basidiomycota;Exobasidiomycetes;Tilletiales;Tilletiaceae;Tilletia;Tilletia_controversa;
2633	0	1	0	3	6	0	0	0	0	Fungi;Basidiomycota;Agaricomycetes;Auriculariales;unclassified_Auriculariales;unclassified_Auriculariales;Auriculariales_sp;
2640	2	0	0	0	0	0	0	0	0	Fungi;Ascomycota;Lecanoromycetes;
2641	1	0	1	0	0	0	0	0	0	Fungi;Ascomycota;Leotiomycetes;Helotiales;Dermateaceae;Cryptosporiopsis;Cryptosporiopsis_sp;
2645	1	2	0	7	0	8	19	14	11	Fungi;Ascomycota;Dothideomycetes;Pleosporales;Leptosphaeriaceae;Leptosphaeria;Leptosphaeria_doliolum;
2646	1	0	0	0	1	0	0	0	0	Fungi;Basidiomycota;Agaricomycetes;
2649	0	0	0	1	1	0	0	0	0	Fungi;Ascomycota;Sordariomycetes;
2650	0	0	0	3	5	2	0	0	0	Fungi;Ascomycota;Leotiomycetes;Helotiales;
2653	0	0	0	0	0	0	2	0	2	Fungi;
2655	0	8	7	2	1	1	1	1	1	Fungi;Basidiomycota;Agaricomycetes;Agaricales;Hygrophoraceae;Hygrocybe;
2656	0	0	0	0	0	0	0	2	0	Fungi;Ascomycota;Sordariomycetes;Sordariales;Lasiosphaeriaceae;Cercophora;Cercophora_sp;
2658	0	0	0	0	0	2	0	0	0	Fungi;Ascomycota;
2659	0	0	0	0	1	0	0	1	1	Fungi;Ascomycota;
2662	0	0	0	4	0	0	0	0	0	Fungi;
2668	1	0	0	0	1	0	0	0	0	Fungi;Ascomycota;Eurotiomycetes;Chaetothyriales;Herpotrichiellaceae;
2669	0	0	0	0	5	0	0	0	0	Fungi;Zygomycota;Zygomycota_class_Incertae_sedis;Mortierellales;Mortierellaceae;Mortierella;Mortierella_ambigua;
2671	0	0	1	0	0	0	1	0	0	Fungi;Basidiomycota;
2673	0	0	0	7	3	0	0	2	0	Fungi;
2685	0	0	0	1	1	0	0	0	0	Fungi;Basidiomycota;
2686	0	0	0	0	0	0	2	0	1	Fungi;
2687	0	0	0	1	2	0	0	0	0	Fungi;Chytridiomycota;Chytridiomycetes;Rhizophydiales;Rhizophydiaceae;Rhizophydium;Rhizophydium_sp;
2689	1	0	0	0	1	0	1	0	0	Fungi;
2691	0	1	1	0	1	0	1	0	0	Fungi;
2693	0	0	0	0	1	1	0	0	0	Fungi;
2696	0	0	0	2	0	1	0	0	0	Fungi;Ascomycota;Sordariomycetes;
2697	0	3	1	0	0	0	0	0	0	Fungi;
2698	0	0	0	0	0	0	0	1	1	Fungi;Ascomycota;
2701	0	1	0	0	2	0	0	1	0	Fungi;Zygomycota;Zygomycota_class_Incertae_sedis;Mortierellales;Mortierellaceae;Mortierella;Mortierella_amoeboidea;
2705	0	1	1	1	10	0	0	0	0	Fungi;Ascomycota;Ascomycota_class_Incertae_sedis;Ascomycota_order_Incertae_sedis;Ascomycota_family_Incertae_sedis;Ypsilina;Ypsilina_graminea;
2706	0	0	0	1	0	0	0	1	0	Fungi;Ascomycota;Sordariomycetes;Hypocreales;Hypocreales_family_Incertae_sedis;Acremonium;Acremonium_sp_OUCMBI101028;
2707	0	0	0	0	0	0	0	2	0	Fungi;Ascomycota;Eurotiomycetes;Onygenales;Onygenales_family_Incertae_sedis;Myceliophthora;Myceliophthora_sp;
2723	1	1	1	2	3	0	0	0	1	Fungi;Ascomycota;Taphrinomycetes;Taphrinales;Protomycetaceae;Protomyces;Protomyces_inouyei;
2724	0	1	0	0	0	1	0	0	0	Fungi;Basidiomycota;
2726	0	0	1	9	12	3	0	0	0	Fungi;
2728	0	0	0	16	20	15	0	1	0	Fungi;Ascomycota;Leotiomycetes;Helotiales;Helotiales_family_Incertae_sedis;Tetracladium;
2734	0	0	0	2	1	0	0	0	0	Fungi;Ascomycota;Sordariomycetes;Sordariomycetes_order_Incertae_sedis;Sordariomycetes_family_Incertae_sedis;Pleurotheciella;Pleurotheciella_rivularia;
2740	0	0	0	0	0	1	1	1	0	Fungi;Ascomycota;
2743	1	0	0	1	0	0	0	0	0	Fungi;Glomeromycota;Glomeromycetes;Diversisporales;Acaulosporaceae;Acaulospora;Acaulospora_sp;
2744	0	1	0	5	4	1	1	0	0	Fungi;Rozellomycota;unclassified_Rozellomycota;unclassified_Rozellomycota;unclassified_Rozellomycota;unclassified_Rozellomycota;Rozellomycota_sp;
2746	0	1	0	0	0	1	0	0	0	Fungi;Ascomycota;Lecanoromycetes;Peltigerales;Pannariaceae;Degelia;Degelia_plumbea;
2748	0	0	0	0	0	0	2	2	0	Fungi;
2754	0	1	3	0	2	2	0	0	0	Fungi;Ascomycota;Leotiomycetes;Helotiales;Helotiaceae;Articulospora;Articulospora_proliferata;
2755	1	1	0	0	0	0	0	0	0	Fungi;Ascomycota;Leotiomycetes;Helotiales;
2756	0	0	0	1	0	0	2	0	0	Fungi;Basidiomycota;Agaricomycetes;
2757	1	1	0	3	6	2	1	3	0	Fungi;
2758	0	0	0	1	1	0	0	0	0	Fungi;
2759	1	1	0	0	0	0	0	0	1	Fungi;Basidiomycota;Agaricomycetes;Agaricales;Agaricaceae;Cystolepiota;
2760	0	0	0	0	2	1	0	0	0	Fungi;Basidiomycota;Agaricomycetes;Cantharellales;Ceratobasidiaceae;Thanatephorus;Thanatephorus_cucumeris;
2763	0	0	0	0	2	0	0	0	0	Fungi;Ascomycota;Sordariomycetes;Coniochaetales;Coniochaetaceae;Lecythophora;Lecythophora_sp;
2765	0	0	3	0	0	0	0	0	0	Fungi;
2769	0	0	0	1	0	1	0	0	0	Fungi;Ascomycota;
2771	1	1	0	0	0	0	0	0	0	Fungi;Ascomycota;
2775	0	0	0	0	2	0	0	0	0	Fungi;
2778	0	0	0	2	41	2	0	1	0	Fungi;Ascomycota;
2779	0	0	0	0	2	0	0	0	0	Fungi;
2783	0	0	0	0	0	0	0	3	0	Fungi;
2785	0	0	0	0	74	0	0	0	0	Fungi;
2788	0	0	0	0	1	0	0	0	1	Fungi;Chytridiomycota;Chytridiomycetes;Rhizophlyctidales;Rhizophlyctidaceae;Rhizophlyctis;Rhizophlyctis_rosea;
2790	0	0	0	3	1	0	0	0	0	Fungi;Ascomycota;Sordariomycetes;Sordariales;Lasiosphaeriaceae;Schizothecium;Schizothecium_glutinans;
2791	0	1	0	1	1	0	0	0	0	Fungi;Basidiomycota;Agaricomycetes;
2792	0	1	0	0	2	0	1	0	0	Fungi;
2793	0	0	1	0	1	0	0	0	0	Fungi;Basidiomycota;Agaricomycetes;
2794	0	0	0	1	1	1	0	0	0	Fungi;Ascomycota;
2796	1	1	0	0	0	0	1	0	0	Fungi;Ascomycota;
2798	0	1	0	2	15	1	1	1	0	Fungi;Zygomycota;Zygomycota_class_Incertae_sedis;Kickxellales;Kickxellaceae;Ramicandelaber;Ramicandelaber_sp;
2807	1	2	0	0	0	0	0	0	0	Fungi;
2809	0	0	0	0	0	0	2	0	1	Fungi;Basidiomycota;Tremellomycetes;Cystofilobasidiales;Cystofilobasidiales_family_Incertae_sedis;Mrakiella;Mrakiella_aquatica;
2815	0	0	2	0	0	0	0	0	0	Fungi;
2818	1	0	0	0	0	0	0	1	0	Fungi;Ascomycota;Leotiomycetes;
2821	0	1	0	0	0	1	0	0	0	Fungi;Ascomycota;Sordariomycetes;Hypocreales;Hypocreales_family_Incertae_sedis;Acremonium;
2823	0	0	0	0	0	0	1	0	1	Fungi;
2827	0	0	0	0	0	0	1	1	0	Fungi;Ascomycota;Leotiomycetes;Helotiales;
2834	0	0	0	0	0	0	0	1	1	Fungi;Ascomycota;
2836	1	0	2	1	1	2	1	0	1	Fungi;Ascomycota;
2837	0	0	0	0	0	1	0	1	0	Fungi;Basidiomycota;Agaricomycetes;Agaricales;Agaricales_family_Incertae_sedis;unclassified_Agaricales;Agaricales_sp;
2840	0	2	3	0	3	2	0	1	0	Fungi;Glomeromycota;Glomeromycetes;Glomerales;Glomeraceae;Glomus;Glomus_sp;
2845	0	0	0	1	0	1	0	0	0	Fungi;Ascomycota;
2848	3	3	3	0	0	1	0	0	0	Fungi;Ascomycota;Ascomycota_class_Incertae_sedis;Ascomycota_order_Incertae_sedis;Ascomycota_family_Incertae_sedis;Ypsilina;Ypsilina_graminea;
2851	0	0	0	5	10	0	0	0	0	Fungi;Glomeromycota;Glomeromycetes;Paraglomerales;Paraglomeraceae;Paraglomus;Paraglomus_laccatum;
2852	0	0	1	0	0	0	1	0	2	Fungi;
2853	17	27	26	0	0	0	0	0	0	Fungi;
2856	0	0	0	2	0	0	0	0	0	Fungi;
2857	1	87	116	0	1	0	31	2	17	Fungi;Basidiomycota;Agaricomycetes;
2859	0	0	1	0	0	0	1	0	0	Fungi;Basidiomycota;Agaricomycetes;Thelephorales;Thelephoraceae;Amaurodon;Amaurodon_mustialaensis;
2864	0	2	1	4	2	0	0	0	1	Fungi;
2866	1	0	0	0	0	1	0	0	1	Fungi;Ascomycota;Sordariomycetes;Hypocreales;Hypocreaceae;Hypocrea;Hypocrea_atroviridis;
2869	0	0	0	0	0	2	0	0	0	Fungi;Ascomycota;Dothideomycetes;Hysteriales;unclassified_Hysteriales;unclassified_Hysteriales;Hysteriales_sp;
2872	0	1	1	0	0	0	0	0	0	Fungi;
2877	1	1	1	3	6	0	2	1	0	Fungi;Ascomycota;Sordariomycetes;Sordariales;Chaetomiaceae;Chaetomium;
2878	1	0	0	1	0	0	0	0	0	Fungi;
2882	0	0	0	2	0	0	0	0	0	Fungi;Ascomycota;Leotiomycetes;Helotiales;Helotiales_family_Incertae_sedis;Cystodendron;Cystodendron_sp_EXP0561F;
2883	0	0	0	0	1	1	0	0	0	Fungi;Ascomycota;Sordariomycetes;Microascales;Microascaceae;unclassified_Microascaceae;Microascaceae_sp;
2887	0	5	0	0	0	0	0	0	0	Fungi;Ascomycota;Ascomycota_class_Incertae_sedis;Ascomycota_order_Incertae_sedis;Ascomycota_family_Incertae_sedis;Ochroconis;Ochroconis_sp;
2888	0	0	1	1	1	1	0	0	0	Fungi;Ascomycota;Sordariomycetes;Hypocreales;Cordycipitaceae;unclassified_Cordycipitaceae;Cordycipitaceae_sp;
2889	0	0	0	1	0	1	0	0	0	Fungi;Ascomycota;Eurotiomycetes;Onygenales;Onygenaceae;Aphanoascus;Aphanoascus_verrucosus;
2894	0	0	0	1	0	1	1	0	0	Fungi;
2905	0	1	4	1	2	0	0	1	1	Fungi;
2907	2	0	0	0	0	0	0	0	0	Fungi;Ascomycota;Sordariomycetes;Diaporthales;Gnomoniaceae;Gnomonia;Gnomonia_fragariae;
2909	1	1	2	0	3	0	0	0	0	Fungi;Ascomycota;Sordariomycetes;Microascales;Microascaceae;Wardomyces;Wardomyces_inflatus;
2913	19	21	15	0	1	0	0	0	0	Fungi;
2914	0	0	1	1	0	0	0	0	0	Fungi;Ascomycota;Eurotiomycetes;Onygenales;Gymnoascaceae;Gymnoascus;Gymnoascus_sp;
2938	0	0	0	0	0	0	3	0	0	Fungi;
2944	0	0	0	0	2	0	0	0	0	Fungi;
2947	1	0	0	14	12	16	12	10	9	Fungi;Rozellomycota;unclassified_Rozellomycota;unclassified_Rozellomycota;unclassified_Rozellomycota;unclassified_Rozellomycota;Rozellomycota_sp;
2951	0	0	0	0	1	0	0	1	0	Fungi;Ascomycota;Ascomycota_class_Incertae_sedis;Ascomycota_order_Incertae_sedis;Ascomycota_family_Incertae_sedis;Torula;Torula_caligans;
2952	0	0	0	0	1	1	0	0	0	Fungi;Ascomycota;Sordariomycetes;Hypocreales;Hypocreales_family_Incertae_sedis;Acremonium;Acremonium_sp_ANTCW08_162;
2953	1	1	0	0	0	0	0	0	0	Fungi;Basidiomycota;
2957	1	2	0	1	1	4	67	12	24	Fungi;Ascomycota;Leotiomycetes;Helotiales;
2959	0	0	0	1	0	1	0	2	0	Fungi;
2963	1	1	0	0	0	0	0	1	0	Fungi;
2966	0	0	0	1	1	0	0	0	0	Fungi;
2972	0	0	0	2	0	0	0	0	0	Fungi;Ascomycota;
2974	2	1	1	3	3	3	4	3	2	Fungi;Ascomycota;Leotiomycetes;Leotiomycetes_order_Incertae_sedis;Myxotrichaceae;Pseudogymnoascus;Pseudogymnoascus_roseus;
2976	0	2	0	0	5	0	0	2	0	Fungi;Zygomycota;Zygomycota_class_Incertae_sedis;Kickxellales;Kickxellaceae;Ramicandelaber;Ramicandelaber_sp;
2977	0	2	0	0	0	1	0	0	0	Fungi;Ascomycota;
2978	1	2	5	7	4	8	0	0	0	Fungi;Ascomycota;
2981	0	0	0	0	2	1	0	0	0	Fungi;Ascomycota;Leotiomycetes;Helotiales;Helotiales_family_Incertae_sedis;Cystodendron;Cystodendron_sp_EXP0561F;
2989	1	2	0	0	0	0	0	0	0	Fungi;Zygomycota;Zygomycota_class_Incertae_sedis;Mortierellales;Mortierellaceae;Mortierella;
2997	0	1	0	3	0	1	1	0	0	Fungi;Basidiomycota;Agaricomycetes;Agaricales;Typhulaceae;Typhula;Typhula_variabilis;
3002	1	0	1	0	0	0	0	0	0	Fungi;Ascomycota;Dothideomycetes;Pleosporales;Pleosporales_family_Incertae_sedis;Letendraea;Letendraea_sp;
3010	1	0	0	0	0	0	0	1	0	Fungi;
3011	0	0	0	3	1	1	0	0	0	Fungi;Ascomycota;Dothideomycetes;Pleosporales;Sporormiaceae;Preussia;
3017	0	0	0	0	1	0	0	0	1	Fungi;Ascomycota;Sordariomycetes;Hypocreales;
3022	0	0	0	0	0	0	0	0	2	Fungi;
3023	0	0	0	0	2	0	0	0	0	Fungi;Glomeromycota;Glomeromycetes;Glomerales;Glomeraceae;Rhizophagus;Rhizophagus_irregularis;
3024	0	2	0	0	0	0	0	0	0	Fungi;
3026	0	0	0	2	2	0	0	0	0	Fungi;Ascomycota;Orbiliomycetes;Orbiliales;Orbiliaceae;Gamsylella;Gamsylella_gephyropaga;
3027	0	0	0	0	0	0	2	1	0	Fungi;Basidiomycota;Tremellomycetes;Cystofilobasidiales;Cystofilobasidiales_family_Incertae_sedis;Mrakiella;Mrakiella_aquatica;
3028	0	0	0	1	0	0	0	0	1	Fungi;Ascomycota;
3035	0	2	0	0	0	0	0	0	0	Fungi;Ascomycota;
3039	0	0	0	0	2	0	0	0	0	Fungi;Ascomycota;Sordariomycetes;Hypocreales;Hypocreales_family_Incertae_sedis;Acremonium;
3050	5	16	5	2	24	0	2	2	3	Fungi;
3058	0	3	0	0	10	0	2	0	0	Fungi;
3060	0	3	3	0	0	0	0	0	1	Fungi;Basidiomycota;
3078	0	0	0	0	7	0	0	0	0	Fungi;Basidiomycota;
3079	0	0	0	0	0	0	1	1	0	Fungi;Ascomycota;Sordariomycetes;Sordariales;Lasiosphaeriaceae;Triangularia;Triangularia_backusii;
3084	0	0	0	0	2	0	0	0	0	Fungi;
3085	0	0	0	0	2	0	1	1	0	Fungi;Glomeromycota;Glomeromycetes;Glomerales;Glomeraceae;Glomus;Glomus_sp_8_SUN_2011;
3090	0	0	0	0	3	0	0	0	0	Fungi;
3091	0	0	0	0	1	0	1	0	0	Fungi;Basidiomycota;Agaricomycetes;Agaricales;Agaricaceae;Agaricus;Agaricus_aff_iodosmus_RWK_1937;
3092	0	0	0	3	0	0	0	0	0	Fungi;Ascomycota;Eurotiomycetes;Onygenales;Onygenaceae;Aphanoascus;Aphanoascus_verrucosus;
3099	1	0	0	0	21	0	0	0	0	Fungi;
3104	0	0	0	2	0	0	0	0	0	Fungi;
3108	1	0	10	1	0	0	0	0	0	Fungi;Basidiomycota;
3116	0	0	0	0	0	0	0	3	0	Fungi;Ascomycota;Sordariomycetes;Hypocreales;Hypocreales_family_Incertae_sedis;Myrothecium;
3119	0	0	0	0	0	0	0	1	1	Fungi;Ascomycota;Sordariomycetes;Sordariales;Lasiosphaeriaceae;Schizothecium;
3120	0	1	0	25	14	17	0	0	0	Fungi;Ascomycota;Leotiomycetes;unclassified_Leotiomycetes;unclassified_Leotiomycetes;unclassified_Leotiomycetes;Leotiomycetes_sp;
3121	0	0	0	0	2	0	0	0	0	Fungi;Basidiomycota;Agaricomycetes;
3123	0	0	2	0	0	0	0	0	0	Fungi;
3124	0	0	0	3	0	0	0	0	0	Fungi;
3125	0	0	0	1	1	0	0	0	1	Fungi;
3133	0	0	0	0	0	0	0	5	0	Fungi;Basidiomycota;Agaricomycetes;Agaricales;Psathyrellaceae;Coprinellus;Coprinellus_sabulicola;
3135	0	0	0	0	0	0	0	0	2	Fungi;
3136	0	0	0	0	1	0	5	0	1	Fungi;Rozellomycota;unclassified_Rozellomycota;unclassified_Rozellomycota;unclassified_Rozellomycota;unclassified_Rozellomycota;Rozellomycota_sp;
3137	0	0	0	1	0	1	0	0	0	Fungi;
3140	1	1	1	0	0	0	0	0	0	Fungi;Ascomycota;Eurotiomycetes;Chaetothyriales;Chaetothyriaceae;Cyphellophora;
3144	0	0	0	0	0	0	2	0	0	Fungi;Ascomycota;
3147	0	0	0	0	3	0	0	0	0	Fungi;
3151	0	0	0	0	6	0	0	0	0	Fungi;Basidiomycota;
3158	1	2	1	0	0	0	0	0	0	Fungi;Ascomycota;Leotiomycetes;
3165	0	0	0	2	0	0	0	1	0	Fungi;Ascomycota;Dothideomycetes;Pleosporales;Sporormiaceae;
3173	0	0	1	1	1	0	1	0	0	Fungi;
3174	50	110	51	37	5	7	3	12	3	Fungi;Ascomycota;Sordariomycetes;Hypocreales;Nectriaceae;Fusarium;Fusarium_tricinctum;
3175	0	0	0	2	1	0	0	1	0	Fungi;Basidiomycota;Tremellomycetes;Tremellales;Tremellales_family_Incertae_sedis;Dioszegia;Dioszegia_rishiriensis;
3177	11	17	17	0	0	0	1	0	0	Fungi;Ascomycota;
3182	0	0	0	0	3	0	0	0	0	Fungi;Basidiomycota;Agaricomycetes;
3188	0	0	0	3	0	0	0	5	3	Fungi;
3191	0	0	0	0	3	1	0	2	0	Fungi;Zygomycota;Zygomycota_class_Incertae_sedis;Mortierellales;Mortierellaceae;Mortierella;Mortierella_amoeboidea;
3194	0	0	0	0	0	0	2	0	2	Fungi;
3196	0	0	0	0	0	0	1	0	1	Fungi;Glomeromycota;Glomeromycetes;Diversisporales;Diversisporaceae;Diversispora;Diversispora_sp;
3201	2	1	0	0	0	0	0	0	0	Fungi;Basidiomycota;Microbotryomycetes;Sporidiobolales;Sporidiobolales_family_Incertae_sedis;Rhodotorula;Rhodotorula_ferulica;
3205	0	0	0	1	2	0	0	0	0	Fungi;
3215	0	0	0	0	1	1	0	0	0	Fungi;Ascomycota;Leotiomycetes;Helotiales;
3216	4	2	2	177	103	104	117	123	77	Fungi;Ascomycota;Sordariomycetes;Hypocreales;Hypocreales_family_Incertae_sedis;Ilyonectria;Ilyonectria_macrodidyma;
3222	0	0	0	0	0	0	1	0	1	Fungi;Ascomycota;
3229	0	0	0	1	0	0	0	0	1	Fungi;
3232	0	1	0	0	2	1	0	0	0	Fungi;Ascomycota;Pezizomycetes;Pezizales;Ascobolaceae;Ascobolus;Ascobolus_sp;
3237	0	0	0	0	2	0	0	0	0	Fungi;
3240	0	0	0	0	2	0	0	0	0	Fungi;
3241	0	0	0	1	0	1	0	0	0	Fungi;Ascomycota;Leotiomycetes;Helotiales;Helotiales_family_Incertae_sedis;Scleropezicula;Scleropezicula_sp;
3244	0	2	1	0	0	0	0	0	0	Fungi;
3246	0	0	0	2	5	1	0	0	0	Fungi;
3248	0	0	0	0	1	0	1	0	0	Fungi;Basidiomycota;
3250	0	0	0	1	1	1	0	1	0	Fungi;Ascomycota;Sordariomycetes;Hypocreales;Hypocreales_family_Incertae_sedis;Stachybotrys;Stachybotrys_cf_elegans_HGUP_0310;
3252	0	0	0	0	0	0	2	0	1	Fungi;
3254	1	0	0	0	1	0	0	0	0	Fungi;
3257	1	0	0	0	0	0	3	3	7	Fungi;Ascomycota;Leotiomycetes;Helotiales;
3258	0	1	0	26	19	27	0	0	0	Fungi;Ascomycota;Leotiomycetes;unclassified_Leotiomycetes;unclassified_Leotiomycetes;unclassified_Leotiomycetes;Leotiomycetes_sp;
3260	22	16	9	1	5	1	0	1	0	Fungi;Zygomycota;Zygomycota_class_Incertae_sedis;Mortierellales;Mortierellaceae;Mortierella;Mortierella_humilis;
3265	0	0	0	0	2	0	0	0	0	Fungi;
3268	0	1	0	0	1	0	0	0	0	Fungi;
3271	0	0	0	1	1	1	0	0	0	Fungi;Ascomycota;Sordariomycetes;Xylariales;
3274	0	0	1	0	4	0	0	0	0	Fungi;
3275	0	0	0	0	0	0	11	37	16	Fungi;
3279	1	0	0	0	0	0	0	0	1	Fungi;Ascomycota;
3281	0	0	0	1	0	1	0	0	0	Fungi;Ascomycota;
3285	0	0	2	0	0	0	0	0	0	Fungi;Basidiomycota;Agaricomycetes;
3287	3	1	0	0	0	0	0	0	0	Fungi;Ascomycota;Dothideomycetes;Capnodiales;Teratosphaeriaceae;Oleoguttula;Oleoguttula_mirabilis;
3289	1	1	0	0	0	0	0	0	0	Fungi;
3291	0	1	0	2	0	1	0	0	0	Fungi;Zygomycota;Zygomycota_class_Incertae_sedis;Mortierellales;Mortierellaceae;Mortierella;Mortierella_histoplasmatoides;
3297	1	0	1	0	0	0	0	1	0	Fungi;Ascomycota;Sordariomycetes;Hypocreales;
3298	0	0	0	2	1	1	0	0	0	Fungi;
3300	0	0	0	0	0	0	2	1	0	Fungi;
3306	1	0	0	0	0	0	1	1	0	Fungi;Ascomycota;Pezizomycetes;Pezizales;Sarcoscyphaceae;Pithya;Pithya_vulgaris;
3309	0	2	1	0	0	0	0	0	0	Fungi;Ascomycota;Archaeorhizomycetes;Archaeorhizomycetales;Archaeorhizomycetaceae;Archaeorhizomyces;Archaeorhizomyces_sp;
3311	1	0	1	0	0	0	0	0	0	Fungi;Ascomycota;
3313	3	2	0	21	19	33	33	36	24	Fungi;Ascomycota;Dothideomycetes;Pleosporales;Leptosphaeriaceae;Plenodomus;Plenodomus_agnitus;
3316	0	0	0	0	1	0	1	0	0	Fungi;Basidiomycota;
3317	0	0	0	1	3	0	0	0	0	Fungi;
3320	0	0	1	0	12	1	0	0	0	Fungi;
3327	0	0	0	0	0	0	2	0	0	Fungi;Zygomycota;Zygomycota_class_Incertae_sedis;Mortierellales;Mortierellaceae;Mortierella;
3328	0	0	0	0	1	0	1	1	0	Fungi;
3330	0	0	0	0	0	0	1	1	0	Fungi;Ascomycota;Dothideomycetes;Pleosporales;Montagnulaceae;unclassified_Montagnulaceae;Montagnulaceae_sp;
3332	0	0	0	0	0	0	1	0	1	Fungi;
3339	0	0	0	0	2	0	0	0	0	Fungi;Ascomycota;
3343	0	0	0	1	1	0	0	0	0	Fungi;Basidiomycota;
3344	0	0	0	1	2	0	0	0	0	Fungi;Basidiomycota;
3346	0	1	0	1	5	3	0	0	0	Fungi;Ascomycota;Leotiomycetes;Helotiales;
3348	0	4	0	1	1	0	0	0	0	Fungi;Rozellomycota;unclassified_Rozellomycota;unclassified_Rozellomycota;unclassified_Rozellomycota;unclassified_Rozellomycota;Rozellomycota_sp;
3349	36	63	51	18	9	16	98	53	71	Fungi;Ascomycota;Leotiomycetes;Helotiales;Helotiales_family_Incertae_sedis;
3351	0	0	0	2	1	1	0	0	0	Fungi;Ascomycota;Leotiomycetes;Helotiales;Helotiales_family_Incertae_sedis;Naevala;Naevala_sp;
3354	1	0	0	1	0	0	0	0	0	Fungi;Ascomycota;
3358	1	1	0	0	0	0	0	0	0	Fungi;Basidiomycota;Agaricomycetes;Agaricales;Clavariaceae;Clavulinopsis;Clavulinopsis_sp;
3359	0	0	0	3	1	1	0	0	0	Fungi;Ascomycota;Ascomycota_class_Incertae_sedis;Ascomycota_order_Incertae_sedis;Ascomycota_family_Incertae_sedis;Slimacomyces;Slimacomyces_isiola;
3360	0	0	0	1	2	1	0	0	0	Fungi;
3369	0	0	0	4	0	0	0	0	0	Fungi;
3370	0	0	0	0	2	0	0	0	0	Fungi;
3372	0	0	0	0	1	0	1	0	0	Fungi;Ascomycota;
3375	0	1	1	0	1	1	0	0	0	Fungi;Ascomycota;
3377	1	0	0	0	0	1	0	0	0	Fungi;Ascomycota;Dothideomycetes;Pleosporales;Pleosporales_family_Incertae_sedis;Periconia;Periconia_sp;
3389	0	0	0	0	2	0	0	0	0	Fungi;
3390	0	0	0	0	0	0	1	1	2	Fungi;Ascomycota;
3397	4	5	4	0	0	0	0	0	0	Fungi;Basidiomycota;Agaricomycetes;Agaricales;Hygrophoraceae;Hygrocybe;
3405	0	0	0	0	2	0	0	0	0	Fungi;Ascomycota;
3407	0	0	0	0	2	2	0	0	0	Fungi;Ascomycota;Sordariomycetes;Hypocreales;
3409	0	0	0	0	1	1	0	0	0	Fungi;Ascomycota;
3416	0	0	0	3	2	2	0	0	0	Fungi;Ascomycota;Leotiomycetes;Leotiomycetes_order_Incertae_sedis;Myxotrichaceae;Pseudogymnoascus;Pseudogymnoascus_roseus;
3428	6	8	5	11	12	13	8	10	5	Fungi;Ascomycota;
3433	0	0	0	0	0	0	2	2	2	Fungi;
3434	0	0	0	0	1	2	0	0	0	Fungi;Glomeromycota;Glomeromycetes;Glomerales;Glomeraceae;unclassified_Glomeraceae;Glomeraceae_sp;
3437	1	0	0	1	0	0	0	0	0	Fungi;Basidiomycota;
3441	0	0	0	0	2	0	1	0	0	Fungi;Ascomycota;Pezizomycetes;Pezizales;
3449	0	1	0	0	1	0	0	0	0	Fungi;Ascomycota;
3455	1	2	1	77	21	55	1	1	0	Fungi;Ascomycota;Eurotiomycetes;
3459	2	1	1	0	0	0	0	0	0	Fungi;Ascomycota;Leotiomycetes;Helotiales;Helotiales_family_Incertae_sedis;Tetracladium;Tetracladium_sp;
3465	0	0	0	1	1	0	0	0	0	Fungi;Basidiomycota;Agaricomycetes;
3469	0	0	0	0	1	0	1	0	0	Fungi;Basidiomycota;
3476	0	0	0	0	0	0	2	0	0	Fungi;Zygomycota;Zygomycota_class_Incertae_sedis;Mortierellales;Mortierellaceae;unclassified_Mortierellaceae;Mortierellaceae_sp;
3477	0	0	0	0	2	0	0	0	0	Fungi;
3479	0	0	0	0	0	0	1	1	0	Fungi;Ascomycota;Dothideomycetes;Pleosporales;Sporormiaceae;
3480	0	0	0	1	2	1	0	0	0	Fungi;
3483	1	0	0	0	0	1	0	0	0	Fungi;Ascomycota;Sordariomycetes;Hypocreales;Hypocreaceae;
3485	1	0	0	0	0	0	0	1	0	Fungi;Basidiomycota;Agaricomycetes;
3487	6	9	6	8	25	14	11	32	8	Fungi;Ascomycota;Sordariomycetes;Hypocreales;Nectriaceae;Fusarium;Fusarium_tricinctum;
3497	0	0	0	0	0	0	1	2	0	Fungi;Ascomycota;
3501	0	0	0	0	2	0	0	0	0	Fungi;
3504	0	0	0	1	1	0	0	0	0	Fungi;Ascomycota;
3509	0	0	0	1	0	1	0	0	0	Fungi;Ascomycota;Ascomycota_class_Incertae_sedis;Ascomycota_order_Incertae_sedis;Ascomycota_family_Incertae_sedis;Mastigosporium;Mastigosporium_album;
3510	1	2	0	0	1	1	0	0	0	Fungi;Ascomycota;Dothideomycetes;Pleosporales;Leptosphaeriaceae;Subplenodomus;Subplenodomus_apiicola;
3512	1	0	2	0	0	0	0	0	0	Fungi;
3513	0	0	0	1	0	0	1	0	0	Fungi;Ascomycota;
3519	1	1	0	0	0	0	0	0	0	Fungi;
3528	1	1	0	1	23	0	1	0	0	Fungi;Zygomycota;Zygomycota_class_Incertae_sedis;Kickxellales;Kickxellaceae;Ramicandelaber;Ramicandelaber_sp;
3530	0	0	0	0	1	0	1	0	0	Fungi;Ascomycota;
3533	1	1	0	0	0	0	0	0	0	Fungi;Ascomycota;
3534	0	0	0	2	0	1	0	0	0	Fungi;Ascomycota;Sordariomycetes;Hypocreales;Clavicipitaceae;unclassified_Clavicipitaceae;Clavicipitaceae_sp;
3537	0	0	0	1	0	1	0	0	0	Fungi;
3542	7	3	6	0	1	0	18	7	5	Fungi;Ascomycota;Dothideomycetes;Pleosporales;
3552	0	0	1	0	1	0	0	0	0	Fungi;Basidiomycota;
3559	0	0	0	0	2	0	0	0	0	Fungi;
3562	0	0	0	1	0	0	1	1	0	Fungi;
3564	0	0	0	0	0	0	1	1	1	Fungi;Basidiomycota;Agaricomycetes;
3567	0	0	1	0	1	0	0	1	0	Fungi;Ascomycota;Sordariomycetes;Microascales;unclassified_Microascales;unclassified_Microascales;Microascales_sp;
3568	0	1	0	2	0	0	0	0	0	Fungi;
3570	2	2	2	10	16	11	4	3	3	Fungi;Ascomycota;Leotiomycetes;Leotiomycetes_order_Incertae_sedis;
3574	0	0	0	0	0	0	0	0	2	Fungi;
3576	0	0	0	2	1	0	0	0	0	Fungi;Basidiomycota;Agaricomycetes;Agaricales;Strophariaceae;Hymenogaster;Hymenogaster_rubyensis;
3578	0	1	1	0	0	0	0	0	0	Fungi;Ascomycota;Pezizomycetes;Pezizales;
3590	0	0	0	1	0	1	0	0	0	Fungi;Chytridiomycota;Chytridiomycetes;Spizellomycetales;Spizellomycetaceae;Powellomyces;
3593	4	1	2	4	32	2	5	5	4	Fungi;Zygomycota;Zygomycota_class_Incertae_sedis;Mortierellales;Mortierellaceae;Mortierella;Mortierella_histoplasmatoides;
3595	15	14	17	3	8	0	2	2	0	Fungi;Ascomycota;Ascomycota_class_Incertae_sedis;Ascomycota_order_Incertae_sedis;Ascomycota_family_Incertae_sedis;Ypsilina;Ypsilina_graminea;
3601	0	0	0	0	0	0	22	2	6	Fungi;Basidiomycota;
3604	0	0	0	0	0	0	0	1	1	Fungi;Zygomycota;Zygomycota_class_Incertae_sedis;Mortierellales;Mortierellaceae;Mortierella;Mortierella_amoeboidea;
3610	0	0	0	0	3	1	0	0	0	Fungi;
3623	0	0	0	0	0	0	1	1	0	Fungi;Chytridiomycota;Chytridiomycetes;Rhizophydiales;
3624	0	0	0	0	2	0	0	0	0	Fungi;Basidiomycota;Agaricomycetes;Agaricales;Agaricaceae;Tulostoma;
3625	1	0	0	0	2	0	0	0	0	Fungi;Basidiomycota;Agaricomycetes;
3628	0	2	1	1	1	0	0	2	0	Fungi;Basidiomycota;
3639	2	2	1	0	0	0	0	0	0	Fungi;
3642	1	1	0	0	0	1	0	0	0	Fungi;Ascomycota;Dothideomycetes;Capnodiales;Capnodiales_family_Incertae_sedis;Rachicladosporium;Rachicladosporium_monterosium;
3644	0	0	0	4	6	6	0	1	0	Fungi;Ascomycota;Ascomycota_class_Incertae_sedis;Ascomycota_order_Incertae_sedis;Ascomycota_family_Incertae_sedis;
3649	0	0	0	0	0	0	0	1	1	Fungi;Ascomycota;Dothideomycetes;Pleosporales;Pleosporales_family_Incertae_sedis;Phoma;Phoma_sp_UASWS0872;
3653	0	0	0	5	1	0	0	0	0	Fungi;Glomeromycota;Glomeromycetes;Archaeosporales;unclassified_Archaeosporales;unclassified_Archaeosporales;
3654	2	0	0	0	0	0	0	0	0	Fungi;Ascomycota;Dothideomycetes;Dothideales;Dothideaceae;Endoconidioma;Endoconidioma_populi;
3659	0	0	0	0	0	0	1	1	0	Fungi;
3660	1	0	0	0	0	1	0	0	0	Fungi;Ascomycota;Dothideomycetes;Pleosporales;
3666	0	0	0	0	7	0	0	0	0	Fungi;Zygomycota;Zygomycota_class_Incertae_sedis;Kickxellales;Kickxellaceae;Ramicandelaber;Ramicandelaber_sp;
3668	0	3	4	0	0	0	0	0	0	Fungi;
3669	0	0	0	2	0	0	0	0	2	Fungi;
3676	0	0	0	1	1	0	0	0	0	Fungi;
3678	0	0	0	1	1	0	0	0	0	Fungi;
3688	0	1	0	0	0	0	0	0	1	Fungi;Ascomycota;Leotiomycetes;Helotiales;
[truncated: 209 more rows]

## Sheet: Soil-ITS-genera
Taxon	A1	A2	A3	B1	B2	B3	C1	C2	C3
Fungi;;Other;Other;Other;Other	0.0182108	0.0372849	0.0290099	0.0536713	0.281479	0.0281526	0.0626993	0.0692961	0.0652368
Fungi;Ascomycota;;Other;Other;Other	0.0792142	0.0669758	0.0641503	0.0426524	0.0350784	0.0418687	0.0415534	0.0586177	0.0450469
Fungi;Ascomycota;Archaeorhizomycetes;Archaeorhizomycetales;Archaeorhizomycetaceae;Archaeorhizomyces	0	6.22452e-05	4.00689e-05	0	0	0	0	0	0
Fungi;Ascomycota;Ascomycota_class_Incertae_sedis;Ascomycota_order_Incertae_sedis;Ascomycota_family_Incertae_sedis;	0.0107778	0.00395257	0.00372641	0.0176205	0.00424902	0.0118042	0.000268519	0.000408961	0.000419529
Fungi;Ascomycota;Ascomycota_class_Incertae_sedis;Ascomycota_order_Incertae_sedis;Ascomycota_family_Incertae_sedis;Arbusculina	0	6.22452e-05	0	0	0	0	0	0	0
Fungi;Ascomycota;Ascomycota_class_Incertae_sedis;Ascomycota_order_Incertae_sedis;Ascomycota_family_Incertae_sedis;Chalara	0.00079639	0.000591329	0.000841447	0.0204673	0.00281138	0.0118596	0.00224885	0.00154496	0.00152079
Fungi;Ascomycota;Ascomycota_class_Incertae_sedis;Ascomycota_order_Incertae_sedis;Ascomycota_family_Incertae_sedis;Hymenula	0.000902575	0.00012449	0.000681172	4.90822e-05	1.06492e-05	2.77093e-05	0	0	5.24411e-05
Fungi;Ascomycota;Ascomycota_class_Incertae_sedis;Ascomycota_order_Incertae_sedis;Ascomycota_family_Incertae_sedis;Knufia	0.000584019	0.000529084	0.000160276	4.90822e-05	1.06492e-05	8.31278e-05	0	0	0
Fungi;Ascomycota;Ascomycota_class_Incertae_sedis;Ascomycota_order_Incertae_sedis;Ascomycota_family_Incertae_sedis;Mastigosporium	0	0	0	2.45411e-05	0	2.77093e-05	0	0	0
Fungi;Ascomycota;Ascomycota_class_Incertae_sedis;Ascomycota_order_Incertae_sedis;Ascomycota_family_Incertae_sedis;Mycofalcella	0	0	0	2.45411e-05	2.12983e-05	5.54185e-05	0	4.54401e-05	0
Fungi;Ascomycota;Ascomycota_class_Incertae_sedis;Ascomycota_order_Incertae_sedis;Ascomycota_family_Incertae_sedis;Ochroconis	0.000743297	0.000591329	0.000440758	0.00022087	0.000244931	0.000193965	0.00013426	0.00018176	0.000157323
Fungi;Ascomycota;Ascomycota_class_Incertae_sedis;Ascomycota_order_Incertae_sedis;Ascomycota_family_Incertae_sedis;Phialea	0.000265463	0.000217858	0.000160276	0.00203691	0.000798688	0.00390701	0.000704864	0.000545281	0.000576852
Fungi;Ascomycota;Ascomycota_class_Incertae_sedis;Ascomycota_order_Incertae_sedis;Ascomycota_family_Incertae_sedis;Radulidium	0.000424741	0.000280103	0.000120207	2.45411e-05	0	0	0	0	0
Fungi;Ascomycota;Ascomycota_class_Incertae_sedis;Ascomycota_order_Incertae_sedis;Ascomycota_family_Incertae_sedis;Remersonia	0	9.33678e-05	0	2.45411e-05	1.06492e-05	0.000110837	6.71299e-05	0	5.24411e-05
Fungi;Ascomycota;Ascomycota_class_Incertae_sedis;Ascomycota_order_Incertae_sedis;Ascomycota_family_Incertae_sedis;Slimacomyces	0	0	0	0.000319034	3.19475e-05	0.000166256	0	0	0
Fungi;Ascomycota;Ascomycota_class_Incertae_sedis;Ascomycota_order_Incertae_sedis;Ascomycota_family_Incertae_sedis;Staphylotrichum	5.30926e-05	9.33678e-05	4.00689e-05	9.81643e-05	0.00133115	8.31278e-05	3.35649e-05	9.08802e-05	0
Fungi;Ascomycota;Ascomycota_class_Incertae_sedis;Ascomycota_order_Incertae_sedis;Ascomycota_family_Incertae_sedis;Torula	0	0	0	0	1.06492e-05	0	0	4.54401e-05	0
Fungi;Ascomycota;Ascomycota_class_Incertae_sedis;Ascomycota_order_Incertae_sedis;Ascomycota_family_Incertae_sedis;Triscelophorus	0.00132732	0.000560207	0.000961654	0.00780406	0.00206594	0.00673335	0.00013426	0.00018176	0.000104882
Fungi;Ascomycota;Ascomycota_class_Incertae_sedis;Ascomycota_order_Incertae_sedis;Ascomycota_family_Incertae_sedis;Tumularia	0	0	4.00689e-05	4.90822e-05	8.51934e-05	0.000277093	0	0	0
Fungi;Ascomycota;Ascomycota_class_Incertae_sedis;Ascomycota_order_Incertae_sedis;Ascomycota_family_Incertae_sedis;Ypsilina	0.0354128	0.0248981	0.0225588	0.0190684	0.0064108	0.0275153	0.00553821	0.00613441	0.00629294
Fungi;Ascomycota;Ascomycota_class_Incertae_sedis;Ascomycota_order_Incertae_sedis;Ascomycota_family_Incertae_sedis;unclassified_Ascomycota	0	0	0	2.45411e-05	0	2.77093e-05	0	0	0
Fungi;Ascomycota;Ascomycota_class_Incertae_sedis;Ascomycota_order_Incertae_sedis;Pseudeurotiaceae;	5.30926e-05	0.00012449	8.01378e-05	0	0	5.54185e-05	0	0	0
Fungi;Ascomycota;Ascomycota_class_Incertae_sedis;Ascomycota_order_Incertae_sedis;Pseudeurotiaceae;Pseudeurotium	0.00313247	0.00121378	0.00228393	0.00625798	0.00144829	0.00459974	0.000771993	0.000863362	0.000996382
Fungi;Ascomycota;Dothideomycetes;;Other;Other	0.000106185	0	0	4.90822e-05	0.000436616	2.77093e-05	3.35649e-05	4.54401e-05	0
Fungi;Ascomycota;Dothideomycetes;Botryosphaeriales;Botryosphaeriaceae;Diplodia	0	6.22452e-05	4.00689e-05	0	1.06492e-05	2.77093e-05	6.71299e-05	9.08802e-05	0.000104882
Fungi;Ascomycota;Dothideomycetes;Botryosphaeriales;Botryosphaeriales_family_Incertae_sedis;Camarosporium	0.00169896	0.00105817	0.00276476	0.000147246	0.00012779	0.000360221	0.0089954	0.0233108	0.00671247
Fungi;Ascomycota;Dothideomycetes;Capnodiales;;Other	0.000212371	0	0	7.36232e-05	0.000202334	0.000166256	6.71299e-05	0	0
Fungi;Ascomycota;Dothideomycetes;Capnodiales;Capnodiales_family_Incertae_sedis;Rachicladosporium	0.00530926	0.00765616	0.00673158	0.000490822	0.000202334	0.000665023	0.000268519	0.000499841	0.000262206
Fungi;Ascomycota;Dothideomycetes;Capnodiales;Davidiellaceae;Davidiella	0.0102469	0.00787402	0.0082542	0.00858938	0.00522874	0.0123306	0.0470916	0.0305357	0.054329
Fungi;Ascomycota;Dothideomycetes;Capnodiales;Mycosphaerellaceae;	0	0	4.00689e-05	0.000392657	0.000276879	0.00074815	0.000100695	9.08802e-05	0.000104882
Fungi;Ascomycota;Dothideomycetes;Capnodiales;Mycosphaerellaceae;Ramularia	0.000106185	0	8.01378e-05	4.90822e-05	1.06492e-05	0.000166256	0	0	0
Fungi;Ascomycota;Dothideomycetes;Capnodiales;Mycosphaerellaceae;Septoria	0.00382267	0.00174287	0.00188324	0.000343575	3.19475e-05	0.000166256	6.71299e-05	0	0
Fungi;Ascomycota;Dothideomycetes;Capnodiales;Teratosphaeriaceae;Devriesia	5.30926e-05	6.22452e-05	0	0	0	0	0	0	0
Fungi;Ascomycota;Dothideomycetes;Capnodiales;Teratosphaeriaceae;Oleoguttula	0.00169896	0.000995923	0.0018031	0.00122705	0.000106492	0.00110837	0	4.54401e-05	0.000104882
Fungi;Ascomycota;Dothideomycetes;Capnodiales;Teratosphaeriaceae;unclassified_Teratosphaeriaceae	0	0	0	0	1.06492e-05	0	0	4.54401e-05	0
Fungi;Ascomycota;Dothideomycetes;Capnodiales;unclassified_Capnodiales;unclassified_Capnodiales	0.000106185	0	0	0	0	0	3.35649e-05	0	0
Fungi;Ascomycota;Dothideomycetes;Dothideales;Dothideaceae;Endoconidioma	0.000106185	0	0	0	0	0	0	0	0
Fungi;Ascomycota;Dothideomycetes;Dothideales;Dothioraceae;Aureobasidium	0	6.22452e-05	0.000120207	0	6.3895e-05	2.77093e-05	0	0	5.24411e-05
Fungi;Ascomycota;Dothideomycetes;Dothideomycetes_order_Incertae_sedis;Dothideomycetes_family_Incertae_sedis;Minutisphaera	0.00536236	0.00370359	0.00965661	2.45411e-05	1.06492e-05	8.31278e-05	0	9.08802e-05	5.24411e-05
Fungi;Ascomycota;Dothideomycetes;Dothideomycetes_order_Incertae_sedis;Dothideomycetes_family_Incertae_sedis;Zymoseptoria	0.000212371	6.22452e-05	4.00689e-05	0	0	2.77093e-05	0	0	0
Fungi;Ascomycota;Dothideomycetes;Dothideomycetes_order_Incertae_sedis;Eremomycetaceae;Arthrographis	5.30926e-05	0	4.00689e-05	2.45411e-05	2.12983e-05	0	0.000100695	0	5.24411e-05
Fungi;Ascomycota;Dothideomycetes;Hysteriales;unclassified_Hysteriales;unclassified_Hysteriales	0	0	0	0	0	5.54185e-05	0	0	0
Fungi;Ascomycota;Dothideomycetes;Pleosporales;;Other	0.0159278	0.0126669	0.0130625	0.0117306	0.00608068	0.0225553	0.00349075	0.00413505	0.00288426
Fungi;Ascomycota;Dothideomycetes;Pleosporales;Cucurbitariaceae;Pyrenochaetopsis	0.00196443	0.00180511	0.00212365	0.00132522	0.00121401	0.00163485	0.00187964	0.0020448	0.00152079
Fungi;Ascomycota;Dothideomycetes;Pleosporales;Didymosphaeriaceae;Didymosphaeria	0.000106185	0	0	0	0	0	0	0	0
Fungi;Ascomycota;Dothideomycetes;Pleosporales;Leptosphaeriaceae;	0.0778869	0.116243	0.0684778	0.00157063	0.000851934	0.002383	0.00422918	0.00468033	0.00587341
Fungi;Ascomycota;Dothideomycetes;Pleosporales;Leptosphaeriaceae;Acicuseptoria	0.0104593	0.00407706	0.00524903	0.00299401	0.000788039	0.00484912	0.00221529	0.00286273	0.00246473
Fungi;Ascomycota;Dothideomycetes;Pleosporales;Leptosphaeriaceae;Heterospora	0.00116804	0.00071582	0.000721241	2.45411e-05	0	0	0.000100695	0.000318081	0.000209765
Fungi;Ascomycota;Dothideomycetes;Pleosporales;Leptosphaeriaceae;Leptosphaeria	0.00339793	0.00211634	0.00280482	0.0100373	0.0032693	0.00944886	0.0249723	0.0240378	0.0208191
Fungi;Ascomycota;Dothideomycetes;Pleosporales;Leptosphaeriaceae;Plenodomus	0.000371649	0.000435716	8.01378e-05	0.00110435	0.0006496	0.00354679	0.0143322	0.011769	0.013792
Fungi;Ascomycota;Dothideomycetes;Pleosporales;Leptosphaeriaceae;Subplenodomus	0.000106185	0.000155613	0	0	1.06492e-05	2.77093e-05	0	0	0
Fungi;Ascomycota;Dothideomycetes;Pleosporales;Leptosphaeriaceae;unclassified_Leptosphaeriaceae	0.00483143	0.00510411	0.00132227	2.45411e-05	4.25967e-05	8.31278e-05	0.00013426	4.54401e-05	0.000157323
Fungi;Ascomycota;Dothideomycetes;Pleosporales;Lophiostomataceae;Lophiostoma	0.00079639	0.000311226	0.000520896	0.00022087	0.000117141	0.000193965	0.000167825	0.00018176	0.000314647
Fungi;Ascomycota;Dothideomycetes;Pleosporales;Montagnulaceae;Paraconiothyrium	0	0	0	0	0	5.54185e-05	3.35649e-05	0.00013632	5.24411e-05
Fungi;Ascomycota;Dothideomycetes;Pleosporales;Montagnulaceae;unclassified_Montagnulaceae	0.000371649	3.11226e-05	8.01378e-05	0	0	0	3.35649e-05	4.54401e-05	0
Fungi;Ascomycota;Dothideomycetes;Pleosporales;Phaeosphaeriaceae;	0.00185824	0.00130715	0.000841447	0.000147246	0.000138439	0.000831278	0.000537039	0.000499841	0.000419529
Fungi;Ascomycota;Dothideomycetes;Pleosporales;Phaeosphaeriaceae;Ophiosphaerella	0.000530926	0.000529084	0.000520896	0.00382841	0.00170387	0.00393472	0.000268519	0.000817922	0.000524411
Fungi;Ascomycota;Dothideomycetes;Pleosporales;Phaeosphaeriaceae;Phaeosphaeria	0.000743297	0.000342349	0.000520896	0.000441739	0.000191685	0.000637313	0.000167825	0.00018176	0.000104882
Fungi;Ascomycota;Dothideomycetes;Pleosporales;Phaeosphaeriaceae;Sclerostagonospora	0.000265463	0.000280103	0.000320551	2.45411e-05	0.000170387	0.000138546	0.0155741	0.0115418	0.0129005
Fungi;Ascomycota;Dothideomycetes;Pleosporales;Phaeosphaeriaceae;Stagonospora	0.000265463	0.000217858	0.000440758	2.45411e-05	5.32459e-05	5.54185e-05	0.0019132	0.00209024	0.001783
Fungi;Ascomycota;Dothideomycetes;Pleosporales;Pleomassariaceae;	0.00403504	0.00276991	0.00252434	0.000245411	7.45442e-05	0.000471058	0.00738428	0.0179488	0.00550632
Fungi;Ascomycota;Dothideomycetes;Pleosporales;Pleomassariaceae;Prosthemium	0.002867	0.00171174	0.0024442	0.000785315	0.000330124	0.00155172	0.000100695	0.00013632	0.000576852
Fungi;Ascomycota;Dothideomycetes;Pleosporales;Pleosporaceae;	0	9.33678e-05	0.000320551	2.45411e-05	0	0	0	0	0
Fungi;Ascomycota;Dothideomycetes;Pleosporales;Pleosporaceae;Alternaria	0.000212371	3.11226e-05	0.000280482	0.000171788	0.000181036	0.000110837	0.000167825	0.0002272	0.000157323
Fungi;Ascomycota;Dothideomycetes;Pleosporales;Pleosporaceae;Dendryphion	0.000265463	0.000186736	4.00689e-05	0	0	2.77093e-05	0	0	0
Fungi;Ascomycota;Dothideomycetes;Pleosporales;Pleosporaceae;Drechslera	0.000265463	0.000342349	0.000280482	0	0	0	0	0	0
Fungi;Ascomycota;Dothideomycetes;Pleosporales;Pleosporaceae;Edenia	0.00318556	0.00326787	0.00276476	0.00238048	0.00144829	0.00227216	0.00261806	0.00322625	0.00272694
Fungi;Ascomycota;Dothideomycetes;Pleosporales;Pleosporaceae;unclassified_Pleosporaceae	0.00079639	0.000342349	0.000480827	0	2.12983e-05	0	3.35649e-05	0	5.24411e-05
Fungi;Ascomycota;Dothideomycetes;Pleosporales;Pleosporales_family_Incertae_sedis;	0.000690204	6.22452e-05	0.000160276	2.45411e-05	0	0	0.000234955	4.54401e-05	5.24411e-05
Fungi;Ascomycota;Dothideomycetes;Pleosporales;Pleosporales_family_Incertae_sedis;Ascochyta	5.30926e-05	0	4.00689e-05	2.45411e-05	0	0	3.35649e-05	4.54401e-05	0.000104882
Fungi;Ascomycota;Dothideomycetes;Pleosporales;Pleosporales_family_Incertae_sedis;Letendraea	0.000637112	0.000248981	0.000200345	4.90822e-05	4.25967e-05	0.000193965	0.00184607	0.00263553	0.0026745
Fungi;Ascomycota;Dothideomycetes;Pleosporales;Pleosporales_family_Incertae_sedis;Massariosphaeria	0.000159278	0	8.01378e-05	0.00593894	0.00110751	0.008673	0.00140973	0.00331713	0.00146835
Fungi;Ascomycota;Dothideomycetes;Pleosporales;Pleosporales_family_Incertae_sedis;Mycocentrospora	0.000106185	9.33678e-05	0.000200345	7.36232e-05	3.19475e-05	0.000193965	0.00275232	0.0015904	0.00173056
Fungi;Ascomycota;Dothideomycetes;Pleosporales;Pleosporales_family_Incertae_sedis;Periconia	0.000530926	0.000186736	0.000160276	7.36232e-05	0.000106492	0.000249383	0.000369214	0.000545281	0.000629294
Fungi;Ascomycota;Dothideomycetes;Pleosporales;Pleosporales_family_Incertae_sedis;Phaeomycocentrospora	0.000371649	0.000155613	0.000400689	0.00142338	0.000543108	0.00288176	0.000302084	0.00013632	0.000209765
Fungi;Ascomycota;Dothideomycetes;Pleosporales;Pleosporales_family_Incertae_sedis;Phoma	0.00955668	0.00709595	0.00757303	0.0122705	0.00287528	0.0129125	0.115598	0.0991503	0.108343
Fungi;Ascomycota;Dothideomycetes;Pleosporales;Pleosporales_family_Incertae_sedis;Pyrenochaeta	0.00148659	0.000995923	0.000681172	0.000392657	0.000149088	0.000609604	0.000604169	0.000545281	0.000629294
Fungi;Ascomycota;Dothideomycetes;Pleosporales;Pleosporales_family_Incertae_sedis;Setomelanomma	0.000849482	0.00133827	0.000520896	0.000466281	0.00179971	0.000415639	0.0020139	0.00213568	0.00220253
Fungi;Ascomycota;Dothideomycetes;Pleosporales;Pleosporales_family_Incertae_sedis;unclassified_Pleosporales	0	9.33678e-05	0.000120207	7.36232e-05	3.19475e-05	0.000221674	0.00013426	0.000272641	0.000209765
Fungi;Ascomycota;Dothideomycetes;Pleosporales;Sporormiaceae;	0.000159278	0	0.000160276	0.00134976	0.000351423	0.000526476	6.71299e-05	9.08802e-05	0
Fungi;Ascomycota;Dothideomycetes;Pleosporales;Sporormiaceae;Preussia	0.0014335	0.00105817	0.00128221	0.00245411	0.00117141	0.00243842	0.0020139	0.00118144	0.00157323
Fungi;Ascomycota;Dothideomycetes;Pleosporales;Sporormiaceae;Sporormiella	0.000212371	0	0	0.00176696	3.19475e-05	0.000193965	3.35649e-05	4.54401e-05	0
Fungi;Ascomycota;Dothideomycetes;Pleosporales;Sporormiaceae;unclassified_Sporormiaceae	0.000159278	0	4.00689e-05	0.00090802	0.000138439	0.000249383	0	4.54401e-05	0.000104882
Fungi;Ascomycota;Dothideomycetes;Pleosporales;unclassified_Pleosporales;unclassified_Pleosporales	0.000106185	0	4.00689e-05	0.00385295	0.000394019	0.00216132	0.000335649	0.000272641	0.000157323
Fungi;Ascomycota;Dothideomycetes;Venturiales;Venturiaceae;Venturia	0.000902575	0.00084031	0.00104179	0.0710464	0.0204145	0.0747042	0.000503474	0.000772481	0.00047197
Fungi;Ascomycota;Eurotiomycetes;;Other;Other	0.000265463	0.000217858	0.000240414	0.00198783	0.00596354	0.0018011	0.00020139	0.0002272	0.000104882
Fungi;Ascomycota;Eurotiomycetes;Chaetothyriales;;Other	0.000106185	3.11226e-05	0.000120207	2.45411e-05	0.000330124	0	0.00013426	9.08802e-05	5.24411e-05
Fungi;Ascomycota;Eurotiomycetes;Chaetothyriales;Chaetothyriaceae;Cyphellophora	0.000212371	9.33678e-05	4.00689e-05	9.81643e-05	1.06492e-05	5.54185e-05	0	0	0
Fungi;Ascomycota;Eurotiomycetes;Chaetothyriales;Chaetothyriales_family_Incertae_sedis;Coniosporium	0.000106185	9.33678e-05	8.01378e-05	2.45411e-05	0.000585705	0	0	4.54401e-05	5.24411e-05
Fungi;Ascomycota;Eurotiomycetes;Chaetothyriales;Herpotrichiellaceae;	0.000265463	0.000186736	8.01378e-05	9.81643e-05	0.00148024	8.31278e-05	0.000100695	0.00018176	0.000104882
Fungi;Ascomycota;Eurotiomycetes;Chaetothyriales;Herpotrichiellaceae;Capronia	0	0.00012449	0	2.45411e-05	0	5.54185e-05	0	0	0
Fungi;Ascomycota;Eurotiomycetes;Chaetothyriales;Herpotrichiellaceae;Cladophialophora	0	9.33678e-05	4.00689e-05	0	3.19475e-05	5.54185e-05	3.35649e-05	0	0
Fungi;Ascomycota;Eurotiomycetes;Chaetothyriales;Herpotrichiellaceae;Exophiala	0.00244226	0.00102705	0.001162	0.021179	0.00504771	0.00914406	0.00328936	0.00431681	0.0038282
Fungi;Ascomycota;Eurotiomycetes;Chaetothyriales;Herpotrichiellaceae;Phaeococcomyces	5.30926e-05	0.00012449	0.000120207	9.81643e-05	0.000585705	8.31278e-05	3.35649e-05	9.08802e-05	0.000104882
Fungi;Ascomycota;Eurotiomycetes;Chaetothyriales;Herpotrichiellaceae;unclassified_Herpotrichiellaceae	0	6.22452e-05	4.00689e-05	7.36232e-05	2.12983e-05	2.77093e-05	0.00013426	0	0
Fungi;Ascomycota;Eurotiomycetes;Chaetothyriales;unclassified_Chaetothyriales;unclassified_Chaetothyriales	0.000318556	0.000186736	0.000320551	0	0	5.54185e-05	0	0	0
Fungi;Ascomycota;Eurotiomycetes;Eurotiales;Trichocomaceae;	0.000690204	0	8.01378e-05	0	7.45442e-05	0	0	0	0
Fungi;Ascomycota;Eurotiomycetes;Eurotiales;Trichocomaceae;Aspergillus	0.000106185	9.33678e-05	8.01378e-05	4.90822e-05	0.000276879	2.77093e-05	6.71299e-05	0.00013632	5.24411e-05
Fungi;Ascomycota;Eurotiomycetes;Eurotiales;Trichocomaceae;Paecilomyces	0.000265463	0.000186736	8.01378e-05	9.81643e-05	0.000159738	5.54185e-05	0.000167825	0.00013632	0.000314647
Fungi;Ascomycota;Eurotiomycetes;Eurotiales;Trichocomaceae;Rasamsonia	0	3.11226e-05	0	0	1.06492e-05	0	3.35649e-05	0	0
Fungi;Ascomycota;Eurotiomycetes;Eurotiales;Trichocomaceae;Talaromyces	5.30926e-05	0	0	0	1.06492e-05	0	3.35649e-05	4.54401e-05	5.24411e-05
Fungi;Ascomycota;Eurotiomycetes;Eurotiomycetes_order_Incertae_sedis;Eurotiomycetes_family_Incertae_sedis;Sarcinomyces	0	9.33678e-05	4.00689e-05	2.45411e-05	2.12983e-05	2.77093e-05	3.35649e-05	4.54401e-05	0
Fungi;Ascomycota;Eurotiomycetes;Onygenales;Ajellomycetaceae;Ajellomyces	5.30926e-05	0.00012449	0.000120207	2.45411e-05	0.000692196	0.000138546	0.00013426	0.00013632	0.000104882
Fungi;Ascomycota;Eurotiomycetes;Onygenales;Gymnoascaceae;Gymnoascus	0.000265463	6.22452e-05	0.000160276	0.000171788	0.00187425	0.000138546	0.000234955	0.00013632	0.000209765
Fungi;Ascomycota;Eurotiomycetes;Onygenales;Onygenaceae;Aphanoascus	0	0	0	9.81643e-05	0	2.77093e-05	0	0	0
Fungi;Ascomycota;Eurotiomycetes;Onygenales;Onygenaceae;Auxarthron	5.30926e-05	3.11226e-05	8.01378e-05	0	0.000223633	5.54185e-05	0	4.54401e-05	0
Fungi;Ascomycota;Eurotiomycetes;Onygenales;Onygenaceae;Chrysosporium	0	0	0	2.45411e-05	0	2.77093e-05	0	0	0
Fungi;Ascomycota;Eurotiomycetes;Onygenales;Onygenales_family_Incertae_sedis;Myceliophthora	0	0	0	0	0	0	0	9.08802e-05	0
Fungi;Ascomycota;Eurotiomycetes;Verrucariales;;Other	0.000212371	6.22452e-05	4.00689e-05	0	0	0	0	0	0
Fungi;Ascomycota;Eurotiomycetes;Verrucariales;Verrucariaceae;	0.000265463	6.22452e-05	4.00689e-05	0.0017915	0.000457914	0.00152401	0.00020139	4.54401e-05	0.000104882
Fungi;Ascomycota;Eurotiomycetes;unclassified_Eurotiomycetes;unclassified_Eurotiomycetes;unclassified_Eurotiomycetes	0	0	0	0	7.45442e-05	0	0	0	0
Fungi;Ascomycota;Geoglossomycetes;Geoglossales;Geoglossaceae;Geoglossum	0.00169896	0.00108929	0.000841447	2.45411e-05	1.06492e-05	0	0	4.54401e-05	0
Fungi;Ascomycota;Geoglossomycetes;Geoglossales;Geoglossaceae;unclassified_Geoglossaceae	0.000265463	9.33678e-05	8.01378e-05	0	1.06492e-05	0	0	0	0
Fungi;Ascomycota;Lecanoromycetes;;Other;Other	0.000371649	9.33678e-05	0.000320551	0	1.06492e-05	0	0	0	0
Fungi;Ascomycota;Lecanoromycetes;Lecanorales;Lecanoraceae;	0	6.22452e-05	0	0	0	0	0	0	0
Fungi;Ascomycota;Lecanoromycetes;Lecanorales;Ramalinaceae;unclassified_Ramalinaceae	0	0	0	2.45411e-05	0	2.77093e-05	0	0	0
Fungi;Ascomycota;Lecanoromycetes;Ostropales;;Other	0	3.11226e-05	4.00689e-05	0.000736232	0.000425967	0.000166256	0	0	0
Fungi;Ascomycota;Lecanoromycetes;Ostropales;Stictidaceae;Carestiella	5.30926e-05	6.22452e-05	0.000200345	0	0	2.77093e-05	3.35649e-05	0	0.000104882
Fungi;Ascomycota;Lecanoromycetes;Peltigerales;Pannariaceae;Degelia	0	3.11226e-05	0	2.45411e-05	2.12983e-05	0.000110837	0	0	0
Fungi;Ascomycota;Lecanoromycetes;Pertusariales;Megasporaceae;unclassified_Megasporaceae	0.000212371	9.33678e-05	8.01378e-05	9.81643e-05	0.00012779	0.000360221	0.000234955	9.08802e-05	5.24411e-05
Fungi;Ascomycota;Leotiomycetes;;Other;Other	0.00419432	0.00292552	0.00312538	0.0646167	0.0169002	0.0926044	0.00221529	0.0024992	0.00230741
Fungi;Ascomycota;Leotiomycetes;Helotiales;;Other	0.0208654	0.0107373	0.0181112	0.0198292	0.00636821	0.031838	0.0491391	0.0548007	0.0478788
Fungi;Ascomycota;Leotiomycetes;Helotiales;Dermateaceae;	0.000371649	3.11226e-05	0.000280482	0	0	0	0	4.54401e-05	0
Fungi;Ascomycota;Leotiomycetes;Helotiales;Dermateaceae;Cryptosporiopsis	0.000371649	0.00012449	0.000440758	0	0	2.77093e-05	0	0	5.24411e-05
Fungi;Ascomycota;Leotiomycetes;Helotiales;Dermateaceae;Mollisia	0.00345102	0.0031745	0.00248427	0.0026259	0.000394019	0.00241071	3.35649e-05	9.08802e-05	0.000157323
Fungi;Ascomycota;Leotiomycetes;Helotiales;Dermateaceae;Pezicula	0.000371649	0.0026143	0.000801378	4.90822e-05	1.06492e-05	2.77093e-05	0.000167825	0	0.000157323
Fungi;Ascomycota;Leotiomycetes;Helotiales;Dermateaceae;unclassified_Dermateaceae	0	0	0	0	0	0	3.35649e-05	4.54401e-05	5.24411e-05
Fungi;Ascomycota;Leotiomycetes;Helotiales;Helotiaceae;Articulospora	0.00100876	0.000902555	0.000801378	0.00238048	0.00116076	0.00243842	0.0127882	0.00822466	0.0101736
Fungi;Ascomycota;Leotiomycetes;Helotiales;Helotiaceae;Claussenomyces	0	0	0	0.000122705	3.19475e-05	0.000221674	0	0	0
Fungi;Ascomycota;Leotiomycetes;Helotiales;Helotiaceae;Dimorphospora	0	0	0	0	1.06492e-05	0	0.000100695	4.54401e-05	5.24411e-05
Fungi;Ascomycota;Leotiomycetes;Helotiales;Helotiaceae;Hymenoscyphus	0.000424741	0.000591329	0.000240414	0	0	0	0	4.54401e-05	0
Fungi;Ascomycota;Leotiomycetes;Helotiales;Helotiales_family_Incertae_sedis;	0.00419432	0.0038592	0.00332572	0.00304309	0.000660249	0.00321428	0.00453127	0.00399873	0.00524411
Fungi;Ascomycota;Leotiomycetes;Helotiales;Helotiales_family_Incertae_sedis;Bisporella	0.00079639	0.000373471	0.00036062	0.00910474	0.00210854	0.0092549	0.000872688	0.000817922	0.000734176
Fungi;Ascomycota;Leotiomycetes;Helotiales;Helotiales_family_Incertae_sedis;Cadophora	0.000690204	0.000217858	0.000400689	0	1.06492e-05	0	0	0	0
Fungi;Ascomycota;Leotiomycetes;Helotiales;Helotiales_family_Incertae_sedis;Cystodendron	0.000424741	0.000591329	0.000400689	0.000858938	0.000489862	0.00177339	0.00281945	0.00322625	0.00435261
Fungi;Ascomycota;Leotiomycetes;Helotiales;Helotiales_family_Incertae_sedis;Hyphodiscus	0.000159278	9.33678e-05	8.01378e-05	0	0	0	0	0	0
Fungi;Ascomycota;Leotiomycetes;Helotiales;Helotiales_family_Incertae_sedis;Leptodontidium	0	0	0	7.36232e-05	0	0.000193965	0	0	0
Fungi;Ascomycota;Leotiomycetes;Helotiales;Helotiales_family_Incertae_sedis;Naevala	0.00132732	0.000684697	0.000560965	0.000466281	0.000149088	0.00077586	0	0	5.24411e-05
Fungi;Ascomycota;Leotiomycetes;Helotiales;Helotiales_family_Incertae_sedis;Scleropezicula	0	0	0	2.45411e-05	0	2.77093e-05	0	0	0
Fungi;Ascomycota;Leotiomycetes;Helotiales;Helotiales_family_Incertae_sedis;Spirosphaera	5.30926e-05	0	0	2.45411e-05	4.25967e-05	0.000443348	0	0	0
Fungi;Ascomycota;Leotiomycetes;Helotiales;Helotiales_family_Incertae_sedis;Tetracladium	0.0402442	0.0252404	0.0268462	0.0456955	0.0228105	0.0594364	0.0854563	0.103331	0.09581
Fungi;Ascomycota;Leotiomycetes;Helotiales;Helotiales_family_Incertae_sedis;Xenopolyscytalum	0	0	0	0.000490822	0.000106492	0.000360221	3.35649e-05	0	0
Fungi;Ascomycota;Leotiomycetes;Helotiales;Hyaloscyphaceae;	0.00207061	0.00102705	0.00208358	0.000736232	0.000234282	0.00077586	0	0	0
Fungi;Ascomycota;Leotiomycetes;Helotiales;Hyaloscyphaceae;Cistella	5.30926e-05	0	0	0.000294493	7.45442e-05	0.000720441	0	0	0
Fungi;Ascomycota;Leotiomycetes;Helotiales;Hyaloscyphaceae;Lachnum	0	0	0	4.90822e-05	1.06492e-05	0.000110837	0	0	5.24411e-05
Fungi;Ascomycota;Leotiomycetes;Helotiales;Hyaloscyphaceae;Mycoarthris	0.000371649	0.000373471	0.000520896	0.000809856	0.000479213	0.00144088	0.000335649	0.000590721	0.000734176
Fungi;Ascomycota;Leotiomycetes;Helotiales;Rutstroemiaceae;Rutstroemia	5.30926e-05	3.11226e-05	0	2.45411e-05	0	0	0.00302084	9.08802e-05	5.24411e-05
Fungi;Ascomycota;Leotiomycetes;Helotiales;Rutstroemiaceae;unclassified_Rutstroemiaceae	0	0	0	9.81643e-05	2.12983e-05	0	0.00302084	0.000272641	0.000996382
Fungi;Ascomycota;Leotiomycetes;Helotiales;Sclerotiniaceae;Botrytis	0.00127422	0.00155613	0.000560965	0.00414744	0.00215113	0.0106958	0.000335649	0.000272641	0.000262206
Fungi;Ascomycota;Leotiomycetes;Helotiales;Sclerotiniaceae;Zoellneria	5.30926e-05	6.22452e-05	4.00689e-05	0	0	0	0	0	0
Fungi;Ascomycota;Leotiomycetes;Helotiales;Vibrisseaceae;Myxocephala	0.0021768	0.000622452	0.000761309	4.90822e-05	2.12983e-05	0	0	0	0
Fungi;Ascomycota;Leotiomycetes;Helotiales;Vibrisseaceae;Phialocephala	0	0	0	0.000196329	4.25967e-05	5.54185e-05	0	0	0
Fungi;Ascomycota;Leotiomycetes;Helotiales;unclassified_Helotiales;unclassified_Helotiales	0	0	0	0	7.45442e-05	0	0	0	0
Fungi;Ascomycota;Leotiomycetes;Leotiales;Leotiaceae;Alatospora	0.000318556	0.000186736	0.000200345	0.00279768	0.000926478	0.00374075	0.000100695	4.54401e-05	0.000209765
Fungi;Ascomycota;Leotiomycetes;Leotiales;Leotiaceae;Pezoloma	0	0	0	0.000515363	0.000181036	0.00102524	6.71299e-05	0	0
Fungi;Ascomycota;Leotiomycetes;Leotiomycetes_order_Incertae_sedis;;Other	0.000584019	0.000373471	0.000921585	0.0023314	0.00077739	0.00304802	0.000335649	0.000318081	0.000314647
Fungi;Ascomycota;Leotiomycetes;Leotiomycetes_order_Incertae_sedis;Leotiomycetes_family_Incertae_sedis;Geniculospora	0.00106185	0.000155613	0.000601034	0.00338667	0.000819986	0.00216132	0.00020139	0.00018176	0.000419529
Fungi;Ascomycota;Leotiomycetes;Leotiomycetes_order_Incertae_sedis;Leotiomycetes_family_Incertae_sedis;Leohumicola	0.00207061	0.00136939	0.00112193	0.0019142	0.00646405	0.00196736	0.00147686	0.00149952	0.00162568
Fungi;Ascomycota;Leotiomycetes;Leotiomycetes_order_Incertae_sedis;Leotiomycetes_family_Incertae_sedis;Meliniomyces	0.000690204	0.000653574	0.000240414	4.90822e-05	0	0	0	0	0
Fungi;Ascomycota;Leotiomycetes;Leotiomycetes_order_Incertae_sedis;Myxotrichaceae;Oidiodendron	0.000212371	0.000217858	0.000160276	0.000343575	0.000436616	0.00077586	0.000335649	0.000408961	0.000157323
Fungi;Ascomycota;Leotiomycetes;Leotiomycetes_order_Incertae_sedis;Myxotrichaceae;Pseudogymnoascus	0.0156623	0.00905667	0.00973675	0.011976	0.027592	0.0124138	0.00714933	0.00754305	0.00802349
Fungi;Ascomycota;Leotiomycetes;Thelebolales;;Other	0.00212371	0.0012449	0.00136234	0.0513645	0.0163891	0.0689961	0.00151042	0.00231744	0.00152079
Fungi;Ascomycota;Leotiomycetes;unclassified_Leotiomycetes;unclassified_Leotiomycetes;unclassified_Leotiomycetes	0.00233608	0.00115154	0.000721241	0.00176696	0.000628301	0.00171798	0	0	0
Fungi;Ascomycota;Orbiliomycetes;;Other;Other	0.000477834	0.000342349	0.000641103	2.45411e-05	0	0	0	0	0
Fungi;Ascomycota;Orbiliomycetes;Orbiliales;Orbiliaceae;	0.000902575	0.00105817	0.000921585	0.000883479	0.00433421	0.000858988	0.000469909	0.000499841	0.000891499
Fungi;Ascomycota;Orbiliomycetes;Orbiliales;Orbiliaceae;Brachyphoris	0.00148659	0.000529084	0.000480827	0	0	0	0	0	0
Fungi;Ascomycota;Orbiliomycetes;Orbiliales;Orbiliaceae;Dactylella	5.30926e-05	3.11226e-05	0.000120207	0	0	0	0	0	5.24411e-05
Fungi;Ascomycota;Orbiliomycetes;Orbiliales;Orbiliaceae;Gamsylella	0	0	0	4.90822e-05	2.12983e-05	0	0	0	0
Fungi;Ascomycota;Orbiliomycetes;Orbiliales;Orbiliaceae;unclassified_Orbiliaceae	0	0	0	7.36232e-05	2.12983e-05	0.000110837	0	0	0
Fungi;Ascomycota;Orbiliomycetes;Orbiliales;unclassified_Orbiliales;unclassified_Orbiliales	0.000690204	0.000280103	0.000520896	2.45411e-05	1.06492e-05	0.000249383	3.35649e-05	0	0
Fungi;Ascomycota;Orbiliomycetes;unclassified_Orbiliomycetes;unclassified_Orbiliomycetes;unclassified_Orbiliomycetes	0.00196443	0.00118266	0.000520896	0.00714145	0.00338644	0.0115271	0.000100695	0.0002272	0.000104882
Fungi;Ascomycota;Pezizomycetes;Pezizales;;Other	0.000265463	0.000217858	0.000240414	0.000147246	0.000106492	0.000110837	0.000436344	0.00013632	0.000157323
Fungi;Ascomycota;Pezizomycetes;Pezizales;Ascobolaceae;	0	0	0	0	0	2.77093e-05	3.35649e-05	0	0
Fungi;Ascomycota;Pezizomycetes;Pezizales;Ascobolaceae;Ascobolus	0.00849482	0.00734493	0.00913571	0.0133749	0.00540978	0.00653939	0.0113114	0.00568001	0.0100163
Fungi;Ascomycota;Pezizomycetes;Pezizales;Ascobolaceae;unclassified_Ascobolaceae	0	0	0	0.000196329	0	0	0	0	0
Fungi;Ascomycota;Pezizomycetes;Pezizales;Pezizaceae;	5.30926e-05	3.11226e-05	4.00689e-05	2.45411e-05	0.00113946	8.31278e-05	0.000167825	0.000363521	0.000524411
Fungi;Ascomycota;Pezizomycetes;Pezizales;Pezizaceae;Hydnobolites	0.000106185	9.33678e-05	0.000120207	4.90822e-05	0.000106492	2.77093e-05	0	9.08802e-05	0
Fungi;Ascomycota;Pezizomycetes;Pezizales;Pezizaceae;Peziza	0.000584019	0.000497961	0.000280482	0.000809856	0.0025984	0.000858988	0.000302084	0.000318081	0.000104882
Fungi;Ascomycota;Pezizomycetes;Pezizales;Pezizales_family_Incertae_sedis;Cephaliophora	0.000530926	0.000311226	0.000160276	0.000392657	0.000159738	0.000249383	0.000469909	0.000408961	0.000314647
Fungi;Ascomycota;Pezizomycetes;Pezizales;Pezizales_family_Incertae_sedis;Pulvinula	0	3.11226e-05	0	0	0	0	0.000503474	0.000727041	0.000419529
Fungi;Ascomycota;Pezizomycetes;Pezizales;Pyronemataceae;	0.0115211	0.00252093	0.00849461	0.000392657	0.000404669	0.000443348	0.000436344	9.08802e-05	0.000157323
Fungi;Ascomycota;Pezizomycetes;Pezizales;Pyronemataceae;Cheilymenia	0.000159278	0.000311226	0.000120207	0.000147246	8.51934e-05	8.31278e-05	3.35649e-05	0.00018176	0.000104882
Fungi;Ascomycota;Pezizomycetes;Pezizales;Pyronemataceae;Micronematobotrys	5.30926e-05	6.22452e-05	0	0	1.06492e-05	0	0	0	0
Fungi;Ascomycota;Pezizomycetes;Pezizales;Pyronemataceae;Pseudaleuria	0	0	0	4.90822e-05	4.25967e-05	0.000249383	0	0	0
Fungi;Ascomycota;Pezizomycetes;Pezizales;Pyronemataceae;Scutellinia	0.000371649	0.000155613	0.000200345	0.00532541	0.00225762	0.00822965	0.000469909	0.000272641	0.000419529
Fungi;Ascomycota;Pezizomycetes;Pezizales;Pyronemataceae;Tricharina	0.00122113	0.00115154	0.00124214	0.00100618	0.000660249	0.000969825	0.129594	0.130095	0.139389
Fungi;Ascomycota;Pezizomycetes;Pezizales;Pyronemataceae;unclassified_Pyronemataceae	0.00658349	0.00451278	0.00460793	0.00434377	0.0557697	0.00379617	0.00560534	0.00790658	0.00393309
Fungi;Ascomycota;Pezizomycetes;Pezizales;Sarcoscyphaceae;Pithya	5.30926e-05	0	0	0	0	0	3.35649e-05	4.54401e-05	0
Fungi;Ascomycota;Saccharomycetes;Saccharomycetales;Dipodascaceae;Basidioascus	0.000477834	0.000155613	0.000280482	0.000662609	0.000149088	0.000138546	0	0	0.000104882
Fungi;Ascomycota;Saccharomycetes;Saccharomycetales;Metschnikowiaceae;Metschnikowia	0.000371649	6.22452e-05	4.00689e-05	0	0	0	0	0	0
Fungi;Ascomycota;Saccharomycetes;Saccharomycetales;Saccharomycetales_family_Incertae_sedis;unclassified_Saccharomycetales	0.000212371	9.33678e-05	0.000120207	0.000319034	8.51934e-05	0.000360221	0.000100695	0	0
Fungi;Ascomycota;Sordariomycetes;;Other;Other	0.00881338	0.00501074	0.00649116	0.00711691	0.0431398	0.00543102	0.00342362	0.00404417	0.00414285
Fungi;Ascomycota;Sordariomycetes;Chaetosphaeriales;Chaetosphaeriaceae;	0.00159278	0.00071582	0.00100172	2.45411e-05	0	2.77093e-05	0	0	5.24411e-05
Fungi;Ascomycota;Sordariomycetes;Chaetosphaeriales;Chaetosphaeriaceae;Chaetosphaeria	0.000106185	6.22452e-05	0	0	0	0	0	0	0
Fungi;Ascomycota;Sordariomycetes;Chaetosphaeriales;Chaetosphaeriaceae;Chloridium	0.00127422	0.000404594	0.000881516	0	3.19475e-05	0	3.35649e-05	0	0
Fungi;Ascomycota;Sordariomycetes;Chaetosphaeriales;Chaetosphaeriaceae;unclassified_Chaetosphaeriaceae	0.000318556	3.11226e-05	4.00689e-05	0	0	0	0	0	0
Fungi;Ascomycota;Sordariomycetes;Coniochaetales;Coniochaetaceae;	0.000159278	0	0	9.81643e-05	4.25967e-05	0.000304802	0	0	0
Fungi;Ascomycota;Sordariomycetes;Coniochaetales;Coniochaetaceae;Coniochaeta	0	0	4.00689e-05	7.36232e-05	7.45442e-05	5.54185e-05	3.35649e-05	9.08802e-05	0
Fungi;Ascomycota;Sordariomycetes;Coniochaetales;Coniochaetaceae;Lecythophora	0.00159278	0.00084031	0.000681172	0.00436831	0.00145894	0.00595749	0.00231598	0.00259008	0.00209765
Fungi;Ascomycota;Sordariomycetes;Coniochaetales;Coniochaetaceae;unclassified_Coniochaetaceae	0.000106185	3.11226e-05	4.00689e-05	0.000760774	0.000276879	0.000942115	0	9.08802e-05	0
Fungi;Ascomycota;Sordariomycetes;Coniochaetales;unclassified_Coniochaetales;unclassified_Coniochaetales	0.00122113	0.000373471	0.00036062	0.00321488	0.000788039	0.00304802	0.000537039	0.000363521	0.000209765
Fungi;Ascomycota;Sordariomycetes;Diaporthales;Gnomoniaceae;Gnomonia	0.000106185	0	0	0	0	0	0	0	0
Fungi;Ascomycota;Sordariomycetes;Glomerellales;Annulatascaceae;Aquaticola	0.00196443	0.000248981	0.000560965	2.45411e-05	0	0	3.35649e-05	0	5.24411e-05
Fungi;Ascomycota;Sordariomycetes;Glomerellales;Glomerellaceae;Colletotrichum	0.000159278	6.22452e-05	4.00689e-05	2.45411e-05	0	2.77093e-05	3.35649e-05	0	0
Fungi;Ascomycota;Sordariomycetes;Hypocreales;;Other	0.000318556	6.22452e-05	0.000240414	9.81643e-05	0.000266229	0.000332511	3.35649e-05	0.0002272	0.000104882
Fungi;Ascomycota;Sordariomycetes;Hypocreales;Bionectriaceae;	0.000159278	6.22452e-05	0.000120207	0.000122705	0.000830636	8.31278e-05	0.000100695	0.00018176	0
Fungi;Ascomycota;Sordariomycetes;Hypocreales;Bionectriaceae;Clonostachys	0.000637112	0.000560207	0.00100172	0.000662609	0.00537783	0.000443348	0.000436344	0.000727041	0.00047197
Fungi;Ascomycota;Sordariomycetes;Hypocreales;Clavicipitaceae;	0.000849482	6.22452e-05	0.000160276	0	1.06492e-05	2.77093e-05	0	0	0
Fungi;Ascomycota;Sordariomycetes;Hypocreales;Clavicipitaceae;Metacordyceps	0	0	0	2.45411e-05	0	0	0	0	5.24411e-05
Fungi;Ascomycota;Sordariomycetes;Hypocreales;Clavicipitaceae;Metarhizium	0	9.33678e-05	0.000280482	9.81643e-05	0.000351423	5.54185e-05	0.00013426	0.00018176	0.000104882
Fungi;Ascomycota;Sordariomycetes;Hypocreales;Clavicipitaceae;Pochonia	0.000106185	0	4.00689e-05	0	1.06492e-05	0	0	0	0
Fungi;Ascomycota;Sordariomycetes;Hypocreales;Clavicipitaceae;unclassified_Clavicipitaceae	0	0	0	4.90822e-05	0	2.77093e-05	0	0	0
Fungi;Ascomycota;Sordariomycetes;Hypocreales;Cordycipitaceae;Cordyceps	0.00079639	0.000280103	0.000480827	0	1.06492e-05	2.77093e-05	0	0	5.24411e-05
Fungi;Ascomycota;Sordariomycetes;Hypocreales;Cordycipitaceae;Lecanicillium	0.00700823	0.00463727	0.00548944	0.00466281	0.00334384	0.00451661	0.0057396	0.00599809	0.00676491
Fungi;Ascomycota;Sordariomycetes;Hypocreales;Cordycipitaceae;unclassified_Cordycipitaceae	0	0	4.00689e-05	2.45411e-05	1.06492e-05	2.77093e-05	0	0	0
Fungi;Ascomycota;Sordariomycetes;Hypocreales;Hypocreaceae;	0.000106185	0	8.01378e-05	2.45411e-05	2.12983e-05	2.77093e-05	3.35649e-05	0	5.24411e-05
Fungi;Ascomycota;Sordariomycetes;Hypocreales;Hypocreaceae;Hypocrea	0.00244226	0.0009648	0.00140241	0.000564445	0.00128855	0.000443348	0.000402779	0.000636161	0.000419529
Fungi;Ascomycota;Sordariomycetes;Hypocreales;Hypocreaceae;Sphaerostilbella	0.00159278	0.000342349	0.000400689	2.45411e-05	1.06492e-05	0	0	0	0
Fungi;Ascomycota;Sordariomycetes;Hypocreales;Hypocreaceae;Trichoderma	0.000743297	0.00084031	0.000320551	0.000711691	0.0019488	0.000526476	0.000872688	0.00131776	0.000786617
Fungi;Ascomycota;Sordariomycetes;Hypocreales;Hypocreales_family_Incertae_sedis;	0	3.11226e-05	4.00689e-05	4.90822e-05	3.19475e-05	0.000110837	0.00020139	4.54401e-05	0.000104882
Fungi;Ascomycota;Sordariomycetes;Hypocreales;Hypocreales_family_Incertae_sedis;Acremonium	0.000955668	0.00108929	0.00136234	0.000957102	0.00170387	0.000720441	0.00265163	0.00377153	0.00372332
Fungi;Ascomycota;Sordariomycetes;Hypocreales;Hypocreales_family_Incertae_sedis;Ilyonectria	0.00573401	0.00441941	0.00492848	0.0100128	0.0122998	0.00745379	0.00970027	0.0117235	0.0107504
Fungi;Ascomycota;Sordariomycetes;Hypocreales;Hypocreales_family_Incertae_sedis;Myrothecium	0.00079639	0.000404594	0.000240414	0.000147246	0.000223633	0.000221674	0.000771993	0.000636161	0.000629294
Fungi;Ascomycota;Sordariomycetes;Hypocreales;Hypocreales_family_Incertae_sedis;Stachybotrys	0.000318556	0.000373471	0.000681172	0.000319034	0.000564406	0.000443348	0.000436344	0.000636161	0.000419529
Fungi;Ascomycota;Sordariomycetes;Hypocreales;Hypocreales_family_Incertae_sedis;Stilbella	5.30926e-05	6.22452e-05	4.00689e-05	0	4.25967e-05	2.77093e-05	0	0	0
Fungi;Ascomycota;Sordariomycetes;Hypocreales;Nectriaceae;	0.000371649	0.000435716	0.000160276	0.000417198	0.000873232	0.000471058	0.000234955	0.000863362	0.000524411
Fungi;Ascomycota;Sordariomycetes;Hypocreales;Nectriaceae;Cosmospora	0.000159278	0.000311226	0.000160276	4.90822e-05	1.06492e-05	8.31278e-05	3.35649e-05	0	0
Fungi;Ascomycota;Sordariomycetes;Hypocreales;Nectriaceae;Cylindrocarpon	5.30926e-05	3.11226e-05	0	0	0	0	0	0	0
Fungi;Ascomycota;Sordariomycetes;Hypocreales;Nectriaceae;Fusarium	0.0192726	0.0192026	0.0141443	0.00515363	0.00404669	0.0029926	0.00815628	0.0232199	0.00823326
Fungi;Ascomycota;Sordariomycetes;Hypocreales;Nectriaceae;Fusicolla	0.00079639	0.000311226	0.000440758	0.0023314	0.000564406	0.00191194	0.000604169	0.00127232	0.00110126
Fungi;Ascomycota;Sordariomycetes;Hypocreales;Nectriaceae;Gibberella	0.00414123	0.0042638	0.00352606	0.00348483	0.00553757	0.00271551	0.00402779	0.00518017	0.00398553
Fungi;Ascomycota;Sordariomycetes;Hypocreales;Nectriaceae;Haematonectria	0.00483143	0.00423267	0.00556958	0.00508	0.0206381	0.00360221	0.00429631	0.00440769	0.00450994
Fungi;Ascomycota;Sordariomycetes;Hypocreales;Nectriaceae;Nectria	0.00169896	0.000995923	0.00100172	0.00296947	0.00112881	0.00249383	0.000704864	0.00127232	0.000524411
Fungi;Ascomycota;Sordariomycetes;Hypocreales;Nectriaceae;Neonectria	0.010884	0.0064735	0.00725247	0.00478551	0.00333319	0.00313115	0.00500117	0.00658881	0.00576852
Fungi;Ascomycota;Sordariomycetes;Hypocreales;Nectriaceae;Volutella	5.30926e-05	0	0	0	1.06492e-05	5.54185e-05	6.71299e-05	0	0
Fungi;Ascomycota;Sordariomycetes;Hypocreales;Ophiocordycipitaceae;Chaunopycnis	0	0	0	0	7.45442e-05	0	0	0	0
Fungi;Ascomycota;Sordariomycetes;Hypocreales;Ophiocordycipitaceae;Elaphocordyceps	0.000637112	3.11226e-05	0.000160276	0.000466281	0.000212983	0.00113608	3.35649e-05	0	0
Fungi;Ascomycota;Sordariomycetes;Hypocreales;Ophiocordycipitaceae;Haptocillium	5.30926e-05	0	0	0.000245411	9.58426e-05	0.000277093	3.35649e-05	0	5.24411e-05
Fungi;Ascomycota;Sordariomycetes;Hypocreales;Ophiocordycipitaceae;Tolypocladium	0.000106185	6.22452e-05	0	9.81643e-05	1.06492e-05	5.54185e-05	0	0	5.24411e-05
Fungi;Ascomycota;Sordariomycetes;Hypocreales;unclassified_Hypocreales;unclassified_Hypocreales	0.00132732	0.00202297	0.00168289	0.00142338	0.000862583	0.000969825	0.00120834	0.00209024	0.00152079
Fungi;Ascomycota;Sordariomycetes;Magnaporthales;Magnaporthaceae;Mycoleptodiscus	0.00164587	0.00071582	0.000601034	0.00139884	0.000585705	0.00354679	3.35649e-05	0	0.000157323
Fungi;Ascomycota;Sordariomycetes;Magnaporthales;Magnaporthaceae;Pseudophialophora	0.000265463	0.00012449	0.000160276	0.00157063	0.000351423	0.0011915	0	0	5.24411e-05
Fungi;Ascomycota;Sordariomycetes;Magnaporthales;Magnaporthaceae;Slopeiomyces	0	0	0	0	0	0	0.000100695	0	5.24411e-05
Fungi;Ascomycota;Sordariomycetes;Microascales;;Other	0	3.11226e-05	4.00689e-05	2.45411e-05	0.000340774	5.54185e-05	0	4.54401e-05	5.24411e-05
Fungi;Ascomycota;Sordariomycetes;Microascales;Halosphaeriaceae;Clavatospora	0.000159278	3.11226e-05	0	7.36232e-05	4.25967e-05	8.31278e-05	0.00020139	4.54401e-05	0.000209765
Fungi;Ascomycota;Sordariomycetes;Microascales;Halosphaeriaceae;unclassified_Halosphaeriaceae	0.000265463	6.22452e-05	4.00689e-05	0.000196329	6.3895e-05	0.000332511	0.000537039	0.0002272	0.000104882
Fungi;Ascomycota;Sordariomycetes;Microascales;Microascaceae;Microascus	0	0	4.00689e-05	4.90822e-05	3.19475e-05	2.77093e-05	0	0.00018176	5.24411e-05
Fungi;Ascomycota;Sordariomycetes;Microascales;Microascaceae;Scedosporium	0	0	0	2.45411e-05	0.000106492	0	0	0	5.24411e-05
Fungi;Ascomycota;Sordariomycetes;Microascales;Microascaceae;Wardomyces	0.000743297	0.00105817	0.000721241	0.00103073	0.00115011	0.000581895	0.000402779	0.000681601	0.000419529
Fungi;Ascomycota;Sordariomycetes;Microascales;Microascaceae;unclassified_Microascaceae	0.00233608	0.00283216	0.002324	0.00206145	0.00880687	0.00169027	0.00281945	0.00199936	0.00194032
Fungi;Ascomycota;Sordariomycetes;Microascales;unclassified_Microascales;unclassified_Microascales	0.00870719	0.00784289	0.0102977	0.00775498	0.00947776	0.00709357	0.0084248	0.0108147	0.00865279
Fungi;Ascomycota;Sordariomycetes;Sordariales;;Other	0.00180515	0.0016495	0.00128221	0.00873663	0.00313086	0.00786943	0.00140973	0.0015904	0.00162568
Fungi;Ascomycota;Sordariomycetes;Sordariales;Cephalothecaceae;	0	0	0	2.45411e-05	0	0	0	0	5.24411e-05
Fungi;Ascomycota;Sordariomycetes;Sordariales;Cephalothecaceae;Cephalotheca	0.000212371	6.22452e-05	0.000120207	0	0	0	0	0	0
Fungi;Ascomycota;Sordariomycetes;Sordariales;Cephalothecaceae;Phialemonium	0.00111495	0.00149388	0.00104179	0.00105527	0.00090518	0.000720441	0.000939818	0.001136	0.00183544
Fungi;Ascomycota;Sordariomycetes;Sordariales;Chaetomiaceae;	0.0112556	0.00834085	0.00945626	0.00984097	0.00883881	0.00828507	0.00996878	0.00999682	0.00938696
Fungi;Ascomycota;Sordariomycetes;Sordariales;Chaetomiaceae;Chaetomium	0.00552164	0.00488625	0.00516889	0.00566899	0.00657054	0.00523705	0.00741785	0.00677057	0.00676491
Fungi;Ascomycota;Sordariomycetes;Sordariales;Chaetomiaceae;Humicola	0.0117335	0.00199185	0.00316544	0.00193875	0.00502641	0.0020782	0.00130903	0.00118144	0.00146835
Fungi;Ascomycota;Sordariomycetes;Sordariales;Chaetomiaceae;unclassified_Chaetomiaceae	0.00148659	0.00112041	0.00144248	0.0013743	0.0102445	0.0011915	0.00120834	0.00172672	0.00162568
Fungi;Ascomycota;Sordariomycetes;Sordariales;Lasiosphaeriaceae;	0.000530926	0.000560207	0.000841447	0.000613527	0.00472823	0.000581895	0.00308797	0.00318081	0.00246473
Fungi;Ascomycota;Sordariomycetes;Sordariales;Lasiosphaeriaceae;Apodus	0.000477834	0.000466839	0.000240414	0.00240503	0.000404669	0.00152401	0.000167825	0.00013632	0.000209765
Fungi;Ascomycota;Sordariomycetes;Sordariales;Lasiosphaeriaceae;Cercophora	0	0	0	0.000319034	0.000138439	0.000498767	3.35649e-05	0.000318081	5.24411e-05
Fungi;Ascomycota;Sordariomycetes;Sordariales;Lasiosphaeriaceae;Lasiosphaeria	0.000424741	0.000248981	4.00689e-05	0	0	0	0	0	0
Fungi;Ascomycota;Sordariomycetes;Sordariales;Lasiosphaeriaceae;Podospora	0	3.11226e-05	0	0.000417198	0.000181036	0.00074815	0	9.08802e-05	0
Fungi;Ascomycota;Sordariomycetes;Sordariales;Lasiosphaeriaceae;Schizothecium	0.000637112	0.000466839	0.000480827	0.000932561	0.000330124	0.000692732	0.000436344	0.000545281	0.000629294
Fungi;Ascomycota;Sordariomycetes;Sordariales;Lasiosphaeriaceae;Triangularia	0	0	0	0	0	0	3.35649e-05	4.54401e-05	0
Fungi;Ascomycota;Sordariomycetes;Sordariales;Lasiosphaeriaceae;Zopfiella	0.000159278	9.33678e-05	4.00689e-05	9.81643e-05	0.000159738	5.54185e-05	6.71299e-05	9.08802e-05	0.000157323
Fungi;Ascomycota;Sordariomycetes;Sordariales;Lasiosphaeriaceae;unclassified_Lasiosphaeriaceae	0	0	0	9.81643e-05	3.19475e-05	0.000138546	0	0	0
Fungi;Ascomycota;Sordariomycetes;Sordariales;Sordariaceae;Sordaria	0	0	0	0.000122705	0	5.54185e-05	0.00013426	0.000272641	5.24411e-05
Fungi;Ascomycota;Sordariomycetes;Sordariales;Sordariales_family_Incertae_sedis;Madurella	0.000159278	6.22452e-05	0.000200345	0.000147246	0.00248126	0.000193965	0.000234955	4.54401e-05	5.24411e-05
Fungi;Ascomycota;Sordariomycetes;Sordariales;Sordariales_family_Incertae_sedis;Ramophialophora	0.000318556	9.33678e-05	0.000320551	0.0110189	0.00429162	0.0106681	0.000302084	0.000318081	0.000157323
Fungi;Ascomycota;Sordariomycetes;Sordariales;unclassified_Sordariales;unclassified_Sordariales	0	0	0	0	1.06492e-05	0	0	4.54401e-05	0
Fungi;Ascomycota;Sordariomycetes;Sordariomycetes_order_Incertae_sedis;Sordariomycetes_family_Incertae_sedis;Eucasphaeria	0.000265463	0.000155613	0.000200345	0.000122705	9.58426e-05	0.000138546	0.00020139	0.000363521	0.000367088
Fungi;Ascomycota;Sordariomycetes;Sordariomycetes_order_Incertae_sedis;Sordariomycetes_family_Incertae_sedis;Myrmecridium	0.000212371	9.33678e-05	0	7.36232e-05	3.19475e-05	0.000138546	0.000167825	0.00018176	5.24411e-05
Fungi;Ascomycota;Sordariomycetes;Sordariomycetes_order_Incertae_sedis;Sordariomycetes_family_Incertae_sedis;Pleurotheciella	0	0	0	0.000196329	8.51934e-05	2.77093e-05	0	0	0
Fungi;Ascomycota;Sordariomycetes;Xylariales;;Other	0.000159278	9.33678e-05	4.00689e-05	0.000711691	0.000362072	0.000360221	0.0050683	0.00458945	0.00519167
Fungi;Ascomycota;Sordariomycetes;Xylariales;Amphisphaeriaceae;	0	3.11226e-05	4.00689e-05	4.90822e-05	0.000670898	0	0	0	0
Fungi;Ascomycota;Sordariomycetes;Xylariales;Amphisphaeriaceae;Adisciso	0	0	8.01378e-05	0	0.000212983	2.77093e-05	0	0	0
Fungi;Ascomycota;Sordariomycetes;Xylariales;Amphisphaeriaceae;Neopestalotiopsis	0.000106185	6.22452e-05	0	0	0	0	0	0	0
Fungi;Ascomycota;Sordariomycetes;Xylariales;Amphisphaeriaceae;unclassified_Amphisphaeriaceae	0.000637112	0.000342349	0.000560965	0.000441739	9.58426e-05	0.000332511	0	0.00013632	0.000104882
Fungi;Ascomycota;Sordariomycetes;Xylariales;Xylariales_family_Incertae_sedis;Microdochium	0.000424741	0.000155613	0.000160276	0.000417198	0.00121401	0.000803569	6.71299e-05	0.00013632	0.000209765
Fungi;Ascomycota;Sordariomycetes;Xylariales;Xylariales_family_Incertae_sedis;Monographella	0.000212371	9.33678e-05	8.01378e-05	0.000147246	0.000212983	0.000304802	0.000704864	0.000454401	0.000367088
Fungi;Ascomycota;Sordariomycetes;Xylariales;unclassified_Xylariales;unclassified_Xylariales	0.00106185	0.000995923	0.000921585	0.000736232	0.00395084	0.000803569	0.00120834	0.00127232	0.000996382
Fungi;Ascomycota;Sordariomycetes;unclassified_Sordariomycetes;unclassified_Sordariomycetes;unclassified_Sordariomycetes	5.30926e-05	0	0	0	3.19475e-05	5.54185e-05	0	9.08802e-05	5.24411e-05
Fungi;Ascomycota;Taphrinomycetes;Taphrinales;Protomycetaceae;Protomyces	5.30926e-05	9.33678e-05	0.000200345	0.000809856	0.000362072	0.000498767	0.00130903	0.000499841	0.000629294
Fungi;Basidiomycota;;Other;Other;Other	0.0159809	0.220255	0.289979	0.011338	0.0105853	0.00770318	0.0854563	0.0188576	0.068593
Fungi;Basidiomycota;Agaricomycetes;;Other;Other	0.0209185	0.0207588	0.0195536	0.00701875	0.0108728	0.00665023	0.0184607	0.0114963	0.0219728
Fungi;Basidiomycota;Agaricomycetes;Agaricales;;Other	0.00276082	0.00149388	0.000801378	0.000196329	0.00012779	0.000166256	6.71299e-05	0.0002272	0.000104882
Fungi;Basidiomycota;Agaricomycetes;Agaricales;Agaricaceae;	5.30926e-05	6.22452e-05	0.000160276	2.45411e-05	4.25967e-05	2.77093e-05	6.71299e-05	0.0002272	0
Fungi;Basidiomycota;Agaricomycetes;Agaricales;Agaricaceae;Agaricus	0	0	0	0	1.06492e-05	0	3.35649e-05	0	0
Fungi;Basidiomycota;Agaricomycetes;Agaricales;Agaricaceae;Bovista	5.30926e-05	6.22452e-05	0	0.000441739	0.000138439	0.000110837	0.000537039	0.00304449	0.000891499
Fungi;Basidiomycota;Agaricomycetes;Agaricales;Agaricaceae;Coprinus	0	3.11226e-05	0	0	0	0	0	0	5.24411e-05
Fungi;Basidiomycota;Agaricomycetes;Agaricales;Agaricaceae;Cystolepiota	5.30926e-05	3.11226e-05	0	0	0	0	0	0	5.24411e-05
Fungi;Basidiomycota;Agaricomycetes;Agaricales;Agaricaceae;Langermannia	0.0100876	0.00824749	0.00913571	0.00944832	0.00666638	0.00750921	0.00876045	0.0105421	0.00954429
Fungi;Basidiomycota;Agaricomycetes;Agaricales;Agaricaceae;Leucoagaricus	0.000477834	0.000529084	0.000400689	0.000294493	0.000298177	0.000193965	0.000268519	0.000408961	0.000367088
Fungi;Basidiomycota;Agaricomycetes;Agaricales;Agaricaceae;Lycoperdon	0	0	0	2.45411e-05	1.06492e-05	2.77093e-05	0	0	0
Fungi;Basidiomycota;Agaricomycetes;Agaricales;Agaricaceae;Melanophyllum	0.00116804	0.000684697	0.000881516	0.000932561	0.000713495	0.000720441	0.000939818	0.000863362	0.000786617
Fungi;Basidiomycota;Agaricomycetes;Agaricales;Agaricaceae;Tulostoma	0	0	0	0	2.12983e-05	0	0	0	0
Fungi;Basidiomycota;Agaricomycetes;Agaricales;Agaricales_family_Incertae_sedis;unclassified_Agaricales	0	0	0	0	0	2.77093e-05	0	4.54401e-05	0
Fungi;Basidiomycota;Agaricomycetes;Agaricales;Bolbitiaceae;Conocybe	0.00138041	0.0009648	0.000681172	0.0251055	0.0101061	0.0136053	0.000671299	0.000727041	0.000576852
Fungi;Basidiomycota;Agaricomycetes;Agaricales;Clavariaceae;Clavulinopsis	0.000106185	9.33678e-05	4.00689e-05	4.90822e-05	1.06492e-05	8.31278e-05	0	0	0
Fungi;Basidiomycota;Agaricomycetes;Agaricales;Clavariaceae;Ramariopsis	0.00260154	0.00146276	0.000921585	0	0	8.31278e-05	0	4.54401e-05	0
Fungi;Basidiomycota;Agaricomycetes;Agaricales;Clavariaceae;unclassified_Clavariaceae	0.000265463	0.000311226	0.000200345	0	0	0	0	0	0
Fungi;Basidiomycota;Agaricomycetes;Agaricales;Cortinariaceae;Cortinarius	0	0	0	2.45411e-05	4.25967e-05	5.54185e-05	0	0	0
Fungi;Basidiomycota;Agaricomycetes;Agaricales;Entolomataceae;Clitopilus	0.000371649	9.33678e-05	0.000280482	0.000122705	9.58426e-05	2.77093e-05	6.71299e-05	0.000272641	0.000209765
Fungi;Basidiomycota;Agaricomycetes;Agaricales;Entolomataceae;Entoloma	0.000212371	0.000280103	8.01378e-05	0.000122705	0.000575055	0.000110837	0.000100695	0.018176	0.000262206
Fungi;Basidiomycota;Agaricomycetes;Agaricales;Hygrophoraceae;Hygrocybe	0.227555	0.162398	0.125616	0.00122705	0.00118206	0.00108066	0.000973383	0.00195392	0.00141591
Fungi;Basidiomycota;Agaricomycetes;Agaricales;Inocybaceae;unclassified_Inocybaceae	0.000106185	6.22452e-05	0	4.90822e-05	2.12983e-05	0	0	4.54401e-05	5.24411e-05
Fungi;Basidiomycota;Agaricomycetes;Agaricales;Marasmiaceae;Calyptella	5.30926e-05	3.11226e-05	4.00689e-05	7.36232e-05	9.58426e-05	0.000110837	0.00422918	0.00331713	0.00309403
Fungi;Basidiomycota;Agaricomycetes;Agaricales;Mycenaceae;	0	0	0	2.45411e-05	2.12983e-05	0.000110837	0	0	0
Fungi;Basidiomycota;Agaricomycetes;Agaricales;Mycenaceae;Mycena	0.0106185	0.0026143	0.000520896	0	4.25967e-05	8.31278e-05	0	4.54401e-05	0
Fungi;Basidiomycota;Agaricomycetes;Agaricales;Niaceae;	0	0	0	7.36232e-05	1.06492e-05	0	0	0	0
Fungi;Basidiomycota;Agaricomycetes;Agaricales;Niaceae;Lachnella	0.000584019	0.000497961	0.00036062	0.000392657	0.000159738	0.000360221	0.000167825	0.00013632	0.000262206
Fungi;Basidiomycota;Agaricomycetes;Agaricales;Pluteaceae;Pluteus	0	0	4.00689e-05	0	0	5.54185e-05	0	0	0
Fungi;Basidiomycota;Agaricomycetes;Agaricales;Psathyrellaceae;Coprinellus	0	0	0	0	0	0	0	0.0002272	0
Fungi;Basidiomycota;Agaricomycetes;Agaricales;Psathyrellaceae;Coprinopsis	0.000212371	0.000186736	0.000320551	0.000883479	0.000489862	0.000526476	0.00013426	0.00013632	0.000104882
Fungi;Basidiomycota;Agaricomycetes;Agaricales;Psathyrellaceae;Parasola	0	0	8.01378e-05	0	1.06492e-05	0	0	0	0
Fungi;Basidiomycota;Agaricomycetes;Agaricales;Psathyrellaceae;Psathyrella	0.000212371	0.000373471	0.000520896	0.000269952	0.000244931	0.000581895	0.000402779	0.0002272	0.00047197
Fungi;Basidiomycota;Agaricomycetes;Agaricales;Strophariaceae;	0.000371649	3.11226e-05	4.00689e-05	0.00419652	0.00140569	0.00487683	0	0	5.24411e-05
Fungi;Basidiomycota;Agaricomycetes;Agaricales;Strophariaceae;Hymenogaster	0.000637112	0.000435716	0.000560965	0.0265289	0.00973334	0.0553631	0.000335649	0.000318081	0.000209765
Fungi;Basidiomycota;Agaricomycetes;Agaricales;Strophariaceae;Pholiota	5.30926e-05	0	0	4.90822e-05	0	0	3.35649e-05	0	0
Fungi;Basidiomycota;Agaricomycetes;Agaricales;Tricholomataceae;Fayodia	0.00509689	0.00196072	0.00140241	0	4.25967e-05	5.54185e-05	0	0	0
Fungi;Basidiomycota;Agaricomycetes;Agaricales;Tricholomataceae;Melanoleuca	0	0	0	0.000490822	0.00012779	0.000360221	0	0	0
Fungi;Basidiomycota;Agaricomycetes;Agaricales;Typhulaceae;Typhula	0	3.11226e-05	0	9.81643e-05	0	5.54185e-05	0.00154399	0	5.24411e-05
Fungi;Basidiomycota;Agaricomycetes;Atheliales;Atheliaceae;Athelia	0.000106185	9.33678e-05	4.00689e-05	0.00255227	0.00107557	0.00155172	0	0	0
Fungi;Basidiomycota;Agaricomycetes;Atheliales;Atheliaceae;Hypochniciellum	5.30926e-05	3.11226e-05	0	0.00213507	4.25967e-05	8.31278e-05	0	9.08802e-05	0
Fungi;Basidiomycota;Agaricomycetes;Auriculariales;Auriculariales_family_Incertae_sedis;	0.000318556	0.00012449	0.000200345	4.90822e-05	0.000287528	2.77093e-05	0.00013426	9.08802e-05	0
Fungi;Basidiomycota;Agaricomycetes;Auriculariales;Auriculariales_family_Incertae_sedis;Auricularia	0.000530926	0.000155613	0.00112193	0	0	0	3.35649e-05	0	0.000104882
Fungi;Basidiomycota;Agaricomycetes;Auriculariales;unclassified_Auriculariales;unclassified_Auriculariales	0.00408813	0.00270767	0.00248427	0.00382841	0.00512225	0.00684419	0.00503474	0.00513473	0.00230741
Fungi;Basidiomycota;Agaricomycetes;Boletales;;Other	0	0	0	2.45411e-05	0.000159738	0	0	4.54401e-05	0
Fungi;Basidiomycota;Agaricomycetes;Boletales;Suillaceae;Suillus	0	0	0	0	0	5.54185e-05	0	0	0
Fungi;Basidiomycota;Agaricomycetes;Cantharellales;;Other	0	0	0	0	0	0	6.71299e-05	0.00013632	0.000996382
Fungi;Basidiomycota;Agaricomycetes;Cantharellales;Cantharellales_family_Incertae_sedis;Minimedusa	0.00164587	0.00183623	0.001162	0.00115343	0.00110751	0.00110837	0.00140973	0.00145408	0.00199276
Fungi;Basidiomycota;Agaricomycetes;Cantharellales;Ceratobasidiaceae;Ceratobasidium	0.00297319	0.00283216	0.00268462	0.0081231	0.0347589	0.00382388	0.00288658	0.00263553	0.00251717
Fungi;Basidiomycota;Agaricomycetes;Cantharellales;Ceratobasidiaceae;Thanatephorus	5.30926e-05	0	8.01378e-05	2.45411e-05	7.45442e-05	5.54185e-05	0	0	5.24411e-05
Fungi;Basidiomycota;Agaricomycetes;Cantharellales;Ceratobasidiaceae;unclassified_Ceratobasidiaceae	0.000106185	0.000186736	4.00689e-05	7.36232e-05	8.51934e-05	5.54185e-05	0	0	0
Fungi;Basidiomycota;Agaricomycetes;Cantharellales;Hydnaceae;Sistotrema	0.00196443	0.00217858	0.00208358	0.00132522	0.000947776	0.00105295	0.00140973	0.00272641	0.00104882
Fungi;Basidiomycota;Agaricomycetes;Corticiales;Corticiaceae;Laetisaria	0.000106185	9.33678e-05	4.00689e-05	0.0013743	0.000276879	0.00038793	0	0	0
Fungi;Basidiomycota;Agaricomycetes;Geastrales;Geastraceae;Nidulariopsis	0.000318556	0.00012449	4.00689e-05	0.00132522	0.000138439	0.000138546	0	0	0.000104882
Fungi;Basidiomycota;Agaricomycetes;Polyporales;Meripilaceae;Physisporinus	0	0	0	0.00022087	8.51934e-05	0.000332511	0	0	0
Fungi;Basidiomycota;Agaricomycetes;Polyporales;Phanerochaetaceae;Phanerochaete	0	0	4.00689e-05	0	0	0	0	0	5.24411e-05
Fungi;Basidiomycota;Agaricomycetes;Polyporales;Polyporales_family_Incertae_sedis;Phlebiella	0	0	0	0	4.25967e-05	0	0	0	0
Fungi;Basidiomycota;Agaricomycetes;Russulales;Stephanosporaceae;Cristinia	0.000637112	0.000311226	0.000801378	0.000343575	0.000330124	0.000277093	0.000369214	0.000454401	0.000209765
Fungi;Basidiomycota;Agaricomycetes;Russulales;Stephanosporaceae;unclassified_Stephanosporaceae	5.30926e-05	3.11226e-05	0	0	1.06492e-05	0	3.35649e-05	4.54401e-05	0
Fungi;Basidiomycota;Agaricomycetes;Sebacinales;Sebacinaceae;	0	3.11226e-05	0	0.000736232	0.000340774	0.000609604	0	0	5.24411e-05
Fungi;Basidiomycota;Agaricomycetes;Sebacinales;Sebacinaceae;Sebacina	0	0	0	0.000147246	4.25967e-05	0.000360221	0	0	0
Fungi;Basidiomycota;Agaricomycetes;Sebacinales;Sebacinaceae;unclassified_Sebacinaceae	0	3.11226e-05	0	2.45411e-05	5.32459e-05	0	0.00013426	0	0.000367088
Fungi;Basidiomycota;Agaricomycetes;Sebacinales;Sebacinales_Group_B;Piriformospora	5.30926e-05	0	8.01378e-05	0.00701875	0.00158673	0.00495996	3.35649e-05	4.54401e-05	0
Fungi;Basidiomycota;Agaricomycetes;Sebacinales;Sebacinales_Group_B;Serendipita	0.000106185	0	0	0	0	5.54185e-05	0	4.54401e-05	0
Fungi;Basidiomycota;Agaricomycetes;Sebacinales;unclassified_Sebacinales;unclassified_Sebacinales	0.000265463	0.000155613	0.000160276	0.000662609	0.000319475	0.000886697	6.71299e-05	0	5.24411e-05
Fungi;Basidiomycota;Agaricomycetes;Thelephorales;Thelephoraceae;Amaurodon	0	0	4.00689e-05	0	0	0	3.35649e-05	0	0
Fungi;Basidiomycota;Agaricomycetes;Trechisporales;;Other	0	6.22452e-05	4.00689e-05	0	0	0	3.35649e-05	4.54401e-05	5.24411e-05
Fungi;Basidiomycota;Agaricomycetes;Trechisporales;unclassified_Trechisporales;unclassified_Trechisporales	0.000212371	0.000248981	8.01378e-05	0	0	0	0	0	0
Fungi;Basidiomycota;Agaricostilbomycetes;Agaricostilbales;Agaricostilbaceae;Bensingtonia	0.000106185	3.11226e-05	0	2.45411e-05	1.06492e-05	2.77093e-05	0	0	0
Fungi;Basidiomycota;Agaricostilbomycetes;Agaricostilbales;Chionosphaeraceae;Kurtzmanomyces	5.30926e-05	0	4.00689e-05	0.000196329	4.25967e-05	8.31278e-05	0.000268519	0.00013632	0
Fungi;Basidiomycota;Exobasidiomycetes;Entylomatales;Entylomataceae;Entyloma	0	0	0	2.45411e-05	0	2.77093e-05	0	0	0
Fungi;Basidiomycota;Exobasidiomycetes;Tilletiales;Tilletiaceae;Tilletia	0	3.11226e-05	0	2.45411e-05	1.06492e-05	0	0	0	0
Fungi;Basidiomycota;Microbotryomycetes;;Other;Other	0	0	0	2.45411e-05	1.06492e-05	0	0	0	0
Fungi;Basidiomycota;Microbotryomycetes;Leucosporidiales;;Other	0	0	0	4.90822e-05	0	5.54185e-05	0	4.54401e-05	5.24411e-05
Fungi;Basidiomycota;Microbotryomycetes;Leucosporidiales;Leucosporidiaceae;	0	3.11226e-05	4.00689e-05	9.81643e-05	6.3895e-05	0.000110837	0.000234955	4.54401e-05	0.000262206
Fungi;Basidiomycota;Microbotryomycetes;Leucosporidiales;Leucosporidiaceae;Mastigobasidium	5.30926e-05	3.11226e-05	0	0.00272406	0.000681547	0.00108066	0	9.08802e-05	5.24411e-05
Fungi;Basidiomycota;Microbotryomycetes;Leucosporidiales;unclassified_Leucosporidiales;unclassified_Leucosporidiales	0.000477834	3.11226e-05	0.000200345	2.45411e-05	3.19475e-05	2.77093e-05	0	0	0
Fungi;Basidiomycota;Microbotryomycetes;Sporidiobolales;Sporidiobolales_family_Incertae_sedis;	5.30926e-05	0	0	2.45411e-05	2.12983e-05	0	3.35649e-05	4.54401e-05	0
Fungi;Basidiomycota;Microbotryomycetes;Sporidiobolales;Sporidiobolales_family_Incertae_sedis;Rhodotorula	0.000371649	6.22452e-05	0.000160276	0.00149701	0.000425967	0.000554185	0.00020139	9.08802e-05	0.000157323
Fungi;Basidiomycota;Microbotryomycetes;Sporidiobolales;Sporidiobolales_family_Incertae_sedis;Sporobolomyces	5.30926e-05	9.33678e-05	4.00689e-05	0.00022087	5.32459e-05	0.000332511	0.00013426	0.00013632	0.000104882
Fungi;Basidiomycota;Pucciniomycetes;Platygloeales;Eocronartiaceae;Eocronartium	0.00164587	0.00180511	0.00168289	0.00174242	0.000798688	0.000969825	0.00234955	0.00286273	0.00487703
Fungi;Basidiomycota;Tremellomycetes;;Other;Other	5.30926e-05	0	8.01378e-05	0	0	2.77093e-05	0	0	0
Fungi;Basidiomycota;Tremellomycetes;Cystofilobasidiales;Cystofilobasidiaceae;Cystofilobasidium	0.000212371	0.000248981	0.000120207	7.36232e-05	0.000149088	8.31278e-05	0.00120834	0.000454401	0.000839058
Fungi;Basidiomycota;Tremellomycetes;Cystofilobasidiales;Cystofilobasidiaceae;Guehomyces	0.00461906	0.00301889	0.00400689	0.00365662	0.00550562	0.00318657	0.00278589	0.00363521	0.00398553
Fungi;Basidiomycota;Tremellomycetes;Cystofilobasidiales;Cystofilobasidiaceae;Mrakia	0	0	0	0.000147246	1.06492e-05	2.77093e-05	6.71299e-05	0	0
Fungi;Basidiomycota;Tremellomycetes;Cystofilobasidiales;Cystofilobasidiales_family_Incertae_sedis;Mrakiella	5.30926e-05	6.22452e-05	0.000120207	0.000122705	8.51934e-05	8.31278e-05	0.00154399	0.00340801	0.0020452
Fungi;Basidiomycota;Tremellomycetes;Cystofilobasidiales;unclassified_Cystofilobasidiales;unclassified_Cystofilobasidiales	0.000265463	6.22452e-05	0.000280482	0.000147246	4.25967e-05	0.000110837	0.00020139	0.000636161	5.24411e-05
Fungi;Basidiomycota;Tremellomycetes;Holtermanniales;Holtermanniales_family_Incertae_sedis;Holtermannia	0.000106185	0.00012449	0	0.000883479	0.000319475	0.00077586	0.00194677	0.000727041	0.00157323
Fungi;Basidiomycota;Tremellomycetes;Tremellales;;Other	5.30926e-05	6.22452e-05	4.00689e-05	0	2.12983e-05	0	0	0	0
Fungi;Basidiomycota;Tremellomycetes;Tremellales;Tremellales_family_Incertae_sedis;	0.00116804	0.000373471	0.000560965	0.000269952	8.51934e-05	0.000360221	6.71299e-05	9.08802e-05	0.000104882
Fungi;Basidiomycota;Tremellomycetes;Tremellales;Tremellales_family_Incertae_sedis;Bullera	0.000477834	0.000466839	0.000520896	0.000171788	4.25967e-05	0.00038793	0.00174538	0.000681601	0.000786617
Fungi;Basidiomycota;Tremellomycetes;Tremellales;Tremellales_family_Incertae_sedis;Cryptococcus	0.0086541	0.0071582	0.00601034	0.00493276	0.0127471	0.00645626	0.00533682	0.00499841	0.00587341
Fungi;Basidiomycota;Tremellomycetes;Tremellales;Tremellales_family_Incertae_sedis;Dioszegia	0.00106185	0.000529084	0.000681172	0.000711691	0.000298177	0.00254925	0.00130903	0.000863362	0.00131103
Fungi;Basidiomycota;Tremellomycetes;Tremellales;Tremellales_family_Incertae_sedis;Hannaella	0	0	0	0	1.06492e-05	0	3.35649e-05	4.54401e-05	0
Fungi;Basidiomycota;Tremellomycetes;Tremellales;Tremellales_family_Incertae_sedis;Tremella	0	6.22452e-05	4.00689e-05	0	0	0	0	0	0
Fungi;Basidiomycota;Tremellomycetes;Tremellales;unclassified_Tremellales;unclassified_Tremellales	0.000212371	0.000248981	0.000400689	0	2.12983e-05	5.54185e-05	0	0	0
Fungi;Basidiomycota;Tremellomycetes;Trichosporonales;Trichosporonaceae;Trichosporon	0.00148659	0.0009648	0.000761309	0	0	0	3.35649e-05	0	0
Fungi;Basidiomycota;Wallemiomycetes;unclassified_Wallemiomycetes;unclassified_Wallemiomycetes;unclassified_Wallemiomycetes	0	0	0	2.45411e-05	5.32459e-05	0	0	0	0
Fungi;Basidiomycota;unclassified_Basidiomycota;unclassified_Basidiomycota;unclassified_Basidiomycota;unclassified_Basidiomycota	0	0	0	0.00147246	0.000234282	0.000138546	0	0	0
Fungi;Chytridiomycota;;Other;Other;Other	0	0	0	4.90822e-05	1.06492e-05	0	0	0	0
Fungi;Chytridiomycota;Blastocladiomycetes;Blastocladiales;;Other	0	0	0	0.000147246	4.25967e-05	0	3.35649e-05	0	0
Fungi;Chytridiomycota;Chytridiomycetes;;Other;Other	5.30926e-05	0	0	9.81643e-05	0	5.54185e-05	3.35649e-05	0	0
Fungi;Chytridiomycota;Chytridiomycetes;Chytridiales;unclassified_Chytridiales;unclassified_Chytridiales	0.0079108	0.00494849	0.00464799	0.000417198	0.000191685	0.00077586	3.35649e-05	4.54401e-05	0
Fungi;Chytridiomycota;Chytridiomycetes;Rhizophlyctidales;Rhizophlyctidaceae;Rhizophlyctis	5.30926e-05	3.11226e-05	4.00689e-05	0	2.12983e-05	5.54185e-05	3.35649e-05	0	0.000104882
Fungi;Chytridiomycota;Chytridiomycetes;Rhizophydiales;;Other	0.002867	0.00102705	0.00156269	0	2.12983e-05	2.77093e-05	3.35649e-05	4.54401e-05	0
Fungi;Chytridiomycota;Chytridiomycetes;Rhizophydiales;Protrudomycetaceae;Protrudomyces	0	6.22452e-05	0.000120207	0	0	0	0	0	0
Fungi;Chytridiomycota;Chytridiomycetes;Rhizophydiales;Rhizophydiaceae;Rhizophydium	0	0	0	2.45411e-05	3.19475e-05	0	0.000637734	0.000363521	0.000576852
Fungi;Chytridiomycota;Chytridiomycetes;Rhizophydiales;Rhizophydiales_family_Incertae_sedis;Operculomyces	0	3.11226e-05	0	2.45411e-05	0	0	0.000805558	0.000499841	0.00173056
Fungi;Chytridiomycota;Chytridiomycetes;Spizellomycetales;Spizellomycetaceae;	0.000318556	0.000186736	8.01378e-05	0.000196329	0.00090518	5.54185e-05	0.00013426	9.08802e-05	0.000104882
Fungi;Chytridiomycota;Chytridiomycetes;Spizellomycetales;Spizellomycetaceae;Powellomyces	0	6.22452e-05	4.00689e-05	4.90822e-05	2.12983e-05	8.31278e-05	3.35649e-05	4.54401e-05	5.24411e-05
Fungi;Chytridiomycota;Chytridiomycetes;Spizellomycetales;Spizellomycetaceae;Spizellomyces	0.000849482	0.00084031	0.000761309	0.00068715	0.0006496	0.000803569	0.000604169	0.000636161	0.000681735
Fungi;Chytridiomycota;Chytridiomycetes;Spizellomycetales;Spizellomycetaceae;Triparticalcar	0	0	0	0	3.19475e-05	0	0	0	0
Fungi;Chytridiomycota;Chytridiomycetes;unclassified_Chytridiomycetes;unclassified_Chytridiomycetes;unclassified_Chytridiomycetes	5.30926e-05	0	4.00689e-05	7.36232e-05	2.12983e-05	5.54185e-05	3.35649e-05	9.08802e-05	0
Fungi;Chytridiomycota;unclassified_Chytridiomycota;unclassified_Chytridiomycota;unclassified_Chytridiomycota;unclassified_Chytridiomycota	0	3.11226e-05	0	2.45411e-05	0	0	0	0	0
Fungi;Glomeromycota;Glomeromycetes;;Other;Other	0	0	4.00689e-05	0.00022087	6.3895e-05	0.000110837	0	4.54401e-05	0
Fungi;Glomeromycota;Glomeromycetes;Archaeosporales;Ambisporaceae;Ambispora	5.30926e-05	0	8.01378e-05	0	0	0	0	0	0
Fungi;Glomeromycota;Glomeromycetes;Archaeosporales;Archaeosporaceae;Archaeospora	0	0	0	4.90822e-05	0	0	0	0	0
Fungi;Glomeromycota;Glomeromycetes;Archaeosporales;Archaeosporaceae;unclassified_Archaeosporaceae	0	0	0	0	0	0	0.000167825	4.54401e-05	5.24411e-05
Fungi;Glomeromycota;Glomeromycetes;Archaeosporales;unclassified_Archaeosporales;unclassified_Archaeosporales	0.000212371	9.33678e-05	8.01378e-05	0.00117797	0.00025558	0.000332511	0	0	0
Fungi;Glomeromycota;Glomeromycetes;Diversisporales;Acaulosporaceae;Acaulospora	5.30926e-05	3.11226e-05	4.00689e-05	0.000147246	4.25967e-05	0.000166256	0	0	0
Fungi;Glomeromycota;Glomeromycetes;Diversisporales;Acaulosporaceae;Entrophospora	0.00201752	0.00130715	0.0029651	0.00355846	0.00110751	0.00698274	0.00020139	0.000636161	0.000209765
Fungi;Glomeromycota;Glomeromycetes;Diversisporales;Acaulosporaceae;unclassified_Acaulosporaceae	0	0	0	0	1.06492e-05	2.77093e-05	0	0	0
Fungi;Glomeromycota;Glomeromycetes;Diversisporales;Diversisporaceae;	0	0	0	0	0	0	3.35649e-05	0	5.24411e-05
Fungi;Glomeromycota;Glomeromycetes;Diversisporales;Diversisporaceae;Diversispora	0	0	0	0	0	0	0.000100695	4.54401e-05	0.000104882
Fungi;Glomeromycota;Glomeromycetes;Glomerales;Claroideoglomeraceae;Claroideoglomus	0.000106185	0.000186736	0	0.00068715	0.000404669	0.000221674	0.00171181	0.000772481	0.000996382
Fungi;Glomeromycota;Glomeromycetes;Glomerales;Claroideoglomeraceae;unclassified_Claroideoglomeraceae	0	0	0	2.45411e-05	1.06492e-05	0	0	0	0
Fungi;Glomeromycota;Glomeromycetes;Glomerales;Glomeraceae;Glomus	0.00079639	0.000653574	0.00124214	0.00382841	0.00226827	0.00243842	0.000771993	0.000681601	0.00136347
Fungi;Glomeromycota;Glomeromycetes;Glomerales;Glomeraceae;Rhizophagus	0	0	4.00689e-05	0.00068715	0.000266229	0.000166256	3.35649e-05	4.54401e-05	0
Fungi;Glomeromycota;Glomeromycetes;Glomerales;Glomeraceae;Septoglomus	0	0	0	0	3.19475e-05	0	3.35649e-05	0	0
Fungi;Glomeromycota;Glomeromycetes;Glomerales;Glomeraceae;unclassified_Glomeraceae	0.000371649	0.000529084	0.000240414	0.000196329	0.000404669	0.000193965	3.35649e-05	0	0
Fungi;Glomeromycota;Glomeromycetes;Paraglomerales;Paraglomeraceae;Paraglomus	0.000584019	0.000186736	8.01378e-05	0.0353637	0.0110219	0.0104187	0.000100695	9.08802e-05	5.24411e-05
Fungi;Rozellomycota;unclassified_Rozellomycota;unclassified_Rozellomycota;unclassified_Rozellomycota;unclassified_Rozellomycota	0.00180515	0.00084031	0.00100172	0.0308236	0.00830636	0.0296489	0.00140973	0.000908802	0.00104882
Fungi;Zygomycota;Zygomycota_class_Incertae_sedis;Entomophthorales;Entomophthoraceae;Pandora	0	0	0	2.45411e-05	0	0	3.35649e-05	4.54401e-05	5.24411e-05
Fungi;Zygomycota;Zygomycota_class_Incertae_sedis;Kickxellales;Kickxellaceae;Ramicandelaber	0.00079639	0.000746942	0.000520896	0.000588986	0.00467499	0.000360221	0.000671299	0.000454401	0.000524411
Fungi;Zygomycota;Zygomycota_class_Incertae_sedis;Mortierellales;Mortierellaceae;	0	0	4.00689e-05	0	6.3895e-05	0	0	0	0
Fungi;Zygomycota;Zygomycota_class_Incertae_sedis;Mortierellales;Mortierellaceae;Mortierella	0.0203345	0.0164639	0.0187923	0.0415481	0.0658119	0.0174568	0.0231262	0.0241287	0.0260632
Fungi;Zygomycota;Zygomycota_class_Incertae_sedis;Mortierellales;Mortierellaceae;unclassified_Mortierellaceae	0	0.00012449	8.01378e-05	2.45411e-05	1.06492e-05	5.54185e-05	0.000100695	0	0
Fungi;Zygomycota;Zygomycota_class_Incertae_sedis;Mucorales;Mucoraceae;Actinomucor	0	3.11226e-05	4.00689e-05	0	0	2.77093e-05	6.71299e-05	0	0
Fungi;Zygomycota;Zygomycota_class_Incertae_sedis;Mucorales;Mucoraceae;Mucor	0.000265463	6.22452e-05	8.01378e-05	0.000147246	5.32459e-05	0.000110837	0.00328936	0.0024992	0.00262206
Fungi;Zygomycota;Zygomycota_class_Incertae_sedis;Mucorales;Pilobolaceae;Pilobolus	0	0	0	0	0	0	0	0.000954242	0
Fungi;Zygomycota;Zygomycota_class_Incertae_sedis;Mucorales;Rhizopodaceae;Rhizopus	0	3.11226e-05	0	0	2.12983e-05	0	6.71299e-05	4.54401e-05	0
Fungi;unclassified_Fungi;unclassified_Fungi;unclassified_Fungi;unclassified_Fungi;unclassified_Fungi	0	0	0	2.45411e-05	8.51934e-05	0	0	0	0

## Sheet: Soil-ITS-families
Taxon	A1	A2	A3	B1	B2	B3	C1	C2	C3
Fungi;;Other;Other;Other	0.0182108	0.0372849	0.0290099	0.0536713	0.281479	0.0281526	0.0626993	0.0692961	0.0652368
Fungi;Ascomycota;;Other;Other	0.0792142	0.0669758	0.0641503	0.0426524	0.0350784	0.0418687	0.0415534	0.0586177	0.0450469
Fungi;Ascomycota;Archaeorhizomycetes;Archaeorhizomycetales;Archaeorhizomycetaceae	0	6.22452e-05	4.00689e-05	0	0	0	0	0	0
Fungi;Ascomycota;Ascomycota_class_Incertae_sedis;Ascomycota_order_Incertae_sedis;Ascomycota_family_Incertae_sedis	0.0512875	0.031994	0.0297311	0.0679052	0.0180929	0.0628723	0.00912966	0.0091789	0.0091772
Fungi;Ascomycota;Ascomycota_class_Incertae_sedis;Ascomycota_order_Incertae_sedis;Pseudeurotiaceae	0.00318556	0.00133827	0.00236407	0.00625798	0.00144829	0.00465516	0.000771993	0.000863362	0.000996382
Fungi;Ascomycota;Dothideomycetes;;Other	0.000106185	0	0	4.90822e-05	0.000436616	2.77093e-05	3.35649e-05	4.54401e-05	0
Fungi;Ascomycota;Dothideomycetes;Botryosphaeriales;Botryosphaeriaceae	0	6.22452e-05	4.00689e-05	0	1.06492e-05	2.77093e-05	6.71299e-05	9.08802e-05	0.000104882
Fungi;Ascomycota;Dothideomycetes;Botryosphaeriales;Botryosphaeriales_family_Incertae_sedis	0.00169896	0.00105817	0.00276476	0.000147246	0.00012779	0.000360221	0.0089954	0.0233108	0.00671247
Fungi;Ascomycota;Dothideomycetes;Capnodiales;	0.000212371	0	0	7.36232e-05	0.000202334	0.000166256	6.71299e-05	0	0
Fungi;Ascomycota;Dothideomycetes;Capnodiales;Capnodiales_family_Incertae_sedis	0.00530926	0.00765616	0.00673158	0.000490822	0.000202334	0.000665023	0.000268519	0.000499841	0.000262206
Fungi;Ascomycota;Dothideomycetes;Capnodiales;Davidiellaceae	0.0102469	0.00787402	0.0082542	0.00858938	0.00522874	0.0123306	0.0470916	0.0305357	0.054329
Fungi;Ascomycota;Dothideomycetes;Capnodiales;Mycosphaerellaceae	0.00392886	0.00174287	0.00200345	0.000785315	0.000319475	0.00108066	0.000167825	9.08802e-05	0.000104882
Fungi;Ascomycota;Dothideomycetes;Capnodiales;Teratosphaeriaceae	0.00175206	0.00105817	0.0018031	0.00122705	0.000117141	0.00110837	0	9.08802e-05	0.000104882
Fungi;Ascomycota;Dothideomycetes;Capnodiales;unclassified_Capnodiales	0.000106185	0	0	0	0	0	3.35649e-05	0	0
Fungi;Ascomycota;Dothideomycetes;Dothideales;Dothideaceae	0.000106185	0	0	0	0	0	0	0	0
Fungi;Ascomycota;Dothideomycetes;Dothideales;Dothioraceae	0	6.22452e-05	0.000120207	0	6.3895e-05	2.77093e-05	0	0	5.24411e-05
Fungi;Ascomycota;Dothideomycetes;Dothideomycetes_order_Incertae_sedis;Dothideomycetes_family_Incertae_sedis	0.00557473	0.00376583	0.00969668	2.45411e-05	1.06492e-05	0.000110837	0	9.08802e-05	5.24411e-05
Fungi;Ascomycota;Dothideomycetes;Dothideomycetes_order_Incertae_sedis;Eremomycetaceae	5.30926e-05	0	4.00689e-05	2.45411e-05	2.12983e-05	0	0.000100695	0	5.24411e-05
Fungi;Ascomycota;Dothideomycetes;Hysteriales;unclassified_Hysteriales	0	0	0	0	0	5.54185e-05	0	0	0
Fungi;Ascomycota;Dothideomycetes;Pleosporales;	0.0159278	0.0126669	0.0130625	0.0117306	0.00608068	0.0225553	0.00349075	0.00413505	0.00288426
Fungi;Ascomycota;Dothideomycetes;Pleosporales;Cucurbitariaceae	0.00196443	0.00180511	0.00212365	0.00132522	0.00121401	0.00163485	0.00187964	0.0020448	0.00152079
Fungi;Ascomycota;Dothideomycetes;Pleosporales;Didymosphaeriaceae	0.000106185	0	0	0	0	0	0	0	0
Fungi;Ascomycota;Dothideomycetes;Pleosporales;Leptosphaeriaceae	0.0982214	0.128848	0.0786553	0.0157554	0.00561211	0.0203386	0.045984	0.0437134	0.0433164
Fungi;Ascomycota;Dothideomycetes;Pleosporales;Lophiostomataceae	0.00079639	0.000311226	0.000520896	0.00022087	0.000117141	0.000193965	0.000167825	0.00018176	0.000314647
Fungi;Ascomycota;Dothideomycetes;Pleosporales;Montagnulaceae	0.000371649	3.11226e-05	8.01378e-05	0	0	5.54185e-05	6.71299e-05	0.00018176	5.24411e-05
Fungi;Ascomycota;Dothideomycetes;Pleosporales;Phaeosphaeriaceae	0.00366339	0.00267654	0.00264455	0.00446648	0.00225762	0.00559727	0.0184607	0.0151315	0.0157323
Fungi;Ascomycota;Dothideomycetes;Pleosporales;Pleomassariaceae	0.00690204	0.00448165	0.00496855	0.00103073	0.000404669	0.00202278	0.00748498	0.0180852	0.00608317
Fungi;Ascomycota;Dothideomycetes;Pleosporales;Pleosporaceae	0.00472525	0.0042638	0.00416717	0.00257681	0.00165062	0.00241071	0.00281945	0.00345345	0.0029367
Fungi;Ascomycota;Dothideomycetes;Pleosporales;Pleosporales_family_Incertae_sedis	0.0144412	0.0102705	0.0101374	0.0208108	0.00668768	0.0263515	0.125298	0.110419	0.118255
Fungi;Ascomycota;Dothideomycetes;Pleosporales;Sporormiaceae	0.00196443	0.00105817	0.00148255	0.00647885	0.00169322	0.00340824	0.00211459	0.0013632	0.00167812
Fungi;Ascomycota;Dothideomycetes;Pleosporales;unclassified_Pleosporales	0.000106185	0	4.00689e-05	0.00385295	0.000394019	0.00216132	0.000335649	0.000272641	0.000157323
Fungi;Ascomycota;Dothideomycetes;Venturiales;Venturiaceae	0.000902575	0.00084031	0.00104179	0.0710464	0.0204145	0.0747042	0.000503474	0.000772481	0.00047197
Fungi;Ascomycota;Eurotiomycetes;;Other	0.000265463	0.000217858	0.000240414	0.00198783	0.00596354	0.0018011	0.00020139	0.0002272	0.000104882
Fungi;Ascomycota;Eurotiomycetes;Chaetothyriales;	0.000106185	3.11226e-05	0.000120207	2.45411e-05	0.000330124	0	0.00013426	9.08802e-05	5.24411e-05
Fungi;Ascomycota;Eurotiomycetes;Chaetothyriales;Chaetothyriaceae	0.000212371	9.33678e-05	4.00689e-05	9.81643e-05	1.06492e-05	5.54185e-05	0	0	0
Fungi;Ascomycota;Eurotiomycetes;Chaetothyriales;Chaetothyriales_family_Incertae_sedis	0.000106185	9.33678e-05	8.01378e-05	2.45411e-05	0.000585705	0	0	4.54401e-05	5.24411e-05
Fungi;Ascomycota;Eurotiomycetes;Chaetothyriales;Herpotrichiellaceae	0.00276082	0.00161837	0.00144248	0.0214734	0.00716689	0.00944886	0.00359145	0.00458945	0.00403797
Fungi;Ascomycota;Eurotiomycetes;Chaetothyriales;unclassified_Chaetothyriales	0.000318556	0.000186736	0.000320551	0	0	5.54185e-05	0	0	0
Fungi;Ascomycota;Eurotiomycetes;Eurotiales;Trichocomaceae	0.00111495	0.000311226	0.000240414	0.000147246	0.000532459	8.31278e-05	0.000302084	0.000318081	0.000419529
Fungi;Ascomycota;Eurotiomycetes;Eurotiomycetes_order_Incertae_sedis;Eurotiomycetes_family_Incertae_sedis	0	9.33678e-05	4.00689e-05	2.45411e-05	2.12983e-05	2.77093e-05	3.35649e-05	4.54401e-05	0
Fungi;Ascomycota;Eurotiomycetes;Onygenales;Ajellomycetaceae	5.30926e-05	0.00012449	0.000120207	2.45411e-05	0.000692196	0.000138546	0.00013426	0.00013632	0.000104882
Fungi;Ascomycota;Eurotiomycetes;Onygenales;Gymnoascaceae	0.000265463	6.22452e-05	0.000160276	0.000171788	0.00187425	0.000138546	0.000234955	0.00013632	0.000209765
Fungi;Ascomycota;Eurotiomycetes;Onygenales;Onygenaceae	5.30926e-05	3.11226e-05	8.01378e-05	0.000122705	0.000223633	0.000110837	0	4.54401e-05	0
Fungi;Ascomycota;Eurotiomycetes;Onygenales;Onygenales_family_Incertae_sedis	0	0	0	0	0	0	0	9.08802e-05	0
Fungi;Ascomycota;Eurotiomycetes;Verrucariales;	0.000212371	6.22452e-05	4.00689e-05	0	0	0	0	0	0
Fungi;Ascomycota;Eurotiomycetes;Verrucariales;Verrucariaceae	0.000265463	6.22452e-05	4.00689e-05	0.0017915	0.000457914	0.00152401	0.00020139	4.54401e-05	0.000104882
Fungi;Ascomycota;Eurotiomycetes;unclassified_Eurotiomycetes;unclassified_Eurotiomycetes	0	0	0	0	7.45442e-05	0	0	0	0
Fungi;Ascomycota;Geoglossomycetes;Geoglossales;Geoglossaceae	0.00196443	0.00118266	0.000921585	2.45411e-05	2.12983e-05	0	0	4.54401e-05	0
Fungi;Ascomycota;Lecanoromycetes;;Other	0.000371649	9.33678e-05	0.000320551	0	1.06492e-05	0	0	0	0
Fungi;Ascomycota;Lecanoromycetes;Lecanorales;Lecanoraceae	0	6.22452e-05	0	0	0	0	0	0	0
Fungi;Ascomycota;Lecanoromycetes;Lecanorales;Ramalinaceae	0	0	0	2.45411e-05	0	2.77093e-05	0	0	0
Fungi;Ascomycota;Lecanoromycetes;Ostropales;	0	3.11226e-05	4.00689e-05	0.000736232	0.000425967	0.000166256	0	0	0
Fungi;Ascomycota;Lecanoromycetes;Ostropales;Stictidaceae	5.30926e-05	6.22452e-05	0.000200345	0	0	2.77093e-05	3.35649e-05	0	0.000104882
Fungi;Ascomycota;Lecanoromycetes;Peltigerales;Pannariaceae	0	3.11226e-05	0	2.45411e-05	2.12983e-05	0.000110837	0	0	0
Fungi;Ascomycota;Lecanoromycetes;Pertusariales;Megasporaceae	0.000212371	9.33678e-05	8.01378e-05	9.81643e-05	0.00012779	0.000360221	0.000234955	9.08802e-05	5.24411e-05
Fungi;Ascomycota;Leotiomycetes;;Other	0.00419432	0.00292552	0.00312538	0.0646167	0.0169002	0.0926044	0.00221529	0.0024992	0.00230741
Fungi;Ascomycota;Leotiomycetes;Helotiales;	0.0208654	0.0107373	0.0181112	0.0198292	0.00636821	0.031838	0.0491391	0.0548007	0.0478788
Fungi;Ascomycota;Leotiomycetes;Helotiales;Dermateaceae	0.00456597	0.00594442	0.00400689	0.00267498	0.000404669	0.00246613	0.000234955	0.00018176	0.000419529
Fungi;Ascomycota;Leotiomycetes;Helotiales;Helotiaceae	0.0014335	0.00149388	0.00104179	0.00250319	0.00120336	0.00266009	0.0128889	0.00831554	0.010226
Fungi;Ascomycota;Leotiomycetes;Helotiales;Helotiales_family_Incertae_sedis	0.0478896	0.0310603	0.031975	0.0597821	0.026378	0.0754801	0.0937133	0.111374	0.106193
Fungi;Ascomycota;Leotiomycetes;Helotiales;Hyaloscyphaceae	0.00249535	0.00140052	0.00260448	0.00188966	0.000798688	0.00304802	0.000335649	0.000590721	0.000786617
Fungi;Ascomycota;Leotiomycetes;Helotiales;Rutstroemiaceae	5.30926e-05	3.11226e-05	0	0.000122705	2.12983e-05	0	0.00604169	0.000363521	0.00104882
Fungi;Ascomycota;Leotiomycetes;Helotiales;Sclerotiniaceae	0.00132732	0.00161837	0.000601034	0.00414744	0.00215113	0.0106958	0.000335649	0.000272641	0.000262206
Fungi;Ascomycota;Leotiomycetes;Helotiales;Vibrisseaceae	0.0021768	0.000622452	0.000761309	0.000245411	6.3895e-05	5.54185e-05	0	0	0
Fungi;Ascomycota;Leotiomycetes;Helotiales;unclassified_Helotiales	0	0	0	0	7.45442e-05	0	0	0	0
Fungi;Ascomycota;Leotiomycetes;Leotiales;Leotiaceae	0.000318556	0.000186736	0.000200345	0.00331305	0.00110751	0.004766	0.000167825	4.54401e-05	0.000209765
Fungi;Ascomycota;Leotiomycetes;Leotiomycetes_order_Incertae_sedis;	0.000584019	0.000373471	0.000921585	0.0023314	0.00077739	0.00304802	0.000335649	0.000318081	0.000314647
Fungi;Ascomycota;Leotiomycetes;Leotiomycetes_order_Incertae_sedis;Leotiomycetes_family_Incertae_sedis	0.00382267	0.00217858	0.00196338	0.00534996	0.00728403	0.00412868	0.00167825	0.00168128	0.0020452
Fungi;Ascomycota;Leotiomycetes;Leotiomycetes_order_Incertae_sedis;Myxotrichaceae	0.0158747	0.00927453	0.00989702	0.0123196	0.0280286	0.0131896	0.00748498	0.00795202	0.00818082
Fungi;Ascomycota;Leotiomycetes;Thelebolales;	0.00212371	0.0012449	0.00136234	0.0513645	0.0163891	0.0689961	0.00151042	0.00231744	0.00152079
Fungi;Ascomycota;Leotiomycetes;unclassified_Leotiomycetes;unclassified_Leotiomycetes	0.00233608	0.00115154	0.000721241	0.00176696	0.000628301	0.00171798	0	0	0
Fungi;Ascomycota;Orbiliomycetes;;Other	0.000477834	0.000342349	0.000641103	2.45411e-05	0	0	0	0	0
Fungi;Ascomycota;Orbiliomycetes;Orbiliales;Orbiliaceae	0.00244226	0.00161837	0.00152262	0.00100618	0.00437681	0.000969825	0.000469909	0.000499841	0.00094394
Fungi;Ascomycota;Orbiliomycetes;Orbiliales;unclassified_Orbiliales	0.000690204	0.000280103	0.000520896	2.45411e-05	1.06492e-05	0.000249383	3.35649e-05	0	0
Fungi;Ascomycota;Orbiliomycetes;unclassified_Orbiliomycetes;unclassified_Orbiliomycetes	0.00196443	0.00118266	0.000520896	0.00714145	0.00338644	0.0115271	0.000100695	0.0002272	0.000104882
Fungi;Ascomycota;Pezizomycetes;Pezizales;	0.000265463	0.000217858	0.000240414	0.000147246	0.000106492	0.000110837	0.000436344	0.00013632	0.000157323
Fungi;Ascomycota;Pezizomycetes;Pezizales;Ascobolaceae	0.00849482	0.00734493	0.00913571	0.0135712	0.00540978	0.0065671	0.0113449	0.00568001	0.0100163
Fungi;Ascomycota;Pezizomycetes;Pezizales;Pezizaceae	0.000743297	0.000622452	0.000440758	0.000883479	0.00384435	0.000969825	0.000469909	0.000772481	0.000629294
Fungi;Ascomycota;Pezizomycetes;Pezizales;Pezizales_family_Incertae_sedis	0.000530926	0.000342349	0.000160276	0.000392657	0.000159738	0.000249383	0.000973383	0.001136	0.000734176
Fungi;Ascomycota;Pezizomycetes;Pezizales;Pyronemataceae	0.0199097	0.00871433	0.0146652	0.0112644	0.0592307	0.0137715	0.136139	0.138547	0.144003
Fungi;Ascomycota;Pezizomycetes;Pezizales;Sarcoscyphaceae	5.30926e-05	0	0	0	0	0	3.35649e-05	4.54401e-05	0
Fungi;Ascomycota;Saccharomycetes;Saccharomycetales;Dipodascaceae	0.000477834	0.000155613	0.000280482	0.000662609	0.000149088	0.000138546	0	0	0.000104882
Fungi;Ascomycota;Saccharomycetes;Saccharomycetales;Metschnikowiaceae	0.000371649	6.22452e-05	4.00689e-05	0	0	0	0	0	0
Fungi;Ascomycota;Saccharomycetes;Saccharomycetales;Saccharomycetales_family_Incertae_sedis	0.000212371	9.33678e-05	0.000120207	0.000319034	8.51934e-05	0.000360221	0.000100695	0	0
Fungi;Ascomycota;Sordariomycetes;;Other	0.00881338	0.00501074	0.00649116	0.00711691	0.0431398	0.00543102	0.00342362	0.00404417	0.00414285
Fungi;Ascomycota;Sordariomycetes;Chaetosphaeriales;Chaetosphaeriaceae	0.00329174	0.00121378	0.00192331	2.45411e-05	3.19475e-05	2.77093e-05	3.35649e-05	0	5.24411e-05
Fungi;Ascomycota;Sordariomycetes;Coniochaetales;Coniochaetaceae	0.00185824	0.000871433	0.000761309	0.00530087	0.00185296	0.00725983	0.00234955	0.00277185	0.00209765
Fungi;Ascomycota;Sordariomycetes;Coniochaetales;unclassified_Coniochaetales	0.00122113	0.000373471	0.00036062	0.00321488	0.000788039	0.00304802	0.000537039	0.000363521	0.000209765
Fungi;Ascomycota;Sordariomycetes;Diaporthales;Gnomoniaceae	0.000106185	0	0	0	0	0	0	0	0
Fungi;Ascomycota;Sordariomycetes;Glomerellales;Annulatascaceae	0.00196443	0.000248981	0.000560965	2.45411e-05	0	0	3.35649e-05	0	5.24411e-05
Fungi;Ascomycota;Sordariomycetes;Glomerellales;Glomerellaceae	0.000159278	6.22452e-05	4.00689e-05	2.45411e-05	0	2.77093e-05	3.35649e-05	0	0
Fungi;Ascomycota;Sordariomycetes;Hypocreales;	0.000318556	6.22452e-05	0.000240414	9.81643e-05	0.000266229	0.000332511	3.35649e-05	0.0002272	0.000104882
Fungi;Ascomycota;Sordariomycetes;Hypocreales;Bionectriaceae	0.00079639	0.000622452	0.00112193	0.000785315	0.00620847	0.000526476	0.000537039	0.000908802	0.00047197
Fungi;Ascomycota;Sordariomycetes;Hypocreales;Clavicipitaceae	0.000955668	0.000155613	0.000480827	0.000171788	0.000372721	0.000110837	0.00013426	0.00018176	0.000157323
Fungi;Ascomycota;Sordariomycetes;Hypocreales;Cordycipitaceae	0.00780462	0.00491737	0.00601034	0.00468735	0.00336514	0.00457203	0.0057396	0.00599809	0.00681735
Fungi;Ascomycota;Sordariomycetes;Hypocreales;Hypocreaceae	0.00488452	0.00214746	0.00220379	0.00132522	0.0032693	0.000997534	0.00130903	0.00195392	0.00125859
Fungi;Ascomycota;Sordariomycetes;Hypocreales;Hypocreales_family_Incertae_sedis	0.00785771	0.00638013	0.00729254	0.0114852	0.0148662	0.0089778	0.0137616	0.0168128	0.0156275
Fungi;Ascomycota;Sordariomycetes;Hypocreales;Nectriaceae	0.0422617	0.0362578	0.0322555	0.0242711	0.0361433	0.0174568	0.0231262	0.0428046	0.0246473
Fungi;Ascomycota;Sordariomycetes;Hypocreales;Ophiocordycipitaceae	0.00079639	9.33678e-05	0.000160276	0.000809856	0.000394019	0.00146859	6.71299e-05	0	0.000104882
Fungi;Ascomycota;Sordariomycetes;Hypocreales;unclassified_Hypocreales	0.00132732	0.00202297	0.00168289	0.00142338	0.000862583	0.000969825	0.00120834	0.00209024	0.00152079
Fungi;Ascomycota;Sordariomycetes;Magnaporthales;Magnaporthaceae	0.00191134	0.00084031	0.000761309	0.00296947	0.000937127	0.00473829	0.00013426	0	0.000262206
Fungi;Ascomycota;Sordariomycetes;Microascales;	0	3.11226e-05	4.00689e-05	2.45411e-05	0.000340774	5.54185e-05	0	4.54401e-05	5.24411e-05
Fungi;Ascomycota;Sordariomycetes;Microascales;Halosphaeriaceae	0.000424741	9.33678e-05	4.00689e-05	0.000269952	0.000106492	0.000415639	0.000738428	0.000272641	0.000314647
Fungi;Ascomycota;Sordariomycetes;Microascales;Microascaceae	0.00307937	0.00389032	0.00308531	0.0031658	0.0100954	0.00229987	0.00322223	0.00286273	0.00246473
Fungi;Ascomycota;Sordariomycetes;Microascales;unclassified_Microascales	0.00870719	0.00784289	0.0102977	0.00775498	0.00947776	0.00709357	0.0084248	0.0108147	0.00865279
Fungi;Ascomycota;Sordariomycetes;Sordariales;	0.00180515	0.0016495	0.00128221	0.00873663	0.00313086	0.00786943	0.00140973	0.0015904	0.00162568
Fungi;Ascomycota;Sordariomycetes;Sordariales;Cephalothecaceae	0.00132732	0.00155613	0.001162	0.00107981	0.00090518	0.000720441	0.000939818	0.001136	0.00188788
Fungi;Ascomycota;Sordariomycetes;Sordariales;Chaetomiaceae	0.0299973	0.0163394	0.0192331	0.018823	0.0306803	0.0167918	0.019904	0.0196756	0.0192459
Fungi;Ascomycota;Sordariomycetes;Sordariales;Lasiosphaeriaceae	0.00222989	0.00186736	0.00164283	0.00488368	0.00597419	0.00423952	0.0038264	0.00440769	0.00351356
Fungi;Ascomycota;Sordariomycetes;Sordariales;Sordariaceae	0	0	0	0.000122705	0	5.54185e-05	0.00013426	0.000272641	5.24411e-05
Fungi;Ascomycota;Sordariomycetes;Sordariales;Sordariales_family_Incertae_sedis	0.000477834	0.000155613	0.000520896	0.0111662	0.00677287	0.010862	0.000537039	0.000363521	0.000209765
Fungi;Ascomycota;Sordariomycetes;Sordariales;unclassified_Sordariales	0	0	0	0	1.06492e-05	0	0	4.54401e-05	0
Fungi;Ascomycota;Sordariomycetes;Sordariomycetes_order_Incertae_sedis;Sordariomycetes_family_Incertae_sedis	0.000477834	0.000248981	0.000200345	0.000392657	0.000212983	0.000304802	0.000369214	0.000545281	0.000419529
Fungi;Ascomycota;Sordariomycetes;Xylariales;	0.000159278	9.33678e-05	4.00689e-05	0.000711691	0.000362072	0.000360221	0.0050683	0.00458945	0.00519167
Fungi;Ascomycota;Sordariomycetes;Xylariales;Amphisphaeriaceae	0.000743297	0.000435716	0.000681172	0.000490822	0.000979724	0.000360221	0	0.00013632	0.000104882
Fungi;Ascomycota;Sordariomycetes;Xylariales;Xylariales_family_Incertae_sedis	0.000637112	0.000248981	0.000240414	0.000564445	0.00142699	0.00110837	0.000771993	0.000590721	0.000576852
Fungi;Ascomycota;Sordariomycetes;Xylariales;unclassified_Xylariales	0.00106185	0.000995923	0.000921585	0.000736232	0.00395084	0.000803569	0.00120834	0.00127232	0.000996382
Fungi;Ascomycota;Sordariomycetes;unclassified_Sordariomycetes;unclassified_Sordariomycetes	5.30926e-05	0	0	0	3.19475e-05	5.54185e-05	0	9.08802e-05	5.24411e-05
Fungi;Ascomycota;Taphrinomycetes;Taphrinales;Protomycetaceae	5.30926e-05	9.33678e-05	0.000200345	0.000809856	0.000362072	0.000498767	0.00130903	0.000499841	0.000629294
Fungi;Basidiomycota;;Other;Other	0.0159809	0.220255	0.289979	0.011338	0.0105853	0.00770318	0.0854563	0.0188576	0.068593
Fungi;Basidiomycota;Agaricomycetes;;Other	0.0209185	0.0207588	0.0195536	0.00701875	0.0108728	0.00665023	0.0184607	0.0114963	0.0219728
Fungi;Basidiomycota;Agaricomycetes;Agaricales;	0.00276082	0.00149388	0.000801378	0.000196329	0.00012779	0.000166256	6.71299e-05	0.0002272	0.000104882
Fungi;Basidiomycota;Agaricomycetes;Agaricales;Agaricaceae	0.0118928	0.009648	0.0105782	0.0111662	0.00790169	0.00858988	0.0106065	0.0150861	0.0116944
Fungi;Basidiomycota;Agaricomycetes;Agaricales;Agaricales_family_Incertae_sedis	0	0	0	0	0	2.77093e-05	0	4.54401e-05	0
Fungi;Basidiomycota;Agaricomycetes;Agaricales;Bolbitiaceae	0.00138041	0.0009648	0.000681172	0.0251055	0.0101061	0.0136053	0.000671299	0.000727041	0.000576852
Fungi;Basidiomycota;Agaricomycetes;Agaricales;Clavariaceae	0.00297319	0.00186736	0.001162	4.90822e-05	1.06492e-05	0.000166256	0	4.54401e-05	0
Fungi;Basidiomycota;Agaricomycetes;Agaricales;Cortinariaceae	0	0	0	2.45411e-05	4.25967e-05	5.54185e-05	0	0	0
Fungi;Basidiomycota;Agaricomycetes;Agaricales;Entolomataceae	0.000584019	0.000373471	0.00036062	0.000245411	0.000670898	0.000138546	0.000167825	0.0184487	0.00047197
Fungi;Basidiomycota;Agaricomycetes;Agaricales;Hygrophoraceae	0.227555	0.162398	0.125616	0.00122705	0.00118206	0.00108066	0.000973383	0.00195392	0.00141591
Fungi;Basidiomycota;Agaricomycetes;Agaricales;Inocybaceae	0.000106185	6.22452e-05	0	4.90822e-05	2.12983e-05	0	0	4.54401e-05	5.24411e-05
Fungi;Basidiomycota;Agaricomycetes;Agaricales;Marasmiaceae	5.30926e-05	3.11226e-05	4.00689e-05	7.36232e-05	9.58426e-05	0.000110837	0.00422918	0.00331713	0.00309403
Fungi;Basidiomycota;Agaricomycetes;Agaricales;Mycenaceae	0.0106185	0.0026143	0.000520896	2.45411e-05	6.3895e-05	0.000193965	0	4.54401e-05	0
Fungi;Basidiomycota;Agaricomycetes;Agaricales;Niaceae	0.000584019	0.000497961	0.00036062	0.000466281	0.000170387	0.000360221	0.000167825	0.00013632	0.000262206
Fungi;Basidiomycota;Agaricomycetes;Agaricales;Pluteaceae	0	0	4.00689e-05	0	0	5.54185e-05	0	0	0
Fungi;Basidiomycota;Agaricomycetes;Agaricales;Psathyrellaceae	0.000424741	0.000560207	0.000921585	0.00115343	0.000745442	0.00110837	0.000537039	0.000590721	0.000576852
Fungi;Basidiomycota;Agaricomycetes;Agaricales;Strophariaceae	0.00106185	0.000466839	0.000601034	0.0307745	0.011139	0.06024	0.000369214	0.000318081	0.000262206
Fungi;Basidiomycota;Agaricomycetes;Agaricales;Tricholomataceae	0.00509689	0.00196072	0.00140241	0.000490822	0.000170387	0.000415639	0	0	0
Fungi;Basidiomycota;Agaricomycetes;Agaricales;Typhulaceae	0	3.11226e-05	0	9.81643e-05	0	5.54185e-05	0.00154399	0	5.24411e-05
Fungi;Basidiomycota;Agaricomycetes;Atheliales;Atheliaceae	0.000159278	0.00012449	4.00689e-05	0.00468735	0.00111816	0.00163485	0	9.08802e-05	0
Fungi;Basidiomycota;Agaricomycetes;Auriculariales;Auriculariales_family_Incertae_sedis	0.000849482	0.000280103	0.00132227	4.90822e-05	0.000287528	2.77093e-05	0.000167825	9.08802e-05	0.000104882
Fungi;Basidiomycota;Agaricomycetes;Auriculariales;unclassified_Auriculariales	0.00408813	0.00270767	0.00248427	0.00382841	0.00512225	0.00684419	0.00503474	0.00513473	0.00230741
Fungi;Basidiomycota;Agaricomycetes;Boletales;	0	0	0	2.45411e-05	0.000159738	0	0	4.54401e-05	0
Fungi;Basidiomycota;Agaricomycetes;Boletales;Suillaceae	0	0	0	0	0	5.54185e-05	0	0	0
Fungi;Basidiomycota;Agaricomycetes;Cantharellales;	0	0	0	0	0	0	6.71299e-05	0.00013632	0.000996382
Fungi;Basidiomycota;Agaricomycetes;Cantharellales;Cantharellales_family_Incertae_sedis	0.00164587	0.00183623	0.001162	0.00115343	0.00110751	0.00110837	0.00140973	0.00145408	0.00199276
Fungi;Basidiomycota;Agaricomycetes;Cantharellales;Ceratobasidiaceae	0.00313247	0.00301889	0.00280482	0.00822126	0.0349186	0.00393472	0.00288658	0.00263553	0.00256962
Fungi;Basidiomycota;Agaricomycetes;Cantharellales;Hydnaceae	0.00196443	0.00217858	0.00208358	0.00132522	0.000947776	0.00105295	0.00140973	0.00272641	0.00104882
Fungi;Basidiomycota;Agaricomycetes;Corticiales;Corticiaceae	0.000106185	9.33678e-05	4.00689e-05	0.0013743	0.000276879	0.00038793	0	0	0
Fungi;Basidiomycota;Agaricomycetes;Geastrales;Geastraceae	0.000318556	0.00012449	4.00689e-05	0.00132522	0.000138439	0.000138546	0	0	0.000104882
Fungi;Basidiomycota;Agaricomycetes;Polyporales;Meripilaceae	0	0	0	0.00022087	8.51934e-05	0.000332511	0	0	0
Fungi;Basidiomycota;Agaricomycetes;Polyporales;Phanerochaetaceae	0	0	4.00689e-05	0	0	0	0	0	5.24411e-05
Fungi;Basidiomycota;Agaricomycetes;Polyporales;Polyporales_family_Incertae_sedis	0	0	0	0	4.25967e-05	0	0	0	0
Fungi;Basidiomycota;Agaricomycetes;Russulales;Stephanosporaceae	0.000690204	0.000342349	0.000801378	0.000343575	0.000340774	0.000277093	0.000402779	0.000499841	0.000209765
Fungi;Basidiomycota;Agaricomycetes;Sebacinales;Sebacinaceae	0	6.22452e-05	0	0.00090802	0.000436616	0.000969825	0.00013426	0	0.000419529
Fungi;Basidiomycota;Agaricomycetes;Sebacinales;Sebacinales_Group_B	0.000159278	0	8.01378e-05	0.00701875	0.00158673	0.00501538	3.35649e-05	9.08802e-05	0
Fungi;Basidiomycota;Agaricomycetes;Sebacinales;unclassified_Sebacinales	0.000265463	0.000155613	0.000160276	0.000662609	0.000319475	0.000886697	6.71299e-05	0	5.24411e-05
Fungi;Basidiomycota;Agaricomycetes;Thelephorales;Thelephoraceae	0	0	4.00689e-05	0	0	0	3.35649e-05	0	0
Fungi;Basidiomycota;Agaricomycetes;Trechisporales;	0	6.22452e-05	4.00689e-05	0	0	0	3.35649e-05	4.54401e-05	5.24411e-05
Fungi;Basidiomycota;Agaricomycetes;Trechisporales;unclassified_Trechisporales	0.000212371	0.000248981	8.01378e-05	0	0	0	0	0	0
Fungi;Basidiomycota;Agaricostilbomycetes;Agaricostilbales;Agaricostilbaceae	0.000106185	3.11226e-05	0	2.45411e-05	1.06492e-05	2.77093e-05	0	0	0
Fungi;Basidiomycota;Agaricostilbomycetes;Agaricostilbales;Chionosphaeraceae	5.30926e-05	0	4.00689e-05	0.000196329	4.25967e-05	8.31278e-05	0.000268519	0.00013632	0
Fungi;Basidiomycota;Exobasidiomycetes;Entylomatales;Entylomataceae	0	0	0	2.45411e-05	0	2.77093e-05	0	0	0
Fungi;Basidiomycota;Exobasidiomycetes;Tilletiales;Tilletiaceae	0	3.11226e-05	0	2.45411e-05	1.06492e-05	0	0	0	0
Fungi;Basidiomycota;Microbotryomycetes;;Other	0	0	0	2.45411e-05	1.06492e-05	0	0	0	0
Fungi;Basidiomycota;Microbotryomycetes;Leucosporidiales;	0	0	0	4.90822e-05	0	5.54185e-05	0	4.54401e-05	5.24411e-05
Fungi;Basidiomycota;Microbotryomycetes;Leucosporidiales;Leucosporidiaceae	5.30926e-05	6.22452e-05	4.00689e-05	0.00282222	0.000745442	0.0011915	0.000234955	0.00013632	0.000314647
Fungi;Basidiomycota;Microbotryomycetes;Leucosporidiales;unclassified_Leucosporidiales	0.000477834	3.11226e-05	0.000200345	2.45411e-05	3.19475e-05	2.77093e-05	0	0	0
Fungi;Basidiomycota;Microbotryomycetes;Sporidiobolales;Sporidiobolales_family_Incertae_sedis	0.000477834	0.000155613	0.000200345	0.00174242	0.000500511	0.000886697	0.000369214	0.000272641	0.000262206
Fungi;Basidiomycota;Pucciniomycetes;Platygloeales;Eocronartiaceae	0.00164587	0.00180511	0.00168289	0.00174242	0.000798688	0.000969825	0.00234955	0.00286273	0.00487703
Fungi;Basidiomycota;Tremellomycetes;;Other	5.30926e-05	0	8.01378e-05	0	0	2.77093e-05	0	0	0
Fungi;Basidiomycota;Tremellomycetes;Cystofilobasidiales;Cystofilobasidiaceae	0.00483143	0.00326787	0.0041271	0.00387749	0.00566536	0.0032974	0.00406136	0.00408961	0.00482458
Fungi;Basidiomycota;Tremellomycetes;Cystofilobasidiales;Cystofilobasidiales_family_Incertae_sedis	5.30926e-05	6.22452e-05	0.000120207	0.000122705	8.51934e-05	8.31278e-05	0.00154399	0.00340801	0.0020452
Fungi;Basidiomycota;Tremellomycetes;Cystofilobasidiales;unclassified_Cystofilobasidiales	0.000265463	6.22452e-05	0.000280482	0.000147246	4.25967e-05	0.000110837	0.00020139	0.000636161	5.24411e-05
Fungi;Basidiomycota;Tremellomycetes;Holtermanniales;Holtermanniales_family_Incertae_sedis	0.000106185	0.00012449	0	0.000883479	0.000319475	0.00077586	0.00194677	0.000727041	0.00157323
Fungi;Basidiomycota;Tremellomycetes;Tremellales;	5.30926e-05	6.22452e-05	4.00689e-05	0	2.12983e-05	0	0	0	0
Fungi;Basidiomycota;Tremellomycetes;Tremellales;Tremellales_family_Incertae_sedis	0.0113618	0.00858984	0.00781344	0.00608619	0.0131837	0.00975366	0.00849193	0.00667969	0.00807593
Fungi;Basidiomycota;Tremellomycetes;Tremellales;unclassified_Tremellales	0.000212371	0.000248981	0.000400689	0	2.12983e-05	5.54185e-05	0	0	0
Fungi;Basidiomycota;Tremellomycetes;Trichosporonales;Trichosporonaceae	0.00148659	0.0009648	0.000761309	0	0	0	3.35649e-05	0	0
Fungi;Basidiomycota;Wallemiomycetes;unclassified_Wallemiomycetes;unclassified_Wallemiomycetes	0	0	0	2.45411e-05	5.32459e-05	0	0	0	0
Fungi;Basidiomycota;unclassified_Basidiomycota;unclassified_Basidiomycota;unclassified_Basidiomycota	0	0	0	0.00147246	0.000234282	0.000138546	0	0	0
Fungi;Chytridiomycota;;Other;Other	0	0	0	4.90822e-05	1.06492e-05	0	0	0	0
Fungi;Chytridiomycota;Blastocladiomycetes;Blastocladiales;	0	0	0	0.000147246	4.25967e-05	0	3.35649e-05	0	0
Fungi;Chytridiomycota;Chytridiomycetes;;Other	5.30926e-05	0	0	9.81643e-05	0	5.54185e-05	3.35649e-05	0	0
Fungi;Chytridiomycota;Chytridiomycetes;Chytridiales;unclassified_Chytridiales	0.0079108	0.00494849	0.00464799	0.000417198	0.000191685	0.00077586	3.35649e-05	4.54401e-05	0
Fungi;Chytridiomycota;Chytridiomycetes;Rhizophlyctidales;Rhizophlyctidaceae	5.30926e-05	3.11226e-05	4.00689e-05	0	2.12983e-05	5.54185e-05	3.35649e-05	0	0.000104882
Fungi;Chytridiomycota;Chytridiomycetes;Rhizophydiales;	0.002867	0.00102705	0.00156269	0	2.12983e-05	2.77093e-05	3.35649e-05	4.54401e-05	0
Fungi;Chytridiomycota;Chytridiomycetes;Rhizophydiales;Protrudomycetaceae	0	6.22452e-05	0.000120207	0	0	0	0	0	0
Fungi;Chytridiomycota;Chytridiomycetes;Rhizophydiales;Rhizophydiaceae	0	0	0	2.45411e-05	3.19475e-05	0	0.000637734	0.000363521	0.000576852
Fungi;Chytridiomycota;Chytridiomycetes;Rhizophydiales;Rhizophydiales_family_Incertae_sedis	0	3.11226e-05	0	2.45411e-05	0	0	0.000805558	0.000499841	0.00173056
Fungi;Chytridiomycota;Chytridiomycetes;Spizellomycetales;Spizellomycetaceae	0.00116804	0.00108929	0.000881516	0.000932561	0.00160803	0.000942115	0.000771993	0.000772481	0.000839058
Fungi;Chytridiomycota;Chytridiomycetes;unclassified_Chytridiomycetes;unclassified_Chytridiomycetes	5.30926e-05	0	4.00689e-05	7.36232e-05	2.12983e-05	5.54185e-05	3.35649e-05	9.08802e-05	0
Fungi;Chytridiomycota;unclassified_Chytridiomycota;unclassified_Chytridiomycota;unclassified_Chytridiomycota	0	3.11226e-05	0	2.45411e-05	0	0	0	0	0
Fungi;Glomeromycota;Glomeromycetes;;Other	0	0	4.00689e-05	0.00022087	6.3895e-05	0.000110837	0	4.54401e-05	0
Fungi;Glomeromycota;Glomeromycetes;Archaeosporales;Ambisporaceae	5.30926e-05	0	8.01378e-05	0	0	0	0	0	0
Fungi;Glomeromycota;Glomeromycetes;Archaeosporales;Archaeosporaceae	0	0	0	4.90822e-05	0	0	0.000167825	4.54401e-05	5.24411e-05
Fungi;Glomeromycota;Glomeromycetes;Archaeosporales;unclassified_Archaeosporales	0.000212371	9.33678e-05	8.01378e-05	0.00117797	0.00025558	0.000332511	0	0	0
Fungi;Glomeromycota;Glomeromycetes;Diversisporales;Acaulosporaceae	0.00207061	0.00133827	0.00300517	0.0037057	0.00116076	0.0071767	0.00020139	0.000636161	0.000209765
Fungi;Glomeromycota;Glomeromycetes;Diversisporales;Diversisporaceae	0	0	0	0	0	0	0.00013426	4.54401e-05	0.000157323
Fungi;Glomeromycota;Glomeromycetes;Glomerales;Claroideoglomeraceae	0.000106185	0.000186736	0	0.000711691	0.000415318	0.000221674	0.00171181	0.000772481	0.000996382
Fungi;Glomeromycota;Glomeromycetes;Glomerales;Glomeraceae	0.00116804	0.00118266	0.00152262	0.00471189	0.00297112	0.00279864	0.000872688	0.000727041	0.00136347
Fungi;Glomeromycota;Glomeromycetes;Paraglomerales;Paraglomeraceae	0.000584019	0.000186736	8.01378e-05	0.0353637	0.0110219	0.0104187	0.000100695	9.08802e-05	5.24411e-05
Fungi;Rozellomycota;unclassified_Rozellomycota;unclassified_Rozellomycota;unclassified_Rozellomycota	0.00180515	0.00084031	0.00100172	0.0308236	0.00830636	0.0296489	0.00140973	0.000908802	0.00104882
Fungi;Zygomycota;Zygomycota_class_Incertae_sedis;Entomophthorales;Entomophthoraceae	0	0	0	2.45411e-05	0	0	3.35649e-05	4.54401e-05	5.24411e-05
Fungi;Zygomycota;Zygomycota_class_Incertae_sedis;Kickxellales;Kickxellaceae	0.00079639	0.000746942	0.000520896	0.000588986	0.00467499	0.000360221	0.000671299	0.000454401	0.000524411
Fungi;Zygomycota;Zygomycota_class_Incertae_sedis;Mortierellales;Mortierellaceae	0.0203345	0.0165883	0.0189125	0.0415726	0.0658864	0.0175123	0.0232269	0.0241287	0.0260632
Fungi;Zygomycota;Zygomycota_class_Incertae_sedis;Mucorales;Mucoraceae	0.000265463	9.33678e-05	0.000120207	0.000147246	5.32459e-05	0.000138546	0.00335649	0.0024992	0.00262206
Fungi;Zygomycota;Zygomycota_class_Incertae_sedis;Mucorales;Pilobolaceae	0	0	0	0	0	0	0	0.000954242	0
Fungi;Zygomycota;Zygomycota_class_Incertae_sedis;Mucorales;Rhizopodaceae	0	3.11226e-05	0	0	2.12983e-05	0	6.71299e-05	4.54401e-05	0
Fungi;unclassified_Fungi;unclassified_Fungi;unclassified_Fungi;unclassified_Fungi	0	0	0	2.45411e-05	8.51934e-05	0	0	0	0

## Sheet: Soil-ITS-orders
Taxon	A1	A2	A3	B1	B2	B3	C1	C2	C3
Fungi;;Other;Other	0.0182108	0.0372849	0.0290099	0.0536713	0.281479	0.0281526	0.0626993	0.0692961	0.0652368
Fungi;Ascomycota;;Other	0.0792142	0.0669758	0.0641503	0.0426524	0.0350784	0.0418687	0.0415534	0.0586177	0.0450469
Fungi;Ascomycota;Archaeorhizomycetes;Archaeorhizomycetales	0	6.22452e-05	4.00689e-05	0	0	0	0	0	0
Fungi;Ascomycota;Ascomycota_class_Incertae_sedis;Ascomycota_order_Incertae_sedis	0.0544731	0.0333323	0.0320952	0.0741631	0.0195412	0.0675275	0.00990165	0.0100423	0.0101736
Fungi;Ascomycota;Dothideomycetes;	0.000106185	0	0	4.90822e-05	0.000436616	2.77093e-05	3.35649e-05	4.54401e-05	0
Fungi;Ascomycota;Dothideomycetes;Botryosphaeriales	0.00169896	0.00112041	0.00280482	0.000147246	0.000138439	0.00038793	0.00906253	0.0234016	0.00681735
Fungi;Ascomycota;Dothideomycetes;Capnodiales	0.0215556	0.0183312	0.0187923	0.0111662	0.00607003	0.0153509	0.0476286	0.0312173	0.054801
Fungi;Ascomycota;Dothideomycetes;Dothideales	0.000106185	6.22452e-05	0.000120207	0	6.3895e-05	2.77093e-05	0	0	5.24411e-05
Fungi;Ascomycota;Dothideomycetes;Dothideomycetes_order_Incertae_sedis	0.00562782	0.00376583	0.00973675	4.90822e-05	3.19475e-05	0.000110837	0.000100695	9.08802e-05	0.000104882
Fungi;Ascomycota;Dothideomycetes;Hysteriales	0	0	0	0	0	5.54185e-05	0	0	0
Fungi;Ascomycota;Dothideomycetes;Pleosporales	0.14919	0.166412	0.117883	0.0682487	0.0261118	0.08673	0.208103	0.198982	0.192931
Fungi;Ascomycota;Dothideomycetes;Venturiales	0.000902575	0.00084031	0.00104179	0.0710464	0.0204145	0.0747042	0.000503474	0.000772481	0.00047197
Fungi;Ascomycota;Eurotiomycetes;	0.000265463	0.000217858	0.000240414	0.00198783	0.00596354	0.0018011	0.00020139	0.0002272	0.000104882
Fungi;Ascomycota;Eurotiomycetes;Chaetothyriales	0.00350411	0.00202297	0.00200345	0.0216207	0.00809337	0.0095597	0.00372571	0.00472577	0.00414285
Fungi;Ascomycota;Eurotiomycetes;Eurotiales	0.00111495	0.000311226	0.000240414	0.000147246	0.000532459	8.31278e-05	0.000302084	0.000318081	0.000419529
Fungi;Ascomycota;Eurotiomycetes;Eurotiomycetes_order_Incertae_sedis	0	9.33678e-05	4.00689e-05	2.45411e-05	2.12983e-05	2.77093e-05	3.35649e-05	4.54401e-05	0
Fungi;Ascomycota;Eurotiomycetes;Onygenales	0.000371649	0.000217858	0.00036062	0.000319034	0.00279008	0.00038793	0.000369214	0.000408961	0.000314647
Fungi;Ascomycota;Eurotiomycetes;Verrucariales	0.000477834	0.00012449	8.01378e-05	0.0017915	0.000457914	0.00152401	0.00020139	4.54401e-05	0.000104882
Fungi;Ascomycota;Eurotiomycetes;unclassified_Eurotiomycetes	0	0	0	0	7.45442e-05	0	0	0	0
Fungi;Ascomycota;Geoglossomycetes;Geoglossales	0.00196443	0.00118266	0.000921585	2.45411e-05	2.12983e-05	0	0	4.54401e-05	0
Fungi;Ascomycota;Lecanoromycetes;	0.000371649	9.33678e-05	0.000320551	0	1.06492e-05	0	0	0	0
Fungi;Ascomycota;Lecanoromycetes;Lecanorales	0	6.22452e-05	0	2.45411e-05	0	2.77093e-05	0	0	0
Fungi;Ascomycota;Lecanoromycetes;Ostropales	5.30926e-05	9.33678e-05	0.000240414	0.000736232	0.000425967	0.000193965	3.35649e-05	0	0.000104882
Fungi;Ascomycota;Lecanoromycetes;Peltigerales	0	3.11226e-05	0	2.45411e-05	2.12983e-05	0.000110837	0	0	0
Fungi;Ascomycota;Lecanoromycetes;Pertusariales	0.000212371	9.33678e-05	8.01378e-05	9.81643e-05	0.00012779	0.000360221	0.000234955	9.08802e-05	5.24411e-05
Fungi;Ascomycota;Leotiomycetes;	0.00419432	0.00292552	0.00312538	0.0646167	0.0169002	0.0926044	0.00221529	0.0024992	0.00230741
Fungi;Ascomycota;Leotiomycetes;Helotiales	0.080807	0.0529084	0.0591017	0.0911947	0.0374638	0.126243	0.162689	0.175899	0.166815
Fungi;Ascomycota;Leotiomycetes;Leotiales	0.000318556	0.000186736	0.000200345	0.00331305	0.00110751	0.004766	0.000167825	4.54401e-05	0.000209765
Fungi;Ascomycota;Leotiomycetes;Leotiomycetes_order_Incertae_sedis	0.0202814	0.0118266	0.012782	0.020001	0.03609	0.0203663	0.00949888	0.00995138	0.0105407
Fungi;Ascomycota;Leotiomycetes;Thelebolales	0.00212371	0.0012449	0.00136234	0.0513645	0.0163891	0.0689961	0.00151042	0.00231744	0.00152079
Fungi;Ascomycota;Leotiomycetes;unclassified_Leotiomycetes	0.00233608	0.00115154	0.000721241	0.00176696	0.000628301	0.00171798	0	0	0
Fungi;Ascomycota;Orbiliomycetes;	0.000477834	0.000342349	0.000641103	2.45411e-05	0	0	0	0	0
Fungi;Ascomycota;Orbiliomycetes;Orbiliales	0.00313247	0.00189848	0.00204351	0.00103073	0.00438746	0.00121921	0.000503474	0.000499841	0.00094394
Fungi;Ascomycota;Orbiliomycetes;unclassified_Orbiliomycetes	0.00196443	0.00118266	0.000520896	0.00714145	0.00338644	0.0115271	0.000100695	0.0002272	0.000104882
Fungi;Ascomycota;Pezizomycetes;Pezizales	0.0299973	0.0172419	0.0246424	0.026259	0.0687511	0.0216687	0.149398	0.146317	0.15554
Fungi;Ascomycota;Saccharomycetes;Saccharomycetales	0.00106185	0.000311226	0.000440758	0.000981643	0.000234282	0.000498767	0.000100695	0	0.000104882
Fungi;Ascomycota;Sordariomycetes;	0.00881338	0.00501074	0.00649116	0.00711691	0.0431398	0.00543102	0.00342362	0.00404417	0.00414285
Fungi;Ascomycota;Sordariomycetes;Chaetosphaeriales	0.00329174	0.00121378	0.00192331	2.45411e-05	3.19475e-05	2.77093e-05	3.35649e-05	0	5.24411e-05
Fungi;Ascomycota;Sordariomycetes;Coniochaetales	0.00307937	0.0012449	0.00112193	0.00851576	0.002641	0.0103079	0.00288658	0.00313537	0.00230741
Fungi;Ascomycota;Sordariomycetes;Diaporthales	0.000106185	0	0	0	0	0	0	0	0
Fungi;Ascomycota;Sordariomycetes;Glomerellales	0.00212371	0.000311226	0.000601034	4.90822e-05	0	2.77093e-05	6.71299e-05	0	5.24411e-05
Fungi;Ascomycota;Sordariomycetes;Hypocreales	0.0670029	0.0526594	0.0514485	0.0450574	0.065748	0.0354125	0.0459168	0.0709774	0.0507106
Fungi;Ascomycota;Sordariomycetes;Magnaporthales	0.00191134	0.00084031	0.000761309	0.00296947	0.000937127	0.00473829	0.00013426	0	0.000262206
Fungi;Ascomycota;Sordariomycetes;Microascales	0.0122113	0.0118577	0.0134632	0.0112153	0.0200204	0.0098645	0.0123855	0.0139955	0.0114846
Fungi;Ascomycota;Sordariomycetes;Sordariales	0.0358375	0.021568	0.023841	0.044812	0.047474	0.0405387	0.0267513	0.0274913	0.0265352
Fungi;Ascomycota;Sordariomycetes;Sordariomycetes_order_Incertae_sedis	0.000477834	0.000248981	0.000200345	0.000392657	0.000212983	0.000304802	0.000369214	0.000545281	0.000419529
Fungi;Ascomycota;Sordariomycetes;Xylariales	0.00260154	0.00177399	0.00188324	0.00250319	0.00671963	0.00263238	0.00704864	0.00658881	0.00686979
Fungi;Ascomycota;Sordariomycetes;unclassified_Sordariomycetes	5.30926e-05	0	0	0	3.19475e-05	5.54185e-05	0	9.08802e-05	5.24411e-05
Fungi;Ascomycota;Taphrinomycetes;Taphrinales	5.30926e-05	9.33678e-05	0.000200345	0.000809856	0.000362072	0.000498767	0.00130903	0.000499841	0.000629294
Fungi;Basidiomycota;;Other	0.0159809	0.220255	0.289979	0.011338	0.0105853	0.00770318	0.0854563	0.0188576	0.068593
Fungi;Basidiomycota;Agaricomycetes;	0.0209185	0.0207588	0.0195536	0.00701875	0.0108728	0.00665023	0.0184607	0.0114963	0.0219728
Fungi;Basidiomycota;Agaricomycetes;Agaricales	0.265092	0.18297	0.143086	0.0711446	0.032448	0.0863698	0.0193334	0.040987	0.0185642
Fungi;Basidiomycota;Agaricomycetes;Atheliales	0.000159278	0.00012449	4.00689e-05	0.00468735	0.00111816	0.00163485	0	9.08802e-05	0
Fungi;Basidiomycota;Agaricomycetes;Auriculariales	0.00493762	0.00298777	0.00380655	0.00387749	0.00540978	0.0068719	0.00520256	0.00522561	0.00241229
Fungi;Basidiomycota;Agaricomycetes;Boletales	0	0	0	2.45411e-05	0.000159738	5.54185e-05	0	4.54401e-05	0
Fungi;Basidiomycota;Agaricomycetes;Cantharellales	0.00674277	0.00703371	0.00605041	0.0106999	0.0369739	0.00609604	0.00577317	0.00695233	0.00660758
Fungi;Basidiomycota;Agaricomycetes;Corticiales	0.000106185	9.33678e-05	4.00689e-05	0.0013743	0.000276879	0.00038793	0	0	0
Fungi;Basidiomycota;Agaricomycetes;Geastrales	0.000318556	0.00012449	4.00689e-05	0.00132522	0.000138439	0.000138546	0	0	0.000104882
Fungi;Basidiomycota;Agaricomycetes;Polyporales	0	0	4.00689e-05	0.00022087	0.00012779	0.000332511	0	0	5.24411e-05
Fungi;Basidiomycota;Agaricomycetes;Russulales	0.000690204	0.000342349	0.000801378	0.000343575	0.000340774	0.000277093	0.000402779	0.000499841	0.000209765
Fungi;Basidiomycota;Agaricomycetes;Sebacinales	0.000424741	0.000217858	0.000240414	0.00858938	0.00234282	0.0068719	0.000234955	9.08802e-05	0.00047197
Fungi;Basidiomycota;Agaricomycetes;Thelephorales	0	0	4.00689e-05	0	0	0	3.35649e-05	0	0
Fungi;Basidiomycota;Agaricomycetes;Trechisporales	0.000212371	0.000311226	0.000120207	0	0	0	3.35649e-05	4.54401e-05	5.24411e-05
Fungi;Basidiomycota;Agaricostilbomycetes;Agaricostilbales	0.000159278	3.11226e-05	4.00689e-05	0.00022087	5.32459e-05	0.000110837	0.000268519	0.00013632	0
Fungi;Basidiomycota;Exobasidiomycetes;Entylomatales	0	0	0	2.45411e-05	0	2.77093e-05	0	0	0
Fungi;Basidiomycota;Exobasidiomycetes;Tilletiales	0	3.11226e-05	0	2.45411e-05	1.06492e-05	0	0	0	0
Fungi;Basidiomycota;Microbotryomycetes;	0	0	0	2.45411e-05	1.06492e-05	0	0	0	0
Fungi;Basidiomycota;Microbotryomycetes;Leucosporidiales	0.000530926	9.33678e-05	0.000240414	0.00289585	0.00077739	0.00127463	0.000234955	0.00018176	0.000367088
Fungi;Basidiomycota;Microbotryomycetes;Sporidiobolales	0.000477834	0.000155613	0.000200345	0.00174242	0.000500511	0.000886697	0.000369214	0.000272641	0.000262206
Fungi;Basidiomycota;Pucciniomycetes;Platygloeales	0.00164587	0.00180511	0.00168289	0.00174242	0.000798688	0.000969825	0.00234955	0.00286273	0.00487703
Fungi;Basidiomycota;Tremellomycetes;	5.30926e-05	0	8.01378e-05	0	0	2.77093e-05	0	0	0
Fungi;Basidiomycota;Tremellomycetes;Cystofilobasidiales	0.00514999	0.00339236	0.00452779	0.00414744	0.00579315	0.00349137	0.00580673	0.00813378	0.00692223
Fungi;Basidiomycota;Tremellomycetes;Holtermanniales	0.000106185	0.00012449	0	0.000883479	0.000319475	0.00077586	0.00194677	0.000727041	0.00157323
Fungi;Basidiomycota;Tremellomycetes;Tremellales	0.0116273	0.00890106	0.0082542	0.00608619	0.0132263	0.00980908	0.00849193	0.00667969	0.00807593
Fungi;Basidiomycota;Tremellomycetes;Trichosporonales	0.00148659	0.0009648	0.000761309	0	0	0	3.35649e-05	0	0
Fungi;Basidiomycota;Wallemiomycetes;unclassified_Wallemiomycetes	0	0	0	2.45411e-05	5.32459e-05	0	0	0	0
Fungi;Basidiomycota;unclassified_Basidiomycota;unclassified_Basidiomycota	0	0	0	0.00147246	0.000234282	0.000138546	0	0	0
Fungi;Chytridiomycota;;Other	0	0	0	4.90822e-05	1.06492e-05	0	0	0	0
Fungi;Chytridiomycota;Blastocladiomycetes;Blastocladiales	0	0	0	0.000147246	4.25967e-05	0	3.35649e-05	0	0
Fungi;Chytridiomycota;Chytridiomycetes;	5.30926e-05	0	0	9.81643e-05	0	5.54185e-05	3.35649e-05	0	0
Fungi;Chytridiomycota;Chytridiomycetes;Chytridiales	0.0079108	0.00494849	0.00464799	0.000417198	0.000191685	0.00077586	3.35649e-05	4.54401e-05	0
Fungi;Chytridiomycota;Chytridiomycetes;Rhizophlyctidales	5.30926e-05	3.11226e-05	4.00689e-05	0	2.12983e-05	5.54185e-05	3.35649e-05	0	0.000104882
Fungi;Chytridiomycota;Chytridiomycetes;Rhizophydiales	0.002867	0.00112041	0.00168289	4.90822e-05	5.32459e-05	2.77093e-05	0.00147686	0.000908802	0.00230741
Fungi;Chytridiomycota;Chytridiomycetes;Spizellomycetales	0.00116804	0.00108929	0.000881516	0.000932561	0.00160803	0.000942115	0.000771993	0.000772481	0.000839058
Fungi;Chytridiomycota;Chytridiomycetes;unclassified_Chytridiomycetes	5.30926e-05	0	4.00689e-05	7.36232e-05	2.12983e-05	5.54185e-05	3.35649e-05	9.08802e-05	0
Fungi;Chytridiomycota;unclassified_Chytridiomycota;unclassified_Chytridiomycota	0	3.11226e-05	0	2.45411e-05	0	0	0	0	0
Fungi;Glomeromycota;Glomeromycetes;	0	0	4.00689e-05	0.00022087	6.3895e-05	0.000110837	0	4.54401e-05	0
Fungi;Glomeromycota;Glomeromycetes;Archaeosporales	0.000265463	9.33678e-05	0.000160276	0.00122705	0.00025558	0.000332511	0.000167825	4.54401e-05	5.24411e-05
Fungi;Glomeromycota;Glomeromycetes;Diversisporales	0.00207061	0.00133827	0.00300517	0.0037057	0.00116076	0.0071767	0.000335649	0.000681601	0.000367088
Fungi;Glomeromycota;Glomeromycetes;Glomerales	0.00127422	0.00136939	0.00152262	0.00542358	0.00338644	0.00302031	0.0025845	0.00149952	0.00235985
Fungi;Glomeromycota;Glomeromycetes;Paraglomerales	0.000584019	0.000186736	8.01378e-05	0.0353637	0.0110219	0.0104187	0.000100695	9.08802e-05	5.24411e-05
Fungi;Rozellomycota;unclassified_Rozellomycota;unclassified_Rozellomycota	0.00180515	0.00084031	0.00100172	0.0308236	0.00830636	0.0296489	0.00140973	0.000908802	0.00104882
Fungi;Zygomycota;Zygomycota_class_Incertae_sedis;Entomophthorales	0	0	0	2.45411e-05	0	0	3.35649e-05	4.54401e-05	5.24411e-05
Fungi;Zygomycota;Zygomycota_class_Incertae_sedis;Kickxellales	0.00079639	0.000746942	0.000520896	0.000588986	0.00467499	0.000360221	0.000671299	0.000454401	0.000524411
Fungi;Zygomycota;Zygomycota_class_Incertae_sedis;Mortierellales	0.0203345	0.0165883	0.0189125	0.0415726	0.0658864	0.0175123	0.0232269	0.0241287	0.0260632
Fungi;Zygomycota;Zygomycota_class_Incertae_sedis;Mucorales	0.000265463	0.00012449	0.000120207	0.000147246	7.45442e-05	0.000138546	0.00342362	0.00349889	0.00262206
Fungi;unclassified_Fungi;unclassified_Fungi;unclassified_Fungi	0	0	0	2.45411e-05	8.51934e-05	0	0	0	0

## Sheet: Soil-ITS-classes
Taxon	A1	A2	A3	B1	B2	B3	C1	C2	C3
Fungi;;Other	0.0182108	0.0372849	0.0290099	0.0536713	0.281479	0.0281526	0.0626993	0.0692961	0.0652368
Fungi;Ascomycota;	0.0792142	0.0669758	0.0641503	0.0426524	0.0350784	0.0418687	0.0415534	0.0586177	0.0450469
Fungi;Ascomycota;Archaeorhizomycetes	0	6.22452e-05	4.00689e-05	0	0	0	0	0	0
Fungi;Ascomycota;Ascomycota_class_Incertae_sedis	0.0544731	0.0333323	0.0320952	0.0741631	0.0195412	0.0675275	0.00990165	0.0100423	0.0101736
Fungi;Ascomycota;Dothideomycetes	0.179188	0.190533	0.150379	0.150707	0.0532672	0.177395	0.265431	0.25451	0.255179
Fungi;Ascomycota;Eurotiomycetes	0.00573401	0.00298777	0.0029651	0.0258908	0.0179332	0.0133836	0.00483335	0.00577089	0.00508679
Fungi;Ascomycota;Geoglossomycetes	0.00196443	0.00118266	0.000921585	2.45411e-05	2.12983e-05	0	0	4.54401e-05	0
Fungi;Ascomycota;Lecanoromycetes	0.000637112	0.000373471	0.000641103	0.000883479	0.000585705	0.000692732	0.000268519	9.08802e-05	0.000157323
Fungi;Ascomycota;Leotiomycetes	0.110061	0.0702437	0.0772929	0.232257	0.108579	0.314694	0.176082	0.190712	0.181394
Fungi;Ascomycota;Orbiliomycetes	0.00557473	0.00342349	0.00320551	0.00819672	0.0077739	0.0127463	0.000604169	0.000727041	0.00104882
Fungi;Ascomycota;Pezizomycetes	0.0299973	0.0172419	0.0246424	0.026259	0.0687511	0.0216687	0.149398	0.146317	0.15554
Fungi;Ascomycota;Saccharomycetes	0.00106185	0.000311226	0.000440758	0.000981643	0.000234282	0.000498767	0.000100695	0	0.000104882
Fungi;Ascomycota;Sordariomycetes	0.13751	0.096729	0.101735	0.122656	0.186957	0.109341	0.0990165	0.126869	0.10289
Fungi;Ascomycota;Taphrinomycetes	5.30926e-05	9.33678e-05	0.000200345	0.000809856	0.000362072	0.000498767	0.00130903	0.000499841	0.000629294
Fungi;Basidiomycota;	0.0159809	0.220255	0.289979	0.011338	0.0105853	0.00770318	0.0854563	0.0188576	0.068593
Fungi;Basidiomycota;Agaricomycetes	0.299602	0.214964	0.173859	0.109306	0.0902091	0.115686	0.0494747	0.0654337	0.0504484
Fungi;Basidiomycota;Agaricostilbomycetes	0.000159278	3.11226e-05	4.00689e-05	0.00022087	5.32459e-05	0.000110837	0.000268519	0.00013632	0
Fungi;Basidiomycota;Exobasidiomycetes	0	3.11226e-05	0	4.90822e-05	1.06492e-05	2.77093e-05	0	0	0
Fungi;Basidiomycota;Microbotryomycetes	0.00100876	0.000248981	0.000440758	0.00466281	0.00128855	0.00216132	0.000604169	0.000454401	0.000629294
Fungi;Basidiomycota;Pucciniomycetes	0.00164587	0.00180511	0.00168289	0.00174242	0.000798688	0.000969825	0.00234955	0.00286273	0.00487703
Fungi;Basidiomycota;Tremellomycetes	0.0184231	0.0133827	0.0136234	0.0111171	0.0193389	0.014104	0.016279	0.0155405	0.0165714
Fungi;Basidiomycota;Wallemiomycetes	0	0	0	2.45411e-05	5.32459e-05	0	0	0	0
Fungi;Basidiomycota;unclassified_Basidiomycota	0	0	0	0.00147246	0.000234282	0.000138546	0	0	0
Fungi;Chytridiomycota;	0	0	0	4.90822e-05	1.06492e-05	0	0	0	0
Fungi;Chytridiomycota;Blastocladiomycetes	0	0	0	0.000147246	4.25967e-05	0	3.35649e-05	0	0
Fungi;Chytridiomycota;Chytridiomycetes	0.0121051	0.00718932	0.00729254	0.00157063	0.00189555	0.00191194	0.00238311	0.0018176	0.00325135
Fungi;Chytridiomycota;unclassified_Chytridiomycota	0	3.11226e-05	0	2.45411e-05	0	0	0	0	0
Fungi;Glomeromycota;Glomeromycetes	0.00419432	0.00298777	0.00480827	0.0459409	0.0158886	0.021059	0.00318867	0.00236288	0.00283182
Fungi;Rozellomycota;unclassified_Rozellomycota	0.00180515	0.00084031	0.00100172	0.0308236	0.00830636	0.0296489	0.00140973	0.000908802	0.00104882
Fungi;Zygomycota;Zygomycota_class_Incertae_sedis	0.0213963	0.0174598	0.0195536	0.0423334	0.070636	0.018011	0.0273554	0.0281274	0.0292622
Fungi;unclassified_Fungi;unclassified_Fungi	0	0	0	2.45411e-05	8.51934e-05	0	0	0	0

## Sheet: Soil-ITS-phyla
Taxon	A1	A2	A3	B1	B2	B3	C1	C2	C3
Fungi;	0.0182108	0.0372849	0.0290099	0.0536713	0.281479	0.0281526	0.0626993	0.0692961	0.0652368
Fungi;Ascomycota	0.605469	0.483489	0.458709	0.685481	0.499084	0.760315	0.748498	0.794202	0.75725
Fungi;Basidiomycota	0.33682	0.450717	0.479625	0.139933	0.122572	0.140902	0.154432	0.103285	0.141119
Fungi;Chytridiomycota	0.0121051	0.00722044	0.00729254	0.0017915	0.0019488	0.00191194	0.00241668	0.0018176	0.00325135
Fungi;Glomeromycota	0.00419432	0.00298777	0.00480827	0.0459409	0.0158886	0.021059	0.00318867	0.00236288	0.00283182
Fungi;Rozellomycota	0.00180515	0.00084031	0.00100172	0.0308236	0.00830636	0.0296489	0.00140973	0.000908802	0.00104882
Fungi;Zygomycota	0.0213963	0.0174598	0.0195536	0.0423334	0.070636	0.018011	0.0273554	0.0281274	0.0292622
Fungi;unclassified_Fungi	0	0	0	2.45411e-05	8.51934e-05	0	0	0	0
